# Supplementary material for: Metabolic mutations reduce antibiotic susceptibility of E. coli by pathway-specific bottlenecks
Source: Mol Syst Biol. 2025 Jan 2;21(3):274–93. doi: 10.1038/s44320-024-00084-z (PMC11876631; doi:10.1038/s44320-024-00084-z)
Supplement: Supplementary file 2 — Table EV1 [file 44320_2024_84_MOESM2_ESM.xlsx]

## Sheet: Description
	Expanded View Table
	Table	EV	1
	Result of the Chi-square test for the enrichment of mutations in metabolic genes compared to non-metabolic genes
	Metabolic mutations reduce antibiotic susceptibility by pathway-specific bottlenecks
	Paul Lubrano(1,2,3,#), Fabian Smollich(1,2,3,#), Thorben Schramm(1†), Elisabeth Lorenz(1), Alejandra Alvarado(1,2), Seraina Carmen Eigenmann(6), Amelie Stadelmann(1,2,3), Sevvalli Thavapalan(1,2,3), Nils Waffenschmidt(1), Timo Glatter(4,) Nadine Hoffmann(2,5), Jennifer Müller(7), Silke Peter(2,5,7), Knut Drescher(6), Hannes Link(1,2,3*)
	(1) Interfaculty Institute of Microbiology and Infection Medicine, University of Tübingen, Auf der Morgenstelle 24, 72076 Tübingen, Germany
	(2) Cluster of Excellence “Controlling Microbes to Fight Infections”, University of Tübingen, 72076 Tübingen, Germany
	(3) M3 Research Center, University of Tübingen, 72076 Tübingen, Germany
	(4) Max Planck Institute for Terrestrial Microbiology, Karl-von-Frisch-Straße 10, 35043 Marburg, Germany
	(5) Institute of Medical Microbiology and Hygiene, University of Tübingen, Elfriede-Aulhorn-Str. 6, 72076 Tübingen
	(6) Biozentrum, University of Basel, Spitalstrasse 41, 4056 Basel, Switzerland
	(7) NGS Competence Center Tübingen (NCCT), 72076 Tübingen, Germany
	(#) Equal contribution
	(†) Present address: Institute of Molecular Systems Biology, ETH Zurich, Otto-Stern-Weg 3, 8093 Zürich, Switzerland
	(*) Correspondence: hannes.link@uni-tuebingen.de

## Sheet: Chi_Square
Antibiotic	Total number of strains detected	Sensitive strains with metabolic mutation	Sensitive strains with non-metabolic mutation	Resistant strains with metabolic mutation	Resistant strains with non-metabolic mutation	Chi2 contigency pvalue
Carbenicillin	5569	3698	1722	141	8	1.1954236351028485e-11
Gentamicin	4944	3105	1756	70	13	0.00018357735016228497
Chi2 contigency was done using scipy Python package: https://docs.scipy.org/doc/scipy/reference/generated/scipy.stats.chi2_contingency.html
Chi2 tets was done on the matrix with the four values for each antibiotic and the p-value is shown in the associated cell.
