# Supplementary material for: Metabolic mutations reduce antibiotic susceptibility of E. coli by pathway-specific bottlenecks
Source: Mol Syst Biol. 2025 Jan 2;21(3):274–93. doi: 10.1038/s44320-024-00084-z (PMC11876631; doi:10.1038/s44320-024-00084-z)
Supplement: Supplementary file 3 — Table EV2 [file 44320_2024_84_MOESM3_ESM.xlsx]

## Sheet: Description
	Expanded View Table
	Table	EV	2
	List of mutations in purine genes in different clinical isolates of Escherichia coli in comparison to the laboratory strain BW25113
	Metabolic mutations reduce antibiotic susceptibility by pathway-specific bottlenecks
	Paul Lubrano(1,2,3,#), Fabian Smollich(1,2,3,#), Thorben Schramm(1†), Elisabeth Lorenz(1), Alejandra Alvarado(1,2), Seraina Carmen Eigenmann(6), Amelie Stadelmann(1,2,3), Sevvalli Thavapalan(1,2,3), Nils Waffenschmidt(1), Timo Glatter(4,) Nadine Hoffmann(2,5), Jennifer Müller(7), Silke Peter(2,5,7), Knut Drescher(6), Hannes Link(1,2,3*)
	(1) Interfaculty Institute of Microbiology and Infection Medicine, University of Tübingen, Auf der Morgenstelle 24, 72076 Tübingen, Germany
	(2) Cluster of Excellence “Controlling Microbes to Fight Infections”, University of Tübingen, 72076 Tübingen, Germany
	(3) M3 Research Center, University of Tübingen, 72076 Tübingen, Germany
	(4) Max Planck Institute for Terrestrial Microbiology, Karl-von-Frisch-Straße 10, 35043 Marburg, Germany
	(5) Institute of Medical Microbiology and Hygiene, University of Tübingen, Elfriede-Aulhorn-Str. 6, 72076 Tübingen
	(6) Biozentrum, University of Basel, Spitalstrasse 41, 4056 Basel, Switzerland
	(7) NGS Competence Center Tübingen (NCCT), 72076 Tübingen, Germany
	(#) Equal contribution
	(†) Present address: Institute of Molecular Systems Biology, ETH Zurich, Otto-Stern-Weg 3, 8093 Zürich, Switzerland
	(*) Correspondence: hannes.link@uni-tuebingen.de

## Sheet: Mutations
purK
Base pairs	BW25113 codon	EC_244	EC_249	Mutation
87	CCA	CCG	CCG
146	GAG	GGG	GAG	E49G
150	ATA	ATC	ATC
168	ACC	ACT	ACT
195	CAT	CAG	CAG	H65Q
234	GCT	GCC	GCC
282	ACT	ACC	ACC
363	CGT	CGC	CGC
375	GGT	GGC	GGC
384	GGT	GGA	GGA
408	GCA	GCC	GCC
409	AAT	GCT	GCT	N137A
410	AAT	GCT	GCT	N137A
432	GCA	GCT	GCT
435	GAG	GAA	GAA
438	TGT	TGC	TGC
468	ATT	ATA	ATA
477	TCT	TCA	TCA
507	GGC	GGT	GGT
561	GGT	GGC	GGC
585	TTT	TTC	TTC
605	CAG	CTG	CTG	Q202L
618	GCC	GCT	GCT
628	CTG	TTG	TTG
690	ACC	ACG	ACG
703	TTG	CTG	CTG
720	GCA	GCT	GCT
738	AGC	AGT	AGT
741	GGT	GGG	GGG
750	ACA	ACG	ACG
783	CTG	CTA	CTA
795	GCG	GCA	GCA
825	GTG	GTA	GTA
868	GTG	GTC	GTC
897	CTG	CTT	CTT
936	GGG	GGC	GGC
952	CTG	TTG	TTG
954	CTG	CTA	CTA
980	CGT	CAT	CAT	R327H
987	ACT	ACC	ACC
1020	CCG	CCA	CCA
1026	GAA	GAG	GAG
1044	ATT	ATG	ATG
purE
bp	BW25113 codon	EC_244	EC_249	Mutation
225	CAT	CAC	CAC
231	CCA	CCT	CCT
462	GCC	GCA	GCA
465	CAG	CAA	CAA
468	ACC	ACT	ACT
471	GAC	GAT	GAT
purC
bp	BW25113 codon	EC_244	EC_249	Mutation
537	GAA	GAG	GAG
564	GTA	GTT	GTT
570	GGT	GGC	GGC
591	GGT	GGC	GGC
purH
bp	BW25113 codon	EC_244	EC_249	Mutation
142	GGT	TGT	TGT	G48C
336	GTG	GTC	GTC
339	GCC	GCT	GCT
348	GGT	GGC	GGC
369	GTT	GTA	GTA
459	TAT	TAC	TAC
485	GAC	GCC	GCC	D162A
671	CTG	CAG	CAG	L224Q
777	GCC	GCT	GCT
975	GAG	GAA	GAA
984	GCG	GCT	GCT
993	GCA	GCG	GCG
1017	TTT	TTC	TTC
1077	AAA	AAG	AAG
1116	GAG	GAA	GAA
1120	GTT	ATT	ATT	V374I
1128	GGC	GGT	GGT
1131	CTC	CTT	CTT
1158	CTG	CTA	CTA
1173	CGT	CGC	CGC
1176	GAC	GAT	GAT
1209	GTG	GTC	GTC
1212	GTG	GTC	GTC
1229	AGC	ACT	ACT	S410T
1230	AGC	ACT	ACT	S410T
1242	CTG	CTT	CTT
1266	AAG	AAA	AAA
1278	TTT	TTG	TTG	F426L
1320	ACT	ACC	ACC
1326	GGC	GGT	GGT
1335	GCG	GCA	GCA
1362	GCA	GCG	GCG
1383	GCG	GCT	GCT
1395	GGC	GGT	GGT
1396	CTG	TTG	TTG
1413	TCC	TCG	TCG
1416	TCG	TCA	TCA
1464	GCC	GCA	GCA
1524	GTG	GTA	GTA
purB
bp	BW25113 codon	EC_244	EC_249	Mutation
90	TAT	TAC	TAC
210	ATC	ATT	ATT
237	GCG	GCA	GCA
240	GCG	GCA	GCA
252	ACT	ACC	ACC
318	GAG	GAT	GAT	E106D
354	CAC	CAT	CAT
435	CCA	CCG	CCG
504	TCT	TCC	TCC
540	ATC	ATT	ATT
555	GCA	GCT	GCT
630	GCG	GCT	GCT
642	TAT	TAC	TAC
798	ACT	ACC	ACC
939	AAT	AAC	AAC
969	CAT	CAC	CAC
987	CCG	CCA	CCA
1020	TCT	TCA	TCA
1059	GCC	GCG	GCG
1060	TTG	CTG	CTG
1068	GCA	GCG	GCG
1112	CGT	CAT	CAT	R371H
1128	GAT	GAG	GAG	D376E
1131	GAA	GAG	GAG
1161	GAA	GAG	GAG
1263	CAG	CAA	CAA
1272	GAT	GAC	GAC
1278	CTG	CTC	CTC
1282	TTG	CTG	CTG
1341	CGA	CGC	CGC
1344	GCT	GCC	GCC
1350	ACG	ACC	ACC
