# Supplementary material for: Metabolic mutations reduce antibiotic susceptibility of E. coli by pathway-specific bottlenecks
Source: Mol Syst Biol. 2025 Jan 2;21(3):274–93. doi: 10.1038/s44320-024-00084-z (PMC11876631; doi:10.1038/s44320-024-00084-z)
Supplement: Supplementary file 4 — Table EV3 [file 44320_2024_84_MOESM4_ESM.xlsx]

## Sheet: Description
	Expanded View Table
	Table	EV	3
	List of primers used in this study
	Metabolic mutations reduce antibiotic susceptibility by pathway-specific bottlenecks
	Paul Lubrano(1,2,3,#), Fabian Smollich(1,2,3,#), Thorben Schramm(1†), Elisabeth Lorenz(1), Alejandra Alvarado(1,2), Seraina Carmen Eigenmann(6), Amelie Stadelmann(1,2,3), Sevvalli Thavapalan(1,2,3), Nils Waffenschmidt(1), Timo Glatter(4,) Nadine Hoffmann(2,5), Jennifer Müller(7), Silke Peter(2,5,7), Knut Drescher(6), Hannes Link(1,2,3*)
	(1) Interfaculty Institute of Microbiology and Infection Medicine, University of Tübingen, Auf der Morgenstelle 24, 72076 Tübingen, Germany
	(2) Cluster of Excellence “Controlling Microbes to Fight Infections”, University of Tübingen, 72076 Tübingen, Germany
	(3) M3 Research Center, University of Tübingen, 72076 Tübingen, Germany
	(4) Max Planck Institute for Terrestrial Microbiology, Karl-von-Frisch-Straße 10, 35043 Marburg, Germany
	(5) Institute of Medical Microbiology and Hygiene, University of Tübingen, Elfriede-Aulhorn-Str. 6, 72076 Tübingen
	(6) Biozentrum, University of Basel, Spitalstrasse 41, 4056 Basel, Switzerland
	(7) NGS Competence Center Tübingen (NCCT), 72076 Tübingen, Germany
	(#) Equal contribution
	(†) Present address: Institute of Molecular Systems Biology, ETH Zurich, Otto-Stern-Weg 3, 8093 Zürich, Switzerland
	(*) Correspondence: hannes.link@uni-tuebingen.de

## Sheet: Primer
Primer name	Sequence (5' --> 3')	Function
hemAseqFw	GAAACTATCGAGCTGGTG	Sequencing of genomic hemA, BW25113
hemAseqRev	TAAATTCGCTGGTTTCCTG	Sequencing of genomic hemA, BW25113
ribDseqFw	CAGCAAATTAACAGCATCTG	Sequencing of genomic ribD, BW25113
ribDseqRev	ACCCAAACAACGGTAATG	Sequencing of genomic ribD, BW25113
ispESeqFw	ATTCTAACAGCCAGGAAAG	Sequencing of genomic ispE, BW25113
ispESeqRev	AAGATAACCTGATCGTTCG	Sequencing of genomic ispE, BW25113
pgsAseqRev	GGTCTGGCAGAAAAGATC	Sequencing of genomic pgsA, BW25113
pgsAseqFw	ATAATTTCACGGGCGATC	Sequencing of genomic pgsA, BW25113
purMseqFw	GCAAAAATATCGTGAACCCG	Sequencing of genomic purM, BW25113
purMseqRev	AGCCGTCGATGATTTCTG	Sequencing of genomic purM, BW25113
hisFseqFw	CTGACGAACTGGTGTTCT	Sequencing of genomic hisF, BW25113
hisFseqRev	CAGTTGTTCGAGGTCGTA	Sequencing of genomic hisF, BW25113
ptsIseqFw	CGTCAATCCAACCAACGA	Sequencing of genomic ptsI, BW25113
ptsIseqRev	CATTGGCTGGTAAAGGTG	Sequencing of genomic ptsI, BW25113
purAseqFw	CTCTGAAAAAGCGATGGTAGAATCC	Sequencing of genomic purA, BW25113
purAseqRev	GGCAGGCAAAATATCTGCCA	Sequencing of genomic purA, BW25113
purKseqFw	CATCTTATCAGGCCTACAATGG	Sequencing of genomic purK, BW25113
purKseqRev	CAAGGTCTGTTGATCAAC	Sequencing of genomic purK, BW25113
KcassetteFw	GAGTAAACTTGGTCTGACAGTTAGAAAAACTCATCGAGCA	Amplifies kanamycin cassette for cloning in pgRNA and replace ampicillin cassette
KcassetteRev	CACTTTTCGGGGAAATGTGCCAGTTGGTGATTTTGAAC	Amplifies kanamycin cassette for cloning in pgRNA and replace ampicillin cassette
pgRNAKfw	CTGTCAGACCAAGTTTACTC	Amplifies pgRNA for inclusion of kanamycin cassette and exclusion of ampicillin cassette
pgRNAKrev	CACATTTCCCCGAAAAGTG	Amplifies pgRNA for inclusion of kanamycin cassette and exclusion of ampicillin cassette
pTS040newFw	CTTTTTTTGAAGCTTGGG	Amplify pTS40 to allow cloning of new sgRNA and homology arm
pTS040newRev	GATACGCCTATCTAGTAGAC	Amplify pTS40 to allow cloning of new sgRNA and homology arm
CREATEbarcodeFw	TCGTCGGCAGCGTCAGATGTGTATAAGAGACAGGTATCACGAGGCAGATCCTCTG	Amplifies the barcode region (repair template and sgRNA) or pTS40 for further indexing with Illumina primers
CREATEbarcodeRev	GTCTCGTGGGCTCGGAGATGTGTATAAGAGACAGACTCGGTGCCACTTTTTCAAGTT	Amplifies the barcode region (repair template and sgRNA) or pTS40 for further indexing with Illumina primers
