# Supplementary material for: Metabolic mutations reduce antibiotic susceptibility of E. coli by pathway-specific bottlenecks
Source: Mol Syst Biol. 2025 Jan 2;21(3):274–93. doi: 10.1038/s44320-024-00084-z (PMC11876631; doi:10.1038/s44320-024-00084-z)
Supplement: Supplementary file 6 — Dataset EV1 [file 44320_2024_84_MOESM6_ESM.xlsx]

## Sheet: Description
	Expanded View Dataset
	Dataset	EV	1
	Lists of mutations with fold-changes >20 in the condition with carbenicillin and gentamicin, respectively. Shown are the fold-changes per replicate and their mean for each mutation.
	Metabolic mutations reduce antibiotic susceptibility by pathway-specific bottlenecks
	Paul Lubrano(1,2,3,#), Fabian Smollich(1,2,3,#), Thorben Schramm(1†), Elisabeth Lorenz(1), Alejandra Alvarado(1,2), Seraina Carmen Eigenmann(6), Amelie Stadelmann(1,2,3), Sevvalli Thavapalan(1,2,3), Nils Waffenschmidt(1), Timo Glatter(4,) Nadine Hoffmann(2,5), Jennifer Müller(7), Silke Peter(2,5,7), Knut Drescher(6), Hannes Link(1,2,3*)
	(1) Interfaculty Institute of Microbiology and Infection Medicine, University of Tübingen, Auf der Morgenstelle 24, 72076 Tübingen, Germany
	(2) Cluster of Excellence “Controlling Microbes to Fight Infections”, University of Tübingen, 72076 Tübingen, Germany
	(3) M3 Research Center, University of Tübingen, 72076 Tübingen, Germany
	(4) Max Planck Institute for Terrestrial Microbiology, Karl-von-Frisch-Straße 10, 35043 Marburg, Germany
	(5) Institute of Medical Microbiology and Hygiene, University of Tübingen, Elfriede-Aulhorn-Str. 6, 72076 Tübingen
	(6) Biozentrum, University of Basel, Spitalstrasse 41, 4056 Basel, Switzerland
	(7) NGS Competence Center Tübingen (NCCT), 72076 Tübingen, Germany
	(#) Equal contribution
	(†) Present address: Institute of Molecular Systems Biology, ETH Zurich, Otto-Stern-Weg 3, 8093 Zürich, Switzerland
	(*) Correspondence: hannes.link@uni-tuebingen.de

## Sheet: Table_EV1_carbenicillin
Frequency	Subsystem in iML1515	gene	mutation	fitness	resistance	metabolic	FC1	FC2	Mean
1	Alternate Carbon Metabolism	gpsA	ILE310TRP	low fitness	Resistant	metabolic	27.9947	110.183	69.0887
1	amino acid biosynthesis	argA	MET173TRP	low fitness	Resistant	metabolic	25.5952	22.0365	23.8159
1	amino acid biosynthesis	argC	ILE149ASP	low fitness	Resistant	metabolic	24.7953	20.4241	22.6097
1	amino acid biosynthesis	argE	ILE167ASP	low fitness	Resistant	metabolic	33.5937	23.1115	28.3526
1	amino acid biosynthesis	argH	LEU339ASP	low fitness	Resistant	metabolic	56.456	22.1606	39.3083
1	amino acid biosynthesis	aroE	VAL242ASP	low fitness	Resistant	metabolic	107.98	41.6545	74.817
1	amino acid biosynthesis	cysG	ILE440PRO	low fitness	Resistant	metabolic	20.7961	38.6983	29.7472
1	amino acid biosynthesis	dapA	LEU101GLN	reduced fitness	Resistant	metabolic	54.3897	25.5301	39.9599
1	amino acid biosynthesis	hisA	LEU48GLN	low fitness	Resistant	metabolic	22.8192	99.3257	61.0725
1	amino acid biosynthesis	leuC	MET111ASP	low fitness	Resistant	metabolic	30.3943	28.4863	29.4403
1	amino acid biosynthesis	thrB	LEU20ASP	low fitness	Resistant	metabolic	31.4607	80.084	55.7724
1	amino acid biosynthesis	thrC	LEU130ASP	low fitness	Resistant	metabolic	40.7923	24.7239	32.7581
1	amino acid biosynthesis	trpD	PHE347ASP	low fitness	Resistant	metabolic	22.3958	21.4991	21.9474
1	amino acid biosynthesis	tyrA	LEU186PRO	low fitness	Resistant	metabolic	20.8761	39.6658	30.2709
2	amino acid biosynthesis	cysD	ILE20PRO	low fitness	Resistant	metabolic	43.1918	46.223	44.7074
2	amino acid biosynthesis	cysD	ILE268ASP	low fitness	Resistant	metabolic	25.0619	65.0347	45.0483
2	amino acid biosynthesis	cysN	MET344ASP	low fitness	Resistant	metabolic	21.8625	23.5146	22.6886
2	amino acid biosynthesis	cysN	MET344PRO	low fitness	Resistant	metabolic	38.7927	37.0859	37.9393
2	amino acid biosynthesis	gltA	PHE384ASP	low fitness	Resistant	metabolic	32.5938	33.0548	32.8243
2	amino acid biosynthesis	gltA	PHE384PRO	low fitness	Resistant	metabolic	28.5279	30.0987	29.3133
2	amino acid biosynthesis	glyA	ILE239TRP	high fitness	Resistant	metabolic	59.1888	114.483	86.8357
2	amino acid biosynthesis	glyA	VAL199PRO	reduced fitness	Resistant	metabolic	62.3882	27.9488	45.1685
2	amino acid biosynthesis	ilvE	ILE101PRO	low fitness	Resistant	metabolic	54.3897	38.1609	46.2753
2	amino acid biosynthesis	ilvE	LEU292ALA	low fitness	Resistant	metabolic	21.5959	22.574	22.085
2	amino acid biosynthesis	proA	LEU402TRP	low fitness	Resistant	metabolic	28.7946	23.649	26.2218
2	amino acid biosynthesis	proA	LEU402PRO	reduced fitness	Resistant	metabolic	30.7942	20.46	25.6271
3	amino acid biosynthesis	ilvA	VAL154ASP	low fitness	Resistant	metabolic	30.1276	28.4863	29.307
3	amino acid biosynthesis	ilvA	ILE83GLN	low fitness	Resistant	metabolic	22.2112	20.6257	21.4184
3	amino acid biosynthesis	ilvA	ILE83PRO	low fitness	Resistant	metabolic	22.9522	33.4387	28.1955
3	amino acid biosynthesis	trpC	ILE236PRO	low fitness	Resistant	metabolic	22.3958	25.2614	23.8286
3	amino acid biosynthesis	trpC	LEU137PRO	low fitness	Resistant	metabolic	21.5959	22.574	22.085
3	amino acid biosynthesis	trpC	LEU235TRP	low fitness	Resistant	metabolic	35.1933	20.4241	27.8087
4	amino acid biosynthesis	aroB	ILE125ALA	low fitness	Resistant	metabolic	28.7946	20.4241	24.6093
4	amino acid biosynthesis	aroB	ILE125TRP	low fitness	Resistant	metabolic	40.7923	27.4113	34.1018
4	amino acid biosynthesis	aroB	MET274ASP	low fitness	Resistant	metabolic	32.9538	48.9104	40.9321
4	amino acid biosynthesis	aroB	VAL40PRO	low fitness	Resistant	metabolic	24.7953	20.9616	22.8785
4	amino acid biosynthesis	cysC	PHE33ALA	high fitness	Resistant	metabolic	34.3935	44.6106	39.502
4	amino acid biosynthesis	cysC	LEU104TRP	low fitness	Resistant	metabolic	39.9924	31.1737	35.583
4	amino acid biosynthesis	cysC	LEU104ASP	low fitness	Resistant	metabolic	20.996	93.521	57.2585
4	amino acid biosynthesis	cysC	VAL118GLN	low fitness	Resistant	metabolic	22.218	28.4863	25.3521
4	amino acid biosynthesis	metC	VAL173TRP	high fitness	Resistant	metabolic	47.3324	40.4634	43.8979
4	amino acid biosynthesis	metC	VAL173ASP	low fitness	Resistant	metabolic	36.793	41.3857	39.0894
4	amino acid biosynthesis	metC	ILE182PRO	reduced fitness	Resistant	metabolic	23.5955	28.4863	26.0409
4	amino acid biosynthesis	metC	MET183ASP	reduced fitness	Resistant	metabolic	46.3912	23.1115	34.7514
5	amino acid biosynthesis	ilvC	LEU225TRP	low fitness	Resistant	metabolic	50.3905	46.223	48.3067
5	amino acid biosynthesis	ilvC	MET273TRP	reduced fitness	Resistant	metabolic	28.3946	40.3108	34.3527
5	amino acid biosynthesis	ilvC	MET151TRP	low fitness	Resistant	metabolic	31.1941	26.0676	28.6309
5	amino acid biosynthesis	ilvC	MET151PRO	low fitness	Resistant	metabolic	28.3946	48.3729	38.3838
5	amino acid biosynthesis	ilvC	MET274ASP	low fitness	Resistant	metabolic	54.3897	28.4863	41.438
5	amino acid biosynthesis	ilvD	ILE36PRO	low fitness	Resistant	metabolic	62.3882	42.9981	52.6932
5	amino acid biosynthesis	ilvD	ILE37TRP	low fitness	Resistant	metabolic	38.926	20.245	29.5855
5	amino acid biosynthesis	ilvD	ILE37PRO	low fitness	Resistant	metabolic	35.7266	72.5594	54.143
5	amino acid biosynthesis	ilvD	PHE43GLN	low fitness	Resistant	metabolic	24.7953	40.3108	32.553
5	amino acid biosynthesis	ilvD	PHE43PRO	low fitness	Resistant	metabolic	43.9917	30.6362	37.3139
6	amino acid biosynthesis	hisH	VAL4ASP	low fitness	Resistant	metabolic	63.5213	135.521	99.5211
6	amino acid biosynthesis	hisH	VAL4PRO	low fitness	Resistant	metabolic	55.1896	301.524	178.357
6	amino acid biosynthesis	hisH	ILE5ALA	low fitness	Resistant	metabolic	44.7915	60.1974	52.4945
6	amino acid biosynthesis	hisH	ILE5TRP	low fitness	Resistant	metabolic	41.5921	42.9981	42.2951
6	amino acid biosynthesis	hisH	ILE5GLN	low fitness	Resistant	metabolic	27.9947	26.8738	27.4343
6	amino acid biosynthesis	hisH	VAL16TRP	low fitness	Resistant	metabolic	24.1409	67.4533	45.7971
8	amino acid biosynthesis	hisF	VAL127PRO	low fitness	Resistant	metabolic	29.4344	188.117	108.776
8	amino acid biosynthesis	hisF	VAL175GLN	low fitness	Resistant	metabolic	26.9663	195.91	111.438
8	amino acid biosynthesis	hisF	VAL175ASP	low fitness	Resistant	metabolic	46.3912	25.2614	35.8263
8	amino acid biosynthesis	hisF	VAL79TRP	low fitness	Resistant	metabolic	39.4592	59.7674	49.6133
8	amino acid biosynthesis	hisF	VAL79GLN	low fitness	Resistant	metabolic	24.3954	31.3886	27.892
8	amino acid biosynthesis	hisF	VAL79PRO	low fitness	Resistant	metabolic	61.3217	85.4588	73.3903
8	amino acid biosynthesis	hisF	VAL69PRO	low fitness	Resistant	metabolic	27.9058	38.8519	33.3789
8	amino acid biosynthesis	hisF	VAL126PRO	low fitness	Resistant	metabolic	181.166	124.963	153.065
1	Anaplerotic Reactions	ppc	VAL134GLN	low fitness	Resistant	metabolic	31.1941	25.7989	28.4965
1	Cofactor and Prosthetic Group Biosynthesis	hemC	LEU193ALA	reduced fitness	Resistant	metabolic	55.1896	51.0603	53.1249
1	Cofactor and Prosthetic Group Biosynthesis	hemD	LEU212PRO	high fitness	Resistant	metabolic	28.3946	56.9725	42.6836
4	Cofactor and Prosthetic Group Biosynthesis	pdxJ	VAL94GLN	low fitness	Resistant	metabolic	35.1933	46.223	40.7082
4	Cofactor and Prosthetic Group Biosynthesis	pdxJ	VAL94PRO	low fitness	Resistant	metabolic	32.7938	23.649	28.2214
4	Cofactor and Prosthetic Group Biosynthesis	pdxJ	ILE42GLN	low fitness	Resistant	metabolic	26.395	30.6362	28.5156
4	Cofactor and Prosthetic Group Biosynthesis	pdxJ	MET73ASP	low fitness	Resistant	metabolic	39.1926	20.9616	30.0771
1	Folate Metabolism	folA	MET92ASP	low fitness	Resistant	metabolic	57.3225	90.1169	73.7197
1	Folate Metabolism	folD	VAL38TRP	low fitness	Resistant	metabolic	50.3105	107.361	78.8357
1	Glycerophospholipid Metabolism	psd	ILE257TRP	high fitness	Resistant	metabolic	125.576	20.4241	73.0002
4	Glycerophospholipid Metabolism	plsC	ILE8ASP	low fitness	Resistant	metabolic	95.9819	206.391	151.186
4	Glycerophospholipid Metabolism	plsC	PHE104GLN	high fitness	Resistant	metabolic	118.782	161.531	140.157
4	Glycerophospholipid Metabolism	plsC	ILE142GLN	high fitness	Resistant	metabolic	81.0176	306.694	193.856
4	Glycerophospholipid Metabolism	plsC	PHE145ASP	high fitness	Resistant	metabolic	27.9038	363.565	195.734
6	Inorganic Ion Transport and Metabolism	fes	LEU302TRP	low fitness	Resistant	metabolic	111.979	54.2852	83.132
6	Inorganic Ion Transport and Metabolism	fes	LEU302PRO	low fitness	Resistant	metabolic	87.1835	24.4552	55.8194
6	Inorganic Ion Transport and Metabolism	fes	VAL301TRP	low fitness	Resistant	metabolic	75.1858	45.6855	60.4357
6	Inorganic Ion Transport and Metabolism	fes	VAL301ASP	low fitness	Resistant	metabolic	21.116	55.8976	38.5068
6	Inorganic Ion Transport and Metabolism	fes	LEU339PRO	low fitness	Resistant	metabolic	39.1926	21.4991	30.3458
6	Inorganic Ion Transport and Metabolism	fes	VAL230ASP	low fitness	Resistant	metabolic	49.5906	22.8428	36.2167
1	Lipopolysaccharide Biosynthesis / Recycling	lpxA	VAL32ALA	low fitness	Resistant	metabolic	64.7878	31.4424	48.1151
1	Membrane Lipid Metabolism	accC	LEU406PRO	high fitness	Resistant	metabolic	47.2722	30.0745	38.6734
2	Murein Biosynthesis	ftsI	VAL468TRP	reduced fitness	Resistant	metabolic	71.6375	122.642	97.14
2	Murein Biosynthesis	ftsI	MET471ALA	low fitness	Resistant	metabolic	77.6695	119.622	98.6459
1	purine and pyrimidine biosynthesis	purC	VAL188PRO	low fitness	Resistant	metabolic	35.9932	23.1115	29.5523
1	purine and pyrimidine biosynthesis	pyrE	LEU187TRP	low fitness	Resistant	metabolic	22.3958	24.7239	23.5599
1	purine and pyrimidine biosynthesis	pyrF	LEU154PRO	low fitness	Resistant	metabolic	55.9894	36.2797	46.1346
2	purine and pyrimidine biosynthesis	pyrC	LEU226ASP	low fitness	Resistant	metabolic	65.5876	43.5356	54.5616
2	purine and pyrimidine biosynthesis	pyrC	PHE247PRO	low fitness	Resistant	metabolic	39.5925	43.5356	41.5641
4	purine and pyrimidine biosynthesis	purL	LEU720ASP	low fitness	Resistant	metabolic	54.3897	38.1609	46.2753
4	purine and pyrimidine biosynthesis	purL	LEU652TRP	low fitness	Resistant	metabolic	47.1911	33.3236	40.2573
4	purine and pyrimidine biosynthesis	purL	LEU652ASP	low fitness	Resistant	metabolic	27.1949	29.0237	28.1093
4	purine and pyrimidine biosynthesis	purL	VAL333PRO	low fitness	Resistant	metabolic	31.594	69.3345	50.4643
5	purine and pyrimidine biosynthesis	purA	LEU53TRP	low fitness	Resistant	metabolic	66.3875	242.402	154.395
5	purine and pyrimidine biosynthesis	purA	LEU267ASP	low fitness	Resistant	metabolic	74.0527	333.952	204.002
5	purine and pyrimidine biosynthesis	purA	PHE328PRO	low fitness	Resistant	metabolic	39.1926	36.5484	37.8705
5	purine and pyrimidine biosynthesis	purA	LEU75TRP	low fitness	Resistant	metabolic	86.1354	186.236	136.186
5	purine and pyrimidine biosynthesis	purA	LEU75ASP	low fitness	Resistant	metabolic	117.844	161.754	139.799
6	purine and pyrimidine biosynthesis	purF	LEU24TRP	low fitness	Resistant	metabolic	71.9864	38.4296	55.208
6	purine and pyrimidine biosynthesis	purF	MET173PRO	low fitness	Resistant	metabolic	39.1199	180.784	109.952
6	purine and pyrimidine biosynthesis	purF	ILE35PRO	low fitness	Resistant	metabolic	31.994	29.0237	30.5089
6	purine and pyrimidine biosynthesis	purF	ILE174PRO	low fitness	Resistant	metabolic	57.9815	120.981	89.4813
6	purine and pyrimidine biosynthesis	purF	VAL171ASP	low fitness	Resistant	metabolic	211.96	149.419	180.689
6	purine and pyrimidine biosynthesis	purF	VAL171PRO	low fitness	Resistant	metabolic	44.7027	57.8171	51.2599
14	purine and pyrimidine biosynthesis	purM	PHE105ALA	low fitness	Resistant	metabolic	87.9834	71.0813	79.5323
14	purine and pyrimidine biosynthesis	purM	PHE105GLN	low fitness	Resistant	metabolic	143.173	76.3217	109.747
14	purine and pyrimidine biosynthesis	purM	PHE105ASP	low fitness	Resistant	metabolic	59.1888	47.298	53.2434
14	purine and pyrimidine biosynthesis	purM	ILE306TRP	high fitness	Resistant	metabolic	38.2328	51.4186	44.8257
14	purine and pyrimidine biosynthesis	purM	ILE306GLN	reduced fitness	Resistant	metabolic	40.9523	79.1435	60.0479
14	purine and pyrimidine biosynthesis	purM	ILE123TRP	low fitness	Resistant	metabolic	35.1933	30.0987	32.646
14	purine and pyrimidine biosynthesis	purM	ILE123GLN	low fitness	Resistant	metabolic	44.7915	32.7861	38.7888
14	purine and pyrimidine biosynthesis	purM	ILE123ASP	low fitness	Resistant	metabolic	75.9856	66.6471	71.3164
14	purine and pyrimidine biosynthesis	purM	ILE305TRP	high fitness	Resistant	metabolic	38.3927	39.4747	38.9337
14	purine and pyrimidine biosynthesis	purM	ILE305PRO	low fitness	Resistant	metabolic	24.7953	20.9616	22.8785
14	purine and pyrimidine biosynthesis	purM	ILE126TRP	low fitness	Resistant	metabolic	31.994	22.574	27.284
14	purine and pyrimidine biosynthesis	purM	ILE126ASP	low fitness	Resistant	metabolic	35.1933	27.4113	31.3023
14	purine and pyrimidine biosynthesis	purM	ILE126PRO	low fitness	Resistant	metabolic	47.9909	31.7111	39.851
14	purine and pyrimidine biosynthesis	purM	LEU320TRP	low fitness	Resistant	metabolic	43.1918	60.7349	51.9634
15	purine and pyrimidine biosynthesis	purD	VAL335ASP	low fitness	Resistant	metabolic	153.471	84.563	119.017
15	purine and pyrimidine biosynthesis	purD	VAL335PRO	low fitness	Resistant	metabolic	127.076	60.9738	94.0249
15	purine and pyrimidine biosynthesis	purD	VAL30ASP	low fitness	Resistant	metabolic	108.041	94.7034	101.372
15	purine and pyrimidine biosynthesis	purD	VAL30PRO	low fitness	Resistant	metabolic	59.2515	94.5492	76.9004
15	purine and pyrimidine biosynthesis	purD	LEU270ALA	low fitness	Resistant	metabolic	69.0155	55.3601	62.1878
15	purine and pyrimidine biosynthesis	purD	LEU270TRP	low fitness	Resistant	metabolic	95.7152	69.872	82.7936
15	purine and pyrimidine biosynthesis	purD	LEU270GLN	low fitness	Resistant	metabolic	141.773	65.5722	103.673
15	purine and pyrimidine biosynthesis	purD	LEU270ASP	low fitness	Resistant	metabolic	206.361	36.1901	121.276
15	purine and pyrimidine biosynthesis	purD	LEU270PRO	low fitness	Resistant	metabolic	89.4231	91.0127	90.2179
15	purine and pyrimidine biosynthesis	purD	VAL308TRP	high fitness	Resistant	metabolic	24.1409	48.8432	36.492
15	purine and pyrimidine biosynthesis	purD	VAL308GLN	low fitness	Resistant	metabolic	77.2945	104.539	90.9169
15	purine and pyrimidine biosynthesis	purD	VAL308ASP	low fitness	Resistant	metabolic	41.6921	27.0274	34.3598
15	purine and pyrimidine biosynthesis	purD	MET200ASP	low fitness	Resistant	metabolic	68.787	47.298	58.0425
15	purine and pyrimidine biosynthesis	purD	MET200PRO	low fitness	Resistant	metabolic	32.7938	57.51	45.1519
15	purine and pyrimidine biosynthesis	purD	VAL256TRP	reduced fitness	Resistant	metabolic	30.4535	29.5775	30.0155
2	non metabolic	csrA	LEU23TRP	low fitness	Resistant	non metabolic	100.015	196.831	148.423
2	non metabolic	csrA	LEU23GLN	low fitness	Resistant	non metabolic	519.902	258.795	389.348
1	non metabolic	argS	VAL116ASP	high fitness	Resistant	non metabolic	21.3293	47.8354	34.5824
5	non metabolic	tsf	LEU12ALA	low fitness	Resistant	non metabolic	82.3844	274.113	178.249
5	non metabolic	tsf	LEU12TRP	low fitness	Resistant	non metabolic	85.5838	99.4332	92.5085
5	non metabolic	tsf	LEU12GLN	low fitness	Resistant	non metabolic	137.574	95.1334	116.354
5	non metabolic	tsf	LEU12ASP	low fitness	Resistant	non metabolic	34.3935	27.9488	31.1711
5	non metabolic	tsf	LEU12PRO	low fitness	Resistant	non metabolic	139.174	46.3305	92.7521

## Sheet: Table_EV1_gentamicin
frequency	Subsystem in iML1515	gene	mutation	fitness	resistance	metabolic	FC1	FC2	Mean
1	amino acid biosynthesis	cysD	ILE268GLN	high fitness	Resistant	metabolic	72.3034	39.2103	55.7569
1	Cofactor and Prosthetic Group Biosynthesis	dxs	ILE443TRP	reduced fitness	Resistant	metabolic	74.7581	101.486	88.1219
1	Cofactor and Prosthetic Group Biosynthesis	hemC	LEU66ALA	high fitness	Resistant	metabolic	2480.04	35.0524	1257.54
1	Cofactor and Prosthetic Group Biosynthesis	hemG	ILE53TRP	reduced fitness	Resistant	metabolic	23.8036	48.7658	36.2847
1	Cofactor and Prosthetic Group Biosynthesis	hemH	TRP69PRO	low fitness	Resistant	metabolic	365.566	52.0471	208.807
1	Cofactor and Prosthetic Group Biosynthesis	ribC	MET99ASP	low fitness	Resistant	metabolic	59.5089	30.4786	44.9938
1	Cofactor and Prosthetic Group Biosynthesis	ribD	LEU364TRP	reduced fitness	Resistant	metabolic	789.733	745.546	767.639
2	Cofactor and Prosthetic Group Biosynthesis	hemL	VAL206TRP	reduced fitness	Resistant	metabolic	1099.06	12632	6865.52
2	Cofactor and Prosthetic Group Biosynthesis	hemL	VAL206PRO	reduced fitness	Resistant	metabolic	55.4177	24.3005	39.8591
2	Cofactor and Prosthetic Group Biosynthesis	ispA	ILE76ASP	high fitness	Resistant	metabolic	32.079	48.2551	40.1671
2	Cofactor and Prosthetic Group Biosynthesis	ispA	VAL190TRP	low fitness	Resistant	metabolic	32.7299	36.9039	34.8169
2	Cofactor and Prosthetic Group Biosynthesis	ispG	VAL84GLN	high fitness	Resistant	metabolic	39.2556	326.698	182.977
2	Cofactor and Prosthetic Group Biosynthesis	ispG	VAL59GLN	low fitness	Resistant	metabolic	307.215	75.4552	191.335
2	Cofactor and Prosthetic Group Biosynthesis	ubiA	PHE52PRO	high fitness	Resistant	metabolic	272.749	3929.27	2101.01
2	Cofactor and Prosthetic Group Biosynthesis	ubiA	VAL145ASP	reduced fitness	Resistant	metabolic	728.241	1639.15	1183.69
3	Cofactor and Prosthetic Group Biosynthesis	hemD	ILE32PRO	high fitness	Resistant	metabolic	264.257	26.3599	145.308
3	Cofactor and Prosthetic Group Biosynthesis	hemD	VAL182PRO	high fitness	Resistant	metabolic	22.9908	232.978	127.985
3	Cofactor and Prosthetic Group Biosynthesis	hemD	LEU212ASP	high fitness	Resistant	metabolic	20.399	65.8997	43.1494
3	Cofactor and Prosthetic Group Biosynthesis	ispB	VAL271TRP	high fitness	Resistant	metabolic	70.7908	346.138	208.465
3	Cofactor and Prosthetic Group Biosynthesis	ispB	ILE32ASP	high fitness	Resistant	metabolic	117.587	172.563	145.075
3	Cofactor and Prosthetic Group Biosynthesis	ispB	LEU110GLN	reduced fitness	Resistant	metabolic	351.475	2554.93	1453.2
3	Cofactor and Prosthetic Group Biosynthesis	ribF	VAL52TRP	high fitness	Resistant	metabolic	263.407	195.362	229.385
3	Cofactor and Prosthetic Group Biosynthesis	ribF	VAL52PRO	high fitness	Resistant	metabolic	347.418	52.7398	200.079
3	Cofactor and Prosthetic Group Biosynthesis	ribF	MET53PRO	high fitness	Resistant	metabolic	233.909	282.38	258.145
5	Cofactor and Prosthetic Group Biosynthesis	hemA	ILE246GLN	high fitness	Resistant	metabolic	2567.25	31.7554	1299.5
5	Cofactor and Prosthetic Group Biosynthesis	hemA	LEU276GLN	high fitness	Resistant	metabolic	4225.38	58.2271	2141.81
5	Cofactor and Prosthetic Group Biosynthesis	hemA	ILE247GLN	low fitness	Resistant	metabolic	42.7721	118.29	80.531
5	Cofactor and Prosthetic Group Biosynthesis	hemA	LEU32ALA	low fitness	Resistant	metabolic	1967.51	558.171	1262.84
5	Cofactor and Prosthetic Group Biosynthesis	hemA	LEU32GLN	low fitness	Resistant	metabolic	39.871	151.652	95.7614
5	Cofactor and Prosthetic Group Biosynthesis	ispE	VAL146TRP	high fitness	Resistant	metabolic	2730.04	4508.71	3619.38
5	Cofactor and Prosthetic Group Biosynthesis	ispE	VAL146ASP	high fitness	Resistant	metabolic	525.91	4525.01	2525.46
5	Cofactor and Prosthetic Group Biosynthesis	ispE	VAL146PRO	reduced fitness	Resistant	metabolic	20.8281	298.526	159.677
5	Cofactor and Prosthetic Group Biosynthesis	ispE	LEU115ASP	reduced fitness	Resistant	metabolic	21.9439	68.8652	45.4046
5	Cofactor and Prosthetic Group Biosynthesis	ispE	PHE145ASP	reduced fitness	Resistant	metabolic	1550.58	1236.32	1393.45
5	Cofactor and Prosthetic Group Biosynthesis	ispH	VAL220TRP	high fitness	Resistant	metabolic	955.614	699.361	827.488
5	Cofactor and Prosthetic Group Biosynthesis	ispH	VAL220ASP	low fitness	Resistant	metabolic	27.151	90.9416	59.0463
5	Cofactor and Prosthetic Group Biosynthesis	ispH	ILE70TRP	high fitness	Resistant	metabolic	72.5265	108.735	90.6305
5	Cofactor and Prosthetic Group Biosynthesis	ispH	ILE70GLN	high fitness	Resistant	metabolic	254.536	331.805	293.171
5	Cofactor and Prosthetic Group Biosynthesis	ispH	VAL217ASP	reduced fitness	Resistant	metabolic	92.4946	107.252	99.8732
7	Cofactor and Prosthetic Group Biosynthesis	lipA	ILE22GLN	high fitness	Resistant	metabolic	118.442	21.6057	70.0237
7	Cofactor and Prosthetic Group Biosynthesis	lipA	ILE22ASP	high fitness	Resistant	metabolic	227.476	78.3907	152.933
7	Cofactor and Prosthetic Group Biosynthesis	lipA	ILE22PRO	high fitness	Resistant	metabolic	80.4593	29.8984	55.1789
7	Cofactor and Prosthetic Group Biosynthesis	lipA	LEU76ASP	high fitness	Resistant	metabolic	500.247	1202.01	851.129
7	Cofactor and Prosthetic Group Biosynthesis	lipA	PHE87ALA	low fitness	Resistant	metabolic	336.969	54.3673	195.668
7	Cofactor and Prosthetic Group Biosynthesis	lipA	ILE123GLN	high fitness	Resistant	metabolic	78.4774	38.8808	58.6791
7	Cofactor and Prosthetic Group Biosynthesis	lipA	ILE153TRP	high fitness	Resistant	metabolic	105.256	54.3673	79.8119
4	Glycerophospholipid Metabolism	pgsA	ILE38ASP	reduced fitness	Resistant	metabolic	279.692	430.655	355.173
4	Glycerophospholipid Metabolism	pgsA	ILE38PRO	high fitness	Resistant	metabolic	1054.07	513.959	784.015
4	Glycerophospholipid Metabolism	pgsA	PHE39ALA	high fitness	Resistant	metabolic	161.635	26.216	93.9255
4	Glycerophospholipid Metabolism	pgsA	VAL44PRO	high fitness	Resistant	metabolic	413.294	75.3276	244.311
2	Glycolysis/Gluconeogenesis	eno	LEU112PRO	low fitness	Resistant	metabolic	146.541	32.6204	89.5806
2	Glycolysis/Gluconeogenesis	eno	ILE171TRP	reduced fitness	Resistant	metabolic	55.6967	38.2218	46.9592
2	Glycolysis/Gluconeogenesis	fbaA	LEU335ASP	high fitness	Resistant	metabolic	43.8878	57.3328	50.6103
2	Glycolysis/Gluconeogenesis	fbaA	ILE120GLN	reduced fitness	Resistant	metabolic	749.069	269.2	509.135
16	Transport, Inner Membrane	ptsI	LEU220ASP	low fitness	Resistant	metabolic	52.4423	96.2136	74.3279
16	Transport, Inner Membrane	ptsI	ILE330TRP	reduced fitness	Resistant	metabolic	3280.02	36756.6	20018.3
16	Transport, Inner Membrane	ptsI	ILE330PRO	reduced fitness	Resistant	metabolic	3457.1	21196.2	12326.6
16	Transport, Inner Membrane	ptsI	ILE219GLN	low fitness	Resistant	metabolic	597.486	5234.09	2915.79
16	Transport, Inner Membrane	ptsI	VAL331TRP	high fitness	Resistant	metabolic	207.653	230.895	219.274
16	Transport, Inner Membrane	ptsI	VAL331GLN	reduced fitness	Resistant	metabolic	1777.83	3198.44	2488.14
16	Transport, Inner Membrane	ptsI	VAL331PRO	low fitness	Resistant	metabolic	448.177	1010.57	729.375
16	Transport, Inner Membrane	ptsI	VAL481ALA	low fitness	Resistant	metabolic	2172.08	8372.56	5272.32
16	Transport, Inner Membrane	ptsI	VAL481GLN	low fitness	Resistant	metabolic	141.334	297.537	219.436
16	Transport, Inner Membrane	ptsI	VAL481ASP	low fitness	Resistant	metabolic	78.8494	127.516	103.183
16	Transport, Inner Membrane	ptsI	VAL481PRO	low fitness	Resistant	metabolic	6978.54	21173.3	14075.9
16	Transport, Inner Membrane	ptsI	PHE449ALA	low fitness	Resistant	metabolic	267.418	3501.91	1884.67
16	Transport, Inner Membrane	ptsI	PHE449TRP	low fitness	Resistant	metabolic	138.753	1168.84	653.798
16	Transport, Inner Membrane	ptsI	PHE449GLN	low fitness	Resistant	metabolic	247.148	349.645	298.397
16	Transport, Inner Membrane	ptsI	ILE533TRP	low fitness	Resistant	metabolic	233.573	264.093	248.833
16	Transport, Inner Membrane	ptsI	ILE533GLN	low fitness	Resistant	metabolic	115.299	688.652	401.975
1	non metabolic	yrfF	LEU112PRO	high fitness	Resistant	non metabolic	324.919	102.804	213.861
3	non metabolic	erpA	VAL70TRP	high fitness	Resistant	non metabolic	908.999	2524.51	1716.75
3	non metabolic	erpA	VAL71TRP	low fitness	Resistant	non metabolic	315.769	126.198	220.984
3	non metabolic	erpA	VAL84ALA	high fitness	Resistant	non metabolic	8149.75	25047.2	16598.5
1	non metabolic	dnaE	PHE347GLN	low fitness	Resistant	non metabolic	47.2352	49.7543	48.4948
4	non metabolic	topA	ILE7ALA	low fitness	Resistant	non metabolic	133.417	197.304	165.36
4	non metabolic	topA	ILE7TRP	low fitness	Resistant	non metabolic	54.6738	1409.92	732.299
4	non metabolic	topA	VAL8PRO	low fitness	Resistant	non metabolic	20.0843	693.595	356.839
4	non metabolic	topA	LEU550PRO	low fitness	Resistant	non metabolic	84.8002	156.677	120.738
1	non metabolic	fusA	VAL264GLN	high fitness	Resistant	non metabolic	43.5159	587.167	315.341
1	non metabolic	rplN	VAL103ASP	low fitness	Resistant	non metabolic	745.164	2692.66	1718.91
2	non metabolic	infA	ILE7ASP	high fitness	Resistant	non metabolic	48.1651	35.2564	41.7107
2	non metabolic	infA	ILE7PRO	high fitness	Resistant	non metabolic	21.572	32.9499	27.2609
