# Supplementary material for: Metabolic mutations reduce antibiotic susceptibility of E. coli by pathway-specific bottlenecks
Source: Mol Syst Biol. 2025 Jan 2;21(3):274–93. doi: 10.1038/s44320-024-00084-z (PMC11876631; doi:10.1038/s44320-024-00084-z)
Supplement: Supplementary file 7 — Dataset EV2 [file 44320_2024_84_MOESM7_ESM.xlsx]

## Sheet: Description
	Expanded View Dataset
	Dataset	EV	2
	Identified mutations in a screen for 10x MIC gentamicin and 6x MIC carbenicillin. 96 colonies per antibiotic were screened and perfect alignments to the oligonucleotides in the library are shown in the datasets.
	Metabolic mutations reduce antibiotic susceptibility by pathway-specific bottlenecks
	Paul Lubrano(1,2,3,#), Fabian Smollich(1,2,3,#), Thorben Schramm(1†), Elisabeth Lorenz(1), Alejandra Alvarado(1,2), Seraina Carmen Eigenmann(6), Amelie Stadelmann(1,2,3), Sevvalli Thavapalan(1,2,3), Nils Waffenschmidt(1), Timo Glatter(4,) Nadine Hoffmann(2,5), Jennifer Müller(7), Silke Peter(2,5,7), Knut Drescher(6), Hannes Link(1,2,3*)
	(1) Interfaculty Institute of Microbiology and Infection Medicine, University of Tübingen, Auf der Morgenstelle 24, 72076 Tübingen, Germany
	(2) Cluster of Excellence “Controlling Microbes to Fight Infections”, University of Tübingen, 72076 Tübingen, Germany
	(3) M3 Research Center, University of Tübingen, 72076 Tübingen, Germany
	(4) Max Planck Institute for Terrestrial Microbiology, Karl-von-Frisch-Straße 10, 35043 Marburg, Germany
	(5) Institute of Medical Microbiology and Hygiene, University of Tübingen, Elfriede-Aulhorn-Str. 6, 72076 Tübingen
	(6) Biozentrum, University of Basel, Spitalstrasse 41, 4056 Basel, Switzerland
	(7) NGS Competence Center Tübingen (NCCT), 72076 Tübingen, Germany
	(#) Equal contribution
	(†) Present address: Institute of Molecular Systems Biology, ETH Zurich, Otto-Stern-Weg 3, 8093 Zürich, Switzerland
	(*) Correspondence: hannes.link@uni-tuebingen.de

## Sheet: Gentamicin_10x MIC
Isolate #	Antibiotic	Gene	Mutation
1	Gentamicin (10x MIC)	ptsI	VAL 331TRP
2	Gentamicin (10x MIC)	ptsI	VAL 481PRO
3	Gentamicin (10x MIC)	ptsI	VAL 331GLN
4	Gentamicin (10x MIC)	ptsI	VAL 331TRP
5	Gentamicin (10x MIC)	ptsI	VAL 331TRP
6	Gentamicin (10x MIC)	ptsI	ILE 330TRP
7	Gentamicin (10x MIC)	ptsI	VAL 331TRP
8	Gentamicin (10x MIC)	ptsI	VAL 331TRP
9	Gentamicin (10x MIC)	ptsI	VAL 331TRP
10	Gentamicin (10x MIC)	ptsI	ILE 330TRP
11	Gentamicin (10x MIC)	ispE	VAL 146TRP
12	Gentamicin (10x MIC)	ispE	VAL 146ASP
13	Gentamicin (10x MIC)	ispE	VAL 146TRP
14	Gentamicin (10x MIC)	ispE	PHE 145ASP
15	Gentamicin (10x MIC)	ispE	VAL 146TRP
16	Gentamicin (10x MIC)	ispE	PHE 145ASP
17	Gentamicin (10x MIC)	ispE	VAL 146TRP
18	Gentamicin (10x MIC)	ispE	PHE 145ASP
19	Gentamicin (10x MIC)	ispE	VAL 146TRP
20	Gentamicin (10x MIC)	ispE	VAL 146TRP
21	Gentamicin (10x MIC)	ispE	VAL 146TRP
22	Gentamicin (10x MIC)	ispE	VAL 146TRP
23	Gentamicin (10x MIC)	ispE	VAL 146TRP
24	Gentamicin (10x MIC)	ispE	PHE 145ASP
25	Gentamicin (10x MIC)	ispE	VAL 146TRP
26	Gentamicin (10x MIC)	ispE	PHE 145ASP
27	Gentamicin (10x MIC)	ispE	VAL 146TRP
28	Gentamicin (10x MIC)	ispE	PHE 145ASP
29	Gentamicin (10x MIC)	ispE	VAL 146TRP
30	Gentamicin (10x MIC)	ispE	VAL 146TRP
31	Gentamicin (10x MIC)	ispE	VAL 146TRP
32	Gentamicin (10x MIC)	ispE	VAL 146TRP
33	Gentamicin (10x MIC)	ispE	VAL 146TRP
34	Gentamicin (10x MIC)	ispE	VAL 146TRP
35	Gentamicin (10x MIC)	ispE	VAL 146TRP
36	Gentamicin (10x MIC)	ispE	VAL 146TRP
37	Gentamicin (10x MIC)	ispE	PHE 145ASP
38	Gentamicin (10x MIC)	ispE	VAL 146TRP
39	Gentamicin (10x MIC)	ispE	VAL 146TRP
40	Gentamicin (10x MIC)	ispE	VAL 146TRP
41	Gentamicin (10x MIC)	ispE	VAL 146TRP
42	Gentamicin (10x MIC)	ispE	VAL 146TRP
43	Gentamicin (10x MIC)	hemA	LEU 276GLN
44	Gentamicin (10x MIC)	hemA	ILE 247GLN
45	Gentamicin (10x MIC)	hemA	LEU 276GLN
46	Gentamicin (10x MIC)	fusA	ILE 458ALA
47	Gentamicin (10x MIC)	fusA	ILE 458ALA
48	Gentamicin (10x MIC)	erpA	VAL 70TRP
49	Gentamicin (10x MIC)	erpA	VAL 70TRP
50	Gentamicin (10x MIC)	erpA	VAL 70TRP
51	Gentamicin (10x MIC)	erpA	VAL 70TRP

## Sheet: Carb_6x MIC
Isolate #	Antibiotic	Gene	Mutation
1	Carbenicillin (6x MIC)	serB	ILE 65PRO
2	Carbenicillin (6x MIC)	pgk	ILE 188ALA
3	Carbenicillin (6x MIC)	nadK	ILE 160TRP
4	Carbenicillin (6x MIC)	nadK	ILE 160TRP
5	Carbenicillin (6x MIC)	nadB	VAL 397TRP
6	Carbenicillin (6x MIC)	lolB	ILE 130ALA
7	Carbenicillin (6x MIC)	hisA	LEU 48ALA
8	Carbenicillin (6x MIC)	hisA	VAL 224GLN
9	Carbenicillin (6x MIC)	folD	VAL 97GLN
10	Carbenicillin (6x MIC)	ffh	VAL 172PRO
11	Carbenicillin (6x MIC)	fes	LEU 339ALA
12	Carbenicillin (6x MIC)	dnaE	PHE 347GLN
