# Supplementary material for: Metabolic mutations reduce antibiotic susceptibility of E. coli by pathway-specific bottlenecks
Source: Mol Syst Biol. 2025 Jan 2;21(3):274–93. doi: 10.1038/s44320-024-00084-z (PMC11876631; doi:10.1038/s44320-024-00084-z)
Supplement: Supplementary file 8 — Dataset EV3 [file 44320_2024_84_MOESM8_ESM.xlsx]

## Sheet: Description
	Expanded View Dataset
	Dataset	EV	3
	Transcriptomic analysis of the control strain and the PurAL75D strain. Shown are the read counts and comparison between both strains with p values and Log2 fold-changes.
	Metabolic mutations reduce antibiotic susceptibility by pathway-specific bottlenecks
	Paul Lubrano(1,2,3,#), Fabian Smollich(1,2,3,#), Thorben Schramm(1†), Elisabeth Lorenz(1), Alejandra Alvarado(1,2), Seraina Carmen Eigenmann(6), Amelie Stadelmann(1,2,3), Sevvalli Thavapalan(1,2,3), Nils Waffenschmidt(1), Timo Glatter(4,) Nadine Hoffmann(2,5), Jennifer Müller(7), Silke Peter(2,5,7), Knut Drescher(6), Hannes Link(1,2,3*)
	(1) Interfaculty Institute of Microbiology and Infection Medicine, University of Tübingen, Auf der Morgenstelle 24, 72076 Tübingen, Germany
	(2) Cluster of Excellence “Controlling Microbes to Fight Infections”, University of Tübingen, 72076 Tübingen, Germany
	(3) M3 Research Center, University of Tübingen, 72076 Tübingen, Germany
	(4) Max Planck Institute for Terrestrial Microbiology, Karl-von-Frisch-Straße 10, 35043 Marburg, Germany
	(5) Institute of Medical Microbiology and Hygiene, University of Tübingen, Elfriede-Aulhorn-Str. 6, 72076 Tübingen
	(6) Biozentrum, University of Basel, Spitalstrasse 41, 4056 Basel, Switzerland
	(7) NGS Competence Center Tübingen (NCCT), 72076 Tübingen, Germany
	(#) Equal contribution
	(†) Present address: Institute of Molecular Systems Biology, ETH Zurich, Otto-Stern-Weg 3, 8093 Zürich, Switzerland
	(*) Correspondence: hannes.link@uni-tuebingen.de

## Sheet: Read counts
locus_tag	gene	Control_Strain_Rep1	Control_Strain_Rep2	Control_Strain_Rep3	purA_L75D_Rep1	purA_L75D_Rep2	purA_L75D_Rep3
BW25113_0001	thrL	231	237	196	211	364	357
BW25113_0002	thrA	25195	16477	23235	18587	28142	21753
BW25113_0003	thrB	6637	4701	6032	6429	9703	7214
BW25113_0004	thrC	5069	3658	4241	6241	10532	7723
BW25113_0005	yaaX	90	57	49	69	81	88
BW25113_0006	yaaA	448	336	344	372	511	516
BW25113_0007	yaaJ	298	325	274	320	558	539
BW25113_0008	talB	5740	4270	4658	4786	8081	6942
BW25113_0009	mog	306	297	286	294	466	493
BW25113_0010	satP	184	150	160	198	283	348
BW25113_0011	yaaW	7	5	4	6	10	6
BW25113_0013	yaaI	2	1	0	1	2	1
BW25113_0014	dnaK	2547	2538	2894	2743	4804	3580
BW25113_0015	dnaJ	499	651	637	447	750	698
BW25113_0016	insL1_1	40	50	48	52	57	65
BW25113_4412	hokC	0	0	0	0	0	0
BW25113_0018	mokC	44	57	35	56	67	66
BW25113_4413	sokC	3	6	3	0	3	1
BW25113_0019	nhaA	1328	1074	1190	1537	2459	2315
BW25113_0020	nhaR	626	489	596	829	1225	1018
BW25113_0021	insB1_1	13	12	9	1	9	2
BW25113_0022	insA_1	194	173	165	152	197	192
BW25113_0023	rpsT	16631	31316	17383	8284	11677	12322
BW25113_0024	yaaY	498	385	570	640	879	698
BW25113_0025	ribF	2259	2491	2791	1834	3726	2699
BW25113_0026	ileS	12164	13237	17350	10724	21261	14318
BW25113_0027	lspA	830	843	1098	917	1766	1423
BW25113_0028	fkpB	450	524	507	401	931	865
BW25113_0029	ispH	529	662	682	580	1318	977
BW25113_0030	rihC	63	94	74	55	119	72
BW25113_0031	dapB	594	795	897	890	1414	1102
BW25113_0032	carA	3479	7164	5990	893	2193	1793
BW25113_0033	carB	8862	13492	12067	4305	8877	7885
BW25113_0034	caiF	233	259	213	161	199	254
BW25113_0035	caiE	17	17	16	10	16	14
BW25113_0036	caiD	29	24	25	13	28	11
BW25113_0037	caiC	102	110	89	105	178	103
BW25113_0038	caiB	26	23	58	21	60	28
BW25113_0039	caiA	57	66	52	40	113	69
BW25113_0040	caiT	11	18	11	14	33	17
BW25113_0041	fixA	4	1	4	5	5	2
BW25113_0042	fixB	10	7	7	6	9	7
BW25113_0043	fixC	5	3	12	4	11	6
BW25113_0044	fixX	5	0	1	2	4	4
BW25113_0045	yaaU	8	10	12	13	27	10
BW25113_0046	kefF	35	51	30	29	70	48
BW25113_0047	kefC	211	260	262	250	459	404
BW25113_0048	folA	1644	2406	1889	891	978	859
BW25113_0049	apaH	321	473	497	422	873	636
BW25113_0050	apaG	475	469	595	484	1012	716
BW25113_0051	rsmA	2523	2858	3250	2755	4900	3397
BW25113_0052	pdxA	1702	2500	2491	1905	4170	2822
BW25113_0053	surA	8274	9806	10146	8550	16161	12787
BW25113_0054	lptD	16786	21505	27504	13464	28129	17885
BW25113_0055	djlA	683	846	737	819	1212	1246
BW25113_4659	yabP	278	321	325	286	572	440
BW25113_0058	rluA	687	749	698	564	583	585
BW25113_0059	rapA	2717	3987	3820	1439	2605	1482
BW25113_0060	polB	904	1092	1304	827	1591	1299
BW25113_0061	araD	1	0	0	1	1	2
BW25113_0064	araC	2408	1587	1838	4036	6095	5928
BW25113_0065	yabI	1110	1085	1047	1448	2112	1785
BW25113_0066	thiQ	56	107	115	70	85	70
BW25113_0067	thiP	112	187	186	114	141	110
BW25113_0068	thiB	29	75	50	33	89	44
BW25113_0069	sgrR	308	338	390	282	527	399
BW25113_4577	sgrS	0	1	4	2	2	2
BW25113_4662	sgrT	0	0	0	0	0	0
BW25113_0070	setA	142	136	175	109	212	199
BW25113_0071	leuD	2129	1056	1310	1729	2896	2537
BW25113_0072	leuC	2868	2573	3365	2853	6911	4683
BW25113_0073	leuB	3713	3166	4637	2902	6818	4439
BW25113_0074	leuA	5820	4826	6828	3706	9284	6688
BW25113_0075	leuL	131	176	167	157	256	295
BW25113_0076	leuO	858	411	479	1473	1412	1365
BW25113_0077	ilvI	2976	3274	4301	2402	5256	3595
BW25113_0078	ilvH	338	241	298	264	509	408
BW25113_0080	cra	1163	1385	1620	1261	2362	1664
BW25113_0081	mraZ	1589	2379	2287	1349	1802	1842
BW25113_0082	rsmH	1783	2282	2757	1633	2753	1794
BW25113_0083	ftsL	181	203	207	136	224	166
BW25113_0084	ftsI	2143	2589	3152	1930	3612	2705
BW25113_0085	murE	5254	5967	8077	4201	6971	5186
BW25113_0086	murF	2817	3871	4645	2919	4949	3506
BW25113_0087	mraY	3069	4070	4603	3248	5557	3822
BW25113_0088	murD	2996	3467	3737	2845	4387	3399
BW25113_0089	ftsW	3659	4414	4590	3933	6383	4786
BW25113_0090	murG	1374	1635	1737	1200	2161	1624
BW25113_0091	murC	3625	5051	5942	3713	6612	4314
BW25113_0092	ddlB	2000	2171	2252	1661	3116	2291
BW25113_0093	ftsQ	918	1038	1137	817	1414	1080
BW25113_0094	ftsA	3827	3980	4553	3727	5814	4782
BW25113_0095	ftsZ	4181	4645	5381	4640	8548	6451
BW25113_0096	lpxC	18896	21283	23006	19753	29757	24088
BW25113_0097	secM	2517	2544	2336	2130	3487	3028
BW25113_0098	secA	7404	8496	8868	5619	10070	6841
BW25113_0099	mutT	74	80	107	43	78	65
BW25113_0101	yacG	367	461	507	653	780	644
BW25113_0102	zapD	340	450	405	357	676	546
BW25113_0103	coaE	1029	1117	1224	1156	1734	1609
BW25113_0104	guaC	1017	876	883	3510	3977	4475
BW25113_0106	hofC	65	50	49	52	107	73
BW25113_0107	hofB	203	120	170	186	297	317
BW25113_0108	ppdD	15	9	9	7	20	9
BW25113_0109	nadC	932	651	804	1042	1501	1445
BW25113_0110	ampD	365	319	482	478	725	503
BW25113_0111	ampE	350	387	478	501	810	634
BW25113_0112	aroP	15286	25705	21706	19973	53956	46215
BW25113_0113	pdhR	2855	4145	4267	926	1627	1071
BW25113_0114	aceE	30002	33586	34391	20261	30926	22340
BW25113_0115	aceF	6737	8768	7818	8877	15118	12250
BW25113_0116	lpd	10733	13496	12768	11434	23923	17989
BW25113_0117	yacH	13	20	16	21	34	21
BW25113_0118	acnB	13231	17078	18618	12904	34235	24415
BW25113_0119	yacL	122	53	56	90	106	106
BW25113_0120	speD	1136	947	797	611	1165	942
BW25113_0121	speE	2174	2069	1833	1498	2008	1817
BW25113_0122	yacC	1843	1272	1477	2801	3969	4366
BW25113_0123	cueO	2070	2117	2439	2871	4870	3969
BW25113_0124	gcd	6046	6439	7144	4370	9679	7455
BW25113_0125	hpt	1479	986	988	1088	1613	1629
BW25113_0126	can	11592	9296	10350	13772	17673	19374
BW25113_0127	yadG	651	792	891	592	1464	1009
BW25113_0128	yadH	594	390	428	456	983	735
BW25113_0129	yadI	138	150	176	264	387	430
BW25113_0130	yadE	237	243	312	205	353	292
BW25113_0131	panD	4112	2853	3180	5528	6028	6964
BW25113_0132	yadD	394	243	353	348	545	522
BW25113_0133	panC	717	754	875	1082	2023	1462
BW25113_0134	panB	1392	1764	2306	1362	2307	1687
BW25113_0135	yadC	28	44	37	25	62	34
BW25113_0136	yadK	9	8	20	7	19	13
BW25113_0137	yadL	5	5	0	4	5	11
BW25113_0138	yadM	16	18	21	18	25	23
BW25113_0139	htrE	29	50	40	39	54	54
BW25113_0140	yadV	14	8	12	5	3	4
BW25113_0141	yadN	21	50	42	20	15	13
BW25113_0142	folK	199	262	250	144	223	177
BW25113_0143	pcnB	3740	6577	5684	2168	4099	2564
BW25113_0144	gluQ	253	354	411	217	353	223
BW25113_0145	dksA	4613	5015	4598	3986	4006	3867
BW25113_0146	sfsA	662	537	602	751	1074	1070
BW25113_0147	ligT	118	105	118	82	149	139
BW25113_0148	hrpB	979	1213	1468	871	1463	1177
BW25113_0149	mrcB	2529	3391	3596	2467	4714	3498
BW25113_0150	fhuA	10560	10475	14593	10949	18726	11147
BW25113_0151	fhuC	1380	1285	1606	1596	2548	1602
BW25113_0152	fhuD	1311	1558	1854	1528	2528	1512
BW25113_0153	fhuB	1638	2417	2571	2337	3936	2745
BW25113_0154	hemL	1598	1736	2398	1804	3016	2501
BW25113_0155	clcA	388	333	404	475	867	725
BW25113_0156	erpA	2399	1947	2041	2347	2976	3025
BW25113_0157	yadS	291	382	356	217	302	288
BW25113_0158	btuF	232	282	293	197	426	291
BW25113_0159	mtn	4591	2685	2840	4570	5400	6266
BW25113_0160	dgt	646	506	758	620	996	757
BW25113_0161	degP	1698	1898	1766	1661	3233	2444
BW25113_0162	cdaR	87	98	92	98	140	163
BW25113_0163	yaeH	2509	1400	1943	2201	2710	2706
BW25113_0164	yaeI	41	46	51	61	153	101
BW25113_0166	dapD	17312	8061	8816	18411	20083	23492
BW25113_0167	glnD	787	632	834	713	1554	1114
BW25113_0168	map	14284	8998	11381	17116	18148	17922
BW25113_4414	tff	2193	3140	2431	1604	2665	2174
BW25113_0169	rpsB	11806	15954	14231	8967	16905	13207
BW25113_0170	tsf	16332	15497	15569	14290	17456	16692
BW25113_0171	pyrH	1507	1990	1931	1274	2438	2154
BW25113_0172	frr	2673	3059	3254	2229	4320	3448
BW25113_0173	dxr	1030	1388	1430	1358	2162	1757
BW25113_0174	ispU	4156	5503	5340	3585	5696	4389
BW25113_0175	cdsA	3008	3898	4004	2276	3690	3055
BW25113_0176	rseP	7452	9560	10281	7003	11482	7811
BW25113_0177	bamA	13294	16463	18334	10551	21918	13119
BW25113_0178	skp	4429	4348	4604	4796	7503	6081
BW25113_0179	lpxD	5820	6267	6473	6001	11814	9005
BW25113_0180	fabZ	2850	2767	3233	3415	4667	3535
BW25113_0181	lpxA	7794	7769	8727	7351	9714	8118
BW25113_0182	lpxB	1932	2492	2800	1459	2499	1723
BW25113_0183	rnhB	741	996	1135	479	1001	640
BW25113_0184	dnaE	4928	7025	7065	3971	6846	4965
BW25113_0185	accA	1657	1877	1915	1356	2594	2167
BW25113_0186	ldcC	594	486	613	488	938	647
BW25113_0187	yaeR	247	157	202	272	382	344
BW25113_0188	tilS	384	559	618	462	699	639
BW25113_0189	rof	1803	680	920	1254	1567	1648
BW25113_4406	yaeP	1305	486	587	731	766	1176
BW25113_0190	yaeQ	735	713	861	682	1035	847
BW25113_0191	arfB	91	101	116	86	153	86
BW25113_0192	nlpE	182	204	189	198	325	263
BW25113_0193	yaeF	91	115	111	133	189	179
BW25113_0194	proS	3032	2923	3226	2433	4514	3794
BW25113_0195	tsaA	180	358	314	223	561	472
BW25113_0196	rcsF	75	93	80	82	235	184
BW25113_0197	metQ	10667	7737	6325	13045	14770	18259
BW25113_0198	metI	585	333	383	623	870	920
BW25113_0199	metN	112	93	121	104	149	141
BW25113_0200	gmhB	1682	1079	1546	1424	2173	1935
BW25113_0201	rrsH	61	77	73	95	42	50
BW25113_0202	ileV	207	522	476	302	388	194
BW25113_0203	alaV	4381	7340	5329	3095	3822	2829
BW25113_0204	rrlH	269	474	300	281	276	269
BW25113_0205	rrfH	0	0	0	2	1	0
BW25113_0206	aspU	71	101	60	39	36	64
BW25113_0207	dkgB	152	87	82	71	109	113
BW25113_0208	yafC	169	93	142	148	246	177
BW25113_0209	yafD	2153	1265	1750	2720	3715	4166
BW25113_0210	yafE	549	391	512	964	1267	1237
BW25113_0211	mltD	8137	9336	8660	7081	10824	9961
BW25113_0212	gloB	580	383	448	907	1139	864
BW25113_0213	yafS	859	541	631	893	1109	1147
BW25113_0214	rnhA	601	421	480	674	859	960
BW25113_0215	dnaQ	2217	2003	2224	2614	3139	2977
BW25113_0216	aspV	321	587	411	129	198	148
BW25113_0217	yafT	127	109	73	42	70	65
BW25113_4586	ykfM	6	15	12	12	16	22
BW25113_0218	yafU	3	7	3	9	13	10
BW25113_4503	yafF	3	1	3	0	0	4
BW25113_0219	yafV	776	510	638	657	969	925
BW25113_0220	ivy	353	162	190	473	521	577
BW25113_0221	fadE	449	544	695	504	1163	998
BW25113_0222	gmhA	2043	1659	2755	2514	3626	2907
BW25113_0223	yafJ	761	746	1138	1165	1723	1261
BW25113_0224	yafK	4395	3793	4312	7780	13221	12625
BW25113_0225	yafQ	312	213	246	240	326	339
BW25113_0226	dinJ	4037	3561	4031	3737	4872	3877
BW25113_0227	yafL	55	27	32	56	57	67
BW25113_0228	rayT	96	41	73	132	160	117
BW25113_0229	lfhA	17	22	21	27	44	27
BW25113_0230	lafU	15	21	26	19	25	27
BW25113_0231	dinB	362	318	432	218	405	350
BW25113_0232	yafN	260	201	233	270	274	263
BW25113_0233	yafO	110	62	94	91	112	127
BW25113_0234	yafP	23	32	20	19	32	21
BW25113_0235	ykfJ	1	5	5	4	10	4
BW25113_0236	prfH	14	17	13	9	15	17
BW25113_0237	pepD	3667	2855	4109	3316	6006	4455
BW25113_0238	gpt	690	607	422	207	278	304
BW25113_0239	frsA	1111	1405	1961	887	1581	904
BW25113_0240	crl	4806	2677	2786	4030	4634	6616
BW25113_0241	phoE	19	8	10	9	17	21
BW25113_0242	proB	2027	2053	2949	2723	4919	3957
BW25113_0243	proA	1396	1036	1502	1597	2645	2072
BW25113_0244	thrW	155	268	193	132	224	256
BW25113_4626	ykfN	1	1	1	2	1	1
BW25113_0245	ykfI	0	1	2	2	2	11
BW25113_0246	yafW	0	0	0	0	0	0
BW25113_4504	ykfH	1	1	1	1	3	2
BW25113_0247	ykfG	3	0	2	2	3	3
BW25113_0248	yafX	0	0	0	0	1	0
BW25113_0249	ykfF	0	0	0	2	0	0
BW25113_0250	ykfB	144	65	56	136	181	231
BW25113_0251	yafY	10	12	15	10	25	15
BW25113_4627	ykfL	7	3	8	8	9	3
BW25113_4628	ykfK	0	0	2	1	0	0
BW25113_0252	yafZ	7	11	17	5	4	5
BW25113_0253	ykfA	205	251	259	224	385	321
BW25113_0254	perR	45	56	62	37	82	60
BW25113_4587	insN	467	526	630	519	955	722
BW25113_0256	insI1_1	0	0	0	0	0	0
BW25113_4690	eyeA	47	48	54	25	77	44
BW25113_0258	ykfC	152	273	305	163	407	244
BW25113_0259	insH1_1	1	8	5	4	9	4
BW25113_0260	mmuP	91	76	113	95	172	137
BW25113_0261	mmuM	255	248	410	320	613	467
BW25113_0262	afuC	56	50	65	29	77	46
BW25113_0263	afuB	27	35	28	14	24	14
BW25113_0264	insB1_2	0	0	0	0	0	0
BW25113_0265	insA_2	27	16	18	21	31	22
BW25113_4708	insI1_2	5	3	1	6	8	12
BW25113_4505	insX	160	73	129	98	131	128
BW25113_0266	yagB	224	113	178	141	205	208
BW25113_0267	yagA	4	4	13	8	11	11
BW25113_0268	yagE	5	21	14	10	32	29
BW25113_0269	yagF	44	86	76	84	82	96
BW25113_0270	yagG	12	32	35	34	30	35
BW25113_0271	yagH	31	31	38	33	72	44
BW25113_0272	yagI	86	134	120	86	137	107
BW25113_0273	argF	132	204	177	209	317	178
BW25113_4688	ykgS	420	311	369	323	549	477
BW25113_0274	insB1_3	2	6	7	6	4	8
BW25113_0275	insA_3	0	0	2	2	0	0
BW25113_0276	yagJ	672	537	600	812	1243	1216
BW25113_0277	yagK	111	93	139	143	211	203
BW25113_0278	yagL	100	162	127	95	161	104
BW25113_0279	yagM	19	21	25	15	46	29
BW25113_0280	yagN	261	120	193	237	302	425
BW25113_0281	intF	529	393	568	543	808	629
BW25113_4629	ptwF	19	28	41	36	63	33
BW25113_4694	yagP	63	32	59	49	97	62
BW25113_4695	ykgT	0	2	2	4	0	3
BW25113_0283	paoD	26	41	46	40	84	41
BW25113_0284	paoC	96	107	112	86	202	108
BW25113_0285	paoB	29	28	35	18	46	40
BW25113_0286	paoA	17	27	40	17	38	20
BW25113_0287	yagU	749	526	471	597	667	663
BW25113_0288	ykgJ	26	24	18	17	36	47
BW25113_0289	ecpE	71	83	76	83	97	108
BW25113_0290	ecpD	140	118	128	124	191	174
BW25113_0291	ecpC	48	66	70	50	83	93
BW25113_0292	ecpB	7	12	9	2	7	8
BW25113_0293	ecpA	163	67	90	131	171	184
BW25113_0294	ecpR	2	6	5	1	3	8
BW25113_0295	ykgL	20	18	20	20	23	34
BW25113_4506	ykgO	18	21	16	25	33	36
BW25113_0296	ykgM	11	14	11	7	7	11
BW25113_4671	ykgR	2	5	0	2	1	4
BW25113_4630	ykgP	0	1	2	0	0	2
BW25113_0297	eaeH	3	4	7	3	5	2
BW25113_0298	insE1_1	0	0	0	0	0	0
BW25113_0299	insF1_1	11	11	8	7	8	10
BW25113_0300	ykgA	49	37	47	42	81	62
BW25113_4631	ykgQ	92	72	63	105	154	106
BW25113_0301	rclC	38	26	35	44	49	53
BW25113_0303	rclB	21	15	16	20	24	18
BW25113_0304	rclA	32	24	30	36	42	41
BW25113_0305	rclR	13	11	40	15	20	17
BW25113_0306	ykgE	11	11	14	8	21	8
BW25113_0307	ykgF	56	80	91	60	93	91
BW25113_0308	ykgG	37	40	37	27	39	34
BW25113_0310	ykgH	29	33	20	31	47	26
BW25113_0311	betA	447	544	652	385	879	558
BW25113_0312	betB	1029	1130	1344	938	1639	1211
BW25113_0313	betI	460	507	727	367	749	586
BW25113_0314	betT	2169	2492	2763	2179	3854	3300
BW25113_0315	yahA	740	1431	965	423	446	375
BW25113_0316	yahB	319	209	342	238	429	350
BW25113_0317	yahC	5	7	4	3	3	7
BW25113_0318	yahD	27	28	33	19	54	33
BW25113_0319	yahE	4	3	0	1	7	10
BW25113_0320	yahF	18	18	20	10	13	7
BW25113_0321	yahG	13	29	18	28	25	28
BW25113_0323	yahI	6	2	8	6	16	2
BW25113_0324	yahJ	175	169	230	279	304	294
BW25113_0325	yahK	124	133	147	181	358	272
BW25113_0326	yahL	32	25	26	29	44	18
BW25113_0327	yahM	5	18	16	4	11	10
BW25113_0328	yahN	24	15	27	53	52	54
BW25113_0329	yahO	2791	1881	1737	2024	2341	2167
BW25113_0330	prpR	47	60	51	40	78	77
BW25113_0331	prpB	8	14	16	12	22	9
BW25113_0333	prpC	6	6	7	6	16	12
BW25113_0334	prpD	2	7	6	6	2	4
BW25113_0335	prpE	38	38	47	56	87	72
BW25113_0336	codB	1303	3020	2235	233	490	384
BW25113_0337	codA	2620	3168	2995	952	1873	1511
BW25113_0338	cynR	65	45	57	67	144	84
BW25113_0339	cynT	23	29	18	20	26	31
BW25113_0340	cynS	18	18	14	22	40	38
BW25113_0341	cynX	36	52	39	43	84	58
BW25113_0342	lacA	5	5	11	6	6	12
BW25113_0343	lacY	18	15	15	11	8	7
BW25113_0344	lacZ	13	6	11	17	24	17
BW25113_0345	lacI	338	432	442	342	661	539
BW25113_0346	mhpR	222	281	316	161	392	287
BW25113_0347	mhpA	22	25	28	15	36	30
BW25113_0348	mhpB	9	11	20	11	9	10
BW25113_0349	mhpC	224	208	273	169	369	246
BW25113_0350	mhpD	506	529	851	433	898	536
BW25113_0351	mhpF	765	742	1153	604	1089	734
BW25113_0352	mhpE	233	186	280	253	401	300
BW25113_0353	mhpT	152	122	181	222	340	251
BW25113_0354	yaiL	843	1070	1143	1042	1463	1462
BW25113_0355	frmB	338	325	292	219	305	207
BW25113_0356	frmA	412	419	452	212	358	305
BW25113_0357	frmR	50	40	47	24	34	13
BW25113_0358	yaiO	26	18	21	23	46	24
BW25113_4579	yaiX	20	11	10	13	25	21
BW25113_0360	insC1_1	3	2	1	1	1	1
BW25113_0361	insD1_1	6	5	11	4	8	8
BW25113_0363	yaiP	15	10	18	15	28	18
BW25113_0364	yaiS	5	4	0	6	4	3
BW25113_0365	tauA	9	9	4	8	34	51
BW25113_0366	tauB	7	3	4	16	33	64
BW25113_0367	tauC	8	8	14	33	54	76
BW25113_0368	tauD	39	26	29	40	82	116
BW25113_0369	hemB	997	1153	1360	742	1362	1145
BW25113_4580	yaiT	467	360	401	490	733	689
BW25113_0372	insF1_2	65	50	70	63	113	103
BW25113_0373	insE1_2	31	20	15	13	29	35
BW25113_0375	yaiV	2	7	6	5	11	8
BW25113_0376	ampH	240	327	359	230	387	308
BW25113_0377	sbmA	400	446	418	314	458	402
BW25113_0378	yaiW	773	703	907	671	896	747
BW25113_0379	yaiY	31	61	27	39	48	58
BW25113_0380	yaiZ	573	564	699	643	954	859
BW25113_0381	ddlA	493	516	741	610	1154	716
BW25113_0382	iraP	59	54	34	48	80	68
BW25113_0383	phoA	170	122	197	196	362	279
BW25113_0384	psiF	369	215	265	317	437	457
BW25113_0385	yaiC	23	38	38	26	64	63
BW25113_0386	proC	164	204	243	153	342	288
BW25113_0387	yaiI	424	343	387	432	684	643
BW25113_0388	aroL	824	788	936	523	979	887
BW25113_0389	yaiA	572	499	475	371	697	697
BW25113_0390	aroM	1428	1523	1425	1348	1855	2149
BW25113_0391	yaiE	5505	5144	4786	3802	5275	5824
BW25113_0392	ykiA	267	236	298	267	343	319
BW25113_0393	rdgC	770	740	637	251	509	449
BW25113_0394	mak	58	70	67	91	128	105
BW25113_0396	araJ	415	395	589	476	774	729
BW25113_0397	sbcC	1087	1377	1554	659	1197	890
BW25113_0398	sbcD	400	637	737	268	450	346
BW25113_0399	phoB	100	91	105	96	157	127
BW25113_0400	phoR	178	179	200	226	316	310
BW25113_0401	brnQ	1713	1906	2293	2740	5778	5483
BW25113_0402	proY	531	817	730	979	2097	1634
BW25113_0403	malZ	279	412	536	387	674	490
BW25113_0404	acpH	258	336	419	280	491	293
BW25113_0405	queA	1201	1682	1760	751	1177	842
BW25113_0406	tgt	6158	5735	6195	4654	6607	5870
BW25113_0407	yajC	6084	5036	4931	6582	8853	8297
BW25113_0408	secD	7148	9814	10293	7324	13878	9593
BW25113_0409	secF	3973	4194	4121	4718	7690	6350
BW25113_0410	yajD	156	166	162	135	253	236
BW25113_0411	tsx	1289	1477	1189	695	1231	1029
BW25113_0412	yajI	125	146	126	109	165	133
BW25113_0413	nrdR	1224	1162	1433	706	1246	938
BW25113_0414	ribD	969	1060	1219	721	1517	1080
BW25113_0415	ribE	1072	1644	1512	1036	2256	1497
BW25113_0416	nusB	470	774	611	437	1064	840
BW25113_0417	thiL	556	783	787	474	861	630
BW25113_0418	pgpA	1570	1506	1521	1340	2044	2104
BW25113_0419	yajO	711	621	834	637	1231	875
BW25113_0420	dxs	2649	3009	3425	2674	4140	3298
BW25113_0421	ispA	1063	1460	1854	1062	2250	1374
BW25113_0422	xseB	229	384	361	241	435	370
BW25113_0423	thiI	777	938	990	603	1124	831
BW25113_0424	yajL	613	623	729	950	1100	1003
BW25113_0425	panE	676	520	677	588	939	834
BW25113_0426	yajQ	10894	13256	11829	10048	9297	9261
BW25113_0427	yajR	420	619	484	407	628	473
BW25113_0428	cyoE	10824	12684	11919	15684	23123	18089
BW25113_0429	cyoD	2558	3259	2782	3721	5985	5116
BW25113_0430	cyoC	3457	5130	4533	5308	8652	6852
BW25113_0431	cyoB	10808	17334	14737	12798	25719	19437
BW25113_0432	cyoA	11409	19013	17914	9860	19398	13895
BW25113_0433	ampG	1051	1467	1261	820	1708	1358
BW25113_0434	yajG	416	603	408	306	676	569
BW25113_0435	bolA	3488	2037	2167	2216	3156	3102
BW25113_0436	tig	16220	12762	12283	11905	17550	16875
BW25113_0437	clpP	4110	4000	5145	2804	5497	3814
BW25113_0438	clpX	7207	6770	8273	6637	12518	9116
BW25113_0439	lon	6977	5948	7932	6469	10371	7545
BW25113_0440	hupB	6890	3458	2558	4150	5369	7566
BW25113_0441	ppiD	4020	4433	4252	4447	8391	7212
BW25113_0442	ybaV	42	42	27	39	68	66
BW25113_0443	fadM	64	44	42	68	91	115
BW25113_0444	queC	768	522	582	800	1008	1093
BW25113_0445	ybaE	48	34	71	67	102	91
BW25113_0446	cof	240	170	190	180	317	305
BW25113_0447	ybaO	222	245	292	203	350	241
BW25113_0448	mdlA	566	809	950	596	1134	829
BW25113_0449	mdlB	630	769	834	593	1075	945
BW25113_0450	glnK	42	175	60	7	18	18
BW25113_0451	amtB	196	746	338	48	102	138
BW25113_0452	tesB	318	374	464	339	694	493
BW25113_0453	ybaY	9909	7238	7354	8121	9764	11312
BW25113_0454	ybaZ	100	88	179	128	295	210
BW25113_0455	ffs	520	880	536	369	526	846
BW25113_0456	ybaA	120	93	91	91	144	165
BW25113_0457	ylaB	332	281	384	239	419	352
BW25113_0458	ylaC	451	406	453	355	930	838
BW25113_0459	maa	2523	1238	1669	2955	3607	4055
BW25113_0460	hha	4991	3060	3683	5765	6945	7547
BW25113_0461	tomB	5987	3260	4660	6493	8173	7744
BW25113_0462	acrB	10908	10593	11993	11156	20342	16654
BW25113_0463	acrA	3910	4115	4687	3737	7239	5727
BW25113_0464	acrR	502	479	538	444	642	479
BW25113_0465	mscK	4946	6121	7091	6052	8305	6580
BW25113_0466	ybaM	28	32	24	38	49	62
BW25113_0467	priC	112	125	183	146	202	165
BW25113_0468	ybaN	615	1019	1070	1035	2082	1474
BW25113_0469	apt	1848	2400	2134	1805	2921	2403
BW25113_0470	dnaX	4640	6577	7833	4927	9144	6491
BW25113_0471	ybaB	111	150	123	87	219	203
BW25113_0472	recR	1423	1713	1819	1706	3533	2524
BW25113_0473	htpG	1546	1624	1732	1373	2519	1817
BW25113_0474	adk	8116	5628	5328	9517	12811	14434
BW25113_0475	hemH	188	187	225	116	262	173
BW25113_0476	aes	113	79	75	123	153	166
BW25113_0477	gsk	1408	1974	1876	1058	1640	1057
BW25113_0478	ybaL	1698	2151	2508	1228	2379	1937
BW25113_0479	fsr	126	198	227	197	321	258
BW25113_0480	ushA	781	739	991	848	1270	907
BW25113_0481	ybaK	333	194	202	487	642	566
BW25113_4585	chiX	6	3	5	2	12	4
BW25113_0482	ybaP	270	323	441	287	574	413
BW25113_0483	ybaQ	615	439	579	719	1108	1242
BW25113_0484	copA	4516	4098	4826	5709	8553	7414
BW25113_0485	glsA	165	263	327	959	1954	1288
BW25113_0486	ybaT	125	134	194	664	1115	866
BW25113_0487	cueR	263	248	251	287	526	421
BW25113_0488	ybbJ	239	258	214	117	181	148
BW25113_0489	qmcA	507	576	657	190	417	266
BW25113_0490	fetA	90	65	96	63	105	93
BW25113_0491	fetB	186	216	241	215	309	237
BW25113_0492	ybbN	414	407	411	407	1018	776
BW25113_0493	ybbO	392	411	593	433	985	641
BW25113_0494	tesA	327	317	500	382	814	549
BW25113_0495	ybbA	182	229	272	240	489	354
BW25113_0496	ybbP	782	822	913	865	1764	1387
BW25113_0497	rhsD	290	320	359	203	548	409
BW25113_0498	ybbC	16	21	28	20	65	51
BW25113_0499	rhsH	16	19	19	15	31	23
BW25113_0501	ybbD	22	18	14	13	43	27
BW25113_4632	ylbI	6	4	9	7	8	10
BW25113_0502	ylbG	47	59	58	66	90	66
BW25113_0503	mnmH	192	211	281	179	238	203
BW25113_0504	allS	4	4	4	2	3	3
BW25113_0505	allA	43	37	45	56	71	74
BW25113_0506	allR	1826	1202	1502	1569	2435	2516
BW25113_0507	gcl	153	116	153	105	196	159
BW25113_0508	hyi	6	3	6	6	7	1
BW25113_0509	glxR	4	4	3	0	7	3
BW25113_0511	ybbW	3	2	1	2	5	6
BW25113_0512	allB	33	33	38	29	45	38
BW25113_0513	ybbY	32	29	25	41	72	48
BW25113_0514	glxK	7	18	15	19	24	19
BW25113_0515	allE	91	48	68	102	139	131
BW25113_0516	allC	50	43	84	76	116	132
BW25113_0517	allD	7	1	4	4	10	7
BW25113_0518	fdrA	1	6	7	1	8	0
BW25113_4572	ylbE	14	10	15	10	14	10
BW25113_0520	ylbF	8	11	20	14	34	16
BW25113_0521	ybcF	10	4	4	12	14	18
BW25113_0522	purK	1267	2486	2070	218	338	251
BW25113_0523	purE	1414	2713	2395	193	272	248
BW25113_0524	lpxH	774	575	701	669	1117	1088
BW25113_0525	ppiB	7462	9009	7491	8722	11367	11388
BW25113_0526	cysS	1840	2702	2726	1921	2766	2317
BW25113_0527	ybcI	13	28	21	20	34	39
BW25113_0528	ybcJ	37	29	35	32	46	54
BW25113_0529	folD	2112	2937	3662	2076	3289	2336
BW25113_0530	sfmA	12	17	17	25	29	23
BW25113_0531	sfmC	0	0	0	0	0	0
BW25113_0532	sfmD	37	39	34	40	48	47
BW25113_0533	sfmH	8	1	1	2	2	1
BW25113_0534	sfmF	4	4	7	4	7	9
BW25113_0535	sfmZ	9	9	12	8	9	12
BW25113_0536	argU	915	1536	1093	540	932	1027
BW25113_0537	intD	248	166	178	248	348	426
BW25113_4633	xisD	0	1	1	0	3	4
BW25113_0539	exoD	26	7	15	18	29	18
BW25113_4508	peaD	11	14	13	4	16	9
BW25113_0542	renD	11	9	6	9	11	19
BW25113_0540	insE1_3	0	0	0	0	0	0
BW25113_0541	insF1_3	0	0	0	0	0	0
BW25113_0543	emrE	359	755	548	337	587	424
BW25113_0544	ybcK	44	64	62	49	47	37
BW25113_0545	ybcL	104	107	101	191	211	219
BW25113_0546	ybcM	623	712	621	906	1112	958
BW25113_4588	ylcH	11	17	14	10	7	23
BW25113_0547	ybcN	1	3	2	4	5	4
BW25113_0548	ninE	0	0	0	1	1	2
BW25113_0549	ybcO	1	0	2	3	2	0
BW25113_0550	rusA	0	1	0	2	1	0
BW25113_4509	ylcG	0	0	0	0	0	2
BW25113_0551	quuD	29	13	31	20	36	23
BW25113_0553	nmpC	1277	1352	1369	1579	2270	1901
BW25113_0552	insH1_2	0	0	0	0	0	0
BW25113_0554	essD	32	50	50	115	205	170
BW25113_0555	rrrD	148	148	198	464	661	526
BW25113_0556	rzpD	15	13	12	36	39	44
BW25113_4510	rzoD	0	0	0	0	0	0
BW25113_0557	borD	1648	1739	1371	624	874	915
BW25113_0558	ybcV	7	4	12	18	26	20
BW25113_0559	ybcW	71	60	82	141	187	198
BW25113_4589	ylcI	0	0	2	2	3	2
BW25113_0560	nohD	0	8	4	4	10	10
BW25113_4634	aaaD	2	1	0	2	0	0
BW25113_0561	tfaD	3	7	2	3	5	12
BW25113_0562	ybcY	116	68	80	78	128	102
BW25113_0563	tfaX	0	1	0	0	1	0
BW25113_0564	appY	548	790	838	690	1006	735
BW25113_0565	ompT	5710	3188	2744	3887	4938	5653
BW25113_4635	pauD	85	94	84	62	95	86
BW25113_0566	envY	13	8	8	15	17	16
BW25113_0567	ybcH	70	48	60	47	74	75
BW25113_0568	nfrA	302	318	343	224	370	291
BW25113_0569	nfrB	418	469	582	513	812	757
BW25113_0570	cusS	1486	1684	1784	1437	2450	2233
BW25113_0571	cusR	2729	2776	3062	2113	3259	3564
BW25113_0572	cusC	14742	11588	14845	9995	11603	16048
BW25113_0573	cusF	1192	831	976	956	1632	2148
BW25113_0574	cusB	4014	4331	4942	2815	5630	5993
BW25113_0575	cusA	4539	5132	5708	3330	6855	7996
BW25113_0576	pheP	1025	1230	1158	906	1597	1634
BW25113_0577	ybdG	683	660	749	860	1223	1113
BW25113_0578	nfsB	2394	1311	1556	2393	2444	2735
BW25113_0579	ybdF	217	197	168	159	249	264
BW25113_0580	ybdJ	325	433	343	293	368	477
BW25113_0581	ybdK	379	201	281	246	396	422
BW25113_4700	sokE	4	4	0	1	4	5
BW25113_4415	hokE	8	14	4	14	22	40
BW25113_0582	insL1_2	13	26	27	22	36	37
BW25113_0583	entD	616	726	721	1049	1489	714
BW25113_0584	fepA	5033	5717	5792	5132	8027	3485
BW25113_0585	fes	2940	2968	4100	2534	3998	1767
BW25113_4511	ybdZ	956	763	1045	1210	1272	675
BW25113_0586	entF	8614	6725	9035	11132	14194	6509
BW25113_0587	fepE	73	74	49	92	61	33
BW25113_0588	fepC	760	780	1027	755	1338	974
BW25113_0589	fepG	1372	1693	2168	1740	2808	2129
BW25113_0590	fepD	1111	1350	1583	1188	2272	1745
BW25113_0591	entS	1751	2660	2578	1639	2533	2044
BW25113_0592	fepB	1266	976	1036	1684	2693	2054
BW25113_0593	entC	3977	5228	5412	2252	3521	1903
BW25113_0594	entE	4087	4060	5002	3083	4065	1940
BW25113_0595	entB	2160	2057	2331	2014	2680	1162
BW25113_0596	entA	1330	1154	1303	1381	1743	821
BW25113_0597	entH	152	124	159	203	206	90
BW25113_0598	cstA	1548	1954	2072	2319	4242	2872
BW25113_4512	ybdD	110	84	90	149	238	224
BW25113_0599	ybdH	72	62	69	68	102	80
BW25113_0600	ybdL	85	85	107	86	119	105
BW25113_0601	ybdM	82	30	48	46	66	59
BW25113_0602	ybdN	5	11	10	6	7	9
BW25113_0603	ybdO	28	9	37	28	25	36
BW25113_0604	dsbG	61	58	42	50	124	106
BW25113_0605	ahpC	3935	3352	3296	3767	8049	6012
BW25113_0606	ahpF	1388	1441	1700	1884	2713	2401
BW25113_0607	uspG	598	289	306	423	437	581
BW25113_0608	ybdR	47	65	77	59	101	99
BW25113_0610	rnk	178	170	160	233	281	368
BW25113_0611	rna	2105	1615	1947	1888	2762	2502
BW25113_0612	citT	33	30	26	45	67	42
BW25113_0613	citG	0	0	1	1	0	1
BW25113_0614	citX	6	11	9	5	20	10
BW25113_0615	citF	5	6	10	7	3	11
BW25113_0616	citE	0	1	1	0	0	0
BW25113_0617	citD	1	0	2	1	0	0
BW25113_0618	citC	1	2	1	5	7	10
BW25113_0619	citA	140	146	195	145	250	187
BW25113_0620	citB	28	43	35	45	102	61
BW25113_0621	dcuC	138	86	104	178	355	401
BW25113_0622	pagP	69	61	92	176	263	251
BW25113_0623	cspE	141493	256332	152045	113497	281326	309874
BW25113_0624	flc	323	117	115	271	342	437
BW25113_4581	ybeM	71	86	113	110	153	133
BW25113_0627	tatE	13	6	9	9	23	18
BW25113_0628	lipA	3018	3655	4305	2396	3981	3001
BW25113_0629	ybeF	13	25	31	17	30	23
BW25113_0630	lipB	308	216	225	352	462	455
BW25113_0631	ybeD	1311	1493	1237	2327	3238	3902
BW25113_0632	dacA	2157	2436	2218	2340	3929	3386
BW25113_0633	rlpA	1275	1745	1820	1321	2528	2094
BW25113_0634	mrdB	837	1286	1491	832	1617	1273
BW25113_0635	mrdA	3442	5481	5381	3000	5141	3907
BW25113_0636	rlmH	838	1490	1395	690	1473	1083
BW25113_0637	rsfS	801	1146	1112	713	1438	1003
BW25113_0638	cobC	78	153	133	85	173	132
BW25113_0639	nadD	163	242	215	140	275	208
BW25113_0640	holA	296	347	376	228	507	329
BW25113_0641	lptE	2890	2780	2898	3182	3978	3997
BW25113_0642	leuS	9421	11556	13673	6387	12099	7819
BW25113_0643	ybeL	166	82	109	192	267	318
BW25113_0644	ybeQ	35	27	36	30	55	63
BW25113_0645	ybeR	1	3	3	2	6	3
BW25113_0646	djlB	9	4	6	14	10	8
BW25113_0647	ybeT	2	3	0	4	8	0
BW25113_0648	ybeU	4	2	9	7	12	16
BW25113_0649	djlC	76	64	123	125	178	108
BW25113_0650	hscC	44	47	41	50	73	57
BW25113_0651	rihA	162	201	160	182	356	266
BW25113_0652	gltL	804	767	632	694	1006	1017
BW25113_0653	gltK	541	720	682	458	910	709
BW25113_0654	gltJ	611	1102	962	640	1321	1109
BW25113_0655	gltI	3474	2569	2468	2540	3829	3510
BW25113_0656	insH1_3	31	97	60	31	47	45
BW25113_0657	lnt	1945	2414	2144	2139	3388	2873
BW25113_0658	ybeX	1433	1628	1635	1151	2362	1647
BW25113_0659	ybeY	219	224	241	225	402	318
BW25113_0660	ybeZ	1708	1622	2217	1442	2497	1946
BW25113_0661	miaB	1463	2148	2223	1364	2131	1601
BW25113_0662	ubiF	1587	1572	2101	1229	2006	1547
BW25113_0664	glnX	265	426	295	200	232	255
BW25113_0665	glnV	443	803	618	329	375	351
BW25113_0666	metU	820	1537	1159	401	503	365
BW25113_0668	glnW	7032	14280	9275	2909	2832	3383
BW25113_0670	glnU	13246	27050	18601	5227	5548	5554
BW25113_0672	leuW	24431	55335	35042	11361	13039	11614
BW25113_0673	metT	8805	21499	11717	2748	2976	3321
BW25113_0674	asnB	1371	1383	1786	1346	2246	1635
BW25113_0675	umpH	550	869	1125	755	1500	1083
BW25113_0676	nagC	976	1207	2003	1116	1838	1252
BW25113_0677	nagA	863	1040	1214	937	1576	1300
BW25113_0678	nagB	327	279	368	266	473	322
BW25113_0679	nagE	861	1100	1033	985	1585	1176
BW25113_0680	glnS	3066	3667	4286	3205	6069	4431
BW25113_0681	chiP	24	16	27	18	28	19
BW25113_0682	chiQ	76	43	50	86	136	135
BW25113_0683	fur	13880	15293	13941	14243	17915	17266
BW25113_4637	uof	2112	2095	1758	1809	2359	2654
BW25113_0684	fldA	4946	3686	4303	6181	7489	7068
BW25113_0685	ybfE	66	111	108	52	148	81
BW25113_0686	ybfF	518	507	689	409	798	599
BW25113_0687	seqA	3765	4381	5545	4063	7116	4576
BW25113_0688	pgm	3273	3767	4723	2884	6318	4188
BW25113_0689	ybfP	82	92	63	109	122	119
BW25113_0691	ybfG	44	32	36	33	38	27
BW25113_4636	ybfI	0	0	0	0	3	0
BW25113_0692	potE	84	63	85	131	152	157
BW25113_0693	speF	47	57	67	49	89	80
BW25113_4590	ybfK	0	0	0	0	0	0
BW25113_0694	kdpE	25	59	46	27	43	46
BW25113_0695	kdpD	223	299	378	346	506	387
BW25113_0696	kdpC	63	78	60	41	87	66
BW25113_0697	kdpB	73	80	64	92	135	138
BW25113_0698	kdpA	19	5	7	10	13	18
BW25113_4513	kdpF	0	0	0	0	0	0
BW25113_0699	ybfA	914	1246	1053	858	1114	1104
BW25113_0700	rhsC	496	669	635	249	494	429
BW25113_0702	ybfB	27	56	44	23	26	16
BW25113_0703	rhsO	19	24	26	9	24	18
BW25113_0704	ybfC	42	40	73	42	70	52
BW25113_4514	ybfQ	37	51	62	19	40	37
BW25113_0705	ybfL	33	36	57	21	42	40
BW25113_0706	ybfD	31	12	14	6	21	19
BW25113_0707	ybgA	205	124	212	161	270	255
BW25113_0708	phr	433	477	537	389	930	724
BW25113_0709	dtpD	272	417	391	598	852	526
BW25113_0710	ybgI	620	490	962	561	973	771
BW25113_0711	ybgJ	268	219	364	279	512	376
BW25113_0712	ybgK	606	551	836	597	1213	817
BW25113_0713	ybgL	566	531	770	754	1051	935
BW25113_0714	nei	148	145	243	190	325	182
BW25113_0715	abrB	61	109	121	83	187	182
BW25113_0716	ybgO	17	11	20	21	25	33
BW25113_0717	ybgP	20	13	15	17	27	24
BW25113_0718	ybgQ	5	10	8	4	11	7
BW25113_0719	ybgD	10	10	11	4	11	8
BW25113_0720	gltA	6969	6277	7621	6554	16150	12935
BW25113_0721	sdhC	2958	5850	4358	2253	6282	4998
BW25113_0722	sdhD	2000	2687	2447	1506	3611	2892
BW25113_0723	sdhA	7511	11991	10426	6196	14769	12415
BW25113_0724	sdhB	1962	3267	2679	1948	5203	4367
BW25113_0726	sucA	12623	18230	18636	12638	30194	21309
BW25113_0727	sucB	3113	4572	4167	3044	8064	6326
BW25113_0728	sucC	2058	2955	3010	1986	5719	4306
BW25113_0729	sucD	1367	2092	1857	1326	4197	3093
BW25113_0730	mngR	113	63	122	77	142	116
BW25113_0731	mngA	4	8	14	10	27	25
BW25113_0732	mngB	131	88	116	123	226	184
BW25113_0733	cydA	4585	3875	5356	8011	15302	9967
BW25113_0734	cydB	1448	1679	1831	3347	7110	4537
BW25113_4515	cydX	25	16	27	44	139	78
BW25113_0735	ybgE	283	168	183	387	634	560
BW25113_0736	ybgC	1104	1414	1292	1012	1615	1264
BW25113_0737	tolQ	898	1468	1372	696	1435	1072
BW25113_0738	tolR	371	565	409	307	491	431
BW25113_0739	tolA	1525	2100	2149	1840	2721	2292
BW25113_0740	tolB	15297	11372	11973	14545	21604	20124
BW25113_0741	pal	35168	15990	16020	29627	33461	39236
BW25113_0742	ybgF	10266	7005	7136	9998	13161	12842
BW25113_0743	lysT	11360	25148	16088	3820	5343	4355
BW25113_0744	valT	7384	13841	7159	2732	3465	3566
BW25113_0745	lysW	4152	7002	4240	1579	1779	1880
BW25113_0746	valZ	720	1213	807	341	398	455
BW25113_0747	lysY	549	804	597	281	300	307
BW25113_0748	lysZ	911	1149	802	520	549	723
BW25113_0749	lysQ	39	52	30	16	20	30
BW25113_0750	nadA	862	1327	1370	751	1905	1309
BW25113_0751	pnuC	1170	995	831	820	1420	1403
BW25113_0752	zitB	362	317	366	358	494	448
BW25113_0753	ybgS	94	67	61	96	157	155
BW25113_0754	aroG	22391	13544	20224	22390	39341	34168
BW25113_0755	gpmA	4381	1447	1553	4429	4976	5348
BW25113_0756	galM	1170	1066	1199	1189	2103	1749
BW25113_0757	galK	367	434	539	314	743	582
BW25113_0758	galT	409	488	569	410	755	509
BW25113_0759	galE	1002	1118	1282	726	1515	1014
BW25113_0760	modF	1371	938	1279	895	1618	1169
BW25113_0761	modE	811	631	822	793	1103	1017
BW25113_0762	acrZ	520	786	562	543	828	774
BW25113_0763	modA	15806	9603	11043	16613	21366	19025
BW25113_0764	modB	3399	3087	3609	3856	6228	4918
BW25113_0765	modC	2806	2775	3181	2749	4639	3262
BW25113_0766	ybhA	122	188	129	70	114	117
BW25113_0767	pgl	529	435	591	515	1118	790
BW25113_0768	ybhD	7	18	17	18	14	19
BW25113_0769	ybhH	2	12	6	5	12	12
BW25113_0770	ybhI	13	10	16	16	32	19
BW25113_0771	ybhJ	80	66	101	85	139	104
BW25113_0772	ybhC	1109	1427	1499	1148	1829	1343
BW25113_0773	ybhB	2412	1199	1327	2676	2841	3191
BW25113_0774	bioA	2341	1907	2574	1431	1727	1200
BW25113_0775	bioB	1135	1049	1730	1124	1730	1112
BW25113_0776	bioF	1229	1224	1976	1782	2384	1681
BW25113_0777	bioC	933	714	1017	1241	1540	1245
BW25113_0778	bioD	287	253	364	434	747	547
BW25113_0779	uvrB	2426	2487	3166	1773	3142	2079
BW25113_0780	ybhK	770	909	879	921	1154	1185
BW25113_0781	moaA	703	1105	1228	705	1199	862
BW25113_0782	moaB	421	414	459	354	607	452
BW25113_0783	moaC	443	521	542	504	722	589
BW25113_0784	moaD	169	211	232	199	247	217
BW25113_0785	moaE	83	64	74	81	164	130
BW25113_0786	ybhL	8327	5265	6477	9225	10181	10121
BW25113_0787	ybhM	89	86	65	116	143	116
BW25113_0788	ybhN	141	119	124	105	208	166
BW25113_0789	clsB	314	238	385	214	436	317
BW25113_0790	ybhP	480	378	602	407	707	431
BW25113_0791	ybhQ	272	262	223	530	781	796
BW25113_0792	ybhR	208	200	247	256	462	385
BW25113_0793	ybhS	144	139	145	230	336	280
BW25113_0794	ybhF	185	233	311	247	538	389
BW25113_0795	ybhG	318	270	391	256	594	423
BW25113_0796	ybiH	285	290	372	195	422	304
BW25113_0797	rhlE	1480	2624	2217	868	2126	1478
BW25113_0798	ybiA	45	28	41	38	59	54
BW25113_0799	dinG	2542	2698	3219	1570	2860	1915
BW25113_0800	ybiB	705	625	731	506	1120	842
BW25113_0801	ybiC	2636	2047	2426	2363	2988	2910
BW25113_0802	ybiJ	593	336	469	986	928	1013
BW25113_0803	ybiI	106	73	126	98	118	79
BW25113_0804	ybiX	525	532	506	252	383	191
BW25113_0805	fiu	5205	4712	4600	2068	2366	1154
BW25113_0806	mcbA	28	10	10	25	12	27
BW25113_0807	rlmF	225	428	346	124	225	131
BW25113_0808	ybiO	155	171	246	293	410	398
BW25113_0809	glnQ	1216	1654	1434	1004	2172	1779
BW25113_0810	glnP	886	1273	1144	638	1446	1136
BW25113_0811	glnH	4164	4526	4075	3344	6009	4618
BW25113_0812	dps	5759	1721	2260	4113	5395	7815
BW25113_0813	rhtA	78	122	137	90	159	164
BW25113_0814	ompX	75044	51138	52689	83733	84750	96617
BW25113_0815	ybiP	654	1021	846	376	702	542
BW25113_4705	mntS	6008	4149	5229	4765	7263	7370
BW25113_0817	mntR	160	184	123	138	204	211
BW25113_0818	ybiR	457	618	652	465	799	654
BW25113_0819	ldtB	1243	1866	1686	1501	2640	1976
BW25113_0820	ybiT	2057	3165	2933	2036	3677	2642
BW25113_0821	ybiU	366	228	257	181	252	286
BW25113_0822	ybiV	672	441	504	599	754	713
BW25113_0823	ybiW	82	69	92	109	169	122
BW25113_0824	ybiY	4	1	3	1	1	2
BW25113_0825	fsaA	52	27	62	37	65	60
BW25113_0826	moeB	274	322	348	318	474	311
BW25113_0827	moeA	1021	1310	1642	747	1503	975
BW25113_0828	iaaA	442	432	709	545	1027	793
BW25113_0829	gsiA	1438	1399	2146	2193	3542	2668
BW25113_0830	gsiB	1051	1108	1271	1424	2395	1799
BW25113_0831	gsiC	392	471	484	701	1076	926
BW25113_0832	gsiD	577	672	633	894	1546	1379
BW25113_0833	yliE	606	1002	821	820	1107	945
BW25113_0834	yliF	126	175	160	144	238	156
BW25113_0835	rimO	831	1336	1140	607	974	677
BW25113_0836	bssR	632	719	489	859	1849	2992
BW25113_0837	yliI	57	79	103	85	168	193
BW25113_0838	gstB	366	309	360	393	788	657
BW25113_0839	dacC	676	570	768	507	1119	768
BW25113_0840	deoR	304	289	306	343	497	433
BW25113_0841	ybjG	379	499	461	245	502	369
BW25113_0842	mdfA	295	401	376	159	246	196
BW25113_0843	ybjH	71	61	65	70	122	89
BW25113_0844	ybjI	242	180	264	286	430	321
BW25113_0845	ybjJ	359	438	566	411	752	521
BW25113_0846	rcdA	31	39	29	32	39	37
BW25113_4417	rybB	9	11	9	10	24	17
BW25113_0847	ybjL	2725	2870	3271	2689	4777	3747
BW25113_0848	ybjM	72	47	64	179	300	302
BW25113_0849	grxA	49	46	53	56	80	54
BW25113_0850	ybjC	358	307	409	257	400	288
BW25113_0851	nfsA	465	380	590	280	551	355
BW25113_0852	rimK	400	607	548	362	495	450
BW25113_0853	ybjN	627	369	365	662	811	977
BW25113_0854	potF	610	819	747	564	921	729
BW25113_0855	potG	314	440	408	257	513	363
BW25113_0856	potH	777	783	938	868	1105	1022
BW25113_0857	potI	426	441	497	648	922	835
BW25113_0858	ybjO	146	128	132	114	192	166
BW25113_0859	rlmC	297	475	392	176	380	264
BW25113_0860	artJ	613	586	499	744	799	390
BW25113_0861	artM	525	812	756	689	1087	801
BW25113_0862	artQ	549	809	1034	700	1083	846
BW25113_0863	artI	886	1035	1200	959	1529	944
BW25113_0864	artP	1051	1127	1459	854	1350	906
BW25113_0865	ybjP	219	142	146	175	281	229
BW25113_0866	ybjQ	761	536	717	639	835	757
BW25113_0867	amiD	1044	949	1196	1002	1479	1176
BW25113_0868	ybjS	71	105	118	90	188	118
BW25113_0869	ybjT	340	468	537	434	729	609
BW25113_0870	ltaE	1022	1171	1496	1158	1784	1313
BW25113_0871	poxB	979	941	1206	1078	1997	1507
BW25113_0872	hcr	32	38	35	30	69	66
BW25113_0873	hcp	42	54	53	26	48	36
BW25113_0874	ybjE	209	426	235	243	382	278
BW25113_0875	aqpZ	161	110	148	155	324	267
BW25113_0876	ybjD	567	551	732	502	752	574
BW25113_0877	ybjX	1335	1722	1739	849	1714	1472
BW25113_0878	macA	514	358	554	518	865	746
BW25113_0879	macB	521	441	514	492	930	711
BW25113_0880	cspD	414	267	278	485	605	767
BW25113_0881	clpS	132	131	151	132	255	171
BW25113_0882	clpA	19532	14545	20608	16382	27030	22028
BW25113_0883	serW	93	135	83	68	74	55
BW25113_0884	infA	10498	15085	9171	5818	8417	8456
BW25113_0885	aat	222	279	302	264	561	330
BW25113_0886	cydC	960	1123	1205	1419	2827	1929
BW25113_0887	cydD	961	1279	1362	1551	3094	2223
BW25113_0888	trxB	1873	2067	1903	1846	2523	2200
BW25113_0889	lrp	5108	3395	3936	5879	7417	7489
BW25113_0890	ftsK	8652	10386	11915	7874	14280	10678
BW25113_0891	lolA	1113	836	897	1030	1564	1613
BW25113_0892	rarA	1226	1500	1616	1507	2513	1723
BW25113_0893	serS	7512	6819	7741	6225	12620	11144
BW25113_0894	dmsA	162	176	154	126	259	158
BW25113_0895	dmsB	25	37	28	22	49	31
BW25113_0896	dmsC	103	60	76	88	153	155
BW25113_0897	ycaC	1059	396	519	1707	1369	1759
BW25113_0898	ycaD	673	849	687	645	934	700
BW25113_0899	ycaM	29	27	23	32	52	58
BW25113_0900	ycaN	62	56	69	66	93	81
BW25113_0901	ycaK	80	89	59	61	76	66
BW25113_0902	pflA	1528	917	1025	1218	1704	1995
BW25113_0903	pflB	7203	5556	6660	9441	22512	14001
BW25113_0904	focA	6011	4949	5195	11648	17317	16589
BW25113_0905	ycaO	1189	1599	1426	845	1659	1175
BW25113_0906	ycaP	107	97	94	108	186	178
BW25113_0907	serC	11489	9202	11146	11477	18999	18523
BW25113_0908	aroA	1354	1425	1700	1495	3772	2765
BW25113_0909	ycaL	84	86	73	95	156	128
BW25113_0910	cmk	2551	3881	3430	1424	2940	2174
BW25113_0911	rpsA	39723	48163	45739	31239	62014	46301
BW25113_0912	ihfB	4213	2599	2708	3571	4473	4349
BW25113_0913	ycaI	271	220	260	247	383	341
BW25113_0914	msbA	2672	3490	3221	2263	4058	2988
BW25113_0915	lpxK	533	954	779	563	1071	799
BW25113_0916	ycaQ	210	244	253	260	346	259
BW25113_0917	ycaR	168	129	159	104	227	237
BW25113_0918	kdsB	2023	1603	2157	1591	2725	2054
BW25113_0919	ycbJ	149	168	188	120	284	244
BW25113_0920	ycbC	105	119	94	135	182	152
BW25113_0921	smtA	612	633	731	482	838	663
BW25113_0922	mukF	1791	1769	2189	1292	2370	1567
BW25113_0923	mukE	1745	1850	2459	1268	2504	1513
BW25113_0924	mukB	7751	7683	9250	6410	11166	8144
BW25113_0925	ldtD	1937	1402	1842	1442	2415	1751
BW25113_0926	ycbK	4071	3794	5438	6388	12445	9921
BW25113_0927	ycbL	2529	2237	2582	3925	7439	7081
BW25113_0928	aspC	17867	13158	14573	15313	26198	23072
BW25113_0929	ompF	301608	259533	222055	164940	214175	224454
BW25113_0930	asnS	8219	7653	7825	8047	12560	11031
BW25113_0931	pncB	3671	5070	5686	3359	6676	5013
BW25113_0932	pepN	3428	2797	3779	3184	5961	4430
BW25113_0933	ssuB	22	21	30	31	69	41
BW25113_0934	ssuC	9	8	16	10	20	16
BW25113_0935	ssuD	8	9	9	10	14	23
BW25113_0936	ssuA	4	5	7	9	11	18
BW25113_0937	ssuE	3	3	3	3	10	4
BW25113_0938	elfA	40	68	58	57	83	66
BW25113_0939	elfD	1	1	2	2	8	8
BW25113_0940	elfC	74	58	93	63	99	70
BW25113_0941	elfG	55	74	92	53	124	74
BW25113_0942	ycbU	25	26	41	24	37	29
BW25113_0943	ycbV	27	25	41	37	49	34
BW25113_0944	ycbF	57	49	79	58	80	81
BW25113_0945	pyrD	2117	2238	1950	893	1410	1359
BW25113_0946	zapC	2843	2203	2383	3247	3923	3959
BW25113_0947	ycbX	688	629	827	735	1426	959
BW25113_0948	rlmL	2631	4116	4209	1102	2114	1365
BW25113_0949	uup	2301	2898	2837	1518	2414	1843
BW25113_0950	pqiA	1068	1367	1432	949	1470	1189
BW25113_0951	pqiB	1749	1921	2110	1508	2354	2006
BW25113_0952	pqiC	632	433	451	556	759	916
BW25113_0953	rmf	5616	4146	4432	10118	14033	15011
BW25113_0954	fabA	9473	5832	4364	7611	9205	10458
BW25113_0955	ycbZ	1843	2286	2646	1427	2844	1886
BW25113_0956	matP	181	146	186	148	237	226
BW25113_0957	ompA	23965	36435	31158	23166	52665	37753
BW25113_0958	sulA	641	497	519	419	1104	988
BW25113_0959	sxy	477	281	272	397	582	628
BW25113_0960	yccS	927	1353	1007	621	1203	970
BW25113_0961	yccF	226	326	253	186	264	248
BW25113_0962	helD	870	935	1296	756	1234	922
BW25113_0963	mgsA	3543	2687	3323	4027	4701	4510
BW25113_0964	yccT	190	88	129	108	184	165
BW25113_0965	yccU	38	32	38	45	87	79
BW25113_0966	hspQ	199	149	159	188	276	300
BW25113_0967	rlmI	445	760	705	290	418	356
BW25113_0968	yccX	310	194	265	388	443	435
BW25113_0969	tusE	158	138	98	201	279	224
BW25113_0970	yccA	21392	13334	14640	29907	35271	42933
BW25113_0971	serT	192	315	238	78	69	78
BW25113_0972	hyaA	11	22	17	9	29	43
BW25113_0973	hyaB	14	16	41	26	25	16
BW25113_0974	hyaC	37	33	47	31	59	32
BW25113_0975	hyaD	24	37	23	12	26	21
BW25113_0976	hyaE	21	34	24	22	33	22
BW25113_0977	hyaF	15	17	23	37	61	36
BW25113_0978	cbdA	135	149	173	202	402	314
BW25113_0979	cbdB	58	66	73	80	173	129
BW25113_4592	cbdX	1	3	3	0	8	4
BW25113_0980	appA	134	151	131	167	326	238
BW25113_0981	etk	878	771	859	1164	1416	1409
BW25113_0982	etp	4	17	12	9	16	15
BW25113_0983	gfcE	25	37	44	16	44	20
BW25113_0984	gfcD	42	78	76	38	50	29
BW25113_0985	gfcC	17	21	25	9	31	13
BW25113_0986	gfcB	34	60	40	22	47	26
BW25113_0987	gfcA	158	209	163	122	200	176
BW25113_4516	insA_4	23	15	36	16	46	28
BW25113_0988	insB1_4	10	15	48	15	25	10
BW25113_0989	cspH	160	177	237	41	62	57
BW25113_0990	cspG	275589	313705	279159	262897	361232	328706
BW25113_0991	ymcE	2468	2309	2353	2186	2705	2967
BW25113_4517	gnsA	220	138	147	109	194	248
BW25113_0992	yccM	29	33	43	46	38	48
BW25113_0993	torS	92	168	189	80	183	155
BW25113_0994	torT	28	40	48	25	70	55
BW25113_0995	torR	93	84	121	82	122	107
BW25113_0996	torC	10	11	3	5	13	12
BW25113_0997	torA	46	65	105	48	127	65
BW25113_0998	torD	55	56	62	46	86	74
BW25113_0999	cbpM	41	48	60	53	118	78
BW25113_1000	cbpA	519	416	594	499	875	746
BW25113_1001	yccE	60	66	53	68	78	60
BW25113_1002	agp	227	160	187	241	402	374
BW25113_1003	yccJ	225	126	110	189	199	282
BW25113_1004	wrbA	1174	686	678	821	1093	1281
BW25113_4518	ymdF	168	180	218	300	382	396
BW25113_1006	rutG	68	52	77	93	130	116
BW25113_1007	rutF	3	9	7	5	12	11
BW25113_1008	rutE	2	3	7	1	7	5
BW25113_1009	rutD	11	15	11	5	6	9
BW25113_1010	rutC	3	2	6	3	10	5
BW25113_1011	rutB	1	8	9	2	2	2
BW25113_1012	rutA	7	24	10	4	7	8
BW25113_1013	rutR	392	316	304	325	443	418
BW25113_1014	putA	545	474	671	462	1042	691
BW25113_1015	putP	668	1186	958	523	1014	780
BW25113_4490	efeU	1159	1371	1246	661	1117	836
BW25113_1018	efeO	1788	2314	2544	1028	1803	993
BW25113_1019	efeB	1428	1492	1674	1001	1577	1001
BW25113_1020	phoH	2035	1559	1613	1103	1920	2185
BW25113_1021	pgaD	11	9	5	7	17	20
BW25113_1022	pgaC	18	19	23	15	34	29
BW25113_1023	pgaB	41	39	43	48	60	50
BW25113_1024	pgaA	130	112	134	152	219	157
BW25113_1025	ycdT	245	228	355	240	298	251
BW25113_1026	insF1_4	7	1	0	4	4	6
BW25113_1027	insE1_4	2	3	3	0	3	2
BW25113_1028	ymdE	7	1	0	8	4	5
BW25113_1029	ycdU	29	33	29	31	27	29
BW25113_1032	serX	3	3	3	6	10	12
BW25113_1033	ghrA	514	457	648	505	795	612
BW25113_1034	ycdX	1021	1004	1236	983	1466	1179
BW25113_1035	ycdY	769	776	931	707	1129	858
BW25113_1036	ycdZ	528	510	499	377	617	603
BW25113_1037	csgG	172	161	171	357	520	446
BW25113_1038	csgF	9	15	15	37	62	56
BW25113_1039	csgE	37	23	49	63	140	131
BW25113_1040	csgD	252	67	171	350	646	561
BW25113_1041	csgB	0	1	4	4	5	5
BW25113_1042	csgA	12	12	4	17	15	31
BW25113_1043	csgC	14	24	11	28	28	32
BW25113_1044	ymdA	26	25	44	31	42	38
BW25113_1045	ymdB	259	182	275	180	310	265
BW25113_1046	clsC	658	602	753	498	1035	707
BW25113_1047	opgC	647	868	603	249	336	333
BW25113_1048	opgG	2749	3731	3820	1614	3002	1925
BW25113_1049	opgH	4586	6308	6094	3827	7159	5307
BW25113_1050	yceK	42	65	41	51	73	94
BW25113_1051	msyB	68	65	57	53	93	99
BW25113_1053	mdtG	99	114	123	79	153	131
BW25113_1054	lpxL	421	641	734	370	776	523
BW25113_1055	yceA	5929	5374	4674	3571	3649	3754
BW25113_1056	yceI	774	325	379	788	924	1081
BW25113_1057	yceJ	87	40	57	103	148	149
BW25113_1058	yceO	14	8	10	10	20	23
BW25113_1059	solA	542	510	626	576	1356	1030
BW25113_1060	bssS	7190	7262	6209	5855	9127	9912
BW25113_1061	dinI	339	465	307	356	574	640
BW25113_1062	pyrC	584	1360	1051	484	1151	861
BW25113_1063	yceB	908	588	629	1045	1566	1711
BW25113_1064	grxB	967	364	387	681	995	1038
BW25113_1065	mdtH	310	235	435	416	668	524
BW25113_1066	rimJ	997	896	1314	760	1160	856
BW25113_1067	yceH	652	457	776	411	727	439
BW25113_1068	yceM	319	269	403	271	472	313
BW25113_1069	murJ	835	1393	1062	848	1425	1115
BW25113_1070	flgN	62	26	59	55	94	73
BW25113_1071	flgM	195	153	222	193	409	299
BW25113_1072	flgA	50	58	59	23	35	35
BW25113_1073	flgB	84	164	93	15	34	32
BW25113_1074	flgC	73	136	94	8	29	28
BW25113_1075	flgD	145	254	196	23	72	49
BW25113_1076	flgE	151	268	194	40	84	84
BW25113_1077	flgF	72	121	70	25	62	43
BW25113_1078	flgG	71	120	73	21	64	51
BW25113_1079	flgH	39	113	63	16	50	26
BW25113_1080	flgI	107	217	158	66	116	72
BW25113_1081	flgJ	69	130	95	24	55	35
BW25113_1082	flgK	113	149	154	52	95	73
BW25113_1083	flgL	178	164	145	150	233	207
BW25113_1084	rne	5808	6442	7466	4848	9868	8120
BW25113_1085	yceQ	4	4	6	7	12	6
BW25113_1086	rluC	737	852	785	360	585	486
BW25113_1087	yceF	1002	518	639	1145	1530	1499
BW25113_4418	psrD	4523	2459	1739	2818	3144	4478
BW25113_1088	yceD	62827	45651	38947	40879	43129	43638
BW25113_1089	rpmF	27156	23905	18553	18187	17545	21184
BW25113_1090	plsX	9272	10954	10637	6200	8718	6817
BW25113_1091	fabH	5710	6339	6335	3382	5616	4292
BW25113_1092	fabD	4110	5050	5046	2726	4632	3465
BW25113_1093	fabG	19696	13885	15949	18294	23445	22799
BW25113_1094	acpP	12178	7201	7318	10966	12867	13978
BW25113_1095	fabF	5374	5656	5448	5286	10439	8699
BW25113_1096	pabC	611	703	883	708	1000	854
BW25113_1097	yceG	342	408	468	268	567	392
BW25113_1098	tmk	701	867	1195	665	1163	811
BW25113_1099	holB	609	734	750	443	909	630
BW25113_1100	ycfH	584	439	504	452	883	814
BW25113_1101	ptsG	14133	24688	19015	22864	46135	37343
BW25113_1102	fhuE	2065	1661	2299	2061	3267	1456
BW25113_1103	hinT	355	245	239	261	408	483
BW25113_1104	ycfL	582	429	500	550	908	802
BW25113_1105	lpoB	399	562	459	526	1045	980
BW25113_1106	thiK	185	175	243	166	301	264
BW25113_1107	nagZ	478	420	475	378	668	624
BW25113_1108	ycfP	578	415	449	507	773	840
BW25113_1109	ndh	8811	6640	7867	2166	2384	1976
BW25113_1110	ycfJ	622	646	531	337	361	336
BW25113_1111	ycfQ	87	85	100	81	115	105
BW25113_1112	bhsA	34	13	15	12	6	21
BW25113_1113	ldtC	392	428	399	550	951	1004
BW25113_1114	mfd	2824	2980	3793	2782	4929	3694
BW25113_1115	ycfT	18	10	12	11	30	21
BW25113_1116	lolC	2022	3085	3219	2630	4935	3694
BW25113_1117	lolD	828	825	1026	905	1363	1135
BW25113_1118	lolE	2667	3064	3301	3852	6059	4926
BW25113_1119	nagK	1105	1517	1852	1555	2808	1983
BW25113_1120	cobB	123	160	205	211	354	312
BW25113_1121	ycfZ	14	23	10	7	5	6
BW25113_1122	ymfA	24	17	25	17	16	11
BW25113_1123	potD	1219	1424	1131	1322	1821	1493
BW25113_1124	potC	757	1126	929	685	991	626
BW25113_1125	potB	1010	1633	1298	946	1285	927
BW25113_1126	potA	1028	1776	1458	798	1404	857
BW25113_1127	pepT	2519	1299	1842	2968	3501	3398
BW25113_1128	roxA	1414	863	1116	1376	2066	1951
BW25113_1129	phoQ	825	847	1057	858	1489	1236
BW25113_1130	phoP	660	614	855	671	1148	873
BW25113_1131	purB	958	1175	1007	435	635	499
BW25113_1132	hflD	374	678	595	272	652	443
BW25113_1133	mnmA	1617	2840	2509	1077	2085	1386
BW25113_1134	nudJ	119	227	250	100	191	144
BW25113_1135	rluE	354	581	689	232	384	302
BW25113_1136	icd	9412	11324	12370	8824	20807	14590
BW25113_1137	ymfD	205	319	257	231	363	221
BW25113_1138	ymfE	56	93	88	114	139	73
BW25113_1139	lit	469	499	485	741	908	681
BW25113_1140	intE	114	80	107	108	166	126
BW25113_1141	xisE	57	60	64	75	140	175
BW25113_1143	ymfI	1183	1058	1051	1203	1801	1512
BW25113_1144	ymfJ	91	81	72	135	222	250
BW25113_1145	cohE	280	322	329	332	504	486
BW25113_1146	croE	1	9	6	13	21	25
BW25113_1147	ymfL	34	25	14	26	55	83
BW25113_1148	ymfM	2	1	0	0	1	2
BW25113_4692	oweE	1	3	2	4	5	4
BW25113_4693	aaaE	14	13	21	19	31	46
BW25113_1150	ymfR	5	2	4	5	6	7
BW25113_1151	beeE	6	3	12	6	20	14
BW25113_1152	jayE	13	9	15	4	17	20
BW25113_1153	ymfQ	7	3	6	10	19	4
BW25113_1154	stfP	2	0	2	0	1	1
BW25113_1155	tfaP	22	8	11	20	21	17
BW25113_1156	tfaE	16	16	13	15	20	13
BW25113_1157	stfE	1	0	3	1	5	3
BW25113_1158	pinE	3	3	1	2	1	0
BW25113_1159	mcrA	346	267	408	614	826	726
BW25113_4519	icdC	50	34	36	54	91	51
BW25113_1160	iraM	9	4	15	5	7	14
BW25113_1161	ycgX	58	85	59	51	83	60
BW25113_1162	bluR	674	688	825	498	1143	938
BW25113_1163	bluF	2838	2516	3499	3478	6136	5467
BW25113_1164	ycgZ	50	60	64	59	98	63
BW25113_1165	ymgA	10	9	5	7	9	14
BW25113_1166	ariR	44	36	31	25	67	62
BW25113_1167	ymgC	42	39	35	27	48	48
BW25113_1168	ycgG	45	43	57	49	56	67
BW25113_4520	ymgF	14	8	10	5	9	10
BW25113_4491	ycgH	106	103	116	139	237	194
BW25113_1171	ymgD	110	129	94	174	216	232
BW25113_1172	ymgG	89	80	75	120	153	144
BW25113_4593	ymgI	4	6	6	4	8	8
BW25113_4594	ymgJ	5	7	4	7	11	9
BW25113_4521	ycgI	4	6	3	12	8	5
BW25113_1174	minE	491	264	320	541	647	705
BW25113_1175	minD	2799	1711	2558	2713	4489	3631
BW25113_1176	minC	773	1009	1313	918	1773	1224
BW25113_1177	ycgJ	667	713	686	468	639	644
BW25113_1178	pliG	103	34	49	57	66	81
BW25113_1179	ycgL	322	314	312	331	491	564
BW25113_1180	ycgM	1002	425	566	682	932	1011
BW25113_1181	ycgN	399	171	204	254	376	438
BW25113_1182	hlyE	2	4	3	8	3	8
BW25113_1183	umuD	177	144	155	182	274	302
BW25113_1184	umuC	124	127	157	186	249	273
BW25113_1185	dsbB	1957	1396	1261	1951	2523	2222
BW25113_1186	nhaB	988	1759	1723	1270	2702	1912
BW25113_1187	fadR	1156	964	1166	1018	1654	1572
BW25113_1188	ycgB	998	561	776	662	1056	1015
BW25113_1189	dadA	2209	1377	2636	2172	2804	2102
BW25113_1190	dadX	1207	576	1037	1309	1612	1429
BW25113_1191	cvrA	1197	1389	1931	1496	2864	2198
BW25113_1192	ldcA	785	674	993	729	1201	1037
BW25113_1193	emtA	233	499	379	297	632	512
BW25113_1194	ycgR	3	10	8	9	17	13
BW25113_1195	ymgE	67	27	29	37	43	62
BW25113_1196	ycgY	25	8	16	17	25	21
BW25113_1197	treA	103	129	102	122	218	159
BW25113_1198	dhaM	1087	1003	1084	1887	3316	2747
BW25113_1199	dhaL	1147	1041	1612	2385	3889	2807
BW25113_1200	dhaK	2457	2924	3087	4044	5774	4657
BW25113_1201	dhaR	135	125	212	154	254	198
BW25113_1202	ycgV	193	199	290	185	385	280
BW25113_1203	ychF	835	1054	880	354	676	602
BW25113_1204	pth	275	312	353	206	316	232
BW25113_1205	ychH	816	818	714	1292	1655	1538
BW25113_1206	dauA	516	692	773	516	1142	878
BW25113_1207	prs	4190	6506	5622	3812	6855	5400
BW25113_1208	ispE	2587	3822	3401	2484	4124	3752
BW25113_1209	lolB	302	407	532	352	833	504
BW25113_1210	hemA	4008	4958	5761	3574	5435	4676
BW25113_1211	prfA	1163	1958	1967	909	1688	1308
BW25113_1212	prmC	651	1096	1147	551	983	714
BW25113_1213	ychQ	153	166	243	110	219	216
BW25113_1214	ychA	2448	2117	3072	2468	3509	3102
BW25113_1215	kdsA	2217	1936	2483	2425	3464	3038
BW25113_4419	ldrA	151	286	253	271	311	332
BW25113_4420	rdlA	69	62	68	113	143	127
BW25113_4421	ldrB	143	235	219	238	292	248
BW25113_4422	rdlB	10	11	13	8	13	25
BW25113_4423	ldrC	191	163	179	198	195	203
BW25113_4424	rdlC	98	82	83	123	133	127
BW25113_1216	chaA	1728	1541	1377	2031	2895	2698
BW25113_1217	chaB	577	344	459	623	763	622
BW25113_1218	chaC	1058	653	714	1288	1710	1763
BW25113_1219	ychN	258	208	209	251	304	390
BW25113_1220	ychO	358	411	625	401	715	516
BW25113_1221	narL	251	305	387	229	390	261
BW25113_1222	narX	1023	1206	1333	847	1273	958
BW25113_1223	narK	7	9	5	8	7	15
BW25113_1224	narG	128	172	232	132	274	185
BW25113_1225	narH	79	110	142	80	156	93
BW25113_1226	narJ	70	62	69	53	98	100
BW25113_1227	narI	37	25	22	19	48	54
BW25113_4425	rttR	0	0	0	1	2	0
BW25113_1229	tpr	0	0	0	0	0	0
BW25113_1230	tyrV	313	396	251	183	199	240
BW25113_1231	tyrT	387	520	445	242	271	293
BW25113_1232	purU	2857	2113	2530	2452	3683	3347
BW25113_1233	ychJ	1831	1911	2257	1892	2563	2155
BW25113_1234	rssA	1047	1008	1215	790	1452	1213
BW25113_1235	rssB	1405	1281	1733	1143	1908	1590
BW25113_1236	galU	3436	2029	2398	2911	3233	3416
BW25113_1237	hns	22475	12987	13980	17154	16928	22105
BW25113_1238	tdk	1128	1210	1138	879	953	791
BW25113_4573	insZ	26	35	46	34	72	44
BW25113_1241	adhE	6495	6865	7695	10607	19584	12894
BW25113_1242	ychE	615	371	436	714	913	807
BW25113_1243	oppA	3776	3006	3956	3364	8595	4503
BW25113_1244	oppB	947	896	1163	1272	2692	1459
BW25113_1245	oppC	738	818	933	961	1887	1298
BW25113_1246	oppD	687	623	765	854	1746	1137
BW25113_1247	oppF	613	640	719	957	1904	1274
BW25113_1248	yciU	903	640	631	802	1020	1079
BW25113_1249	clsA	1336	1238	1645	1449	2478	1945
BW25113_4595	yciY	654	620	509	747	1102	986
BW25113_1250	kch	448	303	393	615	854	831
BW25113_1251	yciI	547	442	444	951	1315	1320
BW25113_1252	tonB	1286	1623	1445	1458	2934	1829
BW25113_1253	yciA	164	288	200	125	215	228
BW25113_1254	yciB	498	750	531	630	1262	1152
BW25113_1255	yciC	882	981	854	1152	1726	1600
BW25113_1256	ompW	29	30	33	38	111	63
BW25113_1257	yciE	157	149	155	165	230	186
BW25113_1258	yciF	11	7	13	16	11	28
BW25113_1259	yciG	11	16	8	9	19	31
BW25113_1260	trpA	897	1441	1213	782	2056	1373
BW25113_1261	trpB	1038	1527	1535	892	2296	1497
BW25113_1262	trpC	1229	1576	1905	1061	2145	1548
BW25113_1263	trpD	1014	1377	1313	602	1033	805
BW25113_1264	trpE	1009	1240	1491	320	818	506
BW25113_1265	trpL	49	37	50	62	83	73
BW25113_1266	yciV	544	713	834	347	557	445
BW25113_1267	yciO	606	621	788	675	838	726
BW25113_1268	yciQ	127	161	177	134	264	201
BW25113_1269	rluB	2303	2434	2047	1107	1597	1352
BW25113_1270	btuR	221	247	291	248	474	303
BW25113_1271	yciK	395	379	475	321	668	477
BW25113_1272	sohB	714	716	704	649	1205	1087
BW25113_1273	yciN	220	145	145	178	296	297
BW25113_1274	topA	4897	6599	6431	3990	7159	4839
BW25113_1275	cysB	2104	1266	1490	2428	3749	3602
BW25113_4522	ymiA	169	99	119	224	340	408
BW25113_4523	yciX	523	422	584	768	1267	1550
BW25113_1276	acnA	2272	2345	2995	1741	3788	2904
BW25113_1277	ribA	1479	756	691	1075	1415	1483
BW25113_1278	pgpB	623	671	715	534	946	697
BW25113_1279	yciS	1025	888	1046	1034	1578	1477
BW25113_1280	yciM	2576	2394	2726	2911	4452	3907
BW25113_1281	pyrF	612	1260	1007	319	724	510
BW25113_1282	yciH	46	101	91	41	76	54
BW25113_1283	osmB	198	86	114	341	443	576
BW25113_1284	yciT	2102	991	1418	2926	3414	3389
BW25113_4596	yciZ	43	23	34	60	65	55
BW25113_1285	gmr	256	215	238	221	409	327
BW25113_4672	ymiB	5	14	6	17	19	15
BW25113_1286	rnb	3461	4096	3845	3381	6212	5119
BW25113_1287	yciW	149	200	201	452	866	712
BW25113_1288	fabI	11157	6481	6575	7148	10366	11210
BW25113_1289	ycjD	24	33	36	28	66	39
BW25113_1290	sapF	334	349	434	261	506	364
BW25113_1291	sapD	1359	1477	1914	1221	1819	1402
BW25113_1292	sapC	542	751	843	570	914	768
BW25113_1293	sapB	566	663	662	699	989	882
BW25113_1294	sapA	721	871	793	724	1239	1019
BW25113_1295	ymjA	299	257	302	319	523	480
BW25113_1296	puuP	1123	1046	1509	1145	2705	2472
BW25113_1297	puuA	2763	2620	4120	2439	7532	6531
BW25113_1298	puuD	1279	1204	1460	1185	2635	2694
BW25113_1299	puuR	890	938	1235	701	2138	1754
BW25113_1300	puuC	408	604	748	351	1345	955
BW25113_1301	puuB	224	436	467	156	767	466
BW25113_1302	puuE	210	282	321	141	493	267
BW25113_1303	pspF	148	119	131	98	132	119
BW25113_1304	pspA	422	396	372	469	546	582
BW25113_1305	pspB	86	55	72	84	111	119
BW25113_1306	pspC	54	33	64	56	106	73
BW25113_1307	pspD	15	20	16	7	29	24
BW25113_1308	pspE	96	99	99	143	177	167
BW25113_1309	ycjM	9	20	26	14	17	15
BW25113_1310	ycjN	3	1	2	2	8	4
BW25113_1311	ycjO	6	6	7	10	14	6
BW25113_1312	ycjP	4	10	7	10	7	8
BW25113_1313	ycjQ	22	40	34	31	48	37
BW25113_1314	ycjR	14	29	23	17	30	19
BW25113_1315	ycjS	33	37	37	38	59	32
BW25113_1316	ycjT	94	83	104	92	198	147
BW25113_1317	ycjU	10	3	7	10	7	3
BW25113_4524	ycjV	3	9	4	3	10	6
BW25113_1319	ompG	3	1	2	1	3	4
BW25113_1320	ycjW	121	98	115	74	128	110
BW25113_1321	ycjX	251	279	414	340	653	500
BW25113_1322	ycjF	167	186	201	171	381	267
BW25113_1323	tyrR	2685	2702	3734	2094	3854	2899
BW25113_1324	tpx	9012	2690	2653	4478	6765	7839
BW25113_1325	ycjG	515	470	718	486	955	646
BW25113_1326	mpaA	789	502	765	897	1307	1085
BW25113_4525	ymjC	7	7	14	5	14	6
BW25113_4673	ymjD	0	0	1	3	1	2
BW25113_1327	ycjY	84	61	91	62	92	71
BW25113_1328	pgrR	595	441	554	546	830	732
BW25113_1329	mppA	565	692	930	547	757	549
BW25113_1330	ynaI	173	237	236	259	403	300
BW25113_1331	insH1_4	7	12	10	8	12	13
BW25113_1332	ynaJ	6323	8629	7562	6754	10582	9020
BW25113_1333	uspE	5010	2073	2617	3350	4243	4525
BW25113_1334	fnr	7967	6995	9073	5763	8825	6987
BW25113_1335	ogt	381	301	409	338	579	509
BW25113_1336	abgT	90	74	95	101	165	136
BW25113_1337	abgB	29	36	30	28	51	45
BW25113_1338	abgA	33	32	25	38	54	63
BW25113_1339	abgR	62	63	83	63	86	59
BW25113_4426	mcaS	11	18	16	9	18	18
BW25113_1340	smrA	264	192	164	224	300	320
BW25113_1341	ydaM	462	264	346	381	595	536
BW25113_1342	ydaN	133	92	144	106	242	164
BW25113_4699	fnrS	25	45	22	28	59	84
BW25113_1343	dbpA	615	890	887	414	675	518
BW25113_1344	ttcA	2153	1785	1881	1560	2095	2036
BW25113_1345	intR	58	87	76	33	49	63
BW25113_1346	ydaQ	1	0	2	0	0	0
BW25113_1347	rcbA	1	1	0	1	2	2
BW25113_1348	ralR	0	0	0	1	0	3
BW25113_1349	recT	20	10	9	9	21	25
BW25113_1350	recE	28	27	28	23	41	43
BW25113_1351	racC	0	1	1	0	1	6
BW25113_4526	ydaE	1	0	0	2	1	0
BW25113_1352	kilR	2	0	0	1	3	1
BW25113_1353	sieB	5	7	4	5	4	5
BW25113_4527	ydaF	11	8	11	13	31	31
BW25113_1355	ydaG	20	16	29	21	36	34
BW25113_1356	racR	4868	4860	5359	4555	6385	5598
BW25113_1357	ydaS	10	4	6	11	16	10
BW25113_1358	ydaT	7	7	13	6	13	14
BW25113_1359	ydaU	12	27	30	10	34	19
BW25113_1360	ydaV	4	2	5	9	6	9
BW25113_1361	ydaW	52	43	44	69	106	97
BW25113_1362	rzpR	29	28	26	50	88	61
BW25113_4528	rzoR	0	0	0	0	0	0
BW25113_1363	trkG	568	609	716	793	1032	899
BW25113_1365	ynaK	18	17	20	16	30	42
BW25113_1366	ydaY	10	16	10	9	17	12
BW25113_1368	tmpR	27	28	23	24	33	34
BW25113_4570	lomR	37	33	34	43	74	48
BW25113_1370	insH1_5	197	221	259	109	219	150
BW25113_1372	stfR	171	148	186	182	258	233
BW25113_1373	tfaR	8	4	8	9	3	11
BW25113_1374	pinR	275	240	321	229	362	378
BW25113_1375	ynaE	795	487	851	832	1533	1237
BW25113_4638	ttcC	23	70	45	31	45	30
BW25113_1376	uspF	411	170	142	299	340	406
BW25113_1377	ompN	33	51	31	40	40	53
BW25113_4427	micC	0	0	0	0	1	0
BW25113_1378	pfo	1282	1004	1359	1082	1830	1496
BW25113_4529	ydbJ	267	167	226	510	803	880
BW25113_1379	hslJ	583	655	601	537	620	649
BW25113_1380	ldhA	583	432	569	535	631	564
BW25113_1381	ydbH	579	640	872	482	787	632
BW25113_1382	ynbE	81	93	108	134	168	142
BW25113_1383	ydbL	210	233	211	368	407	436
BW25113_1384	feaR	288	267	290	381	483	435
BW25113_1385	feaB	286	257	385	241	404	348
BW25113_1386	tynA	39	31	55	41	78	63
BW25113_1387	paaZ	25	23	28	21	35	30
BW25113_1388	paaA	6	9	20	9	26	17
BW25113_1389	paaB	3	4	9	6	8	8
BW25113_1390	paaC	10	6	7	9	6	7
BW25113_1391	paaD	7	6	1	2	2	6
BW25113_1392	paaE	10	16	19	15	22	8
BW25113_1393	paaF	15	17	22	14	35	19
BW25113_1394	paaG	6	13	8	8	14	8
BW25113_1395	paaH	25	21	33	27	54	18
BW25113_1396	paaI	9	18	25	22	36	10
BW25113_1397	paaJ	475	423	491	610	830	825
BW25113_1398	paaK	128	130	167	120	243	152
BW25113_1399	paaX	241	208	301	180	284	244
BW25113_1400	paaY	97	46	70	80	124	118
BW25113_4674	ynbG	0	0	0	0	0	0
BW25113_4492	ydbA	1090	1006	1127	1022	1554	1288
BW25113_1402	insD1_2	7	7	14	2	18	22
BW25113_1403	insC1_2	2	6	0	0	5	2
BW25113_1404	insI1_3	0	0	0	0	0	0
BW25113_1406	ydbC	121	101	109	174	236	239
BW25113_1407	ydbD	59	63	61	61	88	72
BW25113_1408	ynbA	13	8	5	4	20	3
BW25113_1409	ynbB	3	2	4	0	1	2
BW25113_1410	ynbC	36	29	30	25	50	39
BW25113_1411	ynbD	90	73	155	109	167	179
BW25113_1412	azoR	127	95	114	87	154	179
BW25113_1413	hrpA	1225	1475	1838	705	1402	946
BW25113_1414	ydcF	619	479	517	682	866	871
BW25113_1415	aldA	634	1073	1095	1465	3771	2904
BW25113_4493	gapC	11185	7244	8331	16362	21676	22482
BW25113_1418	cybB	563	349	280	321	606	671
BW25113_4597	rydC	13	3	6	15	10	21
BW25113_1419	ydcA	177	182	185	204	303	331
BW25113_4428	hokB	310	356	291	379	477	432
BW25113_1420	mokB	1619	1904	1860	2005	2369	2426
BW25113_4429	sokB	129	123	130	171	211	202
BW25113_1421	trg	153	181	201	139	243	192
BW25113_1422	ydcI	2238	2598	2722	1553	2661	2133
BW25113_1423	ydcJ	112	126	161	117	242	218
BW25113_1424	opgD	966	869	1024	944	1368	1270
BW25113_1426	ydcH	53	30	44	83	137	132
BW25113_1427	rimL	673	429	530	791	1027	1090
BW25113_1428	ydcK	173	125	254	130	219	163
BW25113_1429	tehA	288	333	384	340	548	455
BW25113_1430	tehB	357	153	191	217	403	418
BW25113_1431	ydcL	633	366	423	423	641	697
BW25113_4578	insP	44	39	64	67	74	89
BW25113_1432	insQ	1239	1107	1506	932	1489	1124
BW25113_1433	ydcO	31	65	49	41	72	52
BW25113_1434	ydcN	170	160	162	112	109	153
BW25113_1435	ydcP	958	1463	1471	399	599	401
BW25113_1436	yncJ	122	87	100	142	167	177
BW25113_4532	hicA	47	47	52	42	48	58
BW25113_1438	hicB	161	110	101	124	142	189
BW25113_1439	ydcR	284	355	408	225	361	250
BW25113_1440	ydcS	151	141	168	158	380	297
BW25113_1441	ydcT	30	41	52	48	127	104
BW25113_1442	ydcU	71	77	77	107	190	185
BW25113_1443	ydcV	42	67	78	70	178	121
BW25113_1444	patD	122	131	124	137	256	212
BW25113_4598	yncL	88	79	74	51	94	94
BW25113_1445	ydcX	86	97	71	73	77	85
BW25113_1446	ydcY	3149	1733	1610	2025	2502	2829
BW25113_1447	ydcZ	777	494	600	1248	1541	1647
BW25113_1448	mnaT	2100	1450	1799	2921	3845	3997
BW25113_1449	curA	223	128	164	202	356	316
BW25113_1450	mcbR	284	215	186	162	271	255
BW25113_1451	yncD	948	1275	1199	617	1167	862
BW25113_1452	yncE	20005	9782	10634	21659	20417	14007
BW25113_1453	ansP	196	219	183	138	158	242
BW25113_1454	yncG	193	73	141	237	274	282
BW25113_1455	yncH	1	1	2	2	7	4
BW25113_1456	rhsE	19	19	28	12	30	25
BW25113_1457	ydcD	8	20	11	20	31	28
BW25113_1459	yncI	15	22	15	9	33	32
BW25113_1460	ydcC	3	2	3	3	6	2
BW25113_1461	pptA	260	189	200	289	354	375
BW25113_1462	yddH	29	26	44	26	36	50
BW25113_1463	nhoA	221	163	177	186	264	293
BW25113_1464	yddE	877	666	905	839	1246	1031
BW25113_1465	narV	26	22	29	26	57	41
BW25113_1466	narW	11	3	26	12	28	23
BW25113_1467	narY	77	59	79	51	110	81
BW25113_1468	narZ	84	89	131	86	175	126
BW25113_1469	narU	35	28	36	37	72	84
BW25113_1471	yddK	2	2	0	6	5	3
BW25113_1472	yddL	0	1	1	0	3	0
BW25113_1473	yddG	129	137	111	139	196	173
BW25113_1474	fdnG	61	59	57	37	87	52
BW25113_1475	fdnH	11	27	33	14	34	18
BW25113_1476	fdnI	21	21	25	28	24	30
BW25113_1477	yddM	367	312	458	442	607	548
BW25113_1478	adhP	348	329	464	452	896	609
BW25113_1479	maeA	1711	1722	2056	1536	2624	2128
BW25113_1480	sra	493	406	277	629	872	1168
BW25113_1481	bdm	179	270	226	140	146	178
BW25113_1482	osmC	800	368	552	750	1229	1248
BW25113_1483	ddpF	73	143	109	48	91	93
BW25113_1484	ddpD	108	231	169	54	111	117
BW25113_1485	ddpC	143	173	133	71	119	102
BW25113_1486	ddpB	22	65	38	15	40	28
BW25113_1487	ddpA	76	223	129	32	107	82
BW25113_1488	ddpX	15	61	31	5	14	15
BW25113_1489	dosP	339	285	468	411	641	403
BW25113_1490	dosC	676	330	612	590	861	733
BW25113_1491	yddW	295	445	435	250	332	258
BW25113_1492	gadC	263	259	280	2109	3852	3197
BW25113_1493	gadB	94	99	163	839	2006	1447
BW25113_1494	pqqL	594	573	512	699	1045	557
BW25113_1495	yddB	257	266	309	301	413	167
BW25113_1496	yddA	304	362	365	585	767	346
BW25113_1497	ydeM	7	14	9	17	21	11
BW25113_1498	ydeN	17	28	28	21	31	18
BW25113_1499	ydeO	33	52	44	36	55	25
BW25113_1500	safA	1	8	6	6	8	6
BW25113_1501	ydeP	127	99	156	226	280	187
BW25113_1502	ydeQ	7	18	8	18	11	15
BW25113_1503	ydeR	1	0	2	1	6	3
BW25113_1504	ydeS	8	4	1	5	8	4
BW25113_1505	ydeT	16	20	9	17	17	10
BW25113_1506	yneL	1	0	0	0	3	2
BW25113_1507	hipA	156	107	163	110	165	119
BW25113_1508	hipB	46	15	40	22	27	21
BW25113_4696	yneO	130	126	137	147	263	224
BW25113_1511	lsrK	60	43	72	75	127	113
BW25113_1512	lsrR	65	62	105	102	143	127
BW25113_1513	lsrA	3	4	15	4	18	8
BW25113_1514	lsrC	13	12	15	17	25	20
BW25113_1515	lsrD	14	14	17	22	36	36
BW25113_1516	lsrB	6	14	21	16	29	19
BW25113_1517	lsrF	7	9	32	10	21	15
BW25113_1518	lsrG	15	2	8	7	17	10
BW25113_1519	tam	212	149	241	141	223	179
BW25113_1520	yneE	729	742	690	654	960	899
BW25113_1521	uxaB	115	111	122	106	149	195
BW25113_1522	yneF	768	439	542	840	1074	1176
BW25113_1523	yneG	164	160	160	110	217	171
BW25113_1524	glsB	478	526	608	428	636	553
BW25113_1525	sad	202	174	305	304	551	410
BW25113_1526	yneJ	60	89	106	67	96	90
BW25113_1527	yneK	3	5	0	2	2	7
BW25113_1528	ydeA	685	665	797	385	780	591
BW25113_1529	marC	527	458	483	486	817	678
BW25113_1530	marR	77	92	96	50	73	69
BW25113_1531	marA	143	120	123	124	160	176
BW25113_1532	marB	33	40	24	29	30	31
BW25113_1533	eamA	1557	1074	1458	1720	2597	2605
BW25113_1534	ydeE	388	234	377	539	931	729
BW25113_4599	yneM	28	31	34	33	59	60
BW25113_4698	mgrR	32	16	18	11	16	19
BW25113_1535	dgcZ	688	684	649	569	502	630
BW25113_1536	ydeI	167	106	102	192	220	259
BW25113_1537	ydeJ	62	75	65	68	119	106
BW25113_1538	dcp	407	454	603	438	896	659
BW25113_1539	ydfG	7532	5001	6452	9620	10820	10832
BW25113_1540	rspR	942	739	795	675	1201	1079
BW25113_1541	ydfZ	33	29	30	42	54	62
BW25113_1542	ydfI	84	68	87	97	135	108
BW25113_4600	ydfJ	74804	117249	119613	77120	151632	101039
BW25113_1544	ydfK	771	639	861	892	1636	1140
BW25113_1545	pinQ	112	60	78	76	140	132
BW25113_1546	tfaQ	0	0	0	0	0	0
BW25113_1547	stfQ	0	0	0	0	0	0
BW25113_1548	nohQ	0	0	0	0	0	0
BW25113_4533	ynfO	0	1	0	1	0	0
BW25113_1549	ydfO	6	17	17	4	8	5
BW25113_1550	gnsB	0	0	0	0	0	0
BW25113_1551	ynfN	0	0	0	0	0	0
BW25113_1552	cspI	0	0	0	0	0	0
BW25113_1553	rzpQ	0	0	0	0	0	0
BW25113_4689	rzoQ	0	0	0	0	0	0
BW25113_1554	rrrQ	0	0	0	0	0	0
BW25113_1555	ydfR	0	0	0	0	0	0
BW25113_1556	essQ	0	0	0	0	0	0
BW25113_1557	cspB	0	0	0	0	0	0
BW25113_1558	cspF	872	1230	1351	414	498	443
BW25113_1559	quuQ	0	0	0	0	0	0
BW25113_1560	ydfU	0	0	0	0	0	0
BW25113_1561	rem	0	0	0	0	0	0
BW25113_1562	hokD	0	0	0	0	0	0
BW25113_1563	relE	0	0	0	0	0	0
BW25113_1564	relB	0	0	0	0	0	0
BW25113_1565	ydfV	14	9	4	11	12	24
BW25113_1566	flxA	10	2	6	5	9	6
BW25113_1567	intK	0	0	0	0	0	0
BW25113_1568	ydfX	0	0	0	0	0	0
BW25113_1569	dicC	0	0	0	0	0	0
BW25113_1570	dicA	225	171	199	239	340	389
BW25113_1571	ydfA	21	6	14	10	15	13
BW25113_1572	ydfB	5	0	4	2	4	4
BW25113_1573	ydfC	52	23	33	27	43	47
BW25113_1574	dicF	6	4	4	13	9	9
BW25113_1575	dicB	1	2	3	2	1	1
BW25113_1576	ydfD	0	1	0	1	2	0
BW25113_1577	ydfE	22	18	14	9	20	13
BW25113_1578	insD1_3	9	7	7	8	14	19
BW25113_1579	intQ	17	7	15	7	15	15
BW25113_1580	rspB	134	126	143	212	238	234
BW25113_1581	rspA	28	29	35	23	41	47
BW25113_1582	ynfA	67	64	46	56	92	101
BW25113_1583	ynfB	227	281	296	191	383	270
BW25113_1584	speG	315	359	379	290	540	425
BW25113_1585	ynfC	337	209	320	370	531	438
BW25113_1586	ynfD	15	6	9	8	17	16
BW25113_1587	ynfE	46	58	45	35	76	50
BW25113_1588	ynfF	138	121	145	117	205	156
BW25113_1589	ynfG	13	18	17	14	45	42
BW25113_1590	ynfH	250	213	212	254	358	382
BW25113_1591	dmsD	694	350	389	597	863	914
BW25113_1592	clcB	152	177	149	161	239	229
BW25113_1593	ynfK	84	123	90	93	267	366
BW25113_1594	mlc	252	278	377	252	475	344
BW25113_1595	ynfL	68	65	93	61	107	69
BW25113_1596	ynfM	4995	3752	5076	6030	6484	5678
BW25113_1597	asr	3	0	3	5	11	4
BW25113_4601	ydgU	0	0	0	1	1	0
BW25113_1598	ydgD	504	274	304	396	587	719
BW25113_1599	mdtI	188	212	162	244	442	438
BW25113_1600	mdtJ	539	616	626	704	1430	1127
BW25113_1601	tqsA	363	293	367	419	717	807
BW25113_1602	pntB	2396	3391	2840	2971	5203	3913
BW25113_1603	pntA	2158	2676	2889	2100	4016	2689
BW25113_1604	ydgH	1214	1237	1351	1069	2031	1532
BW25113_1605	ydgI	377	557	451	317	456	342
BW25113_1606	folM	145	105	129	127	244	146
BW25113_1607	ydgC	1312	1404	1604	1522	2204	1994
BW25113_1608	rstA	376	362	368	442	767	656
BW25113_1609	rstB	1015	1049	1285	1274	1879	1681
BW25113_1610	tus	82	87	93	75	160	93
BW25113_1611	fumC	521	499	524	330	636	615
BW25113_1612	fumA	792	1015	1098	678	1510	1332
BW25113_1613	manA	593	363	456	615	973	822
BW25113_1614	ydgA	3022	1704	2037	2376	3916	3405
BW25113_1615	uidC	5	6	5	5	6	19
BW25113_1616	uidB	30	26	27	20	60	34
BW25113_1617	uidA	64	47	77	43	90	72
BW25113_1618	uidR	602	336	425	453	616	719
BW25113_1619	hdhA	890	360	464	870	935	949
BW25113_1620	malI	297	288	325	208	367	246
BW25113_1621	malX	77	111	94	66	117	96
BW25113_1622	malY	465	324	360	352	658	556
BW25113_1623	add	263	212	305	70	181	115
BW25113_1624	ydgJ	1291	1361	1746	1487	2509	2069
BW25113_4409	blr	300	435	386	348	587	569
BW25113_1625	cnu	216	194	232	411	541	484
BW25113_1626	ydgK	1252	1406	1203	1237	1436	1323
BW25113_1627	rsxA	2338	3520	3269	2086	2964	2360
BW25113_1628	rsxB	1460	2242	2372	1224	1830	1270
BW25113_1629	rsxC	3449	4450	4602	1783	3157	2086
BW25113_1630	rsxD	1940	2709	2528	1183	1896	1356
BW25113_1631	rsxG	1309	1424	1437	846	1317	853
BW25113_1632	rsxE	1210	1366	1293	785	1314	907
BW25113_1633	nth	1041	936	826	853	1022	951
BW25113_1634	dtpA	863	539	670	1068	1527	1160
BW25113_1635	gstA	508	338	334	292	546	506
BW25113_1636	pdxY	479	394	413	611	842	740
BW25113_1637	tyrS	8540	6955	8213	9157	11618	11129
BW25113_1638	pdxH	977	1071	1400	893	1481	974
BW25113_1639	mliC	149	202	224	145	219	178
BW25113_1640	anmK	916	1097	1261	865	1682	1123
BW25113_1641	slyB	6280	4342	4493	6913	9275	9354
BW25113_1642	slyA	887	913	798	785	900	1023
BW25113_1643	ydhI	124	129	132	107	212	162
BW25113_1644	ydhJ	90	137	171	118	201	135
BW25113_1645	ydhK	139	175	215	114	241	185
BW25113_1646	sodC	228	150	248	189	292	266
BW25113_1647	ydhF	658	536	775	636	822	713
BW25113_1648	ydhL	110	69	100	90	107	136
BW25113_1649	nemR	76	74	84	76	137	107
BW25113_1650	nemA	187	198	246	208	421	331
BW25113_1651	gloA	276	192	194	322	454	428
BW25113_1652	rnt	422	658	699	290	626	402
BW25113_1653	lhr	553	663	823	609	1148	975
BW25113_1654	grxD	11218	14551	11892	9497	13477	13465
BW25113_1655	mepH	126	115	78	137	168	171
BW25113_1656	sodB	381	284	227	79	286	601
BW25113_1657	ydhP	583	665	639	461	841	761
BW25113_4602	ynhF	168	189	140	119	225	300
BW25113_1658	purR	1422	2071	2100	1050	1757	1355
BW25113_1659	ydhB	192	134	131	114	209	206
BW25113_1660	ydhC	455	495	454	319	713	473
BW25113_1661	cfa	1884	1376	2016	1933	3059	2468
BW25113_1662	ribC	6613	5889	6638	8277	9679	9262
BW25113_1663	mdtK	1504	1386	1500	1127	2085	1817
BW25113_1664	ydhQ	269	253	264	182	392	321
BW25113_1665	valV	7	6	6	2	3	5
BW25113_1666	valW	977	1765	960	372	512	669
BW25113_1667	ydhR	1563	1348	1142	1206	1576	1512
BW25113_1668	ydhS	714	367	539	482	766	634
BW25113_1669	ydhT	32	31	35	31	44	31
BW25113_1670	ydhU	72	77	92	102	124	102
BW25113_1671	ydhX	23	31	41	27	47	27
BW25113_1672	ydhW	69	42	53	49	92	87
BW25113_1673	ydhV	17	21	29	15	21	22
BW25113_1674	ydhY	3	1	1	2	1	3
BW25113_1675	ydhZ	33	46	42	51	52	61
BW25113_1676	pykF	5601	5441	5346	4207	6987	5555
BW25113_1677	lpp	344485	505458	352471	252736	332113	359853
BW25113_1678	ldtE	1150	850	1010	829	1519	1187
BW25113_1679	sufE	753	265	382	810	746	522
BW25113_1680	sufS	2018	1300	1785	2136	3152	1661
BW25113_1681	sufD	2539	1886	2861	2354	3823	1996
BW25113_1682	sufC	1380	956	1478	1184	1767	854
BW25113_1683	sufB	3926	2603	4474	3085	4574	2225
BW25113_1684	sufA	2070	1357	2205	1942	2137	1247
BW25113_4430	rydB	25	9	6	21	40	53
BW25113_1685	ydiH	147	97	70	154	394	448
BW25113_1686	menI	261	260	288	282	458	409
BW25113_1687	ydiJ	1906	2450	3338	1580	3415	2480
BW25113_1688	ydiK	887	856	899	1082	1690	1726
BW25113_4431	rprA	6	5	6	6	5	8
BW25113_1689	ydiL	6	9	6	11	14	3
BW25113_1690	ydiM	6	5	10	11	19	12
BW25113_1691	ydiN	0	2	3	1	5	1
BW25113_1692	ydiB	20	21	32	33	52	43
BW25113_1693	aroD	289	203	247	242	484	397
BW25113_1694	ydiF	3	2	5	6	9	10
BW25113_1695	ydiO	12	11	12	4	25	17
BW25113_1696	ydiP	29	9	28	31	44	42
BW25113_1697	ydiQ	9	9	9	7	15	10
BW25113_1698	ydiR	40	14	29	47	47	58
BW25113_1699	ydiS	35	22	37	43	86	43
BW25113_1700	ydiT	2	0	5	3	13	13
BW25113_1701	fadK	17	22	27	32	46	47
BW25113_1702	ppsA	3435	2980	4115	3417	6061	4654
BW25113_1703	ppsR	163	143	188	141	271	215
BW25113_1704	aroH	869	851	795	676	868	811
BW25113_1705	ydiE	320	189	169	261	324	379
BW25113_1706	ydiU	3396	4124	5516	3433	6382	4718
BW25113_1707	ydiV	665	633	659	1056	1272	1088
BW25113_1708	nlpC	1433	1332	1440	2146	2242	2125
BW25113_1709	btuD	162	195	228	194	420	312
BW25113_1710	btuE	224	298	429	331	578	373
BW25113_1711	btuC	534	634	672	585	746	645
BW25113_1712	ihfA	6832	4875	4606	5433	7773	8008
BW25113_1713	pheT	7477	8092	8424	3908	7140	5725
BW25113_1714	pheS	3479	5343	5612	1345	2850	1729
BW25113_1715	pheM	69	74	63	39	55	63
BW25113_1716	rplT	90395	55336	56437	97419	91738	104718
BW25113_1717	rpmI	49696	26690	28215	49849	47719	56520
BW25113_1718	infC	17299	14204	11934	16484	17978	21840
BW25113_1719	thrS	18667	20630	26414	19163	34083	24691
BW25113_4494	arpB	27	32	40	65	70	46
BW25113_4535	yniD	130	109	97	162	219	182
BW25113_1722	ydiY	250	300	239	199	251	175
BW25113_1723	pfkB	186	202	203	254	547	417
BW25113_1724	ydiZ	40	10	26	39	69	73
BW25113_1725	yniA	288	127	168	316	541	482
BW25113_1726	yniB	842	637	747	944	1237	921
BW25113_1727	yniC	202	215	245	181	344	291
BW25113_1728	ydjM	71	87	89	41	99	70
BW25113_1729	ydjN	5659	5235	3473	11545	13191	14625
BW25113_1730	ydjO	15	23	22	26	28	25
BW25113_1731	cedA	38	28	34	42	49	52
BW25113_1732	katE	488	439	623	615	1520	1331
BW25113_1733	chbG	188	179	222	179	309	254
BW25113_1734	chbF	29	50	58	35	46	52
BW25113_1735	chbR	411	307	385	577	719	629
BW25113_1736	chbA	50	32	31	10	41	44
BW25113_1737	chbC	103	123	121	78	95	80
BW25113_1738	chbB	443	528	476	323	484	407
BW25113_1739	osmE	7782	6865	5612	5730	7185	8610
BW25113_1740	nadE	1094	673	922	1057	2170	1759
BW25113_1741	cho	313	270	483	282	485	427
BW25113_1742	ves	18	14	23	14	36	17
BW25113_1743	spy	39	26	18	42	46	76
BW25113_1744	astE	41	45	47	27	35	46
BW25113_1745	astB	75	113	108	68	138	109
BW25113_1746	astD	112	148	173	83	192	168
BW25113_1747	astA	75	123	128	34	119	85
BW25113_1748	astC	153	220	214	80	165	177
BW25113_1749	xthA	304	304	367	194	368	394
BW25113_1750	ydjX	23	40	22	23	69	58
BW25113_1751	ydjY	18	33	34	16	68	40
BW25113_1752	ydjZ	63	89	92	94	181	98
BW25113_1753	ynjA	145	135	135	158	268	210
BW25113_1754	ynjB	317	358	404	327	581	417
BW25113_1755	ynjC	141	213	231	172	300	258
BW25113_1756	ynjD	113	88	113	109	173	151
BW25113_1757	ynjE	178	172	212	134	439	294
BW25113_1758	ynjF	229	227	263	256	311	338
BW25113_1759	nudG	122	90	86	127	198	201
BW25113_1760	ynjH	66	31	65	104	125	132
BW25113_1761	gdhA	8237	9346	11035	11305	20087	13901
BW25113_1762	ynjI	43	80	84	39	61	74
BW25113_1763	topB	1626	1957	2211	1771	2959	2214
BW25113_1764	selD	1916	1904	2519	1578	2911	2038
BW25113_1765	ydjA	985	744	1104	756	1360	1296
BW25113_1766	sppA	2889	3671	4041	3766	6179	4787
BW25113_1767	ansA	959	1507	1527	1047	1679	1086
BW25113_1768	pncA	319	339	371	369	568	386
BW25113_1769	ydjE	47	53	50	39	64	58
BW25113_1770	ydjF	99	90	77	81	118	121
BW25113_1771	ydjG	63	42	56	50	109	97
BW25113_1772	ydjH	8	7	11	8	10	6
BW25113_1773	ydjI	3	15	9	5	4	6
BW25113_1774	ydjJ	4	3	2	2	2	4
BW25113_1775	ydjK	20	24	20	18	21	25
BW25113_1776	ydjL	14	20	19	11	20	13
BW25113_1777	yeaC	526	512	421	275	598	613
BW25113_1778	msrB	2946	3510	3300	1838	3139	3239
BW25113_1779	gapA	18393	19233	18754	22466	39108	30775
BW25113_1780	yeaD	104	130	102	95	214	137
BW25113_1781	yeaE	642	295	462	802	1086	1200
BW25113_1782	mipA	1908	1399	1296	1299	2188	2152
BW25113_1783	yeaG	3559	3311	3840	2117	3749	2850
BW25113_1784	yeaH	593	445	443	361	771	587
BW25113_1785	yeaI	40	23	30	20	48	47
BW25113_1786	yeaJ	479	651	557	476	558	475
BW25113_1787	yeaK	1988	1797	1964	2444	2609	2487
BW25113_1788	yoaI	13	9	16	7	17	15
BW25113_1789	yeaL	57	82	74	72	153	146
BW25113_1790	yeaM	85	104	113	97	161	150
BW25113_1791	yeaN	61	72	80	70	138	125
BW25113_1792	yeaO	298	198	196	209	249	255
BW25113_1793	yoaF	151	124	94	133	231	225
BW25113_1794	yeaP	2094	2716	3257	1940	2854	2201
BW25113_4676	yoaK	64	68	49	76	119	87
BW25113_4675	yoaJ	24	24	17	9	21	23
BW25113_1795	yeaQ	450	467	376	340	553	657
BW25113_1796	yoaG	4	9	16	7	4	15
BW25113_1797	yeaR	14	8	14	9	21	7
BW25113_1798	leuE	534	465	526	908	999	877
BW25113_1799	dmlR	202	190	186	279	399	311
BW25113_1800	dmlA	43	14	42	35	40	46
BW25113_1801	yeaV	9	19	9	7	13	3
BW25113_1802	yeaW	8	3	9	8	8	16
BW25113_1803	yeaX	78	91	64	113	162	148
BW25113_1804	rnd	1210	1401	1415	1106	1970	1629
BW25113_1805	fadD	936	1348	1305	887	1432	1139
BW25113_1806	yeaY	910	890	882	946	1298	1273
BW25113_1807	tsaB	1022	1604	1605	656	1127	763
BW25113_1808	yoaA	1807	2536	3082	1630	2804	2121
BW25113_1809	yoaB	1151	650	581	940	1079	1191
BW25113_1810	yoaC	317	235	246	317	443	361
BW25113_1811	yoaH	68	57	33	61	103	100
BW25113_1812	pabB	243	301	352	178	280	217
BW25113_1813	nudL	122	98	133	94	190	110
BW25113_1814	sdaA	887	757	1083	715	1122	916
BW25113_1815	yoaD	145	82	106	125	172	166
BW25113_1816	yoaE	1767	1807	2011	1959	2687	2518
BW25113_1817	manX	2628	3707	4014	3710	7563	4877
BW25113_1818	manY	1780	2341	2390	3384	6486	4671
BW25113_1819	manZ	1225	1815	1498	2478	5171	3825
BW25113_1820	yobD	43	87	39	36	79	53
BW25113_1821	mntP	88	86	59	54	79	87
BW25113_1822	rlmA	1093	941	880	1132	1314	1624
BW25113_1823	cspC	24954	36568	26959	26714	36819	44836
BW25113_1824	yobF	23303	32005	24886	24391	34078	37927
BW25113_1825	yebO	3467	4876	4053	3196	5158	4528
BW25113_1826	mgrB	1421	2120	1539	1274	1604	1988
BW25113_4536	yobH	31	21	15	20	30	40
BW25113_1827	kdgR	471	323	279	366	469	463
BW25113_1828	yebQ	82	157	141	84	196	148
BW25113_1829	htpX	5646	4958	5442	7359	10502	10373
BW25113_1830	prc	8834	10024	11121	9466	16535	13242
BW25113_1831	proQ	5260	6105	6196	3906	7967	6272
BW25113_1832	msrC	3621	3560	4025	4404	7297	6347
BW25113_1833	yebS	1306	1285	1400	1131	1808	1461
BW25113_1834	yebT	1835	2055	2169	1556	3382	2693
BW25113_1835	rsmF	453	537	536	352	535	438
BW25113_1836	yebV	1508	1474	1358	3167	4371	5470
BW25113_1837	yebW	277	152	157	257	396	413
BW25113_1838	pphA	309	211	264	212	332	315
BW25113_4432	ryeA	16567	19993	16858	18241	35063	34099
BW25113_4433	sdsR	50	53	49	35	55	64
BW25113_1839	yebY	1079	1103	927	1365	1908	1917
BW25113_1840	yebZ	1041	1246	1604	1203	2649	1846
BW25113_1841	yobA	1066	1043	1317	860	1786	1314
BW25113_1842	holE	71	107	75	72	83	111
BW25113_1843	yobB	109	108	116	122	160	147
BW25113_1844	exoX	211	188	316	271	603	471
BW25113_1845	ptrB	716	668	938	702	1253	862
BW25113_1846	yebE	152	94	130	154	188	279
BW25113_1847	yebF	964	754	743	839	1131	1239
BW25113_1848	yebG	254	176	180	153	222	344
BW25113_1849	purT	350	871	598	52	85	63
BW25113_1850	eda	459	335	353	607	856	863
BW25113_1851	edd	236	272	253	186	418	313
BW25113_1852	zwf	1624	1549	1930	1458	2763	1920
BW25113_1853	yebK	607	717	880	810	1125	922
BW25113_1854	pykA	1621	1597	1836	1903	3869	3069
BW25113_1855	lpxM	630	566	605	475	853	792
BW25113_1856	mepM	477	816	720	619	1458	1124
BW25113_1857	znuA	575	594	653	581	990	839
BW25113_1858	znuC	600	693	901	503	851	579
BW25113_1859	znuB	395	460	492	417	703	549
BW25113_1860	ruvB	427	391	564	361	759	557
BW25113_1861	ruvA	761	717	787	593	795	792
BW25113_4677	yobI	0	5	0	0	0	2
BW25113_1862	yebB	5	10	19	11	13	19
BW25113_1863	ruvC	705	690	778	692	1247	995
BW25113_1864	yebC	1606	1948	2023	1715	2907	2127
BW25113_1865	nudB	1917	2083	2631	2091	3142	1896
BW25113_1866	aspS	5559	6769	7743	3998	7687	4635
BW25113_1867	yecD	297	272	340	307	484	388
BW25113_1868	yecE	60	60	69	57	154	102
BW25113_1869	yecN	1798	1336	1449	995	1316	1325
BW25113_1870	cmoA	180	240	287	104	194	135
BW25113_1871	cmoB	376	441	413	293	409	287
BW25113_1872	torZ	72	52	66	55	98	80
BW25113_1873	torY	22	55	44	36	51	31
BW25113_1874	cutC	836	1061	1145	1389	2007	1942
BW25113_1875	yecM	276	238	302	256	464	332
BW25113_1876	argS	5130	7259	6958	3278	4957	3861
BW25113_1877	yecT	103	133	80	40	53	53
BW25113_1878	flhE	33	44	36	21	32	30
BW25113_1879	flhA	120	280	202	69	162	101
BW25113_1880	flhB	49	140	98	26	54	28
BW25113_1881	cheZ	62	59	91	55	95	93
BW25113_1882	cheY	1	3	1	2	10	5
BW25113_1883	cheB	9	7	7	8	19	13
BW25113_1884	cheR	13	17	30	15	24	18
BW25113_1885	tap	17	18	18	16	31	13
BW25113_1886	tar	45	58	61	52	62	74
BW25113_1887	cheW	9	5	4	6	15	13
BW25113_1888	cheA	34	37	57	19	40	18
BW25113_1889	motB	20	39	31	8	18	7
BW25113_1890	motA	20	41	28	13	19	20
BW25113_1891	flhC	69	66	53	55	100	75
BW25113_1892	flhD	96	135	85	115	155	149
BW25113_1895	uspC	873	620	814	1616	1776	1665
BW25113_1896	otsA	2497	1759	2345	2521	4042	3838
BW25113_1897	otsB	981	676	923	890	1577	1554
BW25113_4460	araH	86	42	49	94	140	106
BW25113_1900	araG	56	33	42	39	58	52
BW25113_1901	araF	18	18	22	19	20	13
BW25113_1902	ftnB	592	141	225	512	624	775
BW25113_4537	yecJ	238	196	123	148	185	203
BW25113_4663	azuC	111	129	91	47	74	102
BW25113_1904	yecR	29	28	13	12	25	32
BW25113_1905	ftnA	165	190	134	137	198	233
BW25113_1906	yecH	23	20	14	21	39	46
BW25113_1907	tyrP	147	355	260	82	139	131
BW25113_1908	yecA	693	361	388	476	609	787
BW25113_1909	leuZ	6265	11249	7868	3820	4186	3036
BW25113_1910	cysT	1749	3245	2022	1098	1106	1116
BW25113_1911	glyW	4902	8891	5329	2745	2829	2906
BW25113_1912	pgsA	1732	1342	1546	1944	2440	2152
BW25113_1913	uvrC	3780	3976	5599	3478	5844	4018
BW25113_1914	uvrY	4356	4092	5204	5993	7249	6769
BW25113_1915	yecF	91	133	85	58	82	98
BW25113_1916	sdiA	1372	922	1186	631	928	917
BW25113_1917	yecC	308	348	318	668	962	864
BW25113_1918	yecS	219	286	263	423	726	602
BW25113_1919	dcyD	570	639	759	658	1104	896
BW25113_1920	fliY	382	513	437	1109	2222	2135
BW25113_1921	fliZ	8	43	21	9	19	25
BW25113_1922	fliA	123	343	161	20	37	55
BW25113_1923	fliC	1415	1193	1249	1451	2078	2080
BW25113_1924	fliD	32	34	33	16	34	23
BW25113_1925	fliS	15	12	12	7	9	16
BW25113_1926	fliT	2	4	2	1	5	8
BW25113_1927	amyA	310	230	336	328	492	467
BW25113_1928	yedD	765	747	832	1130	1271	1412
BW25113_1929	yedE	648	1323	1026	722	1477	1049
BW25113_1930	yedF	141	142	102	144	186	186
BW25113_1931	yedK	49	23	39	18	44	37
BW25113_1932	yedL	92	96	59	16	39	36
BW25113_4495	yedN	14	26	29	9	15	9
BW25113_1936	intG	33	46	44	41	68	55
BW25113_1937	fliE	26	29	23	11	19	16
BW25113_1938	fliF	75	251	147	16	61	26
BW25113_1939	fliG	198	388	253	57	110	107
BW25113_1940	fliH	37	106	67	17	25	25
BW25113_1941	fliI	54	176	110	21	56	41
BW25113_1942	fliJ	16	25	17	5	10	4
BW25113_1943	fliK	27	51	20	5	27	8
BW25113_1944	fliL	71	149	87	13	29	12
BW25113_1945	fliM	113	210	146	26	74	47
BW25113_1946	fliN	30	93	46	10	14	19
BW25113_1947	fliO	15	44	56	12	9	7
BW25113_1948	fliP	43	103	61	22	22	20
BW25113_1949	fliQ	10	27	20	7	10	8
BW25113_1950	fliR	39	40	28	12	26	31
BW25113_1951	rcsA	131	156	166	194	223	198
BW25113_1952	dsrB	127	123	129	105	149	142
BW25113_1953	yodD	836	551	609	719	914	1081
BW25113_1954	dsrA	51	53	45	46	42	42
BW25113_1955	yedP	264	152	257	177	335	269
BW25113_1956	yedQ	808	732	978	922	1422	1167
[truncated: 2,491 more rows]

## Sheet: Comparison mutant vs. control 
baseMean	log2FoldChange	lfcSE	pvalue	padj	gene	locus_tag
258.937	0.0966661	0.17653	0.458994	0.687977	thrL	BW25113_0001
22044.6	-0.122558	0.181921	0.356817	0.602519	thrA	BW25113_0002
6653.79	0.0773723	0.171047	0.546069	0.751325	thrB	BW25113_0003
5989.94	0.455247	0.224788	0.0053426	0.0338466	thrC	BW25113_0004
72.3181	-0.00287529	0.216028	0.983906	0.991598	yaaX	BW25113_0005
416.577	0.00937162	0.17584	0.942362	0.973942	yaaA	BW25113_0006
372.657	0.214389	0.187346	0.117726	0.314195	yaaJ	BW25113_0007
5607.85	0.0706698	0.165337	0.574253	0.772738	talB	BW25113_0008
348.094	0.112548	0.169197	0.378415	0.621963	mog	BW25113_0009
213.849	0.273799	0.221846	0.0728822	0.229066	satP	BW25113_0010
6.21185	0.0440686	0.294555	0.780855	0.895142	yaaW	BW25113_0011
1.15272	0.0136191	0.410061	0.926531	0.966352	yaaI	BW25113_0013
3091.21	0.118372	0.139776	0.299223	0.547077	dnaK	BW25113_0014
605.167	-0.139546	0.165885	0.270575	0.519175	dnaJ	BW25113_0015
51.7392	0.0295163	0.198997	0.83018	0.921005	insL1_1	BW25113_0016
53.7713	0.0875924	0.215036	0.541466	0.747948	mokC	BW25113_0018
2.71688	-0.51166	0.627133	0.0306283	0.126531	sokC	BW25113_4413
1590.9	0.376826	0.196378	0.00993226	0.0542548	nhaA	BW25113_0019
770.826	0.418908	0.204873	0.00589327	0.03635	nhaR	BW25113_0020
7.8306	-1.08645	0.615557	0.00117335	0.00977643	insB1_1	BW25113_0021
179.078	-0.153105	0.186062	0.257359	0.505274	insA_1	BW25113_0022
16857.3	-1.07377	0.324262	3.10953e-05	0.000474551	rpsT	BW25113_0023
597.265	0.206695	0.190323	0.134403	0.34343	yaaY	BW25113_0024
2572.95	-0.12785	0.153078	0.289563	0.53713	ribF	BW25113_0025
14495.1	-0.124959	0.1651	0.321957	0.570555	ileS	BW25113_0026
1101.92	0.166794	0.159611	0.178914	0.409865	lspA	BW25113_0027
586.231	0.125958	0.186683	0.35035	0.595839	fkpB	BW25113_0028
755.117	0.170745	0.180369	0.200041	0.43741	ispH	BW25113_0029
77.8628	-0.122745	0.207934	0.388045	0.63091	rihC	BW25113_0030
920.425	0.176914	0.176667	0.179542	0.410158	dapB	BW25113_0031
3729.5	-1.95199	0.336556	2.16797e-11	1.68911e-09	carA	BW25113_0032
9335.31	-0.894902	0.247392	1.82196e-05	0.000307656	carB	BW25113_0033
221.845	-0.297188	0.233241	0.0600102	0.201898	caiF	BW25113_0034
15.081	-0.29648	0.310158	0.101815	0.289411	caiE	BW25113_0035
21.8145	-0.541035	0.361747	0.0137264	0.0697471	caiD	BW25113_0036
112.353	0.0234603	0.189487	0.861521	0.935208	caiC	BW25113_0037
34.4923	-0.119035	0.26044	0.446547	0.679382	caiB	BW25113_0038
63.5504	-0.00727851	0.203507	0.958211	0.979382	caiA	BW25113_0039
16.5481	0.13805	0.265286	0.383805	0.626871	caiT	BW25113_0040
3.51087	0.0288038	0.334106	0.856688	0.933024	fixA	BW25113_0041
7.69224	-0.144501	0.304694	0.384202	0.627064	fixB	BW25113_0042
6.52251	-0.0710448	0.299154	0.657157	0.827455	fixC	BW25113_0043
2.57248	0.0857091	0.368176	0.595614	0.787472	fixX	BW25113_0044
12.7074	0.159554	0.286801	0.331702	0.579044	yaaU	BW25113_0045
42.4515	-0.00197726	0.21543	0.988919	0.993393	kefF	BW25113_0046
296.541	0.184018	0.172256	0.156999	0.379586	kefC	BW25113_0047
1506.26	-1.19905	0.275979	4.59088e-07	1.25853e-05	folA	BW25113_0048
514.727	0.147397	0.187366	0.276885	0.52501	apaH	BW25113_0049
600.315	0.124547	0.161642	0.317668	0.567255	apaG	BW25113_0050
3195.02	0.0310982	0.147928	0.791994	0.900473	rsmA	BW25113_0051
2502.98	0.042044	0.176373	0.746281	0.878229	pdxA	BW25113_0052
10623.9	0.0590696	0.144717	0.61188	0.797113	surA	BW25113_0053
20537.4	-0.300329	0.217114	0.0481543	0.173864	lptD	BW25113_0054
902.33	0.1432	0.171676	0.267676	0.517297	djlA	BW25113_0055
357.366	0.103349	0.158806	0.401568	0.641934	yabP	BW25113_4659
657.025	-0.364699	0.239525	0.0262828	0.113322	rluA	BW25113_0058
2729.69	-1.08434	0.253361	9.61967e-07	2.42733e-05	rapA	BW25113_0059
1141.26	-0.0891364	0.159058	0.469452	0.695178	polB	BW25113_0060
0.796916	0.171258	0.506703	0.258722	0.506607	araD	BW25113_0061
3456.22	1.016	0.242909	1.7623e-06	4.16297e-05	araC	BW25113_0064
1392	0.308977	0.180068	0.0232104	0.103622	yabI	BW25113_0065
84.5669	-0.308946	0.275799	0.0741556	0.231919	thiQ	BW25113_0066
143.612	-0.436998	0.281202	0.0180008	0.085135	thiP	BW25113_0067
51.7341	-0.0979084	0.251421	0.523184	0.736899	thiB	BW25113_0068
365.205	-0.0586875	0.150726	0.622763	0.806324	sgrR	BW25113_0069
1.79122	-0.00487739	0.377384	0.974858	0.987983	sgrS	BW25113_4577
158.058	-0.0678259	0.170045	0.595295	0.787286	setA	BW25113_0070
1882.64	0.17564	0.232937	0.24784	0.494012	leuD	BW25113_0071
3670.67	0.234901	0.193088	0.0932411	0.272244	leuC	BW25113_0072
4122.26	-0.022049	0.171432	0.863208	0.935686	leuB	BW25113_0073
5986.2	-0.0982987	0.180321	0.456526	0.68587	leuA	BW25113_0074
190.84	0.152122	0.195333	0.272542	0.521156	leuL	BW25113_0075
981.403	0.677996	0.373347	0.00440552	0.0289636	leuO	BW25113_0076
3537.89	-0.142792	0.174085	0.27274	0.521156	ilvI	BW25113_0077
332.529	0.060111	0.170517	0.63815	0.81534	ilvH	BW25113_0078
1530.81	0.0188442	0.153538	0.875729	0.941811	cra	BW25113_0080
1889.11	-0.429778	0.238186	0.0103514	0.0555872	mraZ	BW25113_0081
2150.6	-0.285332	0.206686	0.0525197	0.184525	rsmH	BW25113_0082
185.679	-0.335237	0.197519	0.0208279	0.0953572	ftsL	BW25113_0083
2636.85	-0.157664	0.165553	0.213413	0.454752	ftsI	BW25113_0084
5912.59	-0.39063	0.206827	0.00999757	0.0544775	murE	BW25113_0085
3732.84	-0.173857	0.18704	0.201109	0.439097	murF	BW25113_0086
3995.27	-0.116699	0.171205	0.364376	0.608644	mraY	BW25113_0087
3439.64	-0.156687	0.153591	0.195877	0.431279	murD	BW25113_0088
4544.67	-0.0289225	0.147053	0.805568	0.906292	ftsW	BW25113_0089
1596.13	-0.162533	0.15445	0.181349	0.412617	murG	BW25113_0090
4802.86	-0.176027	0.192358	0.202499	0.441265	murC	BW25113_0091
2205.91	-0.122665	0.145842	0.295084	0.542188	ddlB	BW25113_0092
1050.89	-0.141805	0.148298	0.23128	0.474544	ftsQ	BW25113_0093
4378.31	-0.0563217	0.13536	0.613846	0.798971	ftsA	BW25113_0094
5460.58	0.103629	0.144525	0.373446	0.616992	ftsZ	BW25113_0095
22480.3	-0.0465873	0.141565	0.684954	0.838896	lpxC	BW25113_0096
2633.12	-0.0547894	0.148083	0.642533	0.817385	secM	BW25113_0097
7826.28	-0.330968	0.180873	0.0157862	0.0768948	secA	BW25113_0098
74.5666	-0.617027	0.263414	0.00140909	0.0114402	mutT	BW25113_0099
559.127	0.229568	0.204891	0.112093	0.304864	yacG	BW25113_0101
448.975	0.0474412	0.162141	0.70276	0.850396	zapD	BW25113_0102
1283.68	0.0829965	0.142792	0.472429	0.697261	coaE	BW25113_0103
2328.56	1.72832	0.249674	1.30853e-14	1.57059e-12	guaC	BW25113_0104
63.7898	0.0860688	0.198476	0.533541	0.743374	hofC	BW25113_0106
208.287	0.219532	0.222393	0.144662	0.360113	hofB	BW25113_0107
11.1624	-0.0734469	0.268963	0.63758	0.815302	ppdD	BW25113_0108
1031.77	0.294488	0.207248	0.0462339	0.168299	nadC	BW25113_0109
465.786	0.158015	0.183958	0.239879	0.483788	ampD	BW25113_0110
508.716	0.268925	0.175701	0.0433395	0.1616	ampE	BW25113_0111
28525.7	0.332986	0.270349	0.0543433	0.188251	aroP	BW25113_0112
2582.84	-1.84652	0.242201	6.22918e-17	9.53924e-15	pdhR	BW25113_0113
28838.1	-0.603812	0.200229	0.000180923	0.00204864	aceE	BW25113_0114
9605.32	0.217703	0.171715	0.0948001	0.275168	aceF	BW25113_0115
14485.5	0.120585	0.163976	0.337142	0.584335	lpd	BW25113_0116
20.2459	0.14183	0.249905	0.360387	0.605168	yacH	BW25113_0117
19076.8	0.105091	0.188873	0.437274	0.67102	acnB	BW25113_0118
88.6024	0.0399572	0.23821	0.787934	0.897926	yacL	BW25113_0119
926.919	-0.256123	0.212493	0.0842953	0.252431	speD	BW25113_0120
1915.82	-0.330477	0.2062	0.026269	0.113322	speE	BW25113_0121
2502.64	0.83304	0.251228	5.43335e-05	0.000749364	yacC	BW25113_0122
2933.17	0.427707	0.164167	0.00113908	0.00959898	cueO	BW25113_0123
6678.47	-0.130754	0.160936	0.293135	0.540963	gcd	BW25113_0124
1279.4	0.01059	0.187964	0.936975	0.971003	hpt	BW25113_0125
13363.8	0.275177	0.200557	0.0564702	0.193656	can	BW25113_0126
862.707	0.0263141	0.173217	0.837962	0.923192	yadG	BW25113_0127
573.439	0.151206	0.202438	0.284085	0.531881	yadH	BW25113_0128
245.205	0.807586	0.226818	2.43932e-05	0.000386894	yadI	BW25113_0129
268.955	-0.128543	0.159516	0.298802	0.546637	yadE	BW25113_0130
4686.11	0.388266	0.259716	0.0250586	0.110184	panD	BW25113_0131
390.319	0.118315	0.189074	0.382946	0.626396	yadD	BW25113_0132
1095.23	0.549434	0.188055	0.000270937	0.00287854	panC	BW25113_0133
1778.98	-0.1987	0.188141	0.146956	0.362772	panB	BW25113_0134
37.2086	-0.0839235	0.221059	0.56301	0.764158	yadC	BW25113_0135
12.1434	-0.0852535	0.267548	0.585117	0.779629	yadK	BW25113_0136
4.87597	0.187822	0.369174	0.285365	0.533378	yadL	BW25113_0137
19.8927	-0.0129782	0.224095	0.928551	0.967122	yadM	BW25113_0138
43.7578	0.00537702	0.205432	0.96925	0.986577	htrE	BW25113_0139
8.139	-1.06196	0.594611	0.00122269	0.0100929	yadV	BW25113_0140
28.225	-1.02397	0.450914	0.000537487	0.0052346	yadN	BW25113_0141
210.608	-0.540296	0.229413	0.00162751	0.0128152	folK	BW25113_0142
4209.77	-0.99552	0.274483	1.43039e-05	0.000250093	pcnB	BW25113_0143
302.253	-0.458029	0.255891	0.0096056	0.0529919	gluQ	BW25113_0144
4435.95	-0.316425	0.23646	0.0482845	0.174193	dksA	BW25113_0145
761.598	0.26363	0.186822	0.0561508	0.192858	sfsA	BW25113_0146
116.445	-0.115178	0.175736	0.37736	0.62131	ligT	BW25113_0147
1182.14	-0.240897	0.178591	0.0718953	0.227412	hrpB	BW25113_0148
3290.28	-0.0917328	0.162906	0.462748	0.689504	mrcB	BW25113_0149
12487.6	-0.0559358	0.172716	0.663713	0.83053	fhuA	BW25113_0150
1631.11	0.0801043	0.166207	0.525676	0.737608	fhuC	BW25113_0151
1682.7	-0.0315332	0.172601	0.806092	0.906292	fhuD	BW25113_0152
2535.96	0.0820145	0.176648	0.529419	0.740287	fhuB	BW25113_0153
2118.42	0.035322	0.155443	0.771051	0.889413	hemL	BW25113_0154
507.89	0.446534	0.192841	0.00248488	0.0180611	clcA	BW25113_0155
2429.57	0.0608633	0.169597	0.632992	0.811721	erpA	BW25113_0156
308.737	-0.49104	0.226416	0.00319169	0.0221128	yadS	BW25113_0157
279.173	-0.0891842	0.16923	0.484417	0.706733	btuF	BW25113_0158
4321.08	0.204552	0.239619	0.18816	0.422669	mtn	BW25113_0159
698.557	0.0117178	0.160879	0.924526	0.965621	dgt	BW25113_0160
2050.6	0.0800392	0.151384	0.503641	0.722622	degP	BW25113_0161
110.401	0.131669	0.1905	0.334389	0.582361	cdaR	BW25113_0162
2223.46	0.0519022	0.19838	0.706143	0.852401	yaeH	BW25113_0163
70.1226	0.640766	0.287879	0.00183241	0.0140064	yaeI	BW25113_0164
15766	0.284834	0.294213	0.106097	0.296607	dapD	BW25113_0166
898.658	0.155242	0.173888	0.233468	0.476257	glnD	BW25113_0167
14510.7	0.193699	0.223583	0.19605	0.431438	map	BW25113_0168
2374.43	-0.416941	0.228264	0.0103436	0.0555872	tff	BW25113_4414
13383.7	-0.293159	0.19151	0.0375263	0.146316	rpsB	BW25113_0169
16014.9	-0.148509	0.171759	0.25073	0.497507	tsf	BW25113_0170
1845.48	-0.129494	0.167585	0.30898	0.557797	pyrH	BW25113_0171
3095.11	-0.111764	0.148055	0.344431	0.590357	frr	BW25113_0172
1482.84	0.0982796	0.160914	0.428414	0.663446	dxr	BW25113_0173
4763.57	-0.303567	0.188089	0.0297943	0.124158	ispU	BW25113_0174
3322.19	-0.454763	0.197281	0.00247659	0.01806	cdsA	BW25113_0175
8860.58	-0.227852	0.183725	0.0934318	0.272264	rseP	BW25113_0176
15359.6	-0.260092	0.198582	0.068855	0.221423	bamA	BW25113_0177
5173.42	0.109706	0.139801	0.335987	0.583818	skp	BW25113_0178
7293.56	0.139175	0.148095	0.2396	0.483666	lpxD	BW25113_0179
3361.08	0.0715514	0.158056	0.559729	0.761801	fabZ	BW25113_0180
8226.05	-0.143914	0.159726	0.245582	0.491495	lpxA	BW25113_0181
2150.65	-0.510595	0.22038	0.00197551	0.0149459	lpxB	BW25113_0182
828.774	-0.60586	0.246578	0.00104116	0.00899569	rnhB	BW25113_0183
5787.6	-0.423664	0.219157	0.00770347	0.0448333	dnaE	BW25113_0184
1886.81	-0.102606	0.148266	0.385676	0.628745	accA	BW25113_0185
611.263	-0.0167773	0.156171	0.890325	0.949357	ldcC	BW25113_0186
260.315	0.260096	0.218454	0.0845483	0.253018	yaeR	BW25113_0187
551.075	-0.0464747	0.172362	0.717487	0.858626	tilS	BW25113_0188
1301.98	0.0413156	0.238639	0.781087	0.895176	rof	BW25113_0189
846.113	-0.0406842	0.254184	0.789058	0.898683	yaeP	BW25113_4406
802.104	-0.0932106	0.144945	0.424108	0.661793	yaeQ	BW25113_0190
103.883	-0.124564	0.193346	0.364204	0.608644	arfB	BW25113_0191
221.42	0.0886458	0.159924	0.47326	0.697456	nlpE	BW25113_0192
132.748	0.231044	0.196056	0.101407	0.288869	yaeF	BW25113_0193
3246.56	-0.0627943	0.13868	0.579661	0.776553	proS	BW25113_0194
334.557	0.0974088	0.220235	0.502442	0.721651	tsaA	BW25113_0195
116.316	0.412038	0.278086	0.0232926	0.103754	rcsF	BW25113_0196
11560.1	0.360482	0.280004	0.0431181	0.161185	metQ	BW25113_0197
599.776	0.357642	0.268173	0.0399661	0.152876	metI	BW25113_0198
118.223	-0.00944399	0.169007	0.940723	0.972931	metN	BW25113_0199
1607.95	0.0365681	0.173664	0.77663	0.891525	gmhB	BW25113_0200
69.7282	-0.115409	0.27878	0.470271	0.695694	rrsH	BW25113_0201
353.348	-0.334063	0.329634	0.0776992	0.238632	ileV	BW25113_0202
4606.77	-0.859575	0.302403	0.000215863	0.00237289	alaV	BW25113_0203
319.503	-0.314857	0.283797	0.0733623	0.230411	rrlH	BW25113_0204
0.519596	0.232885	0.562456	0.144225	0.359907	rrfH	BW25113_0205
64.0764	-0.654774	0.373061	0.00540919	0.034171	aspU	BW25113_0206
102.708	-0.221414	0.254802	0.168786	0.395348	dkgB	BW25113_0207
158.178	0.0982468	0.2014	0.481113	0.702605	yafC	BW25113_0208
2531.1	0.533348	0.279395	0.00554453	0.0347296	yafD	BW25113_0209
786.88	0.849822	0.232255	1.66618e-05	0.000283506	yafE	BW25113_0210
8920.31	-0.137646	0.152711	0.253726	0.500218	mltD	BW25113_0211
700.204	0.558154	0.282055	0.00431558	0.0285289	gloB	BW25113_0212
848.37	0.193725	0.21563	0.187956	0.422426	yafS	BW25113_0213
650.508	0.273035	0.221718	0.0735312	0.230705	rnhA	BW25113_0214
2502.47	0.1028	0.167168	0.417619	0.656417	dnaQ	BW25113_0215
312.46	-1.59693	0.306441	1.00945e-09	5.55364e-08	aspV	BW25113_0216
83.2494	-0.881975	0.321884	0.000270613	0.00287854	yafT	BW25113_0217
13.4824	0.113217	0.270102	0.473874	0.69777	ykfM	BW25113_4586
7.19415	0.386117	0.418346	0.065635	0.215095	yafU	BW25113_0218
1.84103	-0.10547	0.475194	0.453296	0.683562	yafF	BW25113_4503
732.075	0.0606495	0.177654	0.642296	0.817385	yafV	BW25113_0219
369.672	0.539658	0.350545	0.0126408	0.0653523	ivy	BW25113_0220
689.006	0.188885	0.199713	0.181151	0.412559	fadE	BW25113_0221
2521.98	0.122743	0.179354	0.352484	0.598159	gmhA	BW25113_0222
1098.37	0.232819	0.197691	0.100512	0.287012	yafJ	BW25113_0223
7232.32	1.03427	0.182965	1.44841e-09	7.74988e-08	yafK	BW25113_0224
276.912	-0.0315479	0.181784	0.810913	0.908784	yafQ	BW25113_0225
4010.16	-0.103528	0.166026	0.412579	0.651281	dinJ	BW25113_0226
48.6182	0.173247	0.257712	0.275277	0.523781	yafL	BW25113_0227
100.688	0.380665	0.31314	0.0449451	0.165233	rayT	BW25113_0228
25.4871	0.192675	0.250806	0.222883	0.464925	lfhA	BW25113_0229
21.8897	-0.0386104	0.225494	0.79052	0.899487	lafU	BW25113_0230
344.357	-0.372483	0.198011	0.0111407	0.0591816	dinB	BW25113_0231
251.424	-0.0159907	0.190913	0.905666	0.956535	yafN	BW25113_0232
98.3739	0.0154702	0.201448	0.910937	0.958493	yafO	BW25113_0233
24.4593	-0.168316	0.251457	0.28333	0.531494	yafP	BW25113_0234
4.55213	0.10473	0.33106	0.524753	0.736899	ykfJ	BW25113_0235
14.1149	-0.168119	0.274294	0.300654	0.54879	prfH	BW25113_0236
3953.44	0.0393354	0.156332	0.746706	0.878229	pepD	BW25113_0237
435.865	-1.2255	0.29338	8.14843e-07	2.09175e-05	gpt	BW25113_0238
1305.01	-0.495116	0.271653	0.00777257	0.0450039	frsA	BW25113_0239
4202	0.128819	0.236602	0.393485	0.636833	crl	BW25113_0240
13.6667	0.00936691	0.256935	0.950925	0.975978	phoE	BW25113_0241
2973.5	0.29169	0.186154	0.0351827	0.139257	proB	BW25113_0242
1648.66	0.256533	0.185413	0.061582	0.205783	proA	BW25113_0243
202.811	-0.165128	0.223563	0.266605	0.51635	thrW	BW25113_0244
1.2118	0.0156753	0.409969	0.91553	0.960279	ykfN	BW25113_4626
2.74552	0.269181	0.56696	0.11804	0.314844	ykfI	BW25113_0245
1.39443	0.101375	0.419338	0.5147	0.729816	ykfH	BW25113_4504
2.09775	0.0684904	0.376836	0.665863	0.831346	ykfG	BW25113_0247
0.119549	0.052427	0.472406	0.68483	0.838896	yafX	BW25113_0248
0.400047	0.0357255	0.547062	0.627988	0.809549	ykfF	BW25113_0249
131.174	0.359483	0.338151	0.0637717	0.210253	ykfB	BW25113_0250
13.8522	0.0426418	0.246485	0.776897	0.891525	yafY	BW25113_0251
6.35793	-0.0379052	0.297419	0.810968	0.908784	ykfL	BW25113_4627
0.537718	-0.100259	0.482625	0.462465	0.689504	ykfK	BW25113_4628
8.48342	-0.905844	0.55189	0.00265514	0.019142	yafZ	BW25113_0252
267.225	0.0441503	0.155052	0.715723	0.8583	ykfA	BW25113_0253
55.4623	-0.097374	0.197023	0.480361	0.7022	perR	BW25113_0254
616.556	0.0800001	0.151713	0.504399	0.723058	insN	BW25113_4587
47.6805	-0.192766	0.235672	0.209572	0.450272	eyeA	BW25113_4690
248.455	-0.0849607	0.214406	0.552983	0.756328	ykfC	BW25113_0258
5.0013	-0.00920408	0.308839	0.953758	0.977757	insH1_1	BW25113_0259
110.03	0.127768	0.181562	0.336559	0.584124	mmuP	BW25113_0260
369.082	0.181484	0.194933	0.19245	0.427539	mmuM	BW25113_0261
52.7162	-0.290821	0.250328	0.075599	0.235109	afuC	BW25113_0262
24.1783	-0.78194	0.363443	0.00152206	0.0120943	afuB	BW25113_0263
22.2734	-0.00955071	0.227395	0.94769	0.975379	insA_2	BW25113_0265
5.56793	0.436167	0.475924	0.0492333	0.175621	insI1_2	BW25113_4708
119.696	-0.142919	0.230954	0.340594	0.586725	insX	BW25113_4505
176.659	-0.0905964	0.210232	0.523705	0.736899	yagB	BW25113_0266
8.20857	0.072974	0.287059	0.645725	0.819567	yagA	BW25113_0267
17.2849	0.176874	0.301497	0.29362	0.541216	yagE	BW25113_0268
77.8921	0.0421469	0.219012	0.769233	0.888932	yagF	BW25113_0269
29.6705	0.0322954	0.247016	0.829993	0.921005	yagG	BW25113_0270
39.7149	0.124791	0.213624	0.386428	0.62931	yagH	BW25113_0271
110.965	-0.195464	0.207172	0.175269	0.405402	yagI	BW25113_0272
198.924	0.0812678	0.203992	0.561385	0.763213	argF	BW25113_0273
399.875	-0.00997129	0.162636	0.936127	0.970661	ykgS	BW25113_4688
5.52661	-0.00365905	0.303119	0.981564	0.991598	insB1_3	BW25113_0274
0.737742	0.00352065	0.540159	0.96287	0.982335	insA_3	BW25113_0275
816.527	0.415324	0.207815	0.00675474	0.0403196	yagJ	BW25113_0276
145.186	0.262329	0.203517	0.0705238	0.224447	yagK	BW25113_0277
124.357	-0.23578	0.229248	0.124748	0.326462	yagL	BW25113_0278
24.4793	0.0547208	0.226257	0.707486	0.852691	yagM	BW25113_0279
249.507	0.220044	0.264126	0.178171	0.409167	yagN	BW25113_0280
566.545	0.0722437	0.167719	0.568804	0.769436	intF	BW25113_0281
35.3149	0.127866	0.238739	0.398668	0.639627	ptwF	BW25113_4629
58.3108	0.0529084	0.211744	0.708986	0.853512	yagP	BW25113_4694
1.9476	0.0608917	0.464401	0.649778	0.822361	ykgT	BW25113_4695
44.4143	0.102539	0.225364	0.485071	0.706759	paoD	BW25113_0283
114.312	-0.00453756	0.186528	0.972872	0.987638	paoC	BW25113_0284
31.5763	-0.0693588	0.214044	0.627028	0.808657	paoB	BW25113_0285
25.9207	-0.215802	0.275314	0.193736	0.428691	paoA	BW25113_0286
616.057	-0.0617311	0.204523	0.658651	0.828309	yagU	BW25113_0287
26.9863	0.0932868	0.240716	0.53568	0.744126	ykgJ	BW25113_0288
85.7756	0.0242201	0.186053	0.855847	0.932796	ecpE	BW25113_0289
143.23	0.0229361	0.165483	0.855123	0.932796	ecpD	BW25113_0290
66.7366	-0.00354522	0.191882	0.979085	0.990233	ecpC	BW25113_0291
7.51146	-0.437231	0.426927	0.0452885	0.166083	ecpB	BW25113_0292
131.966	0.133483	0.247092	0.385875	0.628745	ecpA	BW25113_0293
4.06925	-0.107307	0.340487	0.515714	0.730389	ecpR	BW25113_0294
22.2249	0.0504029	0.230254	0.731308	0.867915	ykgL	BW25113_0295
24.2205	0.231783	0.266126	0.159487	0.382234	ykgO	BW25113_4506
10.42	-0.360057	0.367661	0.0713476	0.226325	ykgM	BW25113_0296
2.42214	-0.033875	0.423741	0.815134	0.910465	ykgR	BW25113_4671
0.814376	-0.095102	0.45557	0.510647	0.727086	ykgP	BW25113_4630
3.99585	-0.215976	0.38492	0.231188	0.474544	eaeH	BW25113_0297
9.32075	-0.210006	0.317275	0.227858	0.471078	insF1_1	BW25113_0299
51.2563	0.0814157	0.195178	0.552488	0.756328	ykgA	BW25113_0300
96.4179	0.209168	0.22563	0.166434	0.392611	ykgQ	BW25113_4631
40.3348	0.137922	0.223903	0.350373	0.595839	rclC	BW25113_0301
18.9937	-0.0139317	0.23232	0.924405	0.965621	rclB	BW25113_0303
33.8103	0.0875887	0.215219	0.541635	0.747948	rclA	BW25113_0304
19.144	-0.213361	0.313802	0.219907	0.462132	rclR	BW25113_0305
11.8009	-0.104278	0.269759	0.507987	0.725625	ykgE	BW25113_0306
77.3669	-0.0998571	0.193807	0.465839	0.692411	ykgF	BW25113_0307
35.8128	-0.272261	0.249051	0.0931379	0.272122	ykgG	BW25113_0308
30.7016	0.0151382	0.224944	0.916833	0.960414	ykgH	BW25113_0310
560.446	-0.10496	0.17883	0.424923	0.662366	betA	BW25113_0311
1194.31	-0.127949	0.15053	0.284274	0.53201	betB	BW25113_0312
553.447	-0.187736	0.188003	0.169614	0.396241	betI	BW25113_0313
2721.88	0.0132101	0.140805	0.908085	0.957911	betT	BW25113_0314
766.75	-1.33344	0.342844	1.57028e-06	3.79002e-05	yahA	BW25113_0315
307.187	-0.04546	0.177613	0.72744	0.866102	yahB	BW25113_0316
4.91716	-0.171634	0.35037	0.32126	0.570248	yahC	BW25113_0317
31.0097	-0.0311357	0.213777	0.826517	0.918559	yahD	BW25113_0318
3.80207	0.127308	0.445047	0.411859	0.650681	yahE	BW25113_0319
14.7727	-0.762368	0.418476	0.00327	0.0224106	yahF	BW25113_0320
23.6188	0.0660074	0.247446	0.66262	0.830004	yahG	BW25113_0321
6.27136	0.070054	0.314886	0.663955	0.830581	yahI	BW25113_0323
238.518	0.210826	0.207391	0.1454	0.361302	yahJ	BW25113_0324
191.672	0.556504	0.217724	0.000861088	0.00769447	yahK	BW25113_0325
28.8616	-0.0679923	0.235535	0.647105	0.820654	yahL	BW25113_0326
10.6157	-0.421155	0.404411	0.0483406	0.174254	yahM	BW25113_0327
36.5378	0.69859	0.355787	0.0029892	0.0209716	yahN	BW25113_0328
2176.61	-0.121046	0.213555	0.400392	0.641465	yahO	BW25113_0329
57.306	-0.00898596	0.192687	0.947125	0.975379	prpR	BW25113_0330
13.1998	-0.0458322	0.256297	0.763935	0.887655	prpB	BW25113_0331
8.29635	0.183278	0.314311	0.283846	0.531657	prpC	BW25113_0333
4.73401	-0.158367	0.353563	0.355448	0.601351	prpD	BW25113_0334
54.3065	0.315876	0.236858	0.048841	0.17511	prpE	BW25113_0335
1358.07	-2.76464	0.326265	8.23045e-19	1.45809e-16	codB	BW25113_0336
2235.92	-1.25415	0.193007	2.79976e-12	2.64548e-10	codA	BW25113_0337
73.1955	0.282513	0.244113	0.0794653	0.241551	cynR	BW25113_0338
24.4712	-0.0682533	0.230571	0.643033	0.817448	cynT	BW25113_0339
23.8379	0.378332	0.308281	0.0444841	0.164457	cynS	BW25113_0340
50.2605	0.108984	0.208042	0.442345	0.675214	cynX	BW25113_0341
7.39644	-0.0270689	0.285991	0.863101	0.935686	lacA	BW25113_0342
12.962	-0.659576	0.433782	0.00830103	0.0475063	lacY	BW25113_0343
14.1778	0.292965	0.323262	0.110865	0.303674	lacZ	BW25113_0344
445.631	0.0162894	0.157711	0.894077	0.952442	lacI	BW25113_0345
269.125	-0.175817	0.19542	0.206827	0.4461	mhpR	BW25113_0346
25.2629	-0.0952716	0.224325	0.515049	0.730077	mhpA	BW25113_0347
11.8861	-0.280454	0.33559	0.12903	0.333348	mhpB	BW25113_0348
241.371	-0.103154	0.171565	0.422641	0.660859	mhpC	BW25113_0349
611.142	-0.182601	0.207904	0.204908	0.443728	mhpD	BW25113_0350
837.245	-0.27982	0.206315	0.0566491	0.194119	mhpF	BW25113_0351
268.474	0.0918098	0.170475	0.473491	0.697456	mhpE	BW25113_0352
203.689	0.386339	0.223382	0.0149562	0.074379	mhpT	BW25113_0353
1149.4	0.0558187	0.159563	0.650652	0.822714	yaiL	BW25113_0354
285.197	-0.492609	0.252306	0.00565597	0.0351944	frmB	BW25113_0355
363.114	-0.781563	0.18321	1.60123e-06	3.82423e-05	frmA	BW25113_0356
35.7618	-0.920058	0.369473	0.000458003	0.00458106	frmR	BW25113_0357
25.4493	0.0842758	0.230253	0.568101	0.769422	yaiO	BW25113_0358
16.1821	0.0784922	0.250702	0.606594	0.793349	yaiX	BW25113_4579
1.58182	-0.210844	0.477323	0.216671	0.45799	insC1_1	BW25113_0360
6.85151	-0.141787	0.31169	0.395012	0.637008	insD1_1	BW25113_0361
16.7202	0.0789599	0.242847	0.600157	0.790578	yaiP	BW25113_0363
3.81846	0.0562937	0.338171	0.726181	0.865532	yaiS	BW25113_0364
17.0798	0.982706	0.57634	0.00182622	0.0139832	tauA	BW25113_0365
18.9088	2.17888	0.629481	1.90365e-06	4.38135e-05	tauB	BW25113_0366
29.3689	1.84889	0.442218	1.13096e-07	3.72045e-06	tauC	BW25113_0367
51.7009	0.656477	0.368906	0.00510943	0.032696	tauD	BW25113_0368
1113.49	-0.307064	0.178035	0.0230269	0.103087	hemB	BW25113_0369
509.343	0.217664	0.184207	0.108977	0.300414	yaiT	BW25113_4580
74.5598	0.158513	0.197193	0.255777	0.503306	insF1_2	BW25113_0372
23.313	-0.0439618	0.245005	0.769734	0.889279	insE1_2	BW25113_0373
6.18415	0.109903	0.310344	0.50223	0.72158	yaiV	BW25113_0375
304.748	-0.187681	0.182143	0.162281	0.386016	ampH	BW25113_0376
406.491	-0.280009	0.181177	0.0393625	0.151219	sbmA	BW25113_0377
782.032	-0.206567	0.174794	0.116243	0.311595	yaiW	BW25113_0378
43.8855	-0.00442677	0.236181	0.976093	0.988455	yaiY	BW25113_0379
699.925	0.0861698	0.146729	0.463237	0.689653	yaiZ	BW25113_0380
679.479	0.112079	0.178963	0.394753	0.637008	ddlA	BW25113_0381
56.1283	0.0435529	0.208821	0.757019	0.884714	iraP	BW25113_0382
211.264	0.303187	0.214846	0.0449426	0.165233	phoA	BW25113_0383
336.954	0.111077	0.203885	0.429421	0.664017	psiF	BW25113_0384
39.891	0.136369	0.233429	0.364568	0.608644	yaiC	BW25113_0385
223.734	0.015277	0.175849	0.906188	0.956819	proC	BW25113_0386
471.514	0.197703	0.173149	0.130176	0.335466	yaiI	BW25113_0387
813.16	-0.29755	0.174948	0.0256844	0.112268	aroL	BW25113_0388
541.205	-0.0775363	0.175231	0.550323	0.755544	yaiA	BW25113_0389
1600.87	-0.00121539	0.164361	0.99225	0.995613	aroM	BW25113_0390
5057.67	-0.219089	0.187772	0.110641	0.303306	yaiE	BW25113_0391
286.054	-0.0357931	0.162382	0.773517	0.889946	ykiA	BW25113_0392
569.832	-1.03942	0.227639	3.31211e-07	9.25099e-06	rdgC	BW25113_0393
84.1941	0.27512	0.216956	0.068182	0.220055	mak	BW25113_0394
545.673	0.125785	0.169173	0.325442	0.574426	araJ	BW25113_0396
1132.89	-0.758427	0.206297	1.63596e-05	0.000279435	sbcC	BW25113_0397
478.365	-0.86804	0.26391	5.62482e-05	0.000770982	sbcD	BW25113_0398
110.206	0.0329785	0.165279	0.792829	0.901191	phoB	BW25113_0399
229.049	0.213613	0.175925	0.105955	0.296607	phoR	BW25113_0400
3100.29	0.792952	0.227923	3.27073e-05	0.000495203	brnQ	BW25113_0401
1060.24	0.684934	0.256477	0.00048422	0.00476811	proY	BW25113_0402
450.008	0.0217125	0.185366	0.870392	0.938561	malZ	BW25113_0403
340.29	-0.124659	0.192117	0.362302	0.607164	acpH	BW25113_0404
1256.3	-0.915451	0.22573	3.56236e-06	7.60597e-05	queA	BW25113_0405
5868.1	-0.264144	0.164976	0.0388301	0.150082	tgt	BW25113_0406
6510.65	0.168343	0.18031	0.206208	0.445424	yajC	BW25113_0407
9459.39	-0.0825438	0.166853	0.514105	0.729438	secD	BW25113_0408
5021.3	0.219514	0.151194	0.0682489	0.220111	secF	BW25113_0409
179.627	0.0267619	0.163838	0.830412	0.921005	yajD	BW25113_0410
1159.87	-0.617501	0.221657	0.000376394	0.00387834	tsx	BW25113_0411
133.352	-0.156955	0.183237	0.241973	0.486245	yajI	BW25113_0412
1119.92	-0.627433	0.181657	3.75162e-05	0.000549866	nrdR	BW25113_0413
1071.72	-0.197672	0.167651	0.122984	0.323561	ribD	BW25113_0414
1462.71	-0.0844485	0.184035	0.526094	0.737961	ribE	BW25113_0415
674.501	-0.00795493	0.194428	0.953379	0.977757	nusB	BW25113_0416
675.27	-0.282997	0.198566	0.0488965	0.17511	thiL	BW25113_0417
1655.41	-0.0289029	0.151648	0.809126	0.908161	pgpA	BW25113_0418
793.989	0.014694	0.152472	0.902552	0.954796	yajO	BW25113_0419
3155.89	-0.0905884	0.14594	0.439164	0.672759	dxs	BW25113_0420
1470.69	-0.120175	0.193514	0.381227	0.624436	ispA	BW25113_0421
330.638	-0.11308	0.191186	0.406629	0.646825	xseB	BW25113_0422
867.07	-0.281425	0.176036	0.0350684	0.138929	thiI	BW25113_0423
823.318	0.240766	0.194701	0.0872077	0.259432	yajL	BW25113_0424
691.08	0.0206503	0.154527	0.864427	0.936507	panE	BW25113_0425
11033.4	-0.339736	0.259696	0.045629	0.166781	yajQ	BW25113_0426
503.353	-0.183158	0.196579	0.190503	0.425566	yajR	BW25113_0427
14974.4	0.274882	0.177819	0.0405657	0.154372	cyoE	BW25113_0428
3768.38	0.347806	0.194255	0.0157392	0.0768844	cyoD	BW25113_0429
5475.23	0.22947	0.191867	0.0994766	0.285674	cyoC	BW25113_0430
16255.2	0.0570873	0.18038	0.664315	0.830581	cyoB	BW25113_0431
15085.4	-0.303328	0.228551	0.0527122	0.185055	cyoA	BW25113_0432
1254.11	-0.177041	0.186368	0.192332	0.427501	ampG	BW25113_0433
486.044	-0.117583	0.202312	0.401693	0.641934	yajG	BW25113_0434
2681.44	-0.0784833	0.204125	0.574837	0.772889	bolA	BW25113_0435
14480.7	-0.07702	0.173064	0.550368	0.755544	tig	BW25113_0436
4174.41	-0.330075	0.181323	0.0162192	0.0782931	clpP	BW25113_0437
8184.01	0.0190871	0.140128	0.867122	0.937641	clpX	BW25113_0438
7411.05	-0.0434566	0.151125	0.715986	0.8583	lon	BW25113_0439
4956.26	0.0344676	0.24912	0.819325	0.913768	hupB	BW25113_0440
5251.01	0.233454	0.164428	0.0663172	0.216237	ppiD	BW25113_0441
45.9156	0.155435	0.22801	0.298859	0.546637	ybaV	BW25113_0442
68.5971	0.321281	0.272093	0.062951	0.208475	fadM	BW25113_0443
780.755	0.19735	0.209652	0.173985	0.403693	queC	BW25113_0444
66.2239	0.268015	0.246612	0.0961843	0.278095	ybaE	BW25113_0445
227.65	0.054082	0.179617	0.680281	0.838896	cof	BW25113_0446
255.024	-0.148496	0.169386	0.247047	0.493068	ybaO	BW25113_0447
795.231	-0.0974468	0.179145	0.458874	0.687977	mdlA	BW25113_0448
789.235	-0.0539704	0.152475	0.653141	0.824503	mdlB	BW25113_0449
57.4318	-2.64094	0.563983	2.09924e-08	8.32387e-07	glnK	BW25113_0450
277.383	-2.13446	0.528353	2.10465e-07	6.31538e-06	amtB	BW25113_0451
431.287	0.0469989	0.163974	0.707118	0.852691	tesB	BW25113_0452
8914.41	-0.0138672	0.186152	0.917157	0.960414	ybaY	BW25113_0453
156.946	0.252279	0.24709	0.115666	0.311445	ybaZ	BW25113_0454
614.386	-0.218141	0.267364	0.183937	0.417093	ffs	BW25113_0455
114.927	0.0428937	0.190803	0.750817	0.880696	ybaA	BW25113_0456
329.693	-0.188706	0.168496	0.141722	0.356222	ylaB	BW25113_0457
541.737	0.189854	0.209995	0.190502	0.425566	ylaC	BW25113_0458
2600.85	0.407394	0.299417	0.030453	0.126041	maa	BW25113_0459
5218.22	0.303461	0.245674	0.062363	0.207556	hha	BW25113_0460
5931.28	0.224808	0.232151	0.144472	0.359907	tomB	BW25113_0461
13162.3	0.147412	0.139236	0.195185	0.430824	acrB	BW25113_0462
4750.33	0.0487354	0.140033	0.669157	0.832884	acrA	BW25113_0463
511.466	-0.156161	0.165155	0.217101	0.458244	acrR	BW25113_0464
6446.55	-0.0396989	0.163398	0.750441	0.880696	mscK	BW25113_0465
37.8044	0.284188	0.268159	0.0925169	0.270842	ybaM	BW25113_0466
152.941	0.00825303	0.179717	0.949781	0.975892	priC	BW25113_0467
1158.36	0.264304	0.225145	0.0849991	0.254025	ybaN	BW25113_0468
2222.05	-0.0905104	0.157726	0.460501	0.687977	apt	BW25113_0469
6462.57	-0.112494	0.180213	0.394757	0.637008	dnaX	BW25113_0470
143.045	0.0269242	0.196922	0.844138	0.926449	ybaB	BW25113_0471
2028.51	0.212168	0.1721	0.103722	0.293395	recR	BW25113_0472
1731.03	-0.0640571	0.141734	0.577311	0.774724	htpG	BW25113_0473
9017.71	0.427691	0.269591	0.0173851	0.0826631	adk	BW25113_0474
188.564	-0.303007	0.207092	0.0406318	0.154461	hemH	BW25113_0475
115.86	0.242518	0.237116	0.121403	0.320542	aes	BW25113_0476
1518.24	-0.615202	0.252558	0.00108599	0.00925701	gsk	BW25113_0477
1962.36	-0.375208	0.20349	0.0120267	0.0629839	ybaL	BW25113_0478
214.65	0.107829	0.190751	0.427892	0.66327	fsr	BW25113_0479
907.645	-0.00882733	0.158749	0.942686	0.97405	ushA	BW25113_0480
389.646	0.68693	0.311819	0.00173876	0.0134359	ybaK	BW25113_0481
4.96321	0.00565092	0.30759	0.971583	0.987143	chiX	BW25113_4585
372.373	-0.00721213	0.171613	0.955072	0.978651	ybaP	BW25113_0482
752.551	0.434942	0.238802	0.00972518	0.0533863	ybaQ	BW25113_0483
5679.57	0.29915	0.161912	0.0183929	0.0863479	copA	BW25113_0484
746.779	2.04725	0.284374	2.29849e-15	3.00223e-13	glsA	BW25113_0485
472.37	2.18643	0.221105	3.61477e-25	8.91845e-23	ybaT	BW25113_0486
320.152	0.260341	0.176672	0.0509466	0.180714	cueR	BW25113_0487
196.796	-0.854293	0.229388	1.31448e-05	0.000232574	ybbJ	BW25113_0488
442.617	-1.21136	0.216226	8.63522e-10	5.04592e-08	qmcA	BW25113_0489
84.1573	-0.136595	0.192326	0.319365	0.568197	fetA	BW25113_0490
230.991	-0.0244576	0.162647	0.844205	0.926449	fetB	BW25113_0491
539.818	0.318554	0.217647	0.0373506	0.145759	ybbN	BW25113_0492
548.997	0.131361	0.185742	0.32917	0.576914	ybbO	BW25113_0493
459.258	0.167328	0.192549	0.22524	0.467863	tesA	BW25113_0494
281.245	0.215449	0.19008	0.118993	0.316625	ybbA	BW25113_0495
1041.76	0.242772	0.166845	0.0587204	0.199287	ybbP	BW25113_0496
341.279	-0.0504989	0.181801	0.702053	0.850306	rhsD	BW25113_0497
30.8449	0.389628	0.320625	0.0432102	0.161393	ybbC	BW25113_0498
19.8618	0.015517	0.224272	0.914658	0.960045	rhsH	BW25113_0499
21.5782	0.106691	0.248955	0.486046	0.707353	ybbD	BW25113_0501
7.21142	0.0328952	0.284157	0.83392	0.922188	ylbI	BW25113_4632
63.3545	0.0775702	0.193453	0.569587	0.770022	ylbG	BW25113_0502
217.369	-0.264887	0.203224	0.067766	0.219671	mnmH	BW25113_0503
3.38397	-0.228733	0.406193	0.209683	0.450278	allS	BW25113_0504
53.1047	0.224522	0.224613	0.138304	0.350535	allA	BW25113_0505
1794.96	0.123611	0.186999	0.359662	0.604565	allR	BW25113_0506
144.189	-0.11124	0.175506	0.393362	0.636833	gcl	BW25113_0507
4.90374	-0.105005	0.328514	0.523498	0.736899	hyi	BW25113_0508
3.29327	-0.113309	0.353239	0.493932	0.713466	glxR	BW25113_0509
2.97781	0.18287	0.397989	0.293702	0.541216	ybbW	BW25113_0511
35.5853	-0.0950655	0.205664	0.499435	0.718961	allB	BW25113_0512
39.5054	0.346641	0.271436	0.0468594	0.170297	ybbY	BW25113_0513
16.6738	0.13829	0.265729	0.383312	0.626532	glxK	BW25113_0514
93.7178	0.322529	0.263336	0.0578528	0.19733	allE	BW25113_0515
79.8652	0.34507	0.270473	0.047316	0.171535	allC	BW25113_0516
5.19707	0.138572	0.334374	0.410272	0.649097	allD	BW25113_0517
3.66601	-0.112429	0.467567	0.438392	0.672193	fdrA	BW25113_0518
12.2012	-0.200591	0.293385	0.235132	0.477849	ylbE	BW25113_4572
16.146	0.1554	0.277029	0.337833	0.584335	ylbF	BW25113_0520
9.99397	0.441207	0.413207	0.0423313	0.159047	ybcF	BW25113_0521
1181.86	-3.03567	0.288678	3.12382e-27	9.2486e-25	purK	BW25113_0522
1294.41	-3.36549	0.283837	6.08239e-34	3.00132e-31	purE	BW25113_0523
798.147	0.105858	0.169294	0.407289	0.647145	lpxH	BW25113_0524
9130.54	0.0634694	0.167971	0.616752	0.801813	ppiB	BW25113_0525
2370.07	-0.207124	0.191203	0.134625	0.343801	cysS	BW25113_0526
24.9906	0.116651	0.244329	0.444202	0.676974	ybcI	BW25113_0527
38.0979	0.041538	0.20504	0.766059	0.887655	ybcJ	BW25113_0528
2720.66	-0.293875	0.21931	0.0540866	0.187642	folD	BW25113_0529
20.1452	0.210446	0.271764	0.201558	0.439862	sfmA	BW25113_0530
40.6591	0.00468306	0.200816	0.972944	0.987638	sfmD	BW25113_0532
2.66299	-0.169773	0.47797	0.28462	0.532209	sfmH	BW25113_0533
5.63009	0.0319479	0.298541	0.84017	0.924708	sfmF	BW25113_0534
9.84321	-0.121	0.281523	0.451415	0.682578	sfmZ	BW25113_0535
1016.66	-0.596519	0.295554	0.00350573	0.0237331	argU	BW25113_0536
261.065	0.281529	0.243071	0.0797444	0.242117	intD	BW25113_0537
1.29129	0.20611	0.498969	0.211826	0.452418	xisD	BW25113_4633
18.4571	0.0467336	0.258536	0.76014	0.885567	exoD	BW25113_0539
10.9465	-0.310643	0.344257	0.101535	0.289049	peaD	BW25113_4508
10.6546	0.0977818	0.279471	0.53835	0.746288	renD	BW25113_0542
502.4	-0.360707	0.279129	0.0426794	0.160219	emrE	BW25113_0543
51.7029	-0.330995	0.285622	0.0624406	0.207556	ybcK	BW25113_0544
151.99	0.538617	0.263091	0.00382718	0.0255587	ybcL	BW25113_0545
810.031	0.202623	0.192523	0.144498	0.359907	ybcM	BW25113_0546
13.818	-0.118333	0.287395	0.46369	0.690096	ylcH	BW25113_4588
3.0687	0.187771	0.399783	0.283144	0.531463	ybcN	BW25113_0547
0.606683	0.325026	0.633306	0.0701115	0.223682	ninE	BW25113_0548
1.3671	0.0621502	0.411819	0.680976	0.838896	ybcO	BW25113_0549
0.709168	0.114541	0.478504	0.420136	0.658653	rusA	BW25113_0550
0.28711	0.137752	0.504067	0.327487	0.575988	ylcG	BW25113_4509
24.8215	-0.0779845	0.237694	0.601562	0.790863	quuD	BW25113_0551
1590.49	0.158537	0.153903	0.19125	0.426161	nmpC	BW25113_0553
95.923	1.42942	0.265431	8.26624e-10	4.96086e-08	essD	BW25113_0554
336.986	1.35297	0.215266	5.94713e-12	4.98325e-10	rrrD	BW25113_0555
25.5238	0.966427	0.376813	0.000331898	0.0034519	rzpD	BW25113_0556
1235.31	-1.14807	0.231038	3.35349e-08	1.26294e-06	borD	BW25113_0557
13.6959	0.697908	0.435064	0.00619607	0.0376426	ybcV	BW25113_0558
117.709	0.878801	0.247065	2.29437e-05	0.000367844	ybcW	BW25113_0559
1.3835	0.20979	0.50117	0.205678	0.445095	ylcI	BW25113_4589
5.6231	0.202173	0.360981	0.255209	0.50261	nohD	BW25113_0560
0.970087	-0.0321935	0.499953	0.772642	0.889946	aaaD	BW25113_4634
5.15588	0.113473	0.333171	0.493156	0.712694	tfaD	BW25113_0561
94.0125	-0.0429539	0.198543	0.754922	0.883427	ybcY	BW25113_0562
0.309121	-0.020874	0.465948	0.870461	0.938561	tfaX	BW25113_0563
759.299	-0.0670975	0.177756	0.607616	0.793887	appY	BW25113_0564
4333.25	0.00712186	0.222521	0.960637	0.981047	ompT	BW25113_0565
84.2772	-0.258586	0.210374	0.0798676	0.242276	pauD	BW25113_4635
12.67	0.170111	0.286448	0.30288	0.551041	envY	BW25113_0566
61.561	-0.0838337	0.197014	0.542684	0.748931	ybcH	BW25113_0567
306.462	-0.311643	0.1765	0.0204685	0.0940027	nfrA	BW25113_0568
575.053	0.134048	0.159425	0.278597	0.526296	nfrB	BW25113_0569
1804.04	-0.00229865	0.141296	0.984006	0.991598	cusS	BW25113_0570
2886.3	-0.154296	0.162836	0.218746	0.460621	cusR	BW25113_0571
13197.9	-0.232277	0.2176	0.119843	0.318002	cusC	BW25113_0572
1243.77	0.177122	0.221389	0.232732	0.475857	cusF	BW25113_0573
4515.53	-0.119356	0.178638	0.364719	0.608644	cusB	BW25113_0574
5433.59	-0.0458951	0.186521	0.731272	0.867915	cusA	BW25113_0575
1230.4	-0.0233201	0.161084	0.850584	0.929718	pheP	BW25113_0576
859.519	0.228236	0.160872	0.0686148	0.221131	ybdG	BW25113_0577
2130.13	0.123693	0.227348	0.403831	0.644211	nfsB	BW25113_0578
206.463	-0.0560953	0.180509	0.66989	0.833329	ybdF	BW25113_0579
372.902	-0.126167	0.200197	0.366502	0.609601	ybdJ	BW25113_0580
314.776	-0.00202725	0.20074	0.988284	0.992979	ybdK	BW25113_0581
2.91522	-0.00052496	0.343907	0.997359	0.998908	sokE	BW25113_4700
16.0239	0.626342	0.464783	0.0124438	0.0644842	hokE	BW25113_4415
25.9766	0.0973562	0.23326	0.51308	0.728449	insL1_2	BW25113_0582
866.884	0.194936	0.233595	0.202896	0.441696	entD	BW25113_0583
5505.62	-0.135785	0.221873	0.355633	0.601434	fepA	BW25113_0584
3052.69	-0.308178	0.266908	0.0702042	0.223817	fes	BW25113_0585
993.947	-0.015092	0.222177	0.916669	0.960414	ybdZ	BW25113_4511
9297.02	0.0566747	0.221046	0.694833	0.845089	entF	BW25113_0586
66.6209	-0.0898595	0.278885	0.570477	0.77076	fepE	BW25113_0587
916.647	-0.0298455	0.150669	0.802299	0.904113	fepC	BW25113_0588
1937.37	0.0360441	0.163056	0.772475	0.889946	fepG	BW25113_0589
1494.3	0.0301684	0.1538	0.802525	0.904113	fepD	BW25113_0590
2196.73	-0.30474	0.210945	0.0417486	0.15739	entS	BW25113_0591
1554.43	0.525345	0.225751	0.00183779	0.0140234	fepB	BW25113_0592
3806.01	-1.04874	0.264866	3.77852e-06	7.99066e-05	entC	BW25113_0593
3772.86	-0.519933	0.312145	0.010339	0.0555872	entE	BW25113_0594
2084.49	-0.206526	0.252564	0.195011	0.430653	entB	BW25113_0595
1294.25	-0.0901847	0.222246	0.535683	0.744126	entA	BW25113_0596
157.421	-0.0100746	0.239442	0.94591	0.97534	entH	BW25113_0597
2398.03	0.314967	0.191975	0.0263754	0.113399	cstA	BW25113_0598
142.459	0.643429	0.248979	0.000668694	0.00630503	ybdD	BW25113_4512
74.3808	0.00158904	0.178074	0.99028	0.99431	ybdH	BW25113_0599
96.8518	-0.0689094	0.174545	0.594547	0.786766	ybdL	BW25113_0600
54.9521	-0.0821728	0.241688	0.584981	0.779629	ybdM	BW25113_0601
8.05391	-0.185738	0.319244	0.280045	0.528327	ybdN	BW25113_0602
27.0374	0.00983353	0.25983	0.948668	0.975578	ybdO	BW25113_0603
69.7331	0.233675	0.246222	0.141735	0.356222	dsbG	BW25113_0604
4519.33	0.270568	0.196322	0.0573185	0.195809	ahpC	BW25113_0605
1870.11	0.246065	0.160522	0.0497088	0.176888	ahpF	BW25113_0606
440.472	-0.000128229	0.231839	0.999302	0.999727	uspG	BW25113_0607
72.3522	0.0785634	0.192509	0.563783	0.76474	ybdR	BW25113_0608
226.131	0.321368	0.237005	0.0455211	0.166661	rnk	BW25113_0610
2102.36	0.0262752	0.15665	0.829333	0.920997	rna	BW25113_0611
39.3951	0.261988	0.256601	0.110011	0.301953	citT	BW25113_0612
0.512426	0.0501404	0.462881	0.705838	0.852401	citG	BW25113_0613
9.57297	0.0285857	0.270414	0.853495	0.931953	citX	BW25113_0614
7.11499	-0.0770538	0.301311	0.631426	0.811542	citF	BW25113_0615
0.358419	-0.20156	0.551245	0.178826	0.409865	citE	BW25113_0616
0.727952	-0.179296	0.520195	0.233785	0.476257	citD	BW25113_0617
4.01074	0.751438	0.729679	0.00924777	0.0516595	citC	BW25113_0618
172.971	-0.0153257	0.163223	0.902167	0.954616	citA	BW25113_0619
49.3397	0.382543	0.282826	0.0344372	0.137065	citB	BW25113_0620
195.725	0.955567	0.305579	7.63917e-05	0.000991976	dcuC	BW25113_0621
142.902	1.21589	0.233473	7.16157e-09	3.31297e-07	pagP	BW25113_0622
202001	-0.00214614	0.226	0.988207	0.992979	cspE	BW25113_0623
260.869	0.254068	0.320069	0.15612	0.378249	flc	BW25113_0624
108.276	0.154541	0.193807	0.263256	0.512097	ybeM	BW25113_4581
12.2639	0.201492	0.299559	0.236605	0.479144	tatE	BW25113_0627
3379.89	-0.399735	0.194942	0.0063433	0.0382233	lipA	BW25113_0628
22.7352	-0.118597	0.244061	0.436695	0.67063	ybeF	BW25113_0629
328.488	0.290223	0.22819	0.0624866	0.207556	lipB	BW25113_0630
2154	0.785472	0.247492	9.08126e-05	0.00113926	ybeD	BW25113_0631
2670.48	0.127099	0.151249	0.28887	0.53713	dacA	BW25113_0632
1747.71	-0.0130936	0.161382	0.915841	0.960279	rlpA	BW25113_0633
1197.24	-0.15184	0.195057	0.273054	0.521339	mrdB	BW25113_0634
4377.94	-0.376631	0.23124	0.0197046	0.0912867	mrdA	BW25113_0635
1147	-0.320523	0.246937	0.0510456	0.180921	rlmH	BW25113_0636
1015.9	-0.168832	0.184085	0.210111	0.450774	rsfS	BW25113_0637
122.933	-0.109233	0.21196	0.44527	0.678369	cobC	BW25113_0638
203.925	-0.18548	0.195669	0.184054	0.417093	nadD	BW25113_0639
339.024	-0.165102	0.179954	0.214371	0.455862	holA	BW25113_0640
3251.94	0.0647235	0.158535	0.598311	0.788925	lptE	BW25113_0641
10138	-0.577443	0.224506	0.000783818	0.00711848	leuS	BW25113_0642
181.503	0.535474	0.322807	0.00995192	0.0542954	ybeL	BW25113_0643
39.475	0.137012	0.222151	0.351725	0.597327	ybeQ	BW25113_0644
2.8135	0.0725635	0.353874	0.652807	0.824315	ybeR	BW25113_0645
8.62774	0.161892	0.318038	0.339132	0.585077	djlB	BW25113_0646
2.70567	0.072304	0.475465	0.583788	0.779416	ybeT	BW25113_0647
7.79134	0.355296	0.400925	0.0806737	0.243888	ybeU	BW25113_0648
109.145	0.189894	0.235471	0.215843	0.45711	djlC	BW25113_0649
51.1138	0.0756476	0.195249	0.580779	0.776768	hscC	BW25113_0650
213.087	0.173377	0.187832	0.203355	0.44183	rihA	BW25113_0651
810.139	4.3702e-05	0.171021	0.999727	0.999727	gltL	BW25113_0652
656.743	-0.141188	0.170626	0.272705	0.521156	gltK	BW25113_0653
932.714	-0.0656964	0.195495	0.631329	0.811542	gltJ	BW25113_0654
3034.29	-0.0492534	0.177741	0.705879	0.852401	gltI	BW25113_0655
52.6961	-0.500861	0.374637	0.0216152	0.097952	insH1_3	BW25113_0656
2434.96	0.0412826	0.151944	0.730431	0.867502	lnt	BW25113_0657
1606.33	-0.124518	0.157802	0.310996	0.56007	ybeX	BW25113_0658
263.532	0.098935	0.152434	0.410684	0.649287	ybeY	BW25113_0659
1873.05	-0.144276	0.153586	0.233357	0.476257	ybeZ	BW25113_0660
1818.28	-0.326302	0.214759	0.032007	0.130526	miaB	BW25113_0661
1662.38	-0.317515	0.1774	0.0187213	0.0876092	ubiF	BW25113_0662
285.326	-0.558762	0.297612	0.00554425	0.0347296	glnX	BW25113_0664
501.874	-0.860836	0.306926	0.000238966	0.00258211	glnV	BW25113_0665
835.798	-1.53769	0.322188	1.2785e-08	5.73518e-07	metU	BW25113_0666
7016.95	-1.78259	0.364886	3.83669e-09	1.85204e-07	glnW	BW25113_0668
13294.6	-1.92715	0.347684	9.74149e-11	6.86698e-09	glnU	BW25113_0670
26552.8	-1.70917	0.367713	1.44806e-08	6.24354e-07	leuW	BW25113_0672
9111.19	-2.29434	0.384709	1.67758e-11	1.35457e-09	metT	BW25113_0673
1597	-0.0605192	0.148948	0.609452	0.795462	asnB	BW25113_0674
945.131	0.0403138	0.193537	0.766835	0.88779	umpH	BW25113_0675
1375.37	-0.140986	0.210377	0.32601	0.574426	nagC	BW25113_0676
1128.76	-0.00633468	0.148936	0.957322	0.979066	nagA	BW25113_0677
333.21	-0.113229	0.164714	0.368397	0.611151	nagB	BW25113_0678
1102.07	0.0135567	0.155918	0.911198	0.958493	nagE	BW25113_0679
4004.81	0.000318272	0.151251	0.997874	0.998999	glnS	BW25113_0680
21.833	-0.152156	0.247064	0.325835	0.574426	chiP	BW25113_0681
83.8923	0.518681	0.299826	0.00896159	0.0504416	chiQ	BW25113_0682
15362.7	-0.0474999	0.161505	0.701795	0.850306	fur	BW25113_0683
2120.61	-0.0535504	0.175399	0.679605	0.838896	uof	BW25113_4637
5512.5	0.257366	0.206681	0.078233	0.239444	fldA	BW25113_0684
91.5558	-0.183435	0.239417	0.234516	0.47718	ybfE	BW25113_0685
574.189	-0.15383	0.164381	0.222679	0.464717	ybfF	BW25113_0686
4803.32	-0.0572188	0.165779	0.649451	0.822361	seqA	BW25113_0687
4067.6	-0.0838212	0.168102	0.509374	0.726409	pgm	BW25113_0688
97.1478	0.144419	0.216784	0.321667	0.570496	ybfP	BW25113_0689
35.5347	-0.238377	0.258867	0.143939	0.359893	ybfG	BW25113_0691
0.358647	0.0342262	0.546734	0.641952	0.817385	ybfI	BW25113_4636
109.187	0.452082	0.261265	0.011337	0.0599377	potE	BW25113_0692
62.9848	0.0218015	0.183898	0.869368	0.938561	speF	BW25113_0693
40.8523	-0.219766	0.267898	0.181362	0.412617	kdpE	BW25113_0694
348.184	0.101501	0.183325	0.446032	0.679063	kdpD	BW25113_0695
64.9785	-0.212164	0.221121	0.156561	0.378902	kdpC	BW25113_0696
94.2109	0.272978	0.222371	0.0740496	0.231878	kdpB	BW25113_0697
11.8826	0.0317954	0.277221	0.838407	0.923436	kdpA	BW25113_0698
1051.16	-0.210641	0.194096	0.131579	0.337769	ybfA	BW25113_0699
498.846	-0.825268	0.224869	1.63505e-05	0.000279435	rhsC	BW25113_0700
33.1873	-0.868862	0.395766	0.00105632	0.00909127	ybfB	BW25113_0702
19.8076	-0.421295	0.329906	0.0336619	0.134718	rhsO	BW25113_0703
52.1328	-0.101819	0.210609	0.474843	0.69868	ybfC	BW25113_0704
41.0693	-0.704435	0.319917	0.00166828	0.0130689	ybfQ	BW25113_4514
37.6903	-0.339428	0.278696	0.0540523	0.187642	ybfL	BW25113_0705
16.9742	-0.267169	0.33525	0.144765	0.360168	ybfD	BW25113_0706
199.389	0.0206681	0.186336	0.876878	0.942225	ybgA	BW25113_0707
556.392	0.0899445	0.171714	0.484164	0.706596	phr	BW25113_0708
493.794	0.374305	0.259758	0.0298625	0.124292	dtpD	BW25113_0709
712.482	-0.0722249	0.18935	0.592434	0.784995	ybgI	BW25113_0710
324.952	0.0856083	0.17576	0.510556	0.727086	ybgJ	BW25113_0711
742.604	0.0466717	0.168051	0.712708	0.856136	ybgK	BW25113_0712
749.035	0.17561	0.174023	0.178952	0.409865	ybgL	BW25113_0713
199.657	0.0437056	0.196648	0.74972	0.880356	nei	BW25113_0714
117.783	0.148138	0.228093	0.321229	0.570248	abrB	BW25113_0715
20.6227	0.193349	0.268877	0.235212	0.477849	ybgO	BW25113_0716
18.8754	0.0815294	0.236859	0.584896	0.779629	ybgP	BW25113_0717
7.31768	-0.124675	0.301784	0.447194	0.6799	ybgQ	BW25113_0718
8.91895	-0.304814	0.354266	0.109896	0.301845	ybgD	BW25113_0719
8901.02	0.272889	0.204416	0.0612243	0.204896	gltA	BW25113_0720
4326.69	-0.151938	0.237695	0.318432	0.567494	sdhC	BW25113_0721
2451.1	-0.100949	0.183229	0.448358	0.680738	sdhD	BW25113_0722
10249.6	-0.097932	0.197461	0.478356	0.70019	sdhA	BW25113_0723
3083.48	0.0870249	0.20927	0.539115	0.746331	sdhB	BW25113_0724
18200.4	0.0163501	0.179116	0.900552	0.954437	sucA	BW25113_0726
4643.55	0.10224	0.198365	0.4605	0.687977	sucB	BW25113_0727
3159.01	0.110213	0.205542	0.434711	0.668937	sucC	BW25113_0728
2181.18	0.156872	0.227796	0.294398	0.541881	sucD	BW25113_0729
103.069	-0.0680707	0.201524	0.624082	0.806621	mngR	BW25113_0730
13.4583	0.452687	0.391237	0.0356433	0.14033	mngA	BW25113_0731
139.224	0.209494	0.201983	0.14216	0.356886	mngB	BW25113_0732
7373.7	0.853035	0.206671	2.84413e-06	6.25287e-05	cydA	BW25113_0733
3073.69	1.16237	0.204721	7.30763e-10	4.44564e-08	cydB	BW25113_0734
48.9635	1.29063	0.366265	7.02866e-06	0.00013873	cydX	BW25113_4515
350.177	0.806609	0.28784	0.000269401	0.00287854	ybgE	BW25113_0735
1273.17	-0.175895	0.16745	0.168664	0.395271	ybgC	BW25113_0736
1145.44	-0.360905	0.239468	0.0276515	0.117625	tolQ	BW25113_0737
428.721	-0.26774	0.219582	0.0772606	0.237915	tolR	BW25113_0738
2073.42	-0.0238309	0.160972	0.847294	0.927741	tolA	BW25113_0739
15468.4	0.143742	0.179026	0.276987	0.52501	tolB	BW25113_0740
27985.2	0.134532	0.255482	0.38866	0.631325	pal	BW25113_0741
9902.54	0.147833	0.200523	0.292341	0.540501	ybgF	BW25113_0742
11672.8	-2.09207	0.340296	3.2689e-12	2.90343e-10	lysT	BW25113_0743
6709.95	-1.60437	0.352067	2.94888e-08	1.13878e-06	valT	BW25113_0744
3631.54	-1.63428	0.325958	2.61358e-09	1.30414e-07	lysW	BW25113_0745
684.285	-1.26761	0.301913	6.14981e-07	1.61605e-05	valZ	BW25113_0746
493.799	-1.20991	0.281646	5.36535e-07	1.44409e-05	lysY	BW25113_0747
799.972	-0.720862	0.304173	0.00104391	0.00900199	lysZ	BW25113_0748
32.2403	-0.822905	0.38453	0.00137922	0.0112182	lysQ	BW25113_0749
1212.74	-0.0993419	0.197012	0.471652	0.696346	nadA	BW25113_0750
1086.7	-0.0228374	0.17979	0.861713	0.935208	pnuC	BW25113_0751
385.735	0.0181846	0.154487	0.880464	0.944023	zitB	BW25113_0752
101.105	0.343866	0.256194	0.0419064	0.157717	ybgS	BW25113_0753
24328.5	0.287901	0.220691	0.059614	0.200897	aroG	BW25113_0754
3618.46	0.303494	0.342686	0.107595	0.298412	gpmA	BW25113_0755
1367.42	0.167132	0.14736	0.157036	0.379586	galM	BW25113_0756
478.28	-0.025263	0.174404	0.844882	0.926449	galK	BW25113_0757
511.729	-0.0715575	0.161657	0.564655	0.765311	galT	BW25113_0758
1090.92	-0.268093	0.182392	0.0489726	0.17511	galE	BW25113_0759
1194.85	-0.166621	0.182746	0.214161	0.45572	modF	BW25113_0760
849.169	0.0482675	0.159234	0.694948	0.845089	modE	BW25113_0761
661.528	-0.0558924	0.183385	0.67344	0.835638	acrZ	BW25113_0762
15300.3	0.197383	0.219914	0.184504	0.417414	modA	BW25113_0763
4063.03	0.192847	0.148006	0.103853	0.293579	modB	BW25113_0764
3169.69	-0.0144782	0.142596	0.900087	0.954437	modC	BW25113_0765
125.056	-0.637902	0.294806	0.00216992	0.0161147	ybhA	BW25113_0766
632.963	0.1944	0.18045	0.14603	0.362052	pgl	BW25113_0767
15.616	0.0092682	0.255728	0.951367	0.976206	ybhD	BW25113_0768
7.82578	0.0650301	0.292717	0.682666	0.838896	ybhH	BW25113_0769
16.8238	0.205395	0.277499	0.215483	0.456565	ybhI	BW25113_0770
93.3331	0.0613023	0.179941	0.640906	0.816484	ybhJ	BW25113_0771
1375.67	-0.122472	0.163817	0.329438	0.576914	ybhC	BW25113_0772
2243.19	0.27448	0.282318	0.111114	0.303853	ybhB	BW25113_0773
1906.42	-0.72427	0.271063	0.000452272	0.0045442	bioA	BW25113_0774
1298.16	-0.14195	0.195983	0.305845	0.55507	bioB	BW25113_0775
1682.24	0.0740729	0.19021	0.583904	0.779416	bioF	BW25113_0776
1095.62	0.198203	0.197173	0.158492	0.381462	bioC	BW25113_0777
418.657	0.503334	0.213776	0.0018112	0.0138921	bioD	BW25113_0778
2496.26	-0.383998	0.196023	0.00866797	0.049119	uvrB	BW25113_0779
959.512	0.0440632	0.162571	0.723373	0.863067	ybhK	BW25113_0780
958.656	-0.262238	0.218537	0.082264	0.247684	moaA	BW25113_0781
444.334	-0.119885	0.149698	0.313926	0.563063	moaB	BW25113_0782
546.236	-0.0102875	0.153096	0.931847	0.969051	moaC	BW25113_0783
211.806	-0.086215	0.17717	0.509355	0.726409	moaD	BW25113_0784
94.8868	0.269985	0.216511	0.0727587	0.228839	moaE	BW25113_0785
8191.06	0.155151	0.211928	0.282995	0.531463	ybhL	BW25113_0786
101.16	0.193226	0.222253	0.195766	0.431279	ybhM	BW25113_0787
140.018	-0.00424031	0.169498	0.973405	0.987638	ybhN	BW25113_0788
310.293	-0.159251	0.18802	0.241821	0.486161	clsB	BW25113_0789
492.419	-0.120447	0.187352	0.372342	0.615855	ybhP	BW25113_0790
452.714	1.052	0.223686	1.72353e-07	5.27875e-06	ybhQ	BW25113_0791
280.895	0.320753	0.182409	0.0197127	0.0912867	ybhR	BW25113_0792
204.596	0.565062	0.216781	0.000723655	0.00669531	ybhS	BW25113_0793
301.441	0.215153	0.205052	0.135336	0.345221	ybhF	BW25113_0794
360.64	0.0246246	0.17182	0.847601	0.927741	ybhG	BW25113_0795
305.099	-0.239401	0.187134	0.0817968	0.246445	ybiH	BW25113_0796
1793.27	-0.621226	0.298142	0.00278075	0.0199183	rhlE	BW25113_0797
43.1975	0.0504044	0.202438	0.716729	0.858394	ybiA	BW25113_0798
2469.41	-0.625607	0.198718	0.000112424	0.00137471	dinG	BW25113_0799
732.005	-0.046758	0.158948	0.703734	0.850724	ybiB	BW25113_0800
2546.75	-0.0339358	0.165959	0.787421	0.897581	ybiC	BW25113_0801
709.28	0.545371	0.319961	0.00868807	0.0491201	ybiJ	BW25113_0802
100.328	-0.150307	0.224001	0.310454	0.559388	ybiI	BW25113_0803
409.774	-1.02225	0.282495	1.36632e-05	0.000240788	ybiX	BW25113_0804
3522.29	-1.36274	0.353881	1.61038e-06	3.82445e-05	fiu	BW25113_0805
19.2219	0.0569115	0.291766	0.719704	0.860351	mcbA	BW25113_0806
252.868	-1.14953	0.307382	5.85093e-06	0.000120296	rlmF	BW25113_0807
268.196	0.504563	0.24083	0.00373516	0.0250571	ybiO	BW25113_0808
1502.87	-0.0770628	0.174393	0.55175	0.756039	glnQ	BW25113_0809
1066.59	-0.22842	0.205065	0.113971	0.30825	glnP	BW25113_0810
4388.37	-0.123898	0.153521	0.305478	0.554631	glnH	BW25113_0811
4392.95	0.196079	0.308238	0.252377	0.499246	dps	BW25113_0812
121.652	-0.00608733	0.191415	0.964055	0.983318	rhtA	BW25113_0813
73616.8	0.156977	0.220235	0.286475	0.534329	ompX	BW25113_0814
697.75	-0.81433	0.247474	6.03391e-05	0.000812019	ybiP	BW25113_0815
5691.76	0.0190999	0.170169	0.880897	0.944259	mntS	BW25113_4705
168.368	-0.0325159	0.190327	0.809426	0.908161	mntR	BW25113_0817
596.596	-0.093624	0.163031	0.453822	0.684099	ybiR	BW25113_0818
1774.39	0.0227459	0.168824	0.85781	0.933024	ldtB	BW25113_0819
2712.64	-0.163404	0.187309	0.229127	0.472765	ybiT	BW25113_0820
263.629	-0.322955	0.253928	0.0529653	0.185504	ybiU	BW25113_0821
608.846	0.0381282	0.186951	0.775541	0.890889	ybiV	BW25113_0822
103.734	0.267212	0.209749	0.0704656	0.224447	ybiW	BW25113_0823
2.06373	-0.25712	0.478524	0.159959	0.382541	ybiY	BW25113_0824
49.264	-0.0446196	0.215281	0.754446	0.883427	fsaA	BW25113_0825
336.844	-0.0350683	0.170119	0.783301	0.896326	moeB	BW25113_0826
1188.88	-0.44921	0.236378	0.00754952	0.0441732	moeA	BW25113_0827
631.32	0.160253	0.188117	0.239077	0.483048	iaaA	BW25113_0828
2146.21	0.31989	0.203742	0.0298024	0.124158	gsiA	BW25113_0829
1454	0.30812	0.164575	0.0164297	0.0789658	gsiB	BW25113_0830
647.365	0.611464	0.196392	0.000128447	0.00153342	gsiC	BW25113_0831
905.644	0.608463	0.196892	0.000139531	0.00164365	gsiD	BW25113_0832
875.876	-0.0204823	0.18513	0.877596	0.94254	yliE	BW25113_0833
163.811	-0.0434795	0.178807	0.739693	0.873432	yliF	BW25113_0834
938.88	-0.67706	0.265386	0.000693915	0.00651517	rimO	BW25113_0835
1161.48	0.917838	0.393261	0.000663912	0.00627326	bssR	BW25113_0836
108.003	0.342822	0.270602	0.0486211	0.174839	yliI	BW25113_0837
456.118	0.365677	0.19942	0.0129347	0.0664079	gstB	BW25113_0838
711.766	-0.0491138	0.163962	0.694599	0.845089	dacC	BW25113_0839
354.468	0.135686	0.158201	0.270635	0.519175	deoR	BW25113_0840
406.525	-0.441352	0.221692	0.00617284	0.0376148	ybjG	BW25113_0841
284.973	-1.01688	0.217949	2.26723e-07	6.66805e-06	mdfA	BW25113_0842
77.4086	0.111279	0.185667	0.407082	0.647048	ybjH	BW25113_0843
279.429	0.186591	0.188276	0.172491	0.401275	ybjI	BW25113_0844
493.797	-7.72399e-05	0.166952	0.999512	0.999727	ybjJ	BW25113_0845
34.5618	-0.0753298	0.214217	0.598138	0.788925	rcdA	BW25113_0846
12.6269	0.199277	0.292223	0.237252	0.480236	rybB	BW25113_4417
3261.61	0.0194792	0.134288	0.860736	0.93506	ybjL	BW25113_0847
148.435	1.6503	0.268254	3.03043e-12	2.80378e-10	ybjM	BW25113_0848
55.5079	0.035248	0.191487	0.794369	0.901422	grxA	BW25113_0849
335.93	-0.337205	0.199928	0.0210984	0.0959037	ybjC	BW25113_0850
432.956	-0.421878	0.231678	0.0102698	0.0554169	nfsA	BW25113_0851
479.877	-0.358538	0.229063	0.0246944	0.109089	rimK	BW25113_0852
620.481	0.305779	0.272591	0.0751138	0.234273	ybjN	BW25113_0853
725	-0.177527	0.172632	0.172373	0.401209	potF	BW25113_0854
376.88	-0.225733	0.194388	0.107434	0.298229	potG	BW25113_0855
907.061	-0.00510553	0.155178	0.966405	0.984585	potH	BW25113_0856
608.266	0.41931	0.186535	0.00339155	0.023074	potI	BW25113_0857
143.913	-0.0546105	0.165635	0.664243	0.830581	ybjO	BW25113_0858
331.266	-0.653945	0.273987	0.00115212	0.0096665	rlmC	BW25113_0859
612.281	-0.0228165	0.229736	0.876025	0.941811	artJ	BW25113_0860
764.207	0.0024613	0.174977	0.984811	0.991959	artM	BW25113_0861
823.326	-0.0775241	0.187053	0.563456	0.76453	artQ	BW25113_0862
1077.5	-0.0884209	0.173663	0.494144	0.713466	artI	BW25113_0863
1122.2	-0.367788	0.208685	0.0151432	0.0748897	artP	BW25113_0864
194.704	0.0626255	0.192306	0.644685	0.81895	ybjP	BW25113_0865
703.752	-0.0726348	0.174723	0.575083	0.772985	ybjQ	BW25113_0866
1126.51	-0.0570323	0.14846	0.62952	0.81069	amiD	BW25113_0867
110.752	0.0553875	0.191356	0.682468	0.838896	ybjS	BW25113_0868
505.457	0.0572089	0.167071	0.650874	0.822714	ybjT	BW25113_0869
1302.39	-0.047607	0.160533	0.700205	0.849621	ltaE	BW25113_0870
1238.96	0.16271	0.152491	0.177455	0.408355	poxB	BW25113_0871
42.9251	0.160824	0.224104	0.279262	0.527074	hcr	BW25113_0872
43.2826	-0.519103	0.287683	0.00750024	0.0440093	hcp	BW25113_0873
294.377	-0.115869	0.22919	0.434941	0.669059	ybjE	BW25113_0874
184.537	0.324046	0.227666	0.0393541	0.151219	aqpZ	BW25113_0875
608.626	-0.19862	0.170686	0.12524	0.327172	ybjD	BW25113_0876
1460.07	-0.434391	0.213559	0.00567107	0.0352241	ybjX	BW25113_0877
573.302	0.167625	0.181915	0.210334	0.451035	macA	BW25113_0878
581.16	0.136813	0.157542	0.265526	0.514485	macB	BW25113_0879
455.757	0.417893	0.282761	0.0229186	0.102706	cspD	BW25113_0880
156.877	0.0663348	0.165624	0.598219	0.788925	clpS	BW25113_0881
19623	-0.02532	0.155735	0.834907	0.922424	clpA	BW25113_0882
87.642	-0.627128	0.340535	0.0048985	0.0316656	serW	BW25113_0883
9789.15	-0.714549	0.290931	0.000841397	0.00756919	infA	BW25113_0884
313.361	0.110817	0.181755	0.403847	0.644211	aat	BW25113_0885
1497.69	0.462804	0.201592	0.00246644	0.0180156	cydC	BW25113_0886
1654.49	0.467542	0.218062	0.00370669	0.0249038	cydD	BW25113_0887
2056.16	-0.0723135	0.156445	0.553249	0.756459	trxB	BW25113_0888
5417.61	0.28153	0.225415	0.0681499	0.220055	lrp	BW25113_0889
10441.6	-0.1483	0.15633	0.225648	0.468273	ftsK	BW25113_0890
1146.22	0.153469	0.183194	0.252292	0.499246	lolA	BW25113_0891
1639.65	0.0632585	0.157805	0.605655	0.793103	rarA	BW25113_0892
8382.41	0.070158	0.154278	0.561965	0.763579	serS	BW25113_0893
169.033	-0.105936	0.182828	0.426011	0.662899	dmsA	BW25113_0894
31.2064	-0.0663985	0.218015	0.64431	0.818707	dmsB	BW25113_0895
101.945	0.223048	0.232499	0.147722	0.363454	dmsC	BW25113_0896
1121.78	0.592026	0.409601	0.0123414	0.0640281	ycaC	BW25113_0897
746.134	-0.145746	0.18212	0.274915	0.523541	ycaD	BW25113_0898
35.4622	0.292204	0.266059	0.0835164	0.250606	ycaM	BW25113_0899
70.0086	0.0377143	0.17944	0.773516	0.889946	ycaN	BW25113_0900
72.8144	-0.248344	0.244404	0.118938	0.316625	ycaK	BW25113_0901
1371.32	0.0996378	0.207223	0.480912	0.702605	pflA	BW25113_0902
10137.7	0.748147	0.24684	0.000148743	0.00172472	pflB	BW25113_0903
9740.39	1.09898	0.198948	2.32551e-09	1.18708e-07	focA	BW25113_0904
1306.12	-0.37394	0.210846	0.0143109	0.0718135	ycaO	BW25113_0905
124.007	0.213005	0.195495	0.128993	0.333348	ycaP	BW25113_0906
13038.1	0.209089	0.170632	0.106901	0.297275	serC	BW25113_0907
1961.66	0.333167	0.21585	0.0293676	0.123039	aroA	BW25113_0908
100.636	0.196958	0.196185	0.159886	0.382541	ycaL	BW25113_0909
2748.56	-0.7821	0.245103	8.6265e-05	0.00109975	cmk	BW25113_0910
44718.9	-0.175052	0.162908	0.163762	0.388766	rpsA	BW25113_0911
3624.74	0.0470473	0.199302	0.732959	0.868946	ihfB	BW25113_0912
281.305	0.0432286	0.15725	0.72353	0.863067	ycaI	BW25113_0913
3080.49	-0.216192	0.174224	0.0999644	0.286414	msbA	BW25113_0914
769.129	-0.114677	0.198511	0.40889	0.647835	lpxK	BW25113_0915
259.474	0.008154	0.169158	0.948831	0.975578	ycaQ	BW25113_0916
165.223	-0.00904716	0.188667	0.946236	0.975379	ycaR	BW25113_0917
1991.8	-0.105322	0.155919	0.387626	0.630566	kdsB	BW25113_0918
184.918	0.011736	0.176151	0.927922	0.966894	ycbJ	BW25113_0919
128.987	0.151917	0.194346	0.271915	0.520731	ycbC	BW25113_0920
651.62	-0.215404	0.153502	0.0763401	0.236585	smtA	BW25113_0921
1812.38	-0.326575	0.183622	0.0182144	0.0859618	mukF	BW25113_0922
1868.04	-0.356338	0.213983	0.0200297	0.0926154	mukE	BW25113_0923
8278.97	-0.172853	0.147543	0.143727	0.359805	mukB	BW25113_0924
1773.79	-0.114613	0.169097	0.369657	0.613012	ldtD	BW25113_0925
6601.62	0.694749	0.206049	4.95838e-05	0.000694642	ycbK	BW25113_0926
4032.07	0.91347	0.196182	2.87822e-07	8.08998e-06	ycbL	BW25113_0927
17860.9	0.111535	0.170015	0.383943	0.626871	aspC	BW25113_0928
234887	-0.48405	0.250971	0.00618808	0.0376426	ompF	BW25113_0929
9030.24	0.0764406	0.143057	0.508556	0.725971	asnS	BW25113_0930
4809.17	-0.156038	0.178988	0.238644	0.482612	pncB	BW25113_0931
3805.88	0.0795841	0.152655	0.508163	0.725644	pepN	BW25113_0932
33.5669	0.359638	0.286325	0.0459088	0.16739	ssuB	BW25113_0933
12.6183	0.0639351	0.25491	0.675716	0.836358	ssuC	BW25113_0934
11.7233	0.217388	0.310909	0.211046	0.451688	ssuD	BW25113_0935
8.58997	0.395148	0.406386	0.0597141	0.201054	ssuA	BW25113_0936
4.01574	0.154583	0.357975	0.365764	0.609221	ssuE	BW25113_0937
61.0919	0.00898588	0.197359	0.947706	0.975379	elfA	BW25113_0938
3.22238	0.525788	0.619613	0.0286582	0.120408	elfD	BW25113_0939
75.261	-0.13246	0.199127	0.342354	0.588168	elfC	BW25113_0940
76.0735	-0.071192	0.200319	0.607412	0.793854	elfG	BW25113_0941
29.9944	-0.154824	0.23231	0.304798	0.553849	ycbU	BW25113_0942
34.938	0.0406807	0.212564	0.774235	0.89035	ycbV	BW25113_0943
66.2645	-0.0195186	0.189413	0.884571	0.947054	ycbF	BW25113_0944
1698.52	-0.996359	0.198964	4.78463e-08	1.68639e-06	pyrD	BW25113_0945
3047.63	0.183513	0.192258	0.184425	0.417414	zapC	BW25113_0946
844.922	0.143135	0.162692	0.253241	0.500064	ycbX	BW25113_0947
2660.57	-1.43069	0.255173	2.33334e-10	1.59421e-08	rlmL	BW25113_0948
2322.93	-0.676506	0.201779	5.33531e-05	0.000738134	uup	BW25113_0949
1240.35	-0.273794	0.179843	0.0427623	0.160259	pqiA	BW25113_0950
1924.18	-0.195427	0.148153	0.0995666	0.285674	pqiB	BW25113_0951
611.91	0.135746	0.205416	0.338206	0.584335	pqiC	BW25113_0952
8459.02	1.03676	0.234271	6.13074e-07	1.61605e-05	rmf	BW25113_0953
7768.64	0.0758867	0.230023	0.606494	0.793349	fabA	BW25113_0954
2126.91	-0.31618	0.199506	0.029489	0.123272	ycbZ	BW25113_0955
183.895	-0.0290445	0.163009	0.815708	0.910472	matP	BW25113_0956
33076.4	-0.0174835	0.180175	0.894009	0.952442	ompA	BW25113_0957
661.413	0.12043	0.206393	0.395171	0.637008	sulA	BW25113_0958
429.077	0.163707	0.229595	0.276531	0.52501	sxy	BW25113_0959
1010.15	-0.384417	0.236319	0.0190992	0.0889094	yccS	BW25113_0960
251.879	-0.323101	0.227029	0.0395575	0.151836	yccF	BW25113_0961
992.678	-0.254934	0.18612	0.0637405	0.210253	helD	BW25113_0962
3759.39	0.118144	0.181873	0.374071	0.617794	mgsA	BW25113_0963
141.894	-0.0670765	0.21526	0.639127	0.81534	yccT	BW25113_0964
50.454	0.428265	0.268667	0.0170527	0.0816065	yccU	BW25113_0965
206.616	0.165371	0.195722	0.234561	0.47718	hspQ	BW25113_0966
506.85	-0.965342	0.262177	1.27563e-05	0.000229269	rlmI	BW25113_0967
333.51	0.263493	0.23397	0.092385	0.270655	yccX	BW25113_0968
178.48	0.319366	0.254247	0.0554872	0.191765	tusE	BW25113_0969
25431.1	0.614834	0.30278	0.00323316	0.0222957	yccA	BW25113_0970
171.474	-1.78042	0.344834	8.62948e-10	5.04592e-08	serT	BW25113_0971
20.5736	0.12559	0.281698	0.435382	0.669273	hyaA	BW25113_0972
23.1054	-0.109659	0.276468	0.490607	0.711199	hyaB	BW25113_0973
39.0782	-0.120347	0.217527	0.407032	0.647048	hyaC	BW25113_0974
23.9865	-0.489509	0.344756	0.0194143	0.0900927	hyaD	BW25113_0975
25.9965	-0.153121	0.2448	0.321037	0.570248	hyaE	BW25113_0976
29.8211	0.684223	0.346615	0.00304648	0.0213397	hyaF	BW25113_0977
216.678	0.557911	0.218283	0.00085863	0.00769447	cbdA	BW25113_0978
91.0736	0.446753	0.245478	0.00931601	0.0519754	cbdB	BW25113_0979
2.7961	0.0947723	0.360463	0.561313	0.763213	cbdX	BW25113_4592
182.779	0.333053	0.210493	0.0270712	0.115822	appA	BW25113_0980
1062.6	0.263652	0.192341	0.0604652	0.202967	etk	BW25113_0981
11.8761	-0.0101925	0.264076	0.947063	0.975379	etp	BW25113_0982
30.5309	-0.410849	0.32413	0.0358282	0.140933	gfcE	BW25113_0983
53.3503	-0.707447	0.354021	0.0026901	0.0193626	gfcD	BW25113_0984
18.8086	-0.270414	0.303807	0.127286	0.330884	gfcC	BW25113_0985
38.3479	-0.505458	0.335051	0.0152877	0.0753526	gfcB	BW25113_0986
170.778	-0.248304	0.205911	0.0879527	0.26046	gfcA	BW25113_0987
26.0166	-0.019377	0.233732	0.895276	0.953001	insA_4	BW25113_4516
20.2752	-0.299542	0.374205	0.119824	0.318002	insB1_4	BW25113_0988
127.804	-2.04111	0.255776	5.51156e-18	8.74173e-16	cspH	BW25113_0989
301989	-0.0957705	0.158768	0.436718	0.67063	cspG	BW25113_0990
2491.08	-0.0812675	0.16628	0.519814	0.733786	ymcE	BW25113_0991
173.43	-0.0923345	0.219227	0.52371	0.736899	gnsA	BW25113_4517
39.6677	0.0383785	0.22028	0.789777	0.898872	yccM	BW25113_0992
141.392	-0.222472	0.245031	0.159227	0.382024	torS	BW25113_0993
42.2786	0.014797	0.211669	0.91662	0.960414	torT	BW25113_0994
100.394	-0.130466	0.183217	0.328943	0.576914	torR	BW25113_0995
8.77109	-0.00423194	0.277911	0.978312	0.989903	torC	BW25113_0996
72.9168	-0.0774952	0.228968	0.598306	0.788925	torA	BW25113_0997
61.6528	-0.0329156	0.180973	0.802466	0.904113	torD	BW25113_0998
62.9352	0.236113	0.225761	0.121304	0.320542	cbpM	BW25113_0999
589.398	0.10278	0.159759	0.405764	0.64616	cbpA	BW25113_1000
64.4144	-0.0339797	0.201337	0.806046	0.906292	yccE	BW25113_1001
255.043	0.346716	0.222087	0.0264028	0.113399	agp	BW25113_1002
187.339	0.108044	0.243862	0.477134	0.699622	yccJ	BW25113_1003
946.64	0.0150454	0.209403	0.914834	0.960045	wrbA	BW25113_1004
265.413	0.509134	0.228329	0.00254177	0.0184144	ymdF	BW25113_4518
86.5908	0.317068	0.229121	0.0440752	0.163396	rutG	BW25113_1006
7.47259	0.0764782	0.289681	0.631086	0.811542	rutF	BW25113_1007
3.88575	-0.0507252	0.3252	0.751952	0.881346	rutE	BW25113_1008
9.80288	-0.619011	0.452857	0.0124957	0.0646777	rutD	BW25113_1009
4.47626	0.104201	0.330244	0.526655	0.738514	rutC	BW25113_1010
4.15269	-0.689663	0.652395	0.0121539	0.0634257	rutB	BW25113_1011
10.3552	-0.726499	0.518976	0.00756655	0.0442034	rutA	BW25113_1012
363.78	-0.0349627	0.173542	0.786104	0.896991	rutR	BW25113_1013
623.008	0.0253608	0.167814	0.841183	0.924906	putA	BW25113_1014
851.472	-0.394034	0.257294	0.0225908	0.101647	putP	BW25113_1015
1076.53	-0.74796	0.198353	1.1478e-05	0.000210636	efeU	BW25113_4490
1772.08	-0.950272	0.250417	8.86449e-06	0.00016752	efeO	BW25113_1018
1369.6	-0.516136	0.221135	0.0018495	0.0140644	efeB	BW25113_1019
1718.85	-0.182118	0.203428	0.200992	0.439059	phoH	BW25113_1020
10.9466	0.17882	0.303185	0.289644	0.53713	pgaD	BW25113_1021
22.1377	0.0252712	0.220907	0.860669	0.93506	pgaC	BW25113_1022
46.4051	0.038733	0.195659	0.776811	0.891525	pgaB	BW25113_1023
147.711	0.116273	0.178994	0.377575	0.62131	pgaA	BW25113_1024
269.434	-0.189196	0.201653	0.182692	0.415074	ycdT	BW25113_1025
3.66083	0.0603854	0.427732	0.680533	0.838896	insF1_4	BW25113_1026
2.10148	-0.199918	0.431798	0.252082	0.499106	insE1_4	BW25113_1027
4.31737	0.0971717	0.451984	0.506167	0.724329	ymdE	BW25113_1028
30.2609	-0.148613	0.241455	0.331948	0.579246	ycdU	BW25113_1029
5.76425	0.519177	0.503771	0.0290635	0.12188	serX	BW25113_1032
577.737	-0.0309906	0.155375	0.798414	0.902458	ghrA	BW25113_1033
1134.39	-0.0877464	0.14684	0.455322	0.685429	ycdX	BW25113_1034
850.152	-0.116142	0.147811	0.325439	0.574426	ycdY	BW25113_1035
517.114	-0.164561	0.165334	0.19399	0.428793	ycdZ	BW25113_1036
289.714	1.006	0.196799	2.78868e-08	1.08636e-06	csgG	BW25113_1037
29.9404	1.42312	0.360607	8.65251e-07	2.19576e-05	csgF	BW25113_1038
67.8164	1.04952	0.32173	3.90507e-05	0.000563066	csgE	BW25113_1039
317.284	0.915658	0.431687	0.0010612	0.00911563	csgD	BW25113_1040
2.98057	0.284159	0.462241	0.136944	0.348122	csgB	BW25113_1041
14.8769	0.374965	0.386584	0.0667081	0.217193	csgA	BW25113_1042
22.6121	0.252902	0.299981	0.148167	0.364146	csgC	BW25113_1043
33.7915	-0.0249803	0.210982	0.859581	0.934492	ymdA	BW25113_1044
241.312	-0.133794	0.179861	0.312208	0.561116	ymdB	BW25113_1045
691.276	-0.10836	0.159422	0.380334	0.6235	clsC	BW25113_1046
527.223	-1.34545	0.260682	4.44065e-09	2.12053e-07	opgC	BW25113_1047
2833.31	-0.849332	0.2252	1.11254e-05	0.000205865	opgG	BW25113_1048
5480.37	-0.251553	0.185658	0.0667708	0.217237	opgH	BW25113_1049
59.6572	0.117056	0.225862	0.427438	0.66327	yceK	BW25113_1050
70.8136	0.0247963	0.189581	0.853762	0.931953	msyB	BW25113_1051
114.111	-0.120696	0.176195	0.355889	0.601499	mdtG	BW25113_1053
567.396	-0.254446	0.220988	0.0930339	0.271997	lpxL	BW25113_1054
4625.27	-0.590408	0.281671	0.0029197	0.020692	yceA	BW25113_1055
696.11	0.307869	0.308576	0.0905316	0.266612	yceI	BW25113_1056
93.4429	0.53357	0.322695	0.0101363	0.0548966	yceJ	BW25113_1057
13.5613	0.161842	0.279852	0.32127	0.570248	yceO	BW25113_1058
730.67	0.330624	0.205746	0.0260102	0.112914	solA	BW25113_1059
7478	-0.0236647	0.167811	0.85167	0.930447	bssS	BW25113_1060
436.181	0.0918797	0.198998	0.507161	0.724955	dinI	BW25113_1061
904.386	-0.326046	0.290276	0.0679344	0.219786	pyrC	BW25113_1062
1032.27	0.503493	0.275407	0.0074539	0.0439029	yceB	BW25113_1063
722.482	0.135605	0.267408	0.393229	0.636833	grxB	BW25113_1064
415.262	0.260372	0.216832	0.0829863	0.249183	mdtH	BW25113_1065
994.963	-0.348939	0.204054	0.0188106	0.0879345	rimJ	BW25113_1066
573.835	-0.360224	0.244905	0.0299349	0.124338	yceH	BW25113_1067
335.291	-0.122702	0.176283	0.348189	0.594506	yceM	BW25113_1068
1102.28	-0.147623	0.197543	0.289357	0.53713	murJ	BW25113_1069
59.4038	0.133467	0.234415	0.375352	0.61899	flgN	BW25113_1070
234.007	0.205197	0.191393	0.138367	0.350535	flgM	BW25113_1071
44.278	-0.948672	0.287843	4.68181e-05	0.000663821	flgA	BW25113_1072
74.431	-2.2169	0.38866	6.29654e-11	4.66049e-09	flgB	BW25113_1073
64.6271	-2.37745	0.396915	1.76869e-11	1.40264e-09	flgC	BW25113_1074
129.072	-2.25625	0.342237	2.98526e-13	3.01308e-11	flgD	BW25113_1075
142.389	-1.70362	0.329906	9.70586e-10	5.52612e-08	flgE	BW25113_1076
67.0398	-1.08894	0.347517	5.00232e-05	0.000698595	flgF	BW25113_1077
67.754	-1.01702	0.363005	0.00015642	0.00180901	flgG	BW25113_1078
52.3884	-1.14443	0.461647	0.000226076	0.00247292	flgH	BW25113_1079
125.575	-0.98374	0.32828	0.000102542	0.00127204	flgI	BW25113_1080
70.2112	-1.46277	0.345051	2.14839e-07	6.40337e-06	flgJ	BW25113_1081
107.983	-1.0911	0.238409	2.65333e-07	7.50539e-06	flgK	BW25113_1082
177.009	-0.0168696	0.169246	0.894416	0.952542	flgL	BW25113_1083
6901.8	-0.0722355	0.151435	0.54611	0.751325	rne	BW25113_1084
6.22839	0.166397	0.330233	0.330775	0.578107	yceQ	BW25113_1085
645.975	-0.952771	0.187046	3.42029e-08	1.26579e-06	rluC	BW25113_1086
1023.83	0.400533	0.287896	0.0294904	0.123272	yceF	BW25113_1087
3202.58	-0.0127702	0.244818	0.932028	0.969051	psrD	BW25113_4418
46779.3	-0.25381	0.249938	0.115715	0.311445	yceD	BW25113_1088
21606.7	-0.311064	0.263756	0.0663131	0.216237	rpmF	BW25113_1089
8897.44	-0.684586	0.208491	6.7791e-05	0.000901377	plsX	BW25113_1090
5321.58	-0.698595	0.177661	5.97449e-06	0.000122271	fabH	BW25113_1091
4187.64	-0.600789	0.19516	0.00014661	0.00170891	fabD	BW25113_1092
18807	0.0558662	0.177305	0.668342	0.832568	fabG	BW25113_1093
10655.7	0.105312	0.216851	0.466062	0.692411	acpP	BW25113_1094
6568.5	0.157441	0.157608	0.200798	0.438851	fabF	BW25113_1095
782.356	-0.0337478	0.158341	0.783197	0.896326	pabC	BW25113_1096
399.09	-0.199832	0.181129	0.136244	0.347137	yceG	BW25113_1097
887.959	-0.221018	0.19947	0.119883	0.318002	tmk	BW25113_1098
669.354	-0.279021	0.186318	0.0435174	0.161909	holB	BW25113_1099
592.244	0.0941666	0.174974	0.468511	0.694711	ycfH	BW25113_1100
26028.9	0.34066	0.247748	0.0398995	0.152753	ptsG	BW25113_1101
2107.72	-0.0537068	0.207912	0.702554	0.850396	fhuE	BW25113_1102
324.652	0.0703694	0.200422	0.611618	0.797113	hinT	BW25113_1103
610.161	0.16853	0.176202	0.199901	0.43732	ycfL	BW25113_1104
630.769	0.336968	0.227833	0.0329405	0.133461	lpoB	BW25113_1105
216.485	-0.0178656	0.160785	0.885127	0.947421	thiK	BW25113_1106
495.8	-0.0200632	0.151938	0.86697	0.937641	nagZ	BW25113_1107
578.849	0.139992	0.191242	0.30634	0.555355	ycfP	BW25113_1108
5265.15	-1.98143	0.272443	1.12025e-15	1.55469e-13	ndh	BW25113_1109
489.246	-0.88851	0.269348	5.26669e-05	0.000730917	ycfJ	BW25113_1110
94.572	-0.0822869	0.173815	0.524561	0.736899	ycfQ	BW25113_1111
17.5973	-0.360251	0.40109	0.0776313	0.238589	bhsA	BW25113_1112
590.912	0.586862	0.22811	0.000767576	0.00701184	ldtC	BW25113_1113
3418.6	-0.0364524	0.14507	0.754468	0.883427	mfd	BW25113_1114
16.1475	0.117203	0.258578	0.452105	0.682924	ycfT	BW25113_1115
3159.33	0.0681786	0.175504	0.599482	0.79	lolC	BW25113_1116
994.049	0.0370021	0.143403	0.749185	0.87996	lolD	BW25113_1117
3847.56	0.317713	0.166471	0.0142227	0.0714512	lolE	BW25113_1118
1741.89	0.11514	0.179184	0.382446	0.625808	nagK	BW25113_1119
217.658	0.380558	0.226524	0.0172274	0.0821383	cobB	BW25113_1120
11.5711	-1.05383	0.542257	0.00094241	0.00828761	ycfZ	BW25113_1121
18.9018	-0.465991	0.358983	0.0267907	0.114732	ymfA	BW25113_1122
1389.27	0.00409371	0.168903	0.974277	0.987845	potD	BW25113_1123
859.679	-0.367278	0.252457	0.0299575	0.124338	potC	BW25113_1124
1196.79	-0.385802	0.258577	0.0254906	0.111641	potB	BW25113_1125
1228.91	-0.570918	0.28662	0.00402531	0.0268012	potA	BW25113_1126
2536.48	0.296095	0.262662	0.0780592	0.239407	pepT	BW25113_1127
1423.32	0.214757	0.209626	0.140656	0.355177	roxA	BW25113_1128
1023.04	0.0582108	0.141978	0.612891	0.798197	phoQ	BW25113_1129
783.097	0.023959	0.150745	0.84074	0.924906	phoP	BW25113_1130
809.578	-1.18485	0.211594	1.01149e-09	5.55364e-08	purB	BW25113_1131
496.089	-0.377115	0.271115	0.0326656	0.132724	hflD	BW25113_1132
1933.28	-0.748047	0.279603	0.000429721	0.00434713	mnmA	BW25113_1133
171.391	-0.506783	0.301555	0.0104609	0.0560395	nudJ	BW25113_1134
429.486	-0.939169	0.272235	2.93889e-05	0.000454759	rluE	BW25113_1135
12372.8	0.0434399	0.166233	0.730271	0.867502	icd	BW25113_1136
264.193	-0.122465	0.203241	0.383909	0.626871	ymfD	BW25113_1137
93.0414	0.0872605	0.230472	0.554876	0.757285	ymfE	BW25113_1138
620.236	0.257458	0.209332	0.0802683	0.242838	lit	BW25113_1139
114.455	0.0617254	0.180494	0.639134	0.81534	intE	BW25113_1140
89.8846	0.55423	0.294423	0.00555377	0.0347385	xisE	BW25113_1141
1276.06	0.0999274	0.156481	0.413258	0.651733	ymfI	BW25113_1143
134.255	0.82731	0.269962	0.000120463	0.00145374	ymfJ	BW25113_1144
366.287	0.134249	0.159435	0.2779	0.526191	cohE	BW25113_1145
11.6092	0.967531	0.525757	0.00152506	0.0120943	croE	BW25113_1146
37.262	0.38671	0.362345	0.0555429	0.191809	ymfL	BW25113_1147
0.976699	-0.0375994	0.422346	0.796254	0.901831	ymfM	BW25113_1148
3.0687	0.187771	0.399783	0.283144	0.531463	oweE	BW25113_4692
22.7835	0.352258	0.32383	0.0635528	0.210086	aaaE	BW25113_4693
4.728	0.111771	0.330552	0.498981	0.718773	ymfR	BW25113_1150
9.33717	0.218379	0.329619	0.216932	0.458105	beeE	BW25113_1151
12.4154	-0.0654125	0.265297	0.672875	0.835637	jayE	BW25113_1152
7.75932	0.244161	0.363026	0.183933	0.417093	ymfQ	BW25113_1153
0.981266	-0.157678	0.480538	0.307149	0.5563	stfP	BW25113_1154
16.5105	0.080264	0.264421	0.605386	0.793103	tfaP	BW25113_1155
15.5295	-0.0802702	0.247458	0.596855	0.78841	tfaE	BW25113_1156
1.92521	0.155819	0.418446	0.349828	0.595839	stfE	BW25113_1157
1.82786	-0.267473	0.510215	0.140879	0.355277	pinE	BW25113_1158
511.109	0.674851	0.237018	0.000287449	0.00303221	mcrA	BW25113_1159
51.0372	0.199745	0.240792	0.199071	0.436149	icdC	BW25113_4519
8.84983	-0.127481	0.304114	0.438492	0.672193	iraM	BW25113_1160
65.8462	-0.195376	0.225108	0.193904	0.428793	ycgX	BW25113_1161
768.853	-0.0587615	0.165122	0.639963	0.815517	bluR	BW25113_1162
3821.69	0.343084	0.183001	0.0132531	0.0677297	bluF	BW25113_1163
64.2534	0.0185683	0.186287	0.889282	0.948895	ycgZ	BW25113_1164
8.9386	0.00567519	0.273232	0.970791	0.986918	ymgA	BW25113_1165
42.3399	0.0540941	0.218034	0.706363	0.852434	ariR	BW25113_1166
39.3224	-0.113298	0.211528	0.428454	0.663446	ymgC	BW25113_1167
52.4505	-0.0129949	0.196502	0.92429	0.965621	ycgG	BW25113_1168
9.37993	-0.29177	0.349121	0.121238	0.320542	ymgF	BW25113_4520
143.263	0.364247	0.202305	0.0140992	0.071112	ycgH	BW25113_4491
155.184	0.408098	0.257613	0.0189425	0.0884583	ymgD	BW25113_1171
107.726	0.309215	0.227155	0.0479356	0.173329	ymgG	BW25113_1172
5.81638	0.00381655	0.293758	0.980675	0.991598	ymgI	BW25113_4593
6.96076	0.143726	0.313317	0.389619	0.632651	ymgJ	BW25113_4594
6.47936	0.209039	0.359258	0.241752	0.486161	ycgI	BW25113_4521
484.25	0.296251	0.265179	0.0793308	0.241307	minE	BW25113_1174
2889.3	0.181635	0.19657	0.194072	0.428793	minD	BW25113_1175
1131.32	0.0158732	0.173448	0.901865	0.954616	minC	BW25113_1176
640.332	-0.395504	0.199909	0.00779747	0.0450893	ycgJ	BW25113_1177
65.2326	-0.0559101	0.254679	0.713989	0.857211	pliG	BW25113_1178
379.333	0.14817	0.178383	0.261789	0.510811	ycgL	BW25113_1179
759.72	0.0415799	0.226863	0.775433	0.890889	ycgM	BW25113_1180
301.398	0.0622362	0.235112	0.674665	0.835965	ycgN	BW25113_1181
4.75257	0.226242	0.390207	0.21415	0.45572	hlyE	BW25113_1182
199.655	0.225442	0.200418	0.113933	0.30825	umuD	BW25113_1183
180.336	0.354336	0.217214	0.0218207	0.0985814	umuC	BW25113_1184
1860.69	0.130086	0.204449	0.357092	0.602753	dsbB	BW25113_1185
1663.86	0.0339718	0.192932	0.802327	0.904113	nhaB	BW25113_1186
1226.56	0.0410933	0.149295	0.728941	0.866959	fadR	BW25113_1187
831.596	-0.0399581	0.191247	0.767565	0.887929	ycgB	BW25113_1188
2197.77	-0.0351424	0.198074	0.798099	0.902331	dadA	BW25113_1189
1173.58	0.176849	0.23564	0.247296	0.493148	dadX	BW25113_1190
1774.23	0.13705	0.175035	0.293631	0.541216	cvrA	BW25113_1191
883.032	-0.0133085	0.153764	0.912126	0.958564	ldcA	BW25113_1192
411.376	0.0181306	0.209192	0.897424	0.953916	emtA	BW25113_1193
9.51596	0.217675	0.32228	0.215446	0.456565	ycgR	BW25113_1194
44.2026	-0.0317597	0.25153	0.833802	0.922188	ymgE	BW25113_1195
18.3778	0.0233768	0.247139	0.876415	0.941955	ycgY	BW25113_1196
134.561	0.149974	0.188591	0.270412	0.519175	treA	BW25113_1197
1748.17	0.94256	0.168914	2.70032e-09	1.33246e-07	dhaM	BW25113_1198
2032.67	0.854337	0.219044	6.87112e-06	0.000138075	dhaL	BW25113_1199
3710.65	0.366294	0.189986	0.0102576	0.0554169	dhaK	BW25113_1200
174.767	0.0377571	0.179634	0.773385	0.889946	dhaR	BW25113_1201
246.632	-0.000391138	0.171079	0.997558	0.998908	ycgV	BW25113_1202
745.283	-0.976134	0.217477	5.46709e-07	1.46261e-05	ychF	BW25113_1203
283.351	-0.475993	0.212914	0.00278818	0.0199393	pth	BW25113_1204
1107.93	0.500683	0.230343	0.00305184	0.0213436	ychH	BW25113_1205
725.642	0.013669	0.171425	0.914924	0.960045	dauA	BW25113_1206
5336.89	-0.205132	0.19418	0.14165	0.356222	prs	BW25113_1207
3319.43	-0.136067	0.17661	0.29942	0.547212	ispE	BW25113_1208
466.777	0.0567995	0.191806	0.675213	0.835969	lolB	BW25113_1209
4710.98	-0.275591	0.178972	0.0408747	0.155017	hemA	BW25113_1210
1495.94	-0.501361	0.261069	0.00596299	0.0366782	prfA	BW25113_1211
855.509	-0.467923	0.262412	0.00941573	0.0522461	prmC	BW25113_1212
180.796	-0.205062	0.209038	0.157891	0.38067	ychQ	BW25113_1213
2744.18	-0.0176893	0.155526	0.884136	0.947045	ychA	BW25113_1214
2543.3	0.0937771	0.149814	0.430641	0.664979	kdsA	BW25113_1215
264.708	0.0678468	0.207599	0.629866	0.81069	ldrA	BW25113_4419
94.2909	0.480972	0.252371	0.00662978	0.0396804	rdlA	BW25113_4420
226.846	0.0583099	0.194033	0.668842	0.832884	ldrB	BW25113_4421
12.9258	0.0463374	0.261821	0.763038	0.887655	rdlB	BW25113_4422
189.517	-0.0448482	0.191029	0.74004	0.873609	ldrC	BW25113_4423
106.937	0.146599	0.206496	0.30332	0.551615	rdlC	BW25113_4424
1993.01	0.275646	0.197813	0.0541251	0.187642	chaA	BW25113_1216
557.6	0.139916	0.21025	0.329442	0.576914	chaB	BW25113_1217
1160.76	0.457615	0.275665	0.0130911	0.0670558	chaC	BW25113_1218
266.336	0.106197	0.19542	0.440288	0.673432	ychN	BW25113_1219
491.309	-0.0378443	0.177715	0.771685	0.88945	ychO	BW25113_1220
300.809	-0.250689	0.201292	0.0811996	0.244978	narL	BW25113_1221
1107.44	-0.370568	0.193889	0.010452	0.0560395	narX	BW25113_1222
8.47238	0.0711226	0.287332	0.654011	0.825132	narK	BW25113_1223
181.846	-0.0858066	0.191625	0.52784	0.739242	narG	BW25113_1224
107.86	-0.168091	0.214496	0.249	0.495572	narH	BW25113_1225
73.3928	0.00218862	0.182787	0.986784	0.992777	narJ	BW25113_1226
32.7834	0.0735356	0.237624	0.622105	0.805706	narI	BW25113_1227
0.439122	0.230446	0.560636	0.147229	0.362844	rttR	BW25113_4425
271.842	-0.655426	0.313115	0.00248168	0.0180611	tyrV	BW25113_1230
370.2	-0.853793	0.259466	5.72635e-05	0.000776367	tyrT	BW25113_1231
2782.48	0.0246274	0.160228	0.841861	0.925193	purU	BW25113_1232
2085.89	-0.0861695	0.153328	0.474964	0.69868	ychJ	BW25113_1233
1101.15	-0.162736	0.148064	0.169449	0.396064	rssA	BW25113_1234
1487.71	-0.155003	0.151898	0.197615	0.433815	rssB	BW25113_1235
2902.34	0.00739848	0.201257	0.957312	0.979066	galU	BW25113_1236
17726.2	-0.0334627	0.216994	0.814969	0.910465	hns	BW25113_1237
1039.42	-0.464004	0.257334	0.00909822	0.0510748	tdk	BW25113_1238
41.0728	0.0800778	0.211976	0.573777	0.772633	insZ	BW25113_4573
10150.2	0.62216	0.19582	0.000101964	0.00126841	adhE	BW25113_1241
628.756	0.289332	0.243126	0.0725517	0.228554	ychE	BW25113_1242
4302.97	0.142118	0.199798	0.309992	0.558942	oppA	BW25113_1243
1332.08	0.354091	0.225092	0.0248103	0.109417	oppB	BW25113_1244
1057.14	0.297444	0.17952	0.0282199	0.119357	oppC	BW25113_1245
920.737	0.389947	0.200249	0.00866684	0.049119	oppD	BW25113_1246
961.273	0.644948	0.200788	8.87846e-05	0.00112334	oppF	BW25113_1247
836.905	0.0668521	0.190342	0.620949	0.804679	yciU	BW25113_1248
1631.89	0.116841	0.147288	0.321491	0.570412	clsA	BW25113_1249
750.597	0.229645	0.194918	0.102268	0.290392	yciY	BW25113_4595
553.426	0.557282	0.24652	0.00203833	0.0153688	kch	BW25113_1250
799.739	0.910999	0.224345	3.51275e-06	7.5363e-05	yciI	BW25113_1251
1701.25	0.108524	0.173165	0.401496	0.641934	tonB	BW25113_1252
203.001	-0.293722	0.254654	0.0755722	0.235109	yciA	BW25113_1253
768.834	0.257035	0.226392	0.094184	0.274096	yciB	BW25113_1254
1164.41	0.295332	0.185172	0.0325218	0.132261	yciC	BW25113_1255
46.6907	0.571248	0.322544	0.00685969	0.0408911	ompW	BW25113_1256
171.486	0.0264095	0.164393	0.832912	0.921975	yciE	BW25113_1257
14.1495	0.215006	0.319027	0.219062	0.460631	yciF	BW25113_1258
14.9983	0.15583	0.291516	0.344781	0.590541	yciG	BW25113_1259
1247.94	-0.0559279	0.197153	0.683787	0.838896	trpA	BW25113_1260
1413.93	-0.0829112	0.191844	0.54194	0.748137	trpB	BW25113_1261
1545.1	-0.189663	0.182967	0.159071	0.381882	trpC	BW25113_1262
1035.1	-0.808664	0.208307	7.52049e-06	0.000146489	trpD	BW25113_1263
913.204	-1.38666	0.254042	6.98062e-10	4.36633e-08	trpE	BW25113_1264
57.5815	0.222745	0.221781	0.138672	0.351107	trpL	BW25113_1265
579.35	-0.814076	0.218015	1.30497e-05	0.000231814	yciV	BW25113_1266
705.476	-0.0650887	0.166164	0.605724	0.793103	yciO	BW25113_1267
171.785	0.0269614	0.166826	0.830791	0.921005	yciQ	BW25113_1268
1851.59	-0.933991	0.209015	6.41928e-07	1.67694e-05	rluB	BW25113_1269
287.77	0.0701135	0.165468	0.577423	0.774724	btuR	BW25113_1270
439.735	-0.0582024	0.156123	0.632641	0.811721	yciK	BW25113_1271
820.345	0.0890064	0.153661	0.461169	0.688189	sohB	BW25113_1272
207.449	0.145387	0.208396	0.30938	0.558065	yciN	BW25113_1273
5617.02	-0.33325	0.202718	0.0236766	0.105043	topA	BW25113_1274
2342.76	0.493948	0.270385	0.00772292	0.0448333	cysB	BW25113_1275
215.032	0.794054	0.308302	0.000515393	0.00504408	ymiA	BW25113_4522
805.695	0.765271	0.258237	0.000179386	0.0020427	yciX	BW25113_4523
2600.43	-0.113229	0.162514	0.364743	0.608644	acnA	BW25113_1276
1138.42	0.059241	0.229234	0.686353	0.839617	ribA	BW25113_1277
686.408	-0.131304	0.148811	0.268514	0.51779	pgpB	BW25113_1278
1147.45	0.112057	0.14955	0.346135	0.591908	yciS	BW25113_1279
3079.53	0.180618	0.14595	0.124063	0.32563	yciM	BW25113_1280
748.887	-0.998502	0.31413	5.8399e-05	0.000788298	pyrF	BW25113_1281
68.3013	-0.488593	0.321442	0.0159028	0.0773539	yciH	BW25113_1282
277.074	1.17369	0.369521	3.27831e-05	0.000495203	osmB	BW25113_1283
2307.08	0.544956	0.327054	0.00947623	0.0524084	yciT	BW25113_1284
45.9486	0.308783	0.28478	0.0787545	0.240047	yciZ	BW25113_4596
269.687	0.0691755	0.159163	0.574315	0.772738	gmr	BW25113_1285
12.4434	0.309733	0.351439	0.104557	0.294818	ymiB	BW25113_4672
4237.88	0.0306072	0.146343	0.79391	0.901266	rnb	BW25113_1286
396.349	1.45895	0.218098	2.07829e-13	2.14644e-11	yciW	BW25113_1287
8739.49	-0.0280289	0.205405	0.840854	0.924906	fabI	BW25113_1288
35.9895	0.087104	0.215966	0.544457	0.74998	ycjD	BW25113_1289
367.93	-0.196356	0.169393	0.127781	0.331276	sapF	BW25113_1290
1524.65	-0.257724	0.18123	0.0569851	0.19482	sapD	BW25113_1291
721.345	-0.131085	0.173198	0.312028	0.561116	sapC	BW25113_1292
729.801	0.0992693	0.154409	0.412678	0.651281	sapB	BW25113_1293
875.392	0.00653293	0.149497	0.956085	0.978966	sapA	BW25113_1294
351.83	0.214799	0.168719	0.0956203	0.277368	ymjA	BW25113_1295
1573.99	0.273075	0.220018	0.0722838	0.228316	puuP	BW25113_1296
4043.8	0.225338	0.247007	0.155916	0.377998	puuA	BW25113_1297
1656.85	0.233439	0.207453	0.108875	0.300326	puuD	BW25113_1298
1203.26	0.109795	0.208613	0.439613	0.672982	puuR	BW25113_1299
686.511	0.0893899	0.233996	0.547949	0.753154	puuC	BW25113_1300
393.912	-0.0376648	0.251314	0.803559	0.90459	puuB	BW25113_1301
273.078	-0.106374	0.222024	0.466367	0.692456	puuE	BW25113_1302
125.298	-0.311526	0.218516	0.0417978	0.157442	pspF	BW25113_1303
460.794	0.0848697	0.178295	0.51731	0.731881	pspA	BW25113_1304
86.0985	0.142436	0.207394	0.31786	0.567371	pspB	BW25113_1305
61.6877	0.16862	0.222303	0.25579	0.503306	pspC	BW25113_1306
17.6589	-0.044799	0.245018	0.765507	0.887655	pspD	BW25113_1307
127.483	0.289278	0.213126	0.0536784	0.186969	pspE	BW25113_1308
16.8796	-0.226076	0.297654	0.188778	0.423202	ycjM	BW25113_1309
3.02863	0.212128	0.411087	0.235804	0.478586	ycjN	BW25113_1310
7.99602	0.118313	0.298021	0.468043	0.694249	ycjO	BW25113_1311
7.8241	-0.00581537	0.283578	0.970346	0.986918	ycjP	BW25113_1312
34.7594	-0.0117405	0.210963	0.933698	0.969274	ycjQ	BW25113_1313
21.7588	-0.130834	0.249404	0.396759	0.638178	ycjR	BW25113_1314
38.7873	-0.0131649	0.206994	0.925065	0.96573	ycjS	BW25113_1315
114.352	0.185002	0.190794	0.179204	0.409955	ycjT	BW25113_1316
6.92073	-0.0733308	0.307395	0.64865	0.821792	ycjU	BW25113_1317
5.60913	-0.0225251	0.300605	0.886897	0.948173	ycjV	BW25113_4524
2.23086	0.0197976	0.361258	0.899871	0.954437	ompG	BW25113_1319
106.909	-0.260464	0.202656	0.0717357	0.227069	ycjW	BW25113_1320
388.393	0.215809	0.196383	0.125185	0.327172	ycjX	BW25113_1321
219.049	0.138065	0.175154	0.290307	0.537861	ycjF	BW25113_1322
2949.23	-0.240874	0.172955	0.0665312	0.216775	tyrR	BW25113_1323
5502.07	0.0268693	0.272804	0.862508	0.935613	tpx	BW25113_1324
612.419	-0.0111393	0.166945	0.929656	0.967661	ycjG	BW25113_1325
865.857	0.237946	0.207335	0.102476	0.290796	mpaA	BW25113_1326
8.55763	-0.166718	0.30896	0.322898	0.571767	ymjC	BW25113_4525
1.17558	0.282191	0.584534	0.103474	0.293067	ymjD	BW25113_4673
76.501	-0.204641	0.211082	0.160824	0.383988	ycjY	BW25113_1327
603.853	0.0662586	0.162022	0.5942	0.786766	pgrR	BW25113_1328
674.417	-0.327299	0.229121	0.0383139	0.148604	mppA	BW25113_1329
260.738	0.169227	0.182762	0.207275	0.446848	ynaI	BW25113_1330
10.196	-0.0400001	0.262743	0.794684	0.901422	insH1_4	BW25113_1331
8026.38	-0.0442412	0.159519	0.719503	0.860343	ynaJ	BW25113_1332
3614.84	0.0125562	0.230384	0.931624	0.969051	uspE	BW25113_1333
7584.37	-0.334924	0.175592	0.0128533	0.0662197	fnr	BW25113_1334
408.495	0.0489299	0.156735	0.688361	0.840531	ogt	BW25113_1335
106.641	0.204675	0.189894	0.137612	0.349221	abgT	BW25113_1336
35.5644	0.0328415	0.202785	0.812998	0.909681	abgB	BW25113_1337
39.6657	0.255843	0.254697	0.116429	0.311785	abgA	BW25113_1338
69.1043	-0.149888	0.204741	0.290896	0.53864	abgR	BW25113_1339
14.7425	-0.124797	0.259504	0.425138	0.66247	mcaS	BW25113_4426
240.918	0.0725284	0.200521	0.600916	0.790578	smrA	BW25113_1340
420.642	0.0993643	0.196642	0.471151	0.695997	ydaM	BW25113_1341
140.732	0.0731565	0.189255	0.587615	0.781189	ydaN	BW25113_1342
41.7139	0.237501	0.30001	0.171122	0.398925	fnrS	BW25113_4699
673.347	-0.746701	0.230601	7.63339e-05	0.000991976	dbpA	BW25113_1343
1920.33	-0.203522	0.179674	0.127599	0.331276	ttcA	BW25113_1344
61.8614	-0.663449	0.312428	0.00225357	0.0166524	intR	BW25113_1345
0.527928	-0.327435	0.646441	0.0651926	0.213984	ydaQ	BW25113_1346
1.10604	0.124044	0.455692	0.413248	0.651733	rcbA	BW25113_1347
0.630689	0.325457	0.633983	0.069782	0.223252	ralR	BW25113_1348
15.1196	0.0577152	0.260851	0.707525	0.852691	recT	BW25113_1349
30.8476	0.0251965	0.20779	0.857449	0.933024	recE	BW25113_1350
1.3393	0.110589	0.502573	0.401152	0.641934	racC	BW25113_1351
0.70983	0.114541	0.478504	0.420136	0.658653	ydaE	BW25113_4526
1.08269	0.123011	0.455456	0.416537	0.655809	kilR	BW25113_1352
5.14965	-0.138068	0.333403	0.411678	0.650626	sieB	BW25113_1353
16.223	0.573837	0.390735	0.0127315	0.0657451	ydaF	BW25113_4527
25.1195	0.0814948	0.224743	0.576886	0.774705	ydaG	BW25113_1355
5230.28	-0.101424	0.145053	0.384753	0.627732	racR	BW25113_1356
9.2223	0.21448	0.324801	0.222346	0.464239	ydaS	BW25113_1357
9.6177	-0.00602886	0.26474	0.968692	0.986463	ydaT	BW25113_1358
21.2591	-0.195897	0.286406	0.241112	0.485283	ydaU	BW25113_1359
5.79382	0.272953	0.391406	0.150632	0.367862	ydaV	BW25113_1360
65.8717	0.466348	0.260755	0.00934883	0.0520278	ydaW	BW25113_1361
44.4932	0.729397	0.300831	0.000886854	0.00789282	rzpR	BW25113_1362
755.446	0.161492	0.167997	0.206517	0.445647	trkG	BW25113_1363
22.84	0.158467	0.256284	0.314583	0.563786	ynaK	BW25113_1365
12.1792	-0.0875391	0.261799	0.572586	0.772434	ydaY	BW25113_1366
27.9544	-0.0342197	0.213519	0.809594	0.908161	tmpR	BW25113_1368
43.3736	0.187956	0.223198	0.208527	0.449112	lomR	BW25113_4570
192.62	-0.697517	0.226359	0.000132871	0.00156937	insH1_5	BW25113_1370
192.688	0.0764444	0.162766	0.540022	0.746881	stfR	BW25113_1372
7.3689	-0.013326	0.294829	0.932669	0.969051	tfaR	BW25113_1373
295.357	-0.0503664	0.162959	0.686237	0.839617	pinR	BW25113_1374
914.512	0.270787	0.221888	0.0758635	0.235766	ynaE	BW25113_1375
41.1306	-0.313766	0.324044	0.0916943	0.269322	ttcC	BW25113_4638
293.127	0.0878189	0.263809	0.572385	0.772398	uspF	BW25113_1376
41.5715	-0.0274135	0.223766	0.8498	0.929388	ompN	BW25113_1377
0.119549	0.052427	0.472406	0.68483	0.838896	micC	BW25113_4427
1313.63	-0.0188663	0.150981	0.87438	0.941075	pfo	BW25113_1378
444.949	1.26684	0.261499	3.3955e-08	1.26579e-06	ydbJ	BW25113_4529
611.253	-0.176089	0.187734	0.196448	0.431718	hslJ	BW25113_1379
552.289	-0.0739429	0.1806	0.574804	0.772889	ldhA	BW25113_1380
659.929	-0.29757	0.191315	0.0348086	0.138022	ydbH	BW25113_1381
118.547	0.23112	0.206749	0.111573	0.304417	ynbE	BW25113_1382
304.601	0.440388	0.246161	0.0102994	0.0555095	ydbL	BW25113_1383
350.766	0.222253	0.184101	0.101857	0.289411	feaR	BW25113_1384
314.594	-0.121949	0.167941	0.338277	0.584335	feaB	BW25113_1385
49.1522	0.11774	0.208283	0.407599	0.647243	tynA	BW25113_1386
26.5351	-0.0572924	0.213072	0.68707	0.839617	paaZ	BW25113_1387
13.5734	0.089117	0.269638	0.569636	0.770022	paaA	BW25113_1388
6.15359	0.0491515	0.29663	0.756924	0.884714	paaB	BW25113_1389
7.74409	-0.108085	0.29866	0.505627	0.724137	paaC	BW25113_1390
4.13839	-0.211006	0.388468	0.239869	0.483788	paaD	BW25113_1391
14.9225	-0.107865	0.267393	0.492754	0.712393	paaE	BW25113_1392
19.503	0.00316101	0.229979	0.982751	0.991598	paaF	BW25113_1393
9.37893	-0.0527768	0.272287	0.734663	0.870372	paaG	BW25113_1394
28.7491	0.00484689	0.236586	0.973842	0.987834	paaH	BW25113_1395
19.4854	0.0340993	0.268007	0.825329	0.918158	paaI	BW25113_1396
593.127	0.297117	0.184492	0.0311633	0.12785	paaJ	BW25113_1397
152.065	-0.0233282	0.171633	0.855448	0.932796	paaK	BW25113_1398
241.084	-0.249204	0.186322	0.0698259	0.223252	paaX	BW25113_1399
86.7577	0.14042	0.226116	0.344184	0.590163	paaY	BW25113_1400
1163.46	-0.022012	0.141003	0.847581	0.927741	ydbA	BW25113_4492
10.7326	0.0709407	0.292608	0.656168	0.8269	insD1_2	BW25113_1402
2.40275	-0.0569836	0.468911	0.664805	0.830791	insC1_2	BW25113_1403
157.897	0.522125	0.240355	0.00286866	0.020453	ydbC	BW25113_1406
66.5242	-0.0122591	0.180479	0.925623	0.965885	ydbD	BW25113_1407
8.45559	-0.095181	0.315255	0.559341	0.76174	ynbA	BW25113_1408
2.03189	-0.393291	0.591274	0.0589179	0.199287	ynbB	BW25113_1409
33.9881	-0.0268712	0.204518	0.847045	0.927741	ynbC	BW25113_1410
124.595	0.114725	0.214341	0.425617	0.662859	ynbD	BW25113_1411
122.927	0.00275063	0.188528	0.983636	0.991598	azoR	BW25113_1412
1267.42	-0.772409	0.221992	3.30497e-05	0.000497538	hrpA	BW25113_1413
660.836	0.18024	0.189536	0.188699	0.423202	ydcF	BW25113_1414
1669.64	0.984157	0.294327	3.68985e-05	0.000544406	aldA	BW25113_1415
13999.2	0.711922	0.270682	0.000520845	0.00508368	gapC	BW25113_4493
453.519	0.0342354	0.222101	0.812581	0.909444	cybB	BW25113_1418
11.2653	0.294882	0.374333	0.124435	0.326027	rydC	BW25113_4597
223.955	0.204522	0.184175	0.131198	0.337182	ydcA	BW25113_1419
370.444	0.0832646	0.17738	0.524099	0.736899	hokB	BW25113_4428
2015.51	0.0407413	0.166226	0.746402	0.878229	mokB	BW25113_1420
158.235	0.205517	0.192285	0.138792	0.351212	sokB	BW25113_4429
181.773	-0.127064	0.166129	0.315661	0.565019	trg	BW25113_1421
2312.81	-0.461272	0.178244	0.00103821	0.00898772	ydcI	BW25113_1422
156.005	0.120071	0.182727	0.36762	0.610318	ydcJ	BW25113_1423
1056.08	0.0231326	0.144502	0.842286	0.925431	opgD	BW25113_1424
75.1283	0.967583	0.287429	3.58928e-05	0.00053311	ydcH	BW25113_1426
736.313	0.351836	0.243764	0.032967	0.133461	rimL	BW25113_1427
175.078	-0.220334	0.225636	0.146256	0.362052	ydcK	BW25113_1428
381.591	0.0768026	0.15215	0.522248	0.736286	tehA	BW25113_1429
280.757	0.0976386	0.238775	0.515909	0.730389	tehB	BW25113_1430
522.522	0.000316431	0.19862	0.998162	0.999062	ydcL	BW25113_1431
61.5944	0.199947	0.232459	0.191175	0.426161	insP	BW25113_4578
1225.63	-0.295807	0.178496	0.0284778	0.120062	insQ	BW25113_1432
50.7663	-0.0558478	0.215637	0.696006	0.846102	ydcO	BW25113_1433
147.422	-0.427953	0.273657	0.0182628	0.0860989	ydcN	BW25113_1434
916.947	-1.62736	0.265357	3.70116e-12	3.22291e-10	ydcP	BW25113_1435
130.363	0.213376	0.217293	0.150673	0.367862	yncJ	BW25113_1436
49.0965	-0.131801	0.210086	0.35725	0.602792	hicA	BW25113_4532
137.445	0.0028263	0.209247	0.983963	0.991598	hicB	BW25113_1438
314.265	-0.464937	0.227268	0.00487965	0.0315897	ydcR	BW25113_1439
203.489	0.349505	0.223518	0.0259	0.112766	ydcS	BW25113_1440
61.9731	0.579008	0.314839	0.00571488	0.0353972	ydcT	BW25113_1441
111.779	0.633942	0.245379	0.000681322	0.00641049	ydcU	BW25113_1442
86.5127	0.391935	0.281054	0.0303958	0.125922	ydcV	BW25113_1443
157.421	0.235219	0.18677	0.0866807	0.258463	patD	BW25113_1444
79.1444	-0.186443	0.207472	0.195453	0.431201	yncL	BW25113_4598
82.7459	-0.202319	0.230898	0.184845	0.417792	ydcX	BW25113_1445
2309.7	-0.0480961	0.22155	0.739161	0.873432	ydcY	BW25113_1446
1013.06	0.786633	0.275562	0.000240197	0.00258284	ydcZ	BW25113_1447
2595.85	0.560227	0.249046	0.00208665	0.0157064	mnaT	BW25113_1448
222.706	0.255624	0.231577	0.0998511	0.286274	curA	BW25113_1449
227.598	-0.171279	0.20799	0.233301	0.476257	mcbR	BW25113_1450
1011.17	-0.562647	0.219355	0.000826377	0.00745923	yncD	BW25113_1451
16239.5	0.0915004	0.253694	0.551363	0.755741	yncE	BW25113_1452
190.933	-0.236104	0.238485	0.131867	0.337924	ansP	BW25113_1453
195.006	0.368869	0.317148	0.0519636	0.183006	yncG	BW25113_1454
2.52861	0.308789	0.496188	0.112101	0.304864	yncH	BW25113_1455
21.5197	-0.130891	0.241645	0.39043	0.633461	rhsE	BW25113_1456
18.8967	0.349524	0.330048	0.0673289	0.218573	ydcD	BW25113_1457
19.8959	0.0587856	0.248051	0.697458	0.847445	yncI	BW25113_1459
3.06086	0.0330882	0.340974	0.835582	0.922424	ydcC	BW25113_1460
273.02	0.212302	0.211635	0.147036	0.362772	pptA	BW25113_1461
34.5571	-0.0470836	0.219211	0.743331	0.875865	yddH	BW25113_1462
213.655	0.0576339	0.182456	0.663125	0.83015	nhoA	BW25113_1463
910.68	0.0356497	0.158673	0.771579	0.88945	yddE	BW25113_1464
31.9139	0.182892	0.234044	0.230908	0.474311	narV	BW25113_1465
16.1007	0.115715	0.296431	0.476774	0.699622	narW	BW25113_1466
74.1512	-0.0819513	0.188376	0.542992	0.749043	narY	BW25113_1467
111.182	0.0180825	0.180025	0.890356	0.949357	narZ	BW25113_1468
46.1117	0.384991	0.28552	0.0343526	0.136948	narU	BW25113_1469
2.98816	0.359292	0.526119	0.0791488	0.240918	yddK	BW25113_1471
0.717066	0.0274882	0.436601	0.844553	0.926449	yddL	BW25113_1472
145.323	0.0743543	0.177923	0.569757	0.770022	yddG	BW25113_1473
57.6798	-0.184705	0.217904	0.210692	0.451455	fdnG	BW25113_1474
22.232	-0.172811	0.278367	0.29097	0.53864	fdnH	BW25113_1475
24.9736	0.0130038	0.225397	0.928577	0.967122	fdnI	BW25113_1476
445.939	0.129959	0.170858	0.312507	0.561426	yddM	BW25113_1477
491.867	0.320408	0.200092	0.0278241	0.11802	adhP	BW25113_1478
1925.5	-0.075146	0.135888	0.501923	0.721382	maeA	BW25113_1479
615.256	0.582301	0.329018	0.00663995	0.0396878	sra	BW25113_1480
194.406	-0.572178	0.294499	0.00453564	0.0296217	bdm	BW25113_1481
791.253	0.332547	0.280453	0.0591366	0.199805	osmC	BW25113_1482
93.2309	-0.529128	0.316568	0.00988812	0.0540802	ddpF	BW25113_1483
133.739	-0.889945	0.350366	0.000442928	0.00446591	ddpD	BW25113_1484
125.527	-0.781793	0.25424	0.00012451	0.00149446	ddpC	BW25113_1485
34.7254	-0.499505	0.384912	0.0232394	0.103622	ddpB	BW25113_1486
109.478	-0.870423	0.442729	0.00169389	0.0132419	ddpA	BW25113_1487
24.4788	-1.42279	0.578153	0.000104656	0.00129464	ddpX	BW25113_1488
414.231	0.0699244	0.186013	0.601032	0.790578	dosP	BW25113_1489
620.663	0.0699155	0.206637	0.618827	0.802866	dosC	BW25113_1490
340.66	-0.573074	0.264872	0.00255445	0.0184761	yddW	BW25113_1491
1487.71	3.15449	0.176618	1.04549e-72	4.643e-69	gadC	BW25113_1492
679.531	3.16316	0.267814	1.36153e-33	6.04654e-31	gadB	BW25113_1493
652.779	0.08097	0.198911	0.558193	0.760876	pqqL	BW25113_1494
285.045	-0.0797046	0.227546	0.587107	0.781189	yddB	BW25113_1495
446.463	0.226146	0.258029	0.163032	0.387386	yddA	BW25113_1496
12.9953	0.157501	0.288241	0.338288	0.584335	ydeM	BW25113_1497
23.7602	-0.157335	0.250336	0.313159	0.562143	ydeN	BW25113_1498
40.9297	-0.212892	0.262045	0.189885	0.424903	ydeO	BW25113_1499
5.73776	0.0332679	0.301915	0.833986	0.922188	safA	BW25113_1500
174.791	0.37423	0.265642	0.0319149	0.130315	ydeP	BW25113_1501
13.1635	0.0549235	0.278781	0.726136	0.865532	ydeQ	BW25113_1502
1.87591	0.258276	0.494999	0.154008	0.374563	ydeR	BW25113_1503
4.97974	0.0188362	0.312072	0.905703	0.956535	ydeS	BW25113_1504
15.2231	-0.113316	0.275335	0.476285	0.699465	ydeT	BW25113_1505
0.835991	0.222395	0.539992	0.16771	0.394284	yneL	BW25113_1506
136.294	-0.237503	0.214933	0.109896	0.301845	hipA	BW25113_1507
28.9912	-0.396326	0.354542	0.049234	0.175621	hipB	BW25113_1508
164.75	0.253227	0.183025	0.0627996	0.208169	yneO	BW25113_4696
78.1288	0.349774	0.243205	0.0336455	0.134718	lsrK	BW25113_1511
97.577	0.233272	0.220657	0.121079	0.320542	lsrR	BW25113_1512
7.96211	0.0322563	0.297893	0.838599	0.923436	lsrA	BW25113_1513
16.5408	0.140896	0.255035	0.367332	0.610318	lsrC	BW25113_1514
22.0599	0.43789	0.324902	0.0274906	0.117277	lsrD	BW25113_1515
16.736	0.134809	0.267776	0.396105	0.637818	lsrB	BW25113_1516
15.105	-0.115878	0.294026	0.475279	0.69868	lsrF	BW25113_1517
9.45148	0.0349808	0.28505	0.82374	0.916849	lsrG	BW25113_1518
189.827	-0.278837	0.213891	0.0627039	0.208123	tam	BW25113_1519
770.486	-0.0498033	0.153011	0.678945	0.838756	yneE	BW25113_1520
130.527	0.0398666	0.18484	0.764367	0.887655	uxaB	BW25113_1521
786.073	0.313232	0.255578	0.0604451	0.202967	yneF	BW25113_1522
161.038	-0.17687	0.177359	0.180612	0.412116	yneG	BW25113_1523
534.335	-0.193631	0.160123	0.120165	0.31841	glsB	BW25113_1524
308.447	0.41152	0.24062	0.0139907	0.0707663	sad	BW25113_1525
83.982	-0.15805	0.207742	0.269707	0.51874	yneJ	BW25113_1526
3.16259	0.0170016	0.413258	0.907882	0.957911	yneK	BW25113_1527
646.045	-0.504143	0.195625	0.000925369	0.00818638	ydeA	BW25113_1528
560.844	0.0775927	0.151934	0.517637	0.732106	marC	BW25113_1529
76.9315	-0.588136	0.256712	0.00173582	0.0134359	marR	BW25113_1530
139.917	-0.0184961	0.178043	0.88725	0.948322	marA	BW25113_1531
31.7503	-0.177962	0.253493	0.259927	0.508518	marB	BW25113_1532
1774.44	0.308451	0.209386	0.0386716	0.149824	eamA	BW25113_1533
505.59	0.662416	0.26201	0.000761076	0.00696894	ydeE	BW25113_1534
39.2115	0.212287	0.232074	0.166468	0.392611	yneM	BW25113_4599
19.0005	-0.42489	0.357919	0.0386957	0.149824	mgrR	BW25113_4698
634.397	-0.279741	0.244558	0.08245	0.248076	dgcZ	BW25113_1535
170.972	0.312021	0.269837	0.0686973	0.221236	ydeI	BW25113_1536
80.0322	0.124014	0.188073	0.359543	0.604565	ydeJ	BW25113_1537
554.635	0.0744785	0.165492	0.554089	0.756676	dcp	BW25113_1538
8243.03	0.274554	0.229221	0.0773048	0.237915	ydfG	BW25113_1539
887.018	-0.0381948	0.162071	0.758548	0.884873	rspR	BW25113_1540
40.5978	0.270288	0.251279	0.0967789	0.279451	ydfZ	BW25113_1541
94.6056	0.124775	0.186425	0.35447	0.600612	ydfI	BW25113_1542
104712	-0.132158	0.190232	0.332284	0.579604	ydfJ	BW25113_4600
950.84	0.260519	0.179771	0.0532856	0.186479	ydfK	BW25113_1544
96.7385	0.0729755	0.208483	0.605163	0.793103	pinQ	BW25113_1545
0.389596	-0.0208737	0.465949	0.870462	0.938561	ynfO	BW25113_4533
9.70879	-0.892961	0.529235	0.00258427	0.0186614	ydfO	BW25113_1549
833.11	-1.46935	0.255461	8.04084e-11	5.854e-09	cspF	BW25113_1558
12.125	0.17174	0.313403	0.311677	0.56107	ydfV	BW25113_1565
6.23195	-0.0453237	0.297725	0.775271	0.890889	flxA	BW25113_1566
253.115	0.249923	0.209155	0.0887657	0.262456	dicA	BW25113_1570
13.1559	-0.151762	0.288408	0.354988	0.601179	ydfA	BW25113_1571
3.07902	-0.0339442	0.340909	0.831431	0.921024	ydfB	BW25113_1572
37.1126	-0.0813228	0.234571	0.58437	0.779569	ydfC	BW25113_1573
7.54332	0.318961	0.39274	0.105743	0.296562	dicF	BW25113_1574
1.73907	-0.1481	0.425433	0.366255	0.609581	dicB	BW25113_1575
0.628694	0.112939	0.477816	0.425918	0.662899	ydfD	BW25113_1576
16.0187	-0.330818	0.324972	0.078431	0.239485	ydfE	BW25113_1577
10.2225	0.196533	0.308968	0.251736	0.498645	insD1_3	BW25113_1578
12.4404	-0.147324	0.281121	0.364293	0.608644	intQ	BW25113_1579
177.972	0.326958	0.224953	0.0365032	0.143207	rspB	BW25113_1580
32.9829	-0.0169487	0.207636	0.903763	0.955621	rspA	BW25113_1581
69.3441	0.0845592	0.20628	0.547894	0.753154	ynfA	BW25113_1582
269.183	-0.155688	0.17368	0.231836	0.474657	ynfB	BW25113_1583
375.547	-0.0401254	0.149282	0.735065	0.870372	speG	BW25113_1584
358.127	0.19803	0.204974	0.167543	0.394099	ynfC	BW25113_1585
11.44	0.0457867	0.262363	0.765899	0.887655	ynfD	BW25113_1586
50.6084	-0.109413	0.207473	0.440002	0.673346	ynfE	BW25113_1587
143.978	-0.0395066	0.161723	0.750251	0.880696	ynfF	BW25113_1588
22.9651	0.373388	0.329332	0.0534407	0.186595	ynfG	BW25113_1589
272.175	0.155363	0.18313	0.246525	0.49294	ynfH	BW25113_1590
617.848	0.207374	0.250473	0.191644	0.426499	dmsD	BW25113_1591
181.278	0.0546972	0.169405	0.667529	0.832337	clcB	BW25113_1592
157.556	0.525548	0.372337	0.0171008	0.081749	ynfK	BW25113_1593
320.87	-0.0404488	0.16442	0.746722	0.878229	mlc	BW25113_1594
75.8593	-0.126191	0.194882	0.360009	0.604919	ynfL	BW25113_1595
5314.96	0.0788936	0.190004	0.559669	0.761801	ynfM	BW25113_1596
3.96662	0.431449	0.519412	0.0513713	0.18164	asr	BW25113_1597
0.319573	0.138132	0.504189	0.326469	0.574426	ydgU	BW25113_4601
451.751	0.164199	0.236517	0.281678	0.529831	ydgD	BW25113_1598
267.83	0.493459	0.251368	0.0054869	0.0345146	mdtI	BW25113_1599
798.569	0.421344	0.195766	0.00437259	0.0288111	mdtJ	BW25113_1600
471.942	0.444843	0.236206	0.00801715	0.0461194	tqsA	BW25113_1601
3356.18	0.10158	0.170641	0.428337	0.663446	pntB	BW25113_1602
2691.8	-0.0785176	0.159321	0.524166	0.736899	pntA	BW25113_1603
1370.11	-0.0235154	0.139486	0.836226	0.922424	ydgH	BW25113_1604
420.477	-0.416223	0.245001	0.0140867	0.071112	ydgI	BW25113_1605
144.802	0.0671743	0.185775	0.615107	0.800144	folM	BW25113_1606
1640.75	0.0787161	0.143659	0.497157	0.71661	ydgC	BW25113_1607
476.565	0.326169	0.177457	0.0159301	0.0774022	rstA	BW25113_1608
1329.7	0.165686	0.152193	0.169207	0.395708	rstB	BW25113_1609
95.2749	-0.00196757	0.180923	0.988059	0.992979	tus	BW25113_1610
512.511	-0.185178	0.17508	0.158352	0.381366	fumC	BW25113_1611
1035.83	-0.0322568	0.172763	0.801833	0.904113	fumA	BW25113_1612
615.955	0.28806	0.225257	0.0624126	0.207556	manA	BW25113_1613
2674.07	0.104349	0.202199	0.455593	0.685429	ydgA	BW25113_1614
7.37779	0.188352	0.344365	0.281378	0.529716	uidC	BW25113_1615
31.249	0.0467453	0.220017	0.745481	0.877916	uidB	BW25113_1616
63.7825	-0.098793	0.198618	0.475794	0.698975	uidA	BW25113_1617
517.446	0.0462604	0.203097	0.739404	0.873432	uidR	BW25113_1618
737.932	0.179488	0.268639	0.267579	0.517297	hdhA	BW25113_1619
286.765	-0.326789	0.192349	0.0217405	0.0983195	malI	BW25113_1620
92.5322	-0.18786	0.203239	0.187484	0.421792	malX	BW25113_1621
439.553	0.0668614	0.177598	0.608711	0.795084	malY	BW25113_1622
193.868	-1.27615	0.25901	2.15637e-08	8.47471e-07	add	BW25113_1623
1692.81	0.108599	0.147773	0.357651	0.603239	ydgJ	BW25113_1624
426.175	0.0643503	0.17328	0.617717	0.802833	blr	BW25113_4409
333.406	0.777086	0.213448	1.85896e-05	0.000311757	cnu	BW25113_1625
1316.86	-0.12347	0.183856	0.355972	0.601499	ydgK	BW25113_1626
2774.4	-0.412027	0.233738	0.012327	0.0640281	rsxA	BW25113_1627
1749.19	-0.589218	0.265436	0.00210637	0.0158013	rsxB	BW25113_1628
3310.26	-1.03469	0.207128	4.57294e-08	1.62467e-06	rsxC	BW25113_1629
1967.4	-0.877529	0.221193	5.22735e-06	0.00010848	rsxD	BW25113_1630
1210.72	-0.637879	0.223448	0.000294099	0.00309501	rsxG	BW25113_1631
1151.77	-0.555086	0.207549	0.000598455	0.00576516	rsxE	BW25113_1632
944.261	-0.149169	0.191415	0.276666	0.52501	nth	BW25113_1633
942.179	0.368256	0.24724	0.0277361	0.117779	dtpA	BW25113_1634
413.429	-0.0727711	0.195309	0.595176	0.787286	gstA	BW25113_1635
564.653	0.336213	0.204658	0.0233608	0.103849	pdxY	BW25113_1636
9147.97	0.0929384	0.164768	0.459774	0.687977	tyrS	BW25113_1637
1120.77	-0.213457	0.184931	0.116558	0.311828	pdxH	BW25113_1638
185.198	-0.233651	0.197916	0.0995773	0.285674	mliC	BW25113_1639
1130.44	-0.0934483	0.161738	0.452641	0.683006	anmK	BW25113_1640
6610.81	0.285801	0.226155	0.0648967	0.21317	slyB	BW25113_1641
888.026	-0.119249	0.185269	0.374289	0.617924	slyA	BW25113_1642
140.334	-0.00109441	0.162876	0.992987	0.996128	ydhI	BW25113_1643
138.977	-0.0525866	0.194047	0.69954	0.849277	ydhJ	BW25113_1644
174.091	-0.17072	0.19112	0.214433	0.455862	ydhK	BW25113_1645
224.582	-0.019987	0.178316	0.878327	0.943098	sodC	BW25113_1646
685.48	-0.0737688	0.16949	0.562921	0.764158	ydhF	BW25113_1647
101.208	-0.010049	0.199399	0.941803	0.973818	ydhL	BW25113_1648
89.6096	0.0801185	0.173052	0.534528	0.743866	nemR	BW25113_1649
254.097	0.18111	0.173618	0.165438	0.391214	nemA	BW25113_1650
301.783	0.370822	0.244535	0.025884	0.112766	gloA	BW25113_1651
513.595	-0.564431	0.271217	0.0032555	0.0223803	rnt	BW25113_1652
768.869	0.0663559	0.160767	0.59206	0.784995	lhr	BW25113_1653
12344.2	-0.215641	0.187837	0.116217	0.311595	grxD	BW25113_1654
130.976	0.143635	0.218605	0.326113	0.574426	mepH	BW25113_1655
300.915	-0.0836713	0.295304	0.601832	0.790984	sodB	BW25113_1656
646.862	-0.12214	0.15735	0.319442	0.568197	ydhP	BW25113_1657
185.195	0.0181352	0.207978	0.89714	0.953856	ynhF	BW25113_4602
1632.28	-0.587736	0.231947	0.000861102	0.00769447	purR	BW25113_1658
161.407	-0.0583271	0.194325	0.668972	0.832884	ydhB	BW25113_1659
473.999	-0.145571	0.177046	0.268119	0.517478	ydhC	BW25113_1660
2066.29	0.125744	0.168084	0.323849	0.572993	cfa	BW25113_1661
7637.53	0.148363	0.175972	0.25761	0.505321	ribC	BW25113_1662
1537.65	-0.0817071	0.146581	0.486399	0.707532	mdtK	BW25113_1663
273.059	-0.0879249	0.166636	0.486906	0.708039	ydhQ	BW25113_1664
4.95862	-0.441308	0.477256	0.0475941	0.172403	valV	BW25113_1665
914.203	-1.29501	0.348307	3.49607e-06	7.5363e-05	valW	BW25113_1666
1392.39	-0.114061	0.18632	0.396476	0.637953	ydhR	BW25113_1667
575.408	-0.0423378	0.198851	0.758481	0.884873	ydhS	BW25113_1668
33.785	-0.0858918	0.210052	0.545017	0.750518	ydhT	BW25113_1669
93.6969	0.0940797	0.188282	0.485495	0.706913	ydhU	BW25113_1670
32.0703	-0.095758	0.223124	0.511971	0.727698	ydhX	BW25113_1671
63.326	0.0752902	0.203427	0.589745	0.782742	ydhW	BW25113_1672
20.7806	-0.237503	0.274386	0.155932	0.377998	ydhV	BW25113_1673
1.87938	-0.00564564	0.37683	0.970918	0.986918	ydhY	BW25113_1674
47.2642	0.0807752	0.212365	0.570803	0.770967	ydhZ	BW25113_1675
5473.85	-0.193605	0.153676	0.110912	0.303674	pykF	BW25113_1676
362783	-0.431246	0.260544	0.0146626	0.0732468	lpp	BW25113_1677
1068.25	-0.0521927	0.1621	0.67463	0.835965	ldtE	BW25113_1678
584.121	0.122998	0.277814	0.442439	0.675214	sufE	BW25113_1679
1974.24	0.0768473	0.20858	0.586441	0.780691	sufS	BW25113_1680
2538.04	-0.0622088	0.1957	0.649594	0.822361	sufD	BW25113_1681
1263.98	-0.135211	0.223494	0.359196	0.604467	sufC	BW25113_1682
3479.04	-0.215329	0.24845	0.174776	0.404471	sufB	BW25113_1683
1846.28	-0.144359	0.237709	0.342086	0.588168	sufA	BW25113_1684
24.0659	0.590285	0.450846	0.0153678	0.0754126	rydB	BW25113_4430
200.391	0.921811	0.399635	0.000697052	0.00653082	ydiH	BW25113_1685
317.442	0.134415	0.152677	0.264903	0.513726	menI	BW25113_1686
2470.96	-0.215012	0.205458	0.135996	0.346703	ydiJ	BW25113_1687
1149.04	0.344478	0.184468	0.0133809	0.0683042	ydiK	BW25113_1688
6.04867	-0.036855	0.295898	0.815911	0.910472	rprA	BW25113_4431
8.16525	0.0371618	0.289476	0.813634	0.909744	ydiL	BW25113_1689
9.97208	0.282019	0.34222	0.129555	0.334118	ydiM	BW25113_1690
1.82701	0.0291832	0.374871	0.851474	0.930447	ydiN	BW25113_1691
32.179	0.279316	0.261174	0.0933548	0.272253	ydiB	BW25113_1692
298.425	0.160498	0.187904	0.238095	0.481721	aroD	BW25113_1693
5.50571	0.348763	0.427121	0.08772	0.26023	ydiF	BW25113_1694
12.6235	0.0115916	0.259552	0.939491	0.972494	ydiO	BW25113_1695
29.4408	0.244772	0.291347	0.155189	0.37661	ydiP	BW25113_1696
9.56683	-0.0239362	0.263119	0.876068	0.941811	ydiQ	BW25113_1697
38.506	0.283692	0.307825	0.113952	0.30825	ydiR	BW25113_1698
42.1312	0.293323	0.275991	0.0879734	0.26046	ydiS	BW25113_1699
5.24512	0.691674	0.612625	0.0115976	0.0610249	ydiT	BW25113_1700
30.6105	0.361141	0.287063	0.0454262	0.16645	fadK	BW25113_1701
3989.36	0.0763917	0.148503	0.518449	0.732425	ppsA	BW25113_1702
181.326	0.0165221	0.160306	0.893536	0.952442	ppsR	BW25113_1703
816.28	-0.246193	0.188539	0.0751193	0.234273	aroH	BW25113_1704
270.586	0.0961405	0.225265	0.51206	0.727698	ydiE	BW25113_1705
4486.12	-0.0879511	0.168889	0.489964	0.710856	ydiU	BW25113_1706
877.254	0.379886	0.218426	0.0150711	0.0746164	ydiV	BW25113_1707
1770.59	0.228525	0.208362	0.116962	0.312587	nlpC	BW25113_1708
240.086	0.207749	0.189123	0.131134	0.337182	btuD	BW25113_1709
360.393	0.0703537	0.193065	0.605381	0.793103	btuE	BW25113_1710
634.029	-0.100819	0.167114	0.4265	0.662963	btuC	BW25113_1711
6167.12	0.0397311	0.186412	0.766079	0.887655	ihfA	BW25113_1712
6835.89	-0.768191	0.167897	4.07551e-07	1.12418e-05	pheT	BW25113_1713
3480.23	-1.4629	0.263852	2.80454e-10	1.83161e-08	pheS	BW25113_1714
61.2119	-0.471375	0.275346	0.011024	0.0587022	pheM	BW25113_1715
82701.7	0.133851	0.231522	0.37144	0.615107	rplT	BW25113_1716
43067	0.134105	0.24147	0.379211	0.62258	rpmI	BW25113_1717
16580.2	0.0497811	0.197516	0.717029	0.858394	infC	BW25113_1718
23374.1	-0.0364405	0.150929	0.760093	0.885567	thrS	BW25113_1719
45.93	0.335542	0.291964	0.0621311	0.20715	arpB	BW25113_4494
146.484	0.276864	0.223809	0.0713391	0.226325	yniD	BW25113_4535
239.718	-0.401515	0.259164	0.0210408	0.0958381	ydiY	BW25113_1722
284.015	0.578898	0.222524	0.000714395	0.0066373	pfkB	BW25113_1723
40.4244	0.501263	0.383382	0.0226934	0.102005	ydiZ	BW25113_1724
304.306	0.574117	0.336348	0.00785131	0.0453416	yniA	BW25113_1725
875.982	0.11367	0.184326	0.395463	0.637015	yniB	BW25113_1726
239.656	-0.00935036	0.153819	0.938209	0.971458	yniC	BW25113_1727
75.1119	-0.367327	0.247843	0.0282907	0.119543	ydjM	BW25113_1728
8641.08	0.950832	0.306238	8.2499e-05	0.00106182	ydjN	BW25113_1729
23.0652	0.051061	0.228345	0.727085	0.866102	ydjO	BW25113_1730
40.0015	0.11357	0.215562	0.431377	0.665651	cedA	BW25113_1731
777.049	0.642265	0.265315	0.00107333	0.00916668	katE	BW25113_1732
216.389	0.0168777	0.152055	0.887985	0.948496	chbG	BW25113_1733
44.7535	-0.153858	0.232769	0.308119	0.557114	chbF	BW25113_1734
493.056	0.36308	0.225738	0.0219846	0.0991203	chbR	BW25113_1735
34.0304	-0.276896	0.315423	0.125031	0.327009	chbA	BW25113_1736
101.785	-0.549222	0.260366	0.00314933	0.0218876	chbC	BW25113_1737
445.635	-0.418031	0.203638	0.00579161	0.0357727	chbB	BW25113_1738
6970.49	-0.106384	0.195414	0.439491	0.672982	osmE	BW25113_1739
1214.73	0.366072	0.241938	0.0266501	0.11424	nadE	BW25113_1740
367.967	-0.070828	0.182137	0.592503	0.784995	cho	BW25113_1741
19.5062	-0.0168697	0.234615	0.908883	0.958323	ves	BW25113_1742
40.1977	0.333011	0.32544	0.0769879	0.237784	spy	BW25113_1743
40.4545	-0.347868	0.271783	0.0463409	0.16855	astE	BW25113_1744
99.6715	-0.125546	0.194666	0.362154	0.607145	astB	BW25113_1745
142.246	-0.163487	0.20371	0.249469	0.496145	astD	BW25113_1746
92.4266	-0.50682	0.330951	0.0145074	0.0725534	astA	BW25113_1747
168.082	-0.592508	0.283492	0.00294968	0.0207929	astC	BW25113_1748
316.787	-0.213375	0.193357	0.12604	0.328681	xthA	BW25113_1749
36.8485	0.203356	0.272464	0.216265	0.457348	ydjX	BW25113_1750
32.4928	0.066595	0.245882	0.659096	0.828309	ydjY	BW25113_1751
98.8996	0.155859	0.211422	0.280323	0.528627	ydjZ	BW25113_1752
169.76	0.194496	0.177557	0.142133	0.356886	ynjA	BW25113_1753
391.113	-0.00755664	0.151238	0.949555	0.975892	ynjB	BW25113_1754
213.511	0.00803695	0.176524	0.950655	0.975927	ynjC	BW25113_1755
121.42	0.0943126	0.173335	0.4656	0.692411	ynjD	BW25113_1756
223.754	0.12671	0.21197	0.377627	0.62131	ynjE	BW25113_1757
267.911	0.034516	0.166831	0.784469	0.896946	ynjF	BW25113_1758
132.719	0.31508	0.238302	0.050111	0.178177	nudG	BW25113_1759
84.1026	0.601354	0.330649	0.00559163	0.034877	ynjH	BW25113_1760
11860.1	0.247154	0.171079	0.0582664	0.198132	gdhA	BW25113_1761
63.2455	-0.291293	0.272313	0.0878861	0.26046	ynjI	BW25113_1762
2079.45	-0.0245086	0.149112	0.836108	0.922424	topB	BW25113_1763
2106.97	-0.177035	0.162323	0.158213	0.381239	selD	BW25113_1764
1014.68	-0.0244518	0.165599	0.845727	0.927148	ydjA	BW25113_1765
4107	0.112549	0.157078	0.358169	0.603654	sppA	BW25113_1766
1292	-0.20475	0.210648	0.160165	0.382826	ansA	BW25113_1767
384.717	0.0418538	0.160496	0.734898	0.870372	pncA	BW25113_1768
51.2089	-0.107649	0.195444	0.434191	0.668784	ydjE	BW25113_1769
96.5747	-0.0189043	0.18355	0.886488	0.947963	ydjF	BW25113_1770
66.359	0.179443	0.218789	0.224276	0.466952	ydjG	BW25113_1771
8.3632	-0.139416	0.298163	0.397302	0.638246	ydjH	BW25113_1772
7.27355	-0.437992	0.452227	0.0472941	0.171535	ydjI	BW25113_1773
2.88071	-0.102994	0.362882	0.529909	0.740739	ydjJ	BW25113_1774
21.4312	-0.126617	0.241606	0.405468	0.646101	ydjK	BW25113_1775
16.1203	-0.268063	0.298205	0.127332	0.330884	ydjL	BW25113_1776
482.705	-0.173888	0.210267	0.229083	0.472765	yeaC	BW25113_1777
2990.9	-0.423438	0.20926	0.00610775	0.0373616	msrB	BW25113_1778
23898.5	0.299661	0.161792	0.0181459	0.0857297	gapA	BW25113_1779
125.904	0.0343815	0.18606	0.796591	0.901831	yeaD	BW25113_1780
718.576	0.567836	0.325205	0.00734256	0.0433621	yeaE	BW25113_1781
1677.34	-0.0148093	0.183531	0.910947	0.958493	mipA	BW25113_1782
3233.86	-0.521903	0.174604	0.000229317	0.00248997	yeaG	BW25113_1783
520.615	-0.0691211	0.181584	0.600841	0.790578	yeaH	BW25113_1784
33.5208	-0.0120414	0.220577	0.933265	0.969051	yeaI	BW25113_1785
538.689	-0.255342	0.218643	0.0901125	0.265554	yeaJ	BW25113_1786
2208.24	0.0768658	0.180102	0.559333	0.76174	yeaK	BW25113_1787
12.4666	-0.10494	0.263157	0.501801	0.721382	yoaI	BW25113_1788
92.5346	0.276301	0.235603	0.0799397	0.242329	yeaL	BW25113_1789
115.148	0.0748588	0.171947	0.560209	0.762221	yeaM	BW25113_1790
87.205	0.190236	0.199104	0.177466	0.408355	yeaN	BW25113_1791
235.498	-0.118579	0.209186	0.4053	0.646065	yeaO	BW25113_1792
154.623	0.185953	0.219637	0.209558	0.450272	yoaF	BW25113_1793
2508.37	-0.333609	0.209401	0.0263703	0.113399	yeaP	BW25113_1794
75.2568	0.17885	0.213907	0.22057	0.462416	yoaK	BW25113_4676
19.5982	-0.300837	0.306386	0.0959639	0.27782	yoaJ	BW25113_4675
466.056	-0.0291829	0.184198	0.825941	0.918243	yeaQ	BW25113_1795
9.20032	-0.123186	0.315077	0.456312	0.68587	yoaG	BW25113_1796
11.8593	-0.100453	0.273446	0.52495	0.736899	yeaR	BW25113_1797
705.498	0.430616	0.245072	0.0115663	0.0609324	leuE	BW25113_1798
254.004	0.335882	0.206215	0.0241273	0.106829	dmlR	BW25113_1799
36.312	0.00925321	0.242843	0.950569	0.975927	dmlA	BW25113_1800
10.2186	-0.426866	0.417923	0.0479668	0.173329	yeaV	BW25113_1801
8.46367	0.128188	0.303971	0.436066	0.670094	yeaW	BW25113_1802
106.111	0.359696	0.246386	0.030702	0.126599	yeaX	BW25113_1803
1425.28	-0.0589246	0.142613	0.609538	0.795462	rnd	BW25113_1804
1166.07	-0.225862	0.18738	0.100044	0.286456	fadD	BW25113_1805
1017.9	0.0641318	0.15418	0.595822	0.787514	yeaY	BW25113_1806
1144.97	-0.886301	0.250761	2.44942e-05	0.000387112	tsaB	BW25113_1807
2310.63	-0.316317	0.215043	0.0372406	0.145458	yoaA	BW25113_1808
928.271	0.0637856	0.224964	0.661497	0.82994	yoaB	BW25113_1809
314.581	0.111245	0.184073	0.405141	0.646043	yoaC	BW25113_1810
68.1839	0.199242	0.25126	0.208956	0.449684	yoaH	BW25113_1811
262.952	-0.566181	0.225476	0.000965325	0.00845564	pabB	BW25113_1812
121.551	-0.0871288	0.186458	0.515926	0.730389	nudL	BW25113_1813
903.752	-0.182483	0.165801	0.151141	0.368598	sdaA	BW25113_1814
130.422	0.0910414	0.203539	0.515468	0.730389	yoaD	BW25113_1815
2092.8	0.0502686	0.14508	0.666326	0.83169	yoaE	BW25113_1816
4226.78	0.190989	0.192764	0.168363	0.395162	manX	BW25113_1817
3308.77	0.735738	0.209935	3.06266e-05	0.000472266	manY	BW25113_1818
2492.99	0.865268	0.241176	2.10209e-05	0.000343212	manZ	BW25113_1819
55.5115	-0.151112	0.258085	0.337647	0.584335	yobD	BW25113_1820
75.7407	-0.205321	0.233065	0.180788	0.412156	mntP	BW25113_1821
1151.55	0.110146	0.191567	0.419179	0.658013	rlmA	BW25113_1822
32412.9	-0.00223967	0.188801	0.986685	0.992777	cspC	BW25113_1823
29099.6	-0.0163343	0.177118	0.900091	0.954437	yobF	BW25113_1824
4174.16	-0.153113	0.175744	0.242616	0.487096	yebO	BW25113_1825
1664.04	-0.188287	0.217633	0.202117	0.440864	mgrB	BW25113_1826
25.7401	0.0441104	0.23881	0.766835	0.88779	yobH	BW25113_4536
393.683	-0.00788885	0.200108	0.954369	0.978156	kdgR	BW25113_1827
130.649	-0.0782049	0.209729	0.580859	0.776768	yebQ	BW25113_1828
7149.4	0.403982	0.190848	0.00521758	0.0331486	htpX	BW25113_1829
11229.7	0.0544131	0.137875	0.629969	0.81069	prc	BW25113_1830
5838.26	-0.189618	0.162451	0.131288	0.337217	proQ	BW25113_1831
4707.72	0.295193	0.151591	0.0149994	0.0744271	msrC	BW25113_1832
1380.54	-0.110356	0.139716	0.332946	0.580304	yebS	BW25113_1833
2207.02	-0.00187152	0.154681	0.987659	0.992979	yebT	BW25113_1834
475.722	-0.375773	0.190218	0.00867131	0.049119	rsmF	BW25113_1835
2736.87	1.15061	0.236548	5.51392e-08	1.88364e-06	yebV	BW25113_1836
266.054	0.30071	0.26988	0.0779819	0.239335	yebW	BW25113_1837
270.673	-0.0964659	0.179044	0.46323	0.689653	pphA	BW25113_1838
22523.6	0.241383	0.195491	0.0871673	0.259432	ryeA	BW25113_4432
50.5961	-0.148859	0.211793	0.302131	0.550073	sdsR	BW25113_4433
1347.21	0.297721	0.201785	0.0408305	0.154982	yebY	BW25113_1839
1527.39	0.13025	0.178549	0.323087	0.571873	yebZ	BW25113_1840
1197.05	-0.0738944	0.152812	0.53912	0.746331	yobA	BW25113_1841
86.7132	-0.0991352	0.21582	0.491161	0.711199	holE	BW25113_1842
125.429	0.0469791	0.169341	0.712021	0.855635	yobB	BW25113_1843
323.043	0.395107	0.245668	0.0189774	0.0885282	exoX	BW25113_1844
835.176	-0.015298	0.15687	0.900191	0.954437	ptrB	BW25113_1845
162.016	0.228621	0.24721	0.150609	0.367862	yebE	BW25113_1846
932.671	0.048984	0.178011	0.707623	0.852691	yebF	BW25113_1847
218.603	-0.032026	0.214424	0.821876	0.915234	yebG	BW25113_1848
362.277	-3.31896	0.351132	9.96684e-23	2.10775e-20	purT	BW25113_1849
558.063	0.556563	0.250226	0.0022594	0.0166678	eda	BW25113_1850
271.286	-0.0407163	0.167915	0.747868	0.879111	edd	BW25113_1851
1826.04	-0.0313003	0.14617	0.789206	0.898683	zwf	BW25113_1852
828.85	0.0591304	0.162799	0.635256	0.813252	yebK	BW25113_1853
2204.87	0.367337	0.179487	0.00757459	0.0442034	pykA	BW25113_1854
639.98	-0.0518429	0.153005	0.666585	0.83178	lpxM	BW25113_1855
826.475	0.173207	0.214514	0.235489	0.478192	mepM	BW25113_1856
687.257	0.0647697	0.139019	0.5684	0.769436	znuA	BW25113_1857
683.111	-0.330219	0.206356	0.0264442	0.113468	znuC	BW25113_1858
491.683	0.00307317	0.14647	0.979081	0.990233	znuB	BW25113_1859
493.489	-0.0256146	0.163231	0.837252	0.923052	ruvB	BW25113_1860
740.925	-0.229666	0.171951	0.0787006	0.240047	ruvA	BW25113_1861
1.23497	-0.0324877	0.544995	0.665062	0.830813	yobI	BW25113_4677
12.5369	0.0221287	0.264805	0.885562	0.947658	yebB	BW25113_1862
826.614	0.0809839	0.139864	0.4775	0.699629	ruvC	BW25113_1863
2012.29	-0.0186787	0.148198	0.874261	0.941075	yebC	BW25113_1864
2269.85	-0.097741	0.181746	0.46088	0.688096	nudB	BW25113_1865
6032.15	-0.4614	0.225886	0.00498533	0.0320867	aspS	BW25113_1866
340.439	0.050362	0.149593	0.671478	0.834135	yecD	BW25113_1867
78.8933	0.210367	0.220787	0.159574	0.382237	yecE	BW25113_1868
1386.53	-0.451729	0.237006	0.00737181	0.043477	yecN	BW25113_1869
191.573	-0.875241	0.243432	2.0209e-05	0.000332401	cmoA	BW25113_1870
373.566	-0.435886	0.230671	0.0081754	0.0469082	cmoB	BW25113_1871
68.9	-0.00920321	0.183335	0.944553	0.974846	torZ	BW25113_1872
39.7889	-0.135505	0.252621	0.383283	0.626532	torY	BW25113_1873
1350.05	0.391407	0.200952	0.00859559	0.0488771	cutC	BW25113_1874
302.952	0.0337616	0.155207	0.780711	0.895142	yecM	BW25113_1875
5329.39	-0.85518	0.21934	6.90338e-06	0.000138099	argS	BW25113_1876
80.2604	-1.18643	0.314276	4.46142e-06	9.30195e-05	yecT	BW25113_1877
33.0301	-0.478754	0.305047	0.0148356	0.0739447	flhE	BW25113_1878
157.683	-0.897891	0.359477	0.000480279	0.00474195	flhA	BW25113_1879
68.0844	-1.37227	0.431024	1.58575e-05	0.000272958	flhB	BW25113_1880
74.0534	-0.053667	0.187875	0.689187	0.841043	cheZ	BW25113_1881
3.24111	0.382595	0.514674	0.0695856	0.222965	cheY	BW25113_1882
9.95887	0.177284	0.300007	0.291882	0.539879	cheB	BW25113_1883
19.2147	-0.153838	0.260325	0.331141	0.57852	cheR	BW25113_1884
18.4581	-0.0541924	0.238865	0.716055	0.8583	tap	BW25113_1885
58.2917	-0.0398211	0.196016	0.77092	0.889413	tar	BW25113_1886
8.19494	0.208851	0.329369	0.234736	0.477318	cheW	BW25113_1887
34.2728	-0.733741	0.355044	0.00212956	0.0159215	cheA	BW25113_1888
21.1892	-1.38312	0.448077	2.06577e-05	0.000338526	motB	BW25113_1889
24.0477	-0.701425	0.385687	0.00405391	0.0269512	motA	BW25113_1890
68.3096	-0.0153298	0.188081	0.908907	0.958323	flhC	BW25113_1891
121.129	0.0545633	0.198331	0.69187	0.843424	flhD	BW25113_1892
1195.63	0.699466	0.271276	0.000616906	0.00590448	uspC	BW25113_1895
2742.86	0.225919	0.18753	0.100118	0.286483	otsA	BW25113_1896
1060.25	0.19602	0.19282	0.157882	0.38067	otsB	BW25113_1897
83.3516	0.35592	0.294065	0.0507607	0.180198	araH	BW25113_4460
46.2002	-0.0538079	0.206603	0.701224	0.850213	araG	BW25113_1900
18.6088	-0.188521	0.2702	0.2471	0.493068	araF	BW25113_1901
465.604	0.270854	0.346204	0.143869	0.359893	ftnB	BW25113_1902
184.062	-0.167168	0.239856	0.276531	0.52501	yecJ	BW25113_4537
93.8262	-0.620501	0.320472	0.00400867	0.0267305	azuC	BW25113_4663
23.0026	-0.14011	0.271591	0.381181	0.624436	yecR	BW25113_1904
174.555	-0.0453223	0.192789	0.738497	0.87318	ftnA	BW25113_1905
25.9971	0.280519	0.290488	0.108817	0.300326	yecH	BW25113_1906
190.988	-1.14952	0.347392	2.40366e-05	0.000382605	tyrP	BW25113_1907
546.775	0.0343419	0.221307	0.811738	0.908958	yecA	BW25113_1908
6353.16	-1.1997	0.333458	7.84197e-06	0.000151418	leuZ	BW25113_1909
1801.34	-1.06805	0.337712	4.93194e-05	0.000693124	cysT	BW25113_1910
4822.24	-1.17555	0.334688	1.14509e-05	0.000210636	glyW	BW25113_1911
1834.4	0.13347	0.179043	0.312176	0.561116	pgsA	BW25113_1912
4389.33	-0.184911	0.178664	0.163788	0.388766	uvrC	BW25113_1913
5520.14	0.183174	0.176447	0.164673	0.390243	uvrY	BW25113_1914
92.3491	-0.422471	0.290326	0.0235956	0.104788	yecF	BW25113_1915
1004.84	-0.63372	0.246713	0.000712249	0.00663123	sdiA	BW25113_1916
550.91	0.970998	0.196057	6.61505e-08	2.22556e-06	yecC	BW25113_1917
398.108	0.775827	0.209223	1.45229e-05	0.000252926	yecS	BW25113_1918
749.948	0.0869352	0.1472	0.46016	0.687977	dcyD	BW25113_1919
1037.66	1.58447	0.245522	5.33727e-13	5.15278e-11	fliY	BW25113_1920
20.8798	-0.281587	0.366993	0.136898	0.348122	fliZ	BW25113_1921
131.926	-2.55153	0.459875	2.94876e-10	1.89789e-08	fliA	BW25113_1922
1543.48	0.154502	0.168725	0.227687	0.471078	fliC	BW25113_1923
28.6717	-0.479373	0.310466	0.01564	0.0764945	fliD	BW25113_1924
11.9275	-0.237591	0.31462	0.178187	0.409167	fliS	BW25113_1925
3.42266	0.114589	0.355287	0.48932	0.710386	fliT	BW25113_1926
350.773	0.160951	0.178185	0.223327	0.465413	amyA	BW25113_1927
1008.29	0.289332	0.205485	0.0487598	0.17511	yedD	BW25113_1928
1018.89	-0.103322	0.212411	0.470207	0.695694	yedE	BW25113_1929
148.705	0.0663494	0.192928	0.625802	0.808095	yedF	BW25113_1930
34.4388	-0.238098	0.273881	0.154674	0.375769	yedK	BW25113_1931
58.6932	-1.53972	0.362689	1.56586e-07	4.86292e-06	yedL	BW25113_1932
17.3742	-0.945267	0.426563	0.000786934	0.00713219	yedN	BW25113_4495
46.6531	0.0551467	0.195187	0.686561	0.839617	intG	BW25113_1936
21.0957	-0.736109	0.369581	0.00250303	0.0181633	fliE	BW25113_1937
100.896	-2.2574	0.509198	4.2769e-08	1.53175e-06	fliF	BW25113_1938
193.851	-1.74831	0.342472	1.23806e-09	6.70513e-08	fliG	BW25113_1939
48.424	-1.60989	0.445932	1.80018e-06	4.22994e-05	fliH	BW25113_1940
78.9915	-1.49191	0.463877	9.92819e-06	0.000185257	fliI	BW25113_1941
13.4233	-1.4549	0.517661	3.79481e-05	0.000554367	fliJ	BW25113_1942
23.5578	-1.07689	0.548567	0.000841968	0.00756919	fliK	BW25113_1943
64.2324	-2.6285	0.41301	3.16438e-12	2.86796e-10	fliL	BW25113_1944
106.753	-1.82607	0.361838	1.56721e-09	8.28568e-08	fliM	BW25113_1945
37.5056	-1.89955	0.519089	9.8622e-07	2.47447e-05	fliN	BW25113_1946
25.1312	-1.79407	0.570129	6.96662e-06	0.000138132	fliO	BW25113_1947
47.9073	-1.63854	0.439711	1.07075e-06	2.67147e-05	fliP	BW25113_1948
14.1418	-0.967144	0.481921	0.00111918	0.00950341	fliQ	BW25113_1949
29.6885	-0.625454	0.358858	0.00612225	0.0373988	fliR	BW25113_1950
176.41	0.0986358	0.184721	0.460562	0.687977	rcsA	BW25113_1951
128.458	-0.138269	0.174953	0.289302	0.53713	dsrB	BW25113_1952
774.585	0.0791206	0.196327	0.564721	0.765311	yodD	BW25113_1953
47.5988	-0.233963	0.25296	0.146444	0.362115	dsrA	BW25113_1954
236.5	-0.051555	0.190378	0.702576	0.850396	yedP	BW25113_1955
979.557	0.124557	0.152047	0.300114	0.548255	yedQ	BW25113_1956
99.2654	0.540286	0.274515	0.00467452	0.0304392	yodC	BW25113_1957
368.153	0.295756	0.182911	0.0309944	0.12745	yedI	BW25113_1958
151.981	-0.0590761	0.252731	0.697972	0.847837	yedA	BW25113_1959
108.662	-0.408725	0.257062	0.0186481	0.0873591	vsr	BW25113_1960
579.224	-0.681982	0.254972	0.000480495	0.00474195	dcm	BW25113_1961
1193.45	0.0370938	0.164822	0.76737	0.887929	yedJ	BW25113_1962
128.991	-0.451947	0.266485	0.0123026	0.0639765	yedR	BW25113_1963
0.439122	0.230446	0.560636	0.147229	0.362844	rseX	BW25113_4603
377.158	0.429507	0.236224	0.010018	0.054522	yedS	BW25113_4496
457.871	-0.0502182	0.29342	0.751381	0.880909	hchA	BW25113_1967
2753.77	-0.0318941	0.163052	0.798043	0.902331	yedV	BW25113_1968
816.722	-0.320011	0.205314	0.0305031	0.126131	yedW	BW25113_1969
100.461	-0.196132	0.21382	0.180927	0.41226	hiuH	BW25113_1970
419.061	0.030446	0.157123	0.803105	0.904537	yedY	BW25113_1971
130.752	0.0561387	0.171857	0.661747	0.82994	yedZ	BW25113_1972
88.9356	-0.0616585	0.19725	0.653668	0.824934	zinT	BW25113_1973
150.658	0.621106	0.263402	0.00133726	0.0109168	yodB	BW25113_1974
83.9037	-0.0614032	0.189453	0.648773	0.821792	serU	BW25113_1975
774.91	0.864881	0.249546	3.18111e-05	0.000483811	mtfA	BW25113_1976
124.859	-0.905887	0.380625	0.000620166	0.0059102	asnT	BW25113_1977
792.955	-0.196863	0.158469	0.111888	0.304658	yeeJ	BW25113_1978
21.4836	0.0412703	0.246602	0.783889	0.896768	yeeL	BW25113_4497
6840.81	0.372922	0.290872	0.0411815	0.155914	shiA	BW25113_1981
1462.75	0.232468	0.166296	0.0693805	0.222469	amn	BW25113_1982
4089.44	-0.01202	0.181278	0.927228	0.966624	yeeN	BW25113_1983
212.699	-1.05431	0.284742	9.31792e-06	0.000174642	asnW	BW25113_1984
345.471	0.265744	0.188846	0.0558637	0.192468	yeeO	BW25113_1985
502.757	-1.00532	0.288196	2.20325e-05	0.000354516	asnU	BW25113_1986
126.934	-0.125973	0.253166	0.416575	0.655809	cbl	BW25113_1987
266.534	-1.82223	0.490172	8.32116e-07	2.12381e-05	nac	BW25113_1988
111.632	-1.67429	0.402492	1.58003e-07	4.87286e-06	asnV	BW25113_1989
851.215	-0.0410923	0.147067	0.726605	0.865805	ldtA	BW25113_1990
266.246	0.0551616	0.16233	0.657561	0.827729	cobT	BW25113_1991
175.498	0.107389	0.174587	0.408448	0.647755	cobS	BW25113_1992
604.207	0.114017	0.190642	0.402144	0.642417	cobU	BW25113_1993
3.23609	-0.144815	0.366531	0.392688	0.636471	yeeH	BW25113_4639
59.5784	-0.349275	0.258606	0.0401886	0.153595	insH1_6	BW25113_1994
74.9915	0.102102	0.260959	0.511818	0.727698	yoeG	BW25113_4640
[truncated: 2,442 more rows]
