# Supplementary material for: Metabolic mutations reduce antibiotic susceptibility of E. coli by pathway-specific bottlenecks
Source: Mol Syst Biol. 2025 Jan 2;21(3):274–93. doi: 10.1038/s44320-024-00084-z (PMC11876631; doi:10.1038/s44320-024-00084-z)
Supplement: Supplementary file 9 — Dataset EV4 [file 44320_2024_84_MOESM9_ESM.xlsx]

## Sheet: Description
	Expanded View Dataset
	Dataset	EV	4
	List of clinical isolates from the University Hospital Tuebingen. Shown is the resistance profile and the classification of growth defect.
	Metabolic mutations reduce antibiotic susceptibility by pathway-specific bottlenecks
	Paul Lubrano(1,2,3,#), Fabian Smollich(1,2,3,#), Thorben Schramm(1†), Elisabeth Lorenz(1), Alejandra Alvarado(1,2), Seraina Carmen Eigenmann(6), Amelie Stadelmann(1,2,3), Sevvalli Thavapalan(1,2,3), Nils Waffenschmidt(1), Timo Glatter(4,) Nadine Hoffmann(2,5), Jennifer Müller(7), Silke Peter(2,5,7), Knut Drescher(6), Hannes Link(1,2,3*)
	(1) Interfaculty Institute of Microbiology and Infection Medicine, University of Tübingen, Auf der Morgenstelle 24, 72076 Tübingen, Germany
	(2) Cluster of Excellence “Controlling Microbes to Fight Infections”, University of Tübingen, 72076 Tübingen, Germany
	(3) M3 Research Center, University of Tübingen, 72076 Tübingen, Germany
	(4) Max Planck Institute for Terrestrial Microbiology, Karl-von-Frisch-Straße 10, 35043 Marburg, Germany
	(5) Institute of Medical Microbiology and Hygiene, University of Tübingen, Elfriede-Aulhorn-Str. 6, 72076 Tübingen
	(6) Biozentrum, University of Basel, Spitalstrasse 41, 4056 Basel, Switzerland
	(7) NGS Competence Center Tübingen (NCCT), 72076 Tübingen, Germany
	(#) Equal contribution
	(†) Present address: Institute of Molecular Systems Biology, ETH Zurich, Otto-Stern-Weg 3, 8093 Zürich, Switzerland
	(*) Correspondence: hannes.link@uni-tuebingen.de

## Sheet: Classification_clinical_strains
	Growth defect		Aminoglycoside	Aminoglycoside	Beta-lactam	Beta-lactam/Betalactamase inhibitor	Beta-lactam	Beta-lactam/Betalactamase inhibitor	Beta-lactam	Beta-lactam	Beta-lactam	Diaminopyrimidines/sulfanilamide	Fluoroquinolone	Fluoroquinolone	Beta-lactam	Beta-lactam	Beta-lactam	Tetracyclines	Beta-lactam	Beta-lactam
	Yes(1)/No(0)	Area Under the Curve (AUC)	Gentamicin	Tobramycin	Ampicillin	Ampicillin/ Sulbactam	Piperacillin	Piperacillin/ Tazobactam	Cefuroxim	Cefpodoxim	Cefotaxim	Trimethoprim/ Sulfamethoxazol	Levofloxacin	Ciprofloxacin	Meropenem	Ceftazidim	Cefepim	Tigecycline	Cefuroxim-Axetil	Imipenem
EC-1	0	54.084	S ( <=1 )		R ( 16 )	S ( 4 )	S ( <=4 )	S ( <=4 )	S ( 4 )		S ( <=0,25 )			S ( <=0,06 )	S ( )	S ( 0,25 )		S ( <=0,5 )		S ( )
EC-2	0	62.6716	S ( <=1 )		S ( <=2 )	S ( <=2 )	S ( <=4 )	S ( <=4 )	S ( 4 )		S ( <=0,25 )			S ( <=0,06 )	S ( )	S ( <=0,12 )		S ( <=0,5 )		S ( )
EC-3	0	58.8699	S ( <=1 )		R ( >=32 )	S ( <=2 )	R ( >=128 )	S ( <=4 )	R ( >=64 )		R ( >=64 )			S ( 0.094 )	S ( )	I ( 4 )		S ( <=0,5 )		S ( )
EC-4	0	83.3865	S ( <=1 )		R ( >=32 )	R ( >=32 )	R ( >=128 )	S ( <=4 )	S ( 4 )		R ( 16 )			R ( 1 )	S ( )	R ( >=64 )		S ( <=0,5 )		S ( )
EC-5	0	72.6266	S ( <=1 )		R ( >=32 )	R ( >=32 )	R ( >=128 )	S ( <=4 )	R ( >=64 )		R ( >=64 )			S ( 0.38 )	S ( )	R ( 32 )		S ( <=0,5 )		S ( )
EC-6	0	62.7635	S ( <=1 )		R ( >=32 )	R ( >=32 )	R ( >=128 )	S ( <=4 )	R ( >=64 )		R ( >=64 )			R ( 1 )	S ( )	R ( 8 )		S ( <=0,5 )		S ( )
EC-7	0	54.3446	S ( <=1 )		R ( >=32 )	R ( >=32 )	R ( >=128 )	S ( <=4 )	R ( >=64 )		R ( >=64 )			S ( <=0,06 )	S ( )	S ( 0,5 )		S ( <=0,5 )		S ( )
EC-8	0	52.816
EC-9	0	59.7369	S ( <=1 )		R ( >=32 )	R ( >=32 )	R ( >=128 )	S ( <=4 )	R ( >=64 )		R ( >=64 )			R ( >=4 )	S ( )	R ( 16 )		S ( <=0,5 )		S ( )
EC-10	0	58.0851	S ( <=1 )		R ( >=32 )	R ( >=32 )	R ( >=128 )	S ( <=4 )	R ( >=64 )		R ( >=64 )			S ( 0.25 )	S ( )	R ( 32 )		S ( <=0,5 )		S ( )
EC-11	0	49.776	S ( <=1 )		S ( 4 )	S ( <=2 )	S ( <=4 )	S ( <=4 )	S ( 4 )		S ( <=0,25 )			S ( <=0,06 )	S ( )	S ( <=0,12 )		S ( <=0,5 )		S ( )
EC-12	0	56.7215	S ( <=1 )		S ( 4 )	S ( <=2 )	S ( <=4 )	S ( <=4 )	S ( 4 )		S ( <=0,25 )			S ( <=0,06 )	S ( )	S ( <=0,12 )		S ( <=0,5 )		S ( )
EC-13	0	53.0968	S ( <=1 )		S ( <=2 )	S ( <=2 )	S ( <=4 )	S ( <=4 )	S ( 4 )		S ( <=0,25 )			S ( <=0,06 )	S ( )	S ( <=0,12 )		S ( <=0,5 )		S ( )
EC-14	0	58.7654
EC-15	0	66.5629	S ( <=1 )		S ( <=2 )	S ( <=2 )	S ( <=4 )	S ( <=4 )	S ( 4 )		S ( <=0,25 )			S ( 0.125 )	S ( )	S ( <=0,12 )		S ( <=0,5 )		S ( )
EC-16	0	49.3899	S ( <=1 )		S ( <=2 )	S ( <=2 )	S ( <=4 )	S ( <=4 )	S ( 4 )		S ( <=0,25 )			S ( <=0,06 )	S ( )	S ( <=0,12 )		S ( <=0,5 )		S ( )
EC-17	0	55.5327	S ( <=1 )		R ( >=32 )	R ( >=32 )	R ( >=128 )	R ( 64 )	S ( 2 )		S ( <=0,25 )			R ( >=4 )	S ( )	S ( <=0,12 )		S ( <=0,5 )		S ( )
EC-18	0	65.6459	S ( <=1 )		R ( >=32 )	R ( >=32 )	R ( >=128 )	R ( 64 )	S ( 4 )		S ( <=0,25 )			R ( >=4 )	S ( )	S ( <=0,12 )		S ( <=0,5 )		S ( )
EC-19	0	58.4876	S ( <=1 )		R ( >=32 )	R ( >=32 )	R ( >=128 )	S ( <=4 )	S ( 2 )		S ( <=0,25 )			S ( 0.19 )	S ( )	S ( <=0,12 )		S ( <=0,5 )		S ( )
EC-20	0	54.8785	S ( <=1 )		S ( <=2 )	S ( <=2 )	S ( <=4 )	S ( <=4 )	S ( 4 )		S ( <=0,25 )			S ( <=0,06 )	S ( )	S ( <=0,12 )		S ( <=0,5 )		S ( )
EC-21	0	44.8228	S ( <=1 )		R ( >=32 )	S ( 4 )	R ( >=128 )	S ( <=4 )	R ( >=64 )		R ( >=64 )			R ( >=4 )	S ( )	R ( 8 )		S ( <=0,5 )		S ( )
EC-23	0	55.7381	S ( <=1 )		S ( 4 )	S ( <=2 )	S ( <=4 )	S ( <=4 )	S ( 4 )		S ( <=0,25 )			S ( <=0,06 )	S ( )	S ( <=0,12 )		S ( <=0,5 )		S ( )
EC-24	0	63.4244
EC-25	0	46.5008	S ( <=1 )		S ( 4 )	S ( <=2 )	S ( <=4 )	S ( <=4 )	S ( 4 )		S ( <=0,25 )			S ( <=0,06 )	S ( )	S ( 0,25 )		S ( <=0,5 )		S ( )
EC-26	0	57.4608	S ( <=1 )		R ( >=32 )	R ( >=32 )	R ( >=128 )	S ( <=4 )	R ( >=64 )		R ( >=64 )			S ( <=0,06 )	S ( )	I ( 2 )		S ( <=0,5 )		S ( )
EC-27	1	32.9614	S ( <=1 )		S ( 8 )	S ( 4 )	S ( <=4 )	S ( <=4 )	S ( 4 )		S ( <=0,25 )			S ( <=0,06 )	S ( )	S ( <=0,12 )		S ( <=0,5 )		S ( )
EC-28	1	4.21604	S ( )		S ( )	S ( )	S ( )	S ( )			S ( )			S ( )	S ( )	S ( )		S ( )		S ( )
EC-29	0	39.2446	S ( <=1 )		S ( <=2 )	S ( <=2 )	S ( <=4 )	S ( <=4 )	S ( 4 )		S ( <=0,25 )			S ( <=0,06 )	S ( )	S ( <=0,12 )		S ( <=0,5 )		S ( )
EC-30	0	48.6365
EC-31	0	57.7692	S ( <=1 )		R ( 16 )	S ( 4 )	S ( <=4 )	S ( <=4 )	S ( 4 )		S ( <=0,25 )			S ( <=0,06 )	S ( )	S ( <=0,12 )		S ( <=0,5 )		S ( )
EC-32	0	59.4307	S ( <=1 )		R ( 16 )	S ( 4 )	S ( <=4 )	S ( <=4 )	S ( 4 )		S ( <=0,25 )			S ( <=0,06 )	S ( )	S ( <=0,12 )		S ( <=0,5 )		S ( )
EC-33	0	48.7216	S ( <=1 )		R ( 16 )	S ( 4 )	S ( <=4 )	S ( <=4 )	S ( 4 )		S ( <=0,25 )			S ( <=0,06 )	S ( )	S ( 0,25 )		S ( <=0,5 )		S ( )
EC-34	0	64.6035	S ( <=1 )		R ( >=32 )	R ( >=32 )	R ( >=128 )	R ( >=128 )	S ( 4 )		S ( <=0,25 )			S ( <=0,06 )	S ( )	S ( <=0,12 )		S ( <=0,5 )		S ( )
EC-35	0	65.9424	S ( <=1 )		S ( 8 )	S ( <=2 )	S ( <=4 )	S ( <=4 )	S ( 4 )		S ( <=0,25 )			S ( <=0,06 )	S ( )	S ( <=0,12 )		S ( <=0,5 )		S ( )
EC-36	0	74.1223	S ( <=1 )		R ( 16 )	S ( 4 )	S ( <=4 )	S ( <=4 )	S ( 4 )		S ( <=0,25 )			S ( <=0,06 )	S ( )	S ( <=0,12 )		S ( <=0,5 )		S ( )
EC-37	0	59.5256	S ( <=1 )		S ( <=2 )	S ( <=2 )	S ( <=4 )	S ( <=4 )	S ( 2 )		S ( <=0,25 )			S ( <=0,06 )	S ( )	S ( <=0,12 )		S ( <=0,5 )		S ( )
EC-38	0	39.3633	S ( <=1 )		R ( 16 )	S ( 4 )	S ( <=4 )	S ( <=4 )	S ( 4 )		S ( <=0,25 )			S ( <=0,06 )	S ( )	S ( <=0,12 )		S ( <=0,5 )		S ( )
EC-39	0	50.3644	S ( <=1 )		R ( >=32 )	R ( >=32 )	R ( >=128 )	S ( <=4 )	S ( 4 )		S ( <=0,25 )			S ( <=0,06 )	S ( )	S ( 0,25 )		S ( <=0,5 )		S ( )
EC-40	1	30.6831
EC-41	0	72.0456
EC-42	0	75.7203	S ( <=1 )		S ( <=2 )	S ( <=2 )	S ( <=4 )	S ( <=4 )	S ( 4 )		S ( <=0,25 )			R ( 2 )	S ( )	S ( <=0,12 )		S ( <=0,5 )		S ( )
EC-43	0	67.235	S ( <=1 )		S ( <=2 )	S ( <=2 )	S ( <=4 )	S ( <=4 )	S ( 4 )		S ( <=0,25 )			S ( <=0,06 )	S ( )	S ( <=0,12 )		S ( <=0,5 )		S ( )
EC-44	0	53.5523	S ( <=1 )		S ( <=2 )	S ( <=2 )	S ( <=4 )	S ( <=4 )	S ( 2 )		S ( <=0,25 )			S ( <=0,06 )	S ( )	S ( <=0,12 )		S ( <=0,5 )		S ( )
EC-45	0	63.7156	S ( <=1 )		S ( <=2 )	S ( <=2 )	S ( <=4 )	S ( <=4 )	S ( 4 )		S ( <=0,25 )			S ( <=0,06 )	S ( )	S ( <=0,12 )		S ( <=0,5 )		S ( )
EC-46	0	45.6032	S ( <=1 )		R ( >=32 )	R ( >=32 )	R ( >=128 )	S ( <=4 )	S ( 4 )		S ( <=0,25 )			S ( <=0,06 )	S ( )	S ( <=0,12 )		S ( <=0,5 )		S ( )
EC-47	0	74.0603	R ( >=16 )		R ( >=32 )	R ( >=32 )	R ( >=128 )	S ( 8 )	R ( >=64 )		R ( >=64 )			R ( >=4 )	S ( )	R ( 32 )		S ( <=0,5 )		S ( )
EC-48	0	79.4616	S ( <=1 )		S ( <=2 )	S ( <=2 )	S ( <=4 )	S ( <=4 )	S ( 4 )		S ( <=0,25 )			S ( <=0,06 )	S ( )	S ( <=0,12 )		S ( <=0,5 )		S ( )
EC-49	1	27.1293	S ( <=1 )		R ( 16 )	S ( 4 )	S ( <=4 )	S ( <=4 )	S ( 4 )		S ( <=0,25 )			S ( <=0,06 )	S ( )	S ( <=0,12 )		S ( <=0,5 )		S ( )
EC-51	0	52.0976	S ( <=1 )		S ( 4 )	S ( <=2 )	S ( <=4 )	S ( )	S ( 4 )		S ( )			S ( <=0,06 )	S ( )	S ( <=0,12 )		S ( <=0,5 )		S ( )
EC-52	0	69.9786	S ( <=1 )		S ( <=2 )	S ( <=2 )	S ( <=4 )	S ( <=4 )	S ( 4 )		S ( <=0,25 )			S ( <=0,06 )	S ( )	S ( <=0,12 )		S ( <=0,5 )		S ( )
EC-53	0	42.6826	S ( <=1 )		R ( >=32 )	R ( >=32 )	R ( >=128 )	S ( <=4 )	R ( >=64 )		R ( 32 )			R ( >=4 )	S ( )	I ( 4 )		S ( <=0,5 )		S ( )
EC-54	1	1.1805			S ( 4 )			S ( <=4 )	S ( 4 )		S ( <=0,25 )			S ( <=0,06 )	S ( )	S ( <=0,12 )
EC-55	0	65.6676			S ( <=2 )			S ( <=4 )	S ( 4 )		S ( <=0,25 )			S ( <=0,06 )	S ( )	S ( <=0,12 )
EC-56	0	78.2078			R ( >=32 )		R ( 7 )	S ( <=4 )	R ( >=64 )		R ( >=64 )			R ( >=4 )	S ( )	I ( 2 )				S ( 25 )
EC-57	1	30.828			R ( >=32 )			S ( <=4 )	S ( 4 )		S ( <=0,25 )			S ( <=0,06 )	S ( )	S ( <=0,12 )
EC-58	1	2.34095	S ( <=1 )		S ( 4 )	S ( <=2 )	S ( <=4 )	S ( <=4 )	S ( 4 )		S ( <=0,25 )			S ( <=0,06 )	S ( )	S ( <=0,12 )		S ( <=0,5 )		S ( )
EC-59	0	51.277	S ( <=1 )		R ( 16 )	S ( 4 )	S ( <=4 )	S ( <=4 )	S ( 4 )		S ( <=0,25 )			S ( <=0,06 )	S ( )	S ( 0,25 )		S ( <=0,5 )		S ( )
EC-60	0	75.5381	S ( <=1 )		R ( 16 )	S ( 4 )	S ( <=4 )	S ( <=4 )	S ( 4 )		S ( <=0,25 )			S ( <=0,06 )	S ( )	S ( <=0,12 )		S ( <=0,5 )		S ( )
EC-61	1	1.63602	S ( <=1 )		S ( 4 )	S ( <=2 )	S ( <=4 )	S ( <=4 )	S ( 2 )		S ( <=0,25 )			S ( <=0,06 )	S ( )	S ( <=0,12 )		S ( <=0,5 )		S ( )
EC-62	0	34.7633	S ( <=1 )		R ( 16 )	S ( 4 )	S ( <=4 )	S ( <=4 )	S ( 4 )		S ( <=0,25 )			S ( <=0,06 )	S ( )	S ( 0,25 )		S ( <=0,5 )		S ( )
EC-63	1	8.12527	S ( <=1 )		R ( >=32 )	R ( >=32 )	R ( >=128 )	S ( 8 )	R ( 16 )		S ( 0,5 )			S ( <=0,06 )	S ( )	S ( 0,5 )		S ( <=0,5 )		S ( )
EC-64	0	49.6603	S ( <=1 )		R ( 16 )	S ( 4 )	S ( <=4 )	S ( <=4 )	S ( 4 )		S ( <=0,25 )			S ( <=0,06 )	S ( )	S ( <=0,12 )		S ( <=0,5 )		S ( )
EC-65	0	36.0037	S ( <=1 )		R ( 16 )	S ( 4 )	S ( <=4 )	S ( <=4 )	S ( 4 )		S ( <=0,25 )			S ( <=0,06 )	S ( )	S ( 0,25 )		S ( <=0,5 )		S ( )
EC-66	0	45.9974
EC-67	0	45.2634	S ( <=1 )		R ( 16 )	S ( 4 )	S ( <=4 )	S ( <=4 )	S ( 4 )		S ( <=0,25 )			S ( <=0,06 )	S ( )	S ( <=0,12 )		S ( <=0,5 )		S ( )
EC-68	0	67.4643	S ( <=1 )		S ( <=2 )	S ( <=2 )	S ( <=4 )	S ( <=4 )	S ( 4 )		S ( <=0,25 )			S ( <=0,06 )	S ( )	S ( <=0,12 )		S ( <=0,5 )		S ( )
EC-69	1	18.6507	S ( <=1 )		R ( 16 )	S ( 4 )	S ( 8 )	S ( 8 )	R ( 16 )		S ( <=0,25 )			S ( <=0,06 )	S ( )	S ( <=0,12 )		S ( <=0,5 )		S ( )
EC-70	0	64.7491	S ( <=1 )		R ( >=32 )	R ( >=32 )	R ( >=128 )	S ( <=4 )	R ( >=64 )		R ( >=64 )			S ( 0.25 )	S ( )	R ( 32 )		S ( <=0,5 )		S ( )
EC-71	1	27.1375	S ( <=1 )		S ( <=2 )	S ( <=2 )	S ( <=4 )	S ( <=4 )	S ( 4 )		S ( <=0,25 )			S ( <=0,06 )	S ( )	S ( <=0,12 )		S ( <=0,5 )		S ( )
EC-74	0	78.4661	S ( <=1 )		R ( >=32 )	R ( >=32 )	R ( >=128 )	S ( <=4 )	S ( 4 )		S ( <=0,25 )			S ( 0.19 )	S ( )	S ( <=0,12 )		S ( <=0,5 )		S ( )
EC-75	0	55.3707	S ( <=1 )		R ( 16 )	S ( 4 )	S ( <=4 )	S ( <=4 )	S ( 4 )		S ( <=0,25 )			S ( <=0,06 )	S ( )	S ( <=0,12 )		S ( <=0,5 )		S ( )
EC-76	0	57.2808	S ( <=1 )		R ( 16 )	S ( 4 )	S ( <=4 )	S ( <=4 )	S ( 4 )		S ( <=0,25 )			S ( <=0,06 )	S ( )	S ( <=0,12 )		S ( <=0,5 )		S ( )
EC-77	0	62.0795	S ( <=1 )		S ( <=2 )	S ( <=2 )	S ( <=4 )	S ( <=4 )	S ( 4 )		S ( <=0,25 )			S ( <=0,06 )	S ( )	S ( <=0,12 )		S ( <=0,5 )		S ( )
EC-78	0	61.084	S ( <=1 )		S ( 4 )	S ( <=2 )	S ( <=4 )	S ( <=4 )	S ( 4 )		S ( <=0,25 )			S ( <=0,06 )	S ( )	S ( <=0,12 )		S ( <=0,5 )		S ( )
EC-79	0	36.5092	S ( <=1 )		S ( 8 )	S ( <=2 )	S ( <=4 )	S ( <=4 )	S ( 8 )		S ( <=0,25 )			R ( >=4 )	S ( )	S ( <=0,12 )		S ( <=0,5 )		S ( )
EC-80	0	70.2937	S ( <=1 )		S ( 4 )	S ( <=2 )	S ( <=4 )	S ( <=4 )	S ( 4 )		S ( <=0,25 )			S ( <=0,06 )	S ( )	S ( <=0,12 )		S ( <=0,5 )		S ( )
EC-81	0	80.9117	R ( >=16 )		R ( >=32 )	R ( >=32 )	R ( >=128 )	R ( 64 )	R ( >=64 )		R ( >=64 )			R ( >=4 )	S ( )	R ( >=64 )		S ( <=0,5 )		S ( )
EC-82	0	66.2851	R ( >=16 )		R ( >=32 )	R ( >=32 )	R ( >=128 )	R ( 16 )	R ( >=64 )		R ( >=64 )			R ( >=4 )	S ( )	R ( 8 )		S ( <=0,5 )		S ( )
EC-83	0	75.1565	R ( >=16 )		R ( >=32 )	R ( >=32 )	R ( >=128 )	R ( 64 )	R ( >=64 )		R ( >=64 )			R ( >=4 )	S ( )	R ( >=64 )		S ( <=0,5 )		S ( )
EC-84	0	72.3607	S ( <=1 )		R ( >=32 )	R ( >=32 )	R ( >=128 )	S ( <=4 )	S ( 4 )		S ( <=0,25 )			S ( <=0,06 )	S ( )	S ( <=0,12 )		S ( <=0,5 )		S ( )
EC-86	0	33.4431	S ( <=1 )		R ( >=32 )	R ( >=32 )	R ( >=128 )	R ( >=128 )	S ( 2 )		S ( <=0,25 )			S ( 0,25 )	S ( )	S ( <=0,12 )		S ( <=0,5 )		S ( )
EC-87	0	73.9184	S ( <=1 )		S ( 8 )	S ( 4 )	S ( <=4 )	S ( <=4 )	S ( 4 )		S ( <=0,25 )			S ( <=0,06 )	S ( )	S ( 0,25 )		S ( <=0,5 )		S ( )
EC-88	0	69.7426	S ( <=1 )		R ( >=32 )	S ( 8 )	R ( >=128 )	S ( <=4 )	S ( 2 )		S ( <=0,25 )			S ( <=0,06 )	S ( )	S ( <=0,12 )		S ( <=0,5 )		S ( )
EC-90	0	54.8233	S ( <=1 )		R ( >=32 )	R ( >=32 )	R ( >=128 )	S ( <=4 )	S ( 2 )		S ( <=0,25 )			S ( <=0,06 )	S ( )	S ( <=0,12 )		S ( <=0,5 )		S ( )
EC-91	0	90.6725	R ( >=16 )		R ( >=32 )	R ( >=32 )	R ( >=128 )	S ( <=4 )	S ( 4 )		S ( <=0,25 )			R ( >=4 )	S ( )	S ( <=0,12 )		S ( <=0,5 )		S ( )
EC-92	0	63.4415
EC-93	1	5.5908	S ( <=1 )		S ( <=2 )	S ( <=2 )	S ( <=4 )	S ( <=4 )	S ( 4 )		S ( <=0,25 )			S ( <=0,06 )	S ( )	S ( <=0,12 )		S ( <=0,5 )		S ( )
EC-94	1	27.941	S ( <=1 )		S ( 8 )	S ( <=2 )	S ( <=4 )	S ( <=4 )	S ( 4 )		S ( <=0,25 )			S ( <=0,06 )	S ( )	S ( <=0,12 )		S ( <=0,5 )		S ( )
EC-95	0	61.9943	S ( <=1 )		R ( >=32 )	R ( >=32 )	R ( >=128 )	R ( 64 )	S ( 4 )		S ( <=0,25 )			S ( <=0,06 )	S ( )	S ( <=0,12 )		S ( <=0,5 )		S ( )
EC-96	1	10.3065	S ( <=1 )		R ( >=32 )	R ( >=32 )	R ( >=128 )	S ( <=4 )	S ( 4 )		S ( <=0,25 )			S ( <=0,06 )	S ( )	S ( <=0,12 )		S ( <=0,5 )		S ( )
EC-97	0	69.2244	S ( <=1 )		S ( <=2 )	S ( <=2 )	S ( <=4 )	S ( <=4 )	S ( 4 )		S ( <=0,25 )			S ( <=0,06 )	S ( )	S ( <=0,12 )		S ( <=0,5 )		S ( )
EC-98	0	63.8373	S ( <=1 )		R ( 16 )	S ( 4 )	S ( <=4 )	S ( <=4 )	S ( 4 )		S ( <=0,25 )			S ( <=0,06 )	S ( )	S ( <=0,12 )		S ( <=0,5 )		S ( )
EC-99	0	75.2506	S ( <=1 )		S ( <=2 )	S ( <=2 )	S ( <=4 )	S ( <=4 )	S ( 4 )		S ( <=0,25 )			S ( <=0,06 )	S ( )	S ( <=0,12 )		S ( <=0,5 )		S ( )
EC-100	0	78.8193	S ( <=1 )		S ( <=2 )	S ( <=2 )	S ( <=4 )	S ( <=4 )	S ( 4 )		S ( <=0,25 )			S ( <=0,06 )	S ( )	S ( <=0,12 )		S ( <=0,5 )		S ( )
EC-101	0	76.7299	S ( <=1 )		S ( <=2 )	S ( <=2 )	S ( <=4 )	S ( <=4 )	S ( 4 )		S ( <=0,25 )			S ( <=0,06 )	S ( )	S ( <=0,12 )		S ( <=0,5 )		S ( )
EC-102	0	62.9912	S ( <=1 )		R ( 16 )	S ( 4 )	S ( <=4 )	S ( <=4 )	S ( 4 )		S ( <=0,25 )			S ( <=0,06 )	S ( )	S ( <=0,12 )		S ( <=0,5 )		S ( )
EC-103	0	64.3548	S ( <=1 )		S ( <=2 )	S ( <=2 )	S ( <=4 )	S ( <=4 )	S ( 4 )		S ( <=0,25 )			S ( <=0,06 )	S ( )	S ( <=0,12 )		S ( <=0,5 )		S ( )
EC-104	0	58.1359	S ( <=1 )		S ( 4 )	S ( <=2 )	S ( <=4 )	S ( <=4 )	S ( 4 )		S ( <=0,25 )			S ( <=0,06 )	S ( )	S ( <=0,12 )		S ( <=0,5 )		S ( )
EC-105	0	45.7704	S ( <=1 )		R ( 16 )	S ( 4 )	S ( <=4 )	S ( <=4 )	S ( 4 )		S ( <=0,25 )			S ( <=0,06 )	S ( )	S ( <=0,12 )		S ( <=0,5 )		S ( )
EC-106	1	11.1548	S ( <=1 )		S ( 4 )	S ( <=2 )	S ( <=4 )	S ( <=4 )	S ( 4 )		S ( <=0,25 )			S ( <=0,06 )	S ( )	S ( <=0,12 )		S ( <=0,5 )		S ( )
EC-107	0	83.8651	R ( >=16 )		R ( >=32 )	R ( >=32 )	R ( >=128 )	S ( 8 )	R ( >=64 )		R ( >=64 )			R ( >=4 )	S ( )	R ( 32 )		S ( <=0,5 )		S ( )
EC-108	0	66.2374	S ( <=1 )		S ( <=2 )	S ( <=2 )	S ( <=4 )	S ( <=4 )	S ( 4 )		S ( <=0,25 )			S ( <=0,06 )	S ( )	S ( <=0,12 )		S ( <=0,5 )		S ( )
EC-109	1	24.8241	S ( <=1 )		R ( >=32 )	R ( >=32 )	R ( >=128 )	S ( <=4 )	R ( >=64 )		R ( >=64 )			R ( 1 )	S ( )	I ( 4 )		S ( <=0,5 )		S ( )
EC-111	1	32.7919	S ( <=1 )		R ( >=32 )	R ( 16 )	R ( >=128 )	S ( <=4 )	R ( >=64 )		R ( 16 )			R ( >=4 )	S ( )	R ( 16 )		S ( <=0,5 )		S ( )
EC-113	0	55.3034	R ( >=16 )		R ( >=32 )	R ( >=32 )	R ( >=128 )	S ( <=4 )	S ( 4 )		S ( <=0,25 )			R ( >=4 )	S ( )	S ( <=0,12 )		S ( <=0,5 )		S ( )
EC-114	0	33.2639
EC-115	0	78.5371	S ( <=1 )		R ( >=32 )	R ( >=32 )	R ( >=128 )	S ( <=4 )	S ( 2 )		S ( <=0,25 )			S ( <=0,06 )	S ( )	S ( <=0,12 )		S ( <=0,5 )		S ( )
EC-116	0	70.5887	S ( <=1 )		S ( 8 )	S ( <=2 )	S ( <=4 )	S ( <=4 )	S ( 4 )		S ( <=0,25 )			S ( <=0,06 )	S ( )	S ( <=0,12 )		S ( <=0,5 )		S ( )
EC-117	0	45.2261	S ( <=1 )		S ( 4 )	S ( <=2 )	S ( <=4 )	S ( <=4 )	S ( 4 )		S ( <=0,25 )			S ( <=0,06 )	S ( )	S ( <=0,12 )		S ( <=0,5 )		S ( )
EC-118	0	46.4433	S ( <=1 )		R ( >=32 )	R ( >=32 )	R ( >=128 )	S ( <=4 )	S ( 2 )		S ( <=0,25 )			S ( <=0,06 )	S ( )	S ( <=0,12 )		S ( <=0,5 )		S ( )
EC-119	0	59.6562	S ( <=1 )		S ( <=2 )	S ( <=2 )	S ( <=4 )	S ( <=4 )	S ( 4 )		S ( <=0,25 )			S ( <=0,06 )	S ( )	S ( <=0,12 )		S ( <=0,5 )		S ( )
EC-120	0	59.2732	S ( <=1 )		R ( >=32 )	R ( >=32 )	R ( >=128 )	R ( 16 )	S ( 4 )		S ( <=0,25 )			S ( <=0,06 )	S ( )	S ( 0,25 )		S ( <=0,5 )		S ( )
EC-121	0	37.4061	S ( <=1 )		R ( 16 )	S ( 4 )	S ( <=4 )	S ( <=4 )	S ( 4 )		S ( <=0,25 )			S ( <=0,06 )	S ( )	S ( <=0,12 )		S ( <=0,5 )		S ( )
EC-122	0	35.6833	R ( >=16 )		R ( >=32 )	R ( >=32 )	R ( >=128 )	S ( 8 )	R ( >=64 )		R ( >=64 )			R ( >=4 )	S ( )	R ( 8 )		S ( <=0,5 )		S ( )
EC-123	0	36.6347	S ( <=1 )		S ( <=2 )	S ( <=2 )	S ( <=4 )	S ( <=4 )	S ( 2 )		S ( <=0,25 )			S ( <=0,06 )	S ( )	S ( <=0,12 )		S ( <=0,5 )		S ( )
EC-124	1	21.236	S ( <=1 )		R ( >=32 )	R ( >=32 )	R ( >=128 )	S ( <=4 )	S ( 4 )		S ( <=0,25 )			S ( <=0,06 )	S ( )	S ( <=0,12 )		S ( <=0,5 )		S ( )
EC-125	1	5.62441	S ( <=1 )		S ( <=2 )	S ( <=2 )	S ( <=4 )	S ( <=4 )	S ( 4 )		S ( <=0,25 )			S ( <=0,06 )	S ( )	S ( <=0,12 )		S ( <=0,5 )		S ( )
EC-126	1	17.2289	S ( <=1 )		S ( 4 )	S ( <=2 )	S ( <=4 )	S ( <=4 )	S ( 4 )		S ( <=0,25 )			S ( <=0,06 )	S ( )	S ( <=0,12 )		S ( <=0,5 )		S ( )
EC-127	1	30.5278	S ( <=1 )		R ( 16 )	S ( 4 )	S ( <=4 )	S ( <=4 )	S ( 4 )		S ( <=0,25 )			S ( <=0,06 )	S ( )	S ( <=0,12 )		S ( <=0,5 )		S ( )
EC-128	0	58.9984	S ( <=1 )		R ( >=32 )	R ( >=32 )	R ( >=128 )	S ( <=4 )	R ( >=64 )		R ( >=64 )			R ( 1 )	S ( )	R ( 32 )		S ( <=0,5 )		S ( )
EC-129	0	72.5474	S ( <=1 )		R ( >=32 )	R ( >=32 )	R ( >=128 )	S ( <=4 )	R ( >=64 )		R ( >=64 )			S ( 0.25 )	S ( )	R ( 32 )		S ( <=0,5 )		S ( )
EC-130	0	69.0145	S ( <=1 )		R ( >=32 )	S ( 4 )	R ( >=128 )	S ( <=4 )	R ( >=64 )		R ( >=64 )			S ( 0.125 )	S ( )	R ( 32 )		S ( <=0,5 )		S ( )
EC-131	0	78.2122	S ( <=1 )		R ( >=32 )	R ( >=32 )	R ( >=128 )	S ( <=4 )	R ( >=64 )		R ( >=64 )			R ( 1 )	S ( )	R ( 32 )		S ( <=0,5 )		S ( )
EC-132	0	64.36	S ( <=1 )		R ( >=32 )	R ( >=32 )	R ( >=128 )	S ( <=4 )	R ( >=64 )		R ( >=64 )			R ( 1 )	S ( )	R ( 32 )		S ( <=0,5 )		S ( )
EC-133	0	87.8364	S ( <=1 )		R ( >=32 )	R ( >=32 )	R ( >=128 )	S ( <=4 )	R ( >=64 )		R ( >=64 )			R ( >=4 )	S ( )	S ( 0,5 )		S ( <=0,5 )		S ( )
EC-134	0	83.2289	S ( <=1 )		R ( >=32 )	S ( 4 )	R ( >=128 )	S ( <=4 )	R ( >=64 )		R ( >=64 )			S ( 0.094 )	S ( )	R ( 8 )		S ( <=0,5 )		S ( )
EC-136	0	67.3963	S ( <=1 )		R ( >=32 )	S ( 4 )	R ( >=128 )	S ( <=4 )	R ( >=64 )		R ( >=64 )			R ( >=4 )	S ( )	R ( 8 )		S ( <=0,5 )		S ( )
EC-137	1	3.15864	S ( <=1 )		S ( <=2 )	S ( <=2 )		S ( <=4 )	S ( 4 )		S ( <=0,25 )			S ( <=0,06 )	S ( )	S ( <=0,12 )		S ( <=0,5 )		S ( )
EC-138	0	89.8668			R ( >=32 )			S ( 8 )	S ( 4 )		S ( <=0,25 )			R ( >=4 )	S ( )	S ( <=0,12 )
EC-139	1	4.15331	S ( <=1 )		S ( <=2 )	S ( <=2 )		S ( <=4 )	S ( 4 )		S ( <=0,25 )			S ( <=0,06 )	S ( )	S ( <=0,12 )		S ( <=0,5 )		S ( )
EC-140	1	27.1495			S ( 4 )			S ( <=4 )	S ( 4 )		S ( <=0,25 )			S ( <=0,06 )	S ( )	S ( <=0,12 )
EC-142	0	55.066	S ( <=1 )		R ( >=32 )	R ( >=32 )		S ( <=4 )	S ( 4 )		S ( <=0,25 )			S ( <=0,06 )	S ( )	S ( <=0,12 )		S ( <=0,5 )		S ( )
EC-143	0	57.0128			S ( 8 )			S ( <=4 )	S ( 4 )		S ( <=0,25 )			S ( <=0,06 )	S ( )	S ( 0,25 )
EC-144	0	72.472	S ( <=1 )		R ( >=32 )	R ( >=32 )		S ( <=4 )	S ( 4 )		S ( <=0,25 )			S ( <=0,06 )	S ( )	S ( <=0,12 )		S ( <=0,5 )		S ( )
EC-146	1	14.2486	S ( <=1 )		S ( <=2 )	S ( <=2 )		S ( <=4 )	S ( 2 )		S ( <=0,25 )			S ( <=0,06 )	S ( )	S ( <=0,12 )		S ( <=0,5 )		S ( )
EC-147	0	47.4685			S ( <=2 )			S ( <=4 )	S ( 2 )		S ( <=0,25 )			S ( <=0,06 )	S ( )	S ( <=0,12 )
EC-148	0	35.1554			S ( 8 )			S ( <=4 )	S ( 8 )		S ( <=0,25 )			S ( <=0,06 )	S ( )	S ( 0,25 )
EC-149	0	91.6649			S ( <=2 )			S ( <=4 )	S ( 4 )		S ( <=0,25 )			S ( <=0,06 )	S ( )	S ( <=0,12 )
EC-150	1	0.409852			R ( >=32 )			S ( <=4 )	S ( 4 )		S ( <=0,25 )			S ( <=0,06 )	S ( )	S ( <=0,12 )
EC-152	0	60.1043			S ( <=2 )			S ( <=4 )	S ( <=1 )		S ( <=0,25 )			S ( <=0,06 )	S ( )	S ( <=0,12 )
EC-153	0	55.47			R ( >=32 )			S ( <=4 )	S ( 4 )		S ( <=0,25 )			S ( <=0,06 )	S ( )	S ( <=0,12 )
EC-154	0	58.1613			S ( <=2 )			S ( <=4 )	S ( 4 )		S ( <=0,25 )			S ( <=0,06 )	S ( )	S ( <=0,12 )
EC-156	0	53.9451
EC-157	1	23.5389	S ( )		S ( )	S ( )	S ( )	S ( )			S ( )			S ( )	S ( )	S ( )		S ( )		S ( )
EC-158	0	46.9988	S ( )		R ( )	R ( )	R ( )	S ( )			S ( )			S ( )	S ( )	S ( )		S ( )		S ( )
EC-159	0	77.3721	R ( )		R ( )	R ( )	R ( )	R ( )			R ( )			R ( )	S ( )	R ( )		S ( )		S ( )
EC-160	0	48.9113	S ( <=1 )		S ( <=2 )	S ( )	S ( )	S ( )			S ( )			S ( <=0,06 )	S ( )	S ( )		S ( <=0,5 )		S ( )
EC-161	0	34.2137	S ( )		S ( )	S ( )	S ( )	S ( )			S ( )			S ( )	S ( )	S ( )		S ( )		S ( )
EC-162	0	59.1059	S ( )		R ( )	S ( )	S ( )	S ( )			S ( )			S ( )	S ( )	S ( )		S ( )		S ( )
EC-163	0	56.1136	S ( )		S ( )	S ( )	S ( )	S ( )			S ( )			S ( )	S ( )	S ( )		S ( )		S ( )
EC-164	0	72.4846	S ( )		S ( )	S ( )	S ( )	S ( )	S ( 4 )		S ( )			S ( )	S ( )	S ( )		S ( )		S ( )
EC-165	0	43.4369	S ( )		R ( )	S ( )	S ( )	S ( )			S ( )			S ( )	S ( )	S ( )		S ( )		S ( )
EC-166	0	61.7063	S ( )		R ( )	S ( )	S ( )	S ( )			S ( )			S ( )	S ( )	S ( )		S ( )		S ( )
EC-167	0	51.9923	S ( <=1 )		R ( >=32 )	R ( >=32 )	R ( >=128 )	R ( 64 )	S ( 4 )		S ( <=0,25 )			S ( <=0,06 )	S ( )	S ( <=0,12 )		S ( <=0,5 )		S ( )
EC-168	0	61.6536
EC-169	1	3.37904	S ( <=1 )		R ( >=32 )	R ( >=32 )	R ( >=128 )	S ( <=4 )	S ( 4 )		S ( <=0,25 )			S ( <=0,06 )	S ( )	S ( <=0,12 )		S ( <=0,5 )		S ( )
EC-170	0	75.9818	S ( <=1 )		R ( >=32 )	R ( >=32 )	R ( >=128 )	S ( <=4 )	S ( 4 )		S ( <=0,25 )			S ( <=0,06 )	S ( )	S ( <=0,12 )		S ( <=0,5 )		S ( )
EC-171	1	12.3125	S ( <=1 )		S ( <=2 )	S ( <=2 )	S ( <=4 )	S ( <=4 )	S ( 4 )		S ( <=0,25 )			S ( <=0,06 )	S ( )	S ( <=0,12 )		S ( <=0,5 )		S ( )
EC-172	0	51.1276	R ( )		R ( )	R ( )	R ( )	S ( )			R ( )			R ( )	S ( )	R ( )		S ( )		S ( )
EC-173	1	10.191	R ( )		R ( )	R ( )	R ( )	S ( )			R ( )			R ( )	S ( )	I ( )		S ( )		S ( )
EC-176	0	35.9475	S ( <=1 )		R ( >=32 )	R ( >=32 )	R ( >=128 )	S ( <=4 )	R ( >=64 )		R ( 32 )			R ( >=4 )	S ( )	R ( >=64 )		S ( <=0,5 )		S ( )
EC-177	0	77.4454
EC-178	0	63.5119	S ( )		S ( )	S ( )		S ( )			S ( )			S ( )	S ( )	S ( )				S ( )
EC-179	0	71.7843			R ( )			S ( )			S ( )			S ( )	S ( )	S ( )
EC-180	0	70.7137			R ( )			S ( )			S ( )			R ( )	S ( )	S ( )
EC-181	1	6.30786	S ( )		S ( )	S ( )		S ( )			S ( )			S ( )	S ( )	S ( )				S ( )
EC-182	0	65.8229			R ( )			S ( )			S ( )			S ( )	S ( )	S ( )
EC-184	0	58.6612			S ( <=2 )			S ( <=4 )	S ( 4 )		S ( <=0,25 )			S ( <=0,06 )	S ( )	S ( <=0,12 )
EC-185	0	87.4086	S ( <=1 )		S ( <=2 )	S ( <=2 )	S ( <=4 )	S ( <=4 )	S ( 4 )		S ( <=0,25 )			S ( <=0,06 )	S ( )	S ( <=0,12 )		S ( <=0,5 )		S ( )
EC-186	0	80.434
EC-187	0	69.3782	R ( >=16 )		R ( >=32 )	R ( >=32 )	R ( >=128 )	R ( >=128 )	R ( >=64 )		R ( >=64 )			R ( >=4 )	S ( )	R ( >=64 )		S ( <=0,5 )		S ( )
EC-188	1	6.9367	S ( <=1 )		S ( <=2 )	S ( <=2 )	S ( <=4 )	S ( <=4 )	S ( 4 )		S ( <=0,25 )			S ( <=0,06 )	S ( )	S ( <=0,12 )		S ( <=0,5 )		S ( )
EC-192	0	53.2578	S ( <=1 )		S ( 8 )	S ( <=2 )	S ( <=4 )	S ( <=4 )	S ( 4 )		S ( <=0,25 )			S ( <=0,06 )	S ( )	S ( <=0,12 )		S ( <=0,5 )		S ( )
EC-193	1	5.04232	S ( <=1 )		R ( >=32 )	R ( >=32 )	R ( >=128 )	R ( >=128 )	S ( 4 )		S ( <=0,25 )			S ( 0,25 )	S ( )	S ( <=0,12 )		S ( <=0,5 )		S ( )
EC-194	0	63.3334	S ( <=1 )		R ( 16 )	S ( 4 )	S ( <=4 )	S ( <=4 )	R ( 16 )		S ( <=0,25 )			S ( <=0,06 )	S ( )	S ( 0,5 )		S ( <=0,5 )		S ( )
EC-195	0	80.8144	S ( <=1 )		R ( >=32 )	R ( >=32 )	R ( >=128 )	S ( 8 )	R ( >=64 )		R ( 16 )			R ( >=4 )	S ( )	S ( 0,5 )		S ( <=0,5 )		S ( )
EC-196	0	78.9428	S ( <=1 )		R ( >=32 )	R ( >=32 )	R ( >=128 )	R ( >=128 )	R ( >=64 )		R ( >=64 )			R ( 1 )	S ( 1 )	R ( >=64 )		S ( 0.38 )		S ( 2 )
EC-197	0	72.5161	S ( <=1 )		R ( >=32 )	R ( >=32 )	R ( >=128 )	S ( <=4 )	S ( 4 )		S ( <=0,25 )			S ( <=0,06 )	S ( )	S ( <=0,12 )		S ( <=0,5 )		S ( )
EC-199	0	69.3994	R ( >=16 )		R ( >=32 )	R ( >=32 )	R ( >=128 )	R ( >=128 )	R ( >=64 )		R ( >=64 )			R ( >=4 )	S ( )	R ( >=64 )		S ( <=0,5 )		S ( )
EC-200	0	74.6455	S ( <=1 )		R ( >=32 )	S ( 8 )	R ( >=128 )	S ( <=4 )	R ( >=64 )		R ( >=64 )			R ( >=4 )	S ( )	R ( 8 )		S ( <=0,5 )		S ( )
EC-201	0	78.3187	S ( <=1 )		S ( <=2 )	S ( <=2 )		S ( <=4 )	S ( 4 )		S ( <=0,25 )			S ( <=0,06 )	S ( )	S ( <=0,12 )		S ( <=0,5 )		S ( )
EC-202	0	72.3219			S ( <=2 )			S ( <=4 )	S ( 4 )		S ( <=0,25 )			S ( <=0,06 )	S ( )	S ( <=0,12 )
EC-203	0	68.6432			S ( )			S ( )	S ( 4 )		S ( )			S ( )	S ( )	S ( )
EC-204	0	74.2768	S ( <=1 )		S ( <=2 )	S ( <=2 )		S ( <=4 )	S ( 4 )		S ( <=0,25 )			S ( <=0,06 )	S ( )	S ( <=0,12 )		S ( <=0,5 )		S ( )
EC-205	0	77.3935	S ( <=1 )		S ( 4 )	S ( <=2 )		S ( <=4 )	S ( 4 )		S ( <=0,25 )			S ( <=0,06 )	S ( )	S ( <=0,12 )		S ( <=0,5 )		S ( )
EC-206	0	41.3901
EC-207	0	75.1132	S ( <=1 )		R ( >=32 )	R ( >=32 )	R ( >=128 )	S ( <=4 )	R ( >=64 )		R ( >=64 )			S ( 0.19 )	S ( )	R ( 32 )		S ( <=0,5 )		S ( )
EC-208	0	80.6878	S ( <=1 )		R ( >=32 )	R ( >=32 )	R ( >=128 )	S ( <=4 )	R ( >=64 )		R ( >=64 )			S ( 0.25 )	S ( )	R ( >=64 )		S ( <=0,5 )		S ( )
EC-209	0	54.3284	S ( <=1 )		S ( <=2 )	S ( <=2 )	S ( <=4 )	S ( <=4 )	S ( 2 )		S ( <=0,25 )			S ( <=0,06 )	S ( )	S ( <=0,12 )		S ( <=0,5 )		S ( )
EC-210	1	1.97044
EC-211	0	63.5331	S ( <=1 )		R ( >=32 )	R ( >=32 )	R ( >=128 )	S ( <=4 )	S ( 4 )		S ( <=0,25 )			R ( >=4 )	S ( )	S ( 0,5 )		S ( <=0,5 )		S ( )
EC-212	0	81.3544	S ( <=1 )		S ( <=2 )	S ( <=2 )	S ( <=4 )	S ( <=4 )	S ( 4 )		S ( <=0,25 )			S ( <=0,06 )	S ( )	S ( <=0,12 )		S ( <=0,5 )		S ( )
EC-213	0	35.2604	S ( <=1 )		R ( 16 )	S ( 4 )	S ( <=4 )	S ( <=4 )	S ( 4 )		S ( <=0,25 )			S ( <=0,06 )	S ( )	S ( 0,5 )		S ( <=0,5 )		S ( )
EC-215	1	5.06669	S ( <=1 )		S ( 4 )	S ( <=2 )	S ( <=4 )	S ( <=4 )	S ( 4 )		S ( <=0,25 )			S ( <=0,06 )	S ( )	S ( <=0,12 )		S ( <=0,5 )		S ( )
EC-216	0	54.1995	R ( >=16 )		R ( >=32 )	R ( >=32 )	R ( >=128 )	S ( <=4 )	S ( 4 )		S ( <=0,25 )			R ( >=4 )	S ( )	S ( <=0,12 )		S ( <=0,5 )		S ( )
EC-217	0	58.0386	R ( >=16 )		R ( >=32 )	R ( >=32 )	R ( >=128 )	S ( <=4 )	S ( 2 )		S ( <=0,25 )			R ( >=4 )	S ( )	S ( <=0,12 )		S ( <=0,5 )		S ( )
EC-218	0	74.8011	R ( >=16 )		R ( >=32 )	R ( >=32 )	R ( >=128 )	S ( <=4 )	S ( 4 )		S ( <=0,25 )			R ( >=4 )	S ( )	S ( <=0,12 )		S ( <=0,5 )		S ( )
EC-219	1	17.5492	S ( <=1 )		S ( 4 )	S ( <=2 )	S ( <=4 )	S ( <=4 )	S ( 4 )		S ( <=0,25 )			S ( <=0,06 )	S ( )	S ( <=0,12 )		S ( <=0,5 )		S ( )
EC-220	1	9.4332	S ( <=1 )		S ( 4 )	S ( <=2 )	S ( <=4 )	S ( <=4 )	S ( 4 )		S ( <=0,25 )			S ( <=0,06 )	S ( )	S ( <=0,12 )		S ( <=0,5 )		S ( )
EC-221	0	88.1663	S ( <=1 )		R ( >=32 )	R ( >=32 )	R ( >=128 )	S ( <=4 )	S ( 4 )		S ( <=0,25 )			S ( <=0,06 )	S ( )	S ( <=0,12 )		S ( <=0,5 )		S ( )
EC-222	0	71.7214	S ( <=1 )		R ( >=32 )	R ( >=32 )	R ( >=128 )	S ( <=4 )	S ( 4 )		S ( <=0,25 )			R ( >=4 )	S ( )	S ( <=0,12 )		S ( <=0,5 )		S ( )
EC-223	0	55.8125	S ( <=1 )		R ( >=32 )	R ( >=32 )	R ( >=128 )	S ( <=4 )	S ( 4 )		S ( <=0,25 )			R ( >=4 )	S ( )	S ( <=0,12 )		S ( <=0,5 )		S ( )
EC-224	0	51.5529	S ( <=1 )		S ( 4 )	S ( <=2 )	S ( <=4 )	S ( <=4 )	S ( 4 )		S ( <=0,25 )			S ( <=0,06 )	S ( )	S ( <=0,12 )		S ( <=0,5 )		S ( )
EC-225	0	70.6413	S ( <=1 )		R ( >=32 )	R ( >=32 )	R ( >=128 )	S ( <=4 )	S ( 4 )		S ( <=0,25 )			S ( 0.38 )	S ( )	S ( <=0,12 )		S ( <=0,5 )		S ( )
EC-226	0	78.244	S ( <=1 )		R ( >=32 )	S ( 4 )	R ( >=128 )	S ( <=4 )	R ( >=64 )		R ( >=64 )			R ( >=4 )	S ( )	R ( 8 )		S ( <=0,5 )		S ( )
EC-227	0	76.1767	S ( <=1 )		R ( >=32 )	S ( 4 )	R ( >=128 )	S ( <=4 )	R ( >=64 )		R ( >=64 )			S ( 0.25 )	S ( )	R ( 8 )		S ( <=0,5 )		S ( )
EC-228	0	87.2726	S ( <=1 )		R ( >=32 )	R ( >=32 )	R ( >=128 )	S ( <=4 )	R ( >=64 )		R ( >=64 )			S ( 0.19 )	S ( )	S ( 0,5 )		S ( <=0,5 )		S ( )
EC-229	0	54.3064	S ( <=1 )		R ( >=32 )	R ( >=32 )	R ( >=128 )	R ( >=128 )	R ( 16 )		S ( 1 )			S ( <=0,06 )	S ( )	S ( <=0,12 )		S ( <=0,5 )		S ( )
EC-230	0	91.845	S ( <=1 )		R ( >=32 )	S ( 4 )	R ( >=128 )	S ( <=4 )	R ( >=64 )		R ( >=64 )			S ( 0.19 )	S ( )	I ( 4 )		S ( <=0,5 )		S ( )
EC-231	0	87.0926	S ( <=1 )		R ( >=32 )	R ( >=32 )	R ( >=128 )	S ( <=4 )	R ( >=64 )		R ( >=64 )			S ( <=0,06 )	S ( )	I ( 4 )		S ( <=0,5 )		S ( )
EC-232	0	77.2512	S ( <=1 )		R ( >=32 )	R ( >=32 )	R ( >=128 )	S ( <=4 )	S ( 4 )		S ( <=0,25 )			S ( <=0,06 )	S ( )	S ( <=0,12 )		S ( <=0,5 )		S ( )
EC-233	0	68.3366	S ( <=1 )		S ( 8 )	S ( <=2 )	S ( <=4 )	S ( <=4 )	S ( 4 )		S ( <=0,25 )			S ( <=0,06 )	S ( )	S ( <=0,12 )		S ( <=0,5 )		S ( )
EC-234	0	74.2627	S ( <=1 )		R ( 16 )	S ( <=2 )	R ( >=128 )	S ( <=4 )	R ( )		R ( 16 )			R ( 1 )	S ( 1.5 )	R ( >=64 )		S ( 0.38 )		S ( 2 )
EC-235	0	51.0262	S ( <=1 )		S ( <=2 )	S ( <=2 )	S ( <=4 )	S ( <=4 )	S ( 2 )		S ( <=0,25 )			S ( <=0,06 )	S ( )	S ( <=0,12 )		S ( <=0,5 )		S ( )
EC-236	0	57.1912	R ( >=16 )		R ( >=32 )	R ( >=32 )	R ( >=128 )	R ( >=128 )	R ( 32 )		S ( 1 )			R ( >=4 )	S ( )	S ( 0,25 )		S ( <=0,5 )		S ( )
EC-237	0	74.7854	R ( >=16 )		R ( >=32 )	R ( >=32 )	R ( >=128 )	R ( 32 )	R ( >=64 )		R ( >=64 )			R ( >=4 )	S ( )	R ( >=64 )		S ( <=0,5 )		S ( )
EC-238	0	67.1175	S ( <=1 )		R ( >=32 )	R ( >=32 )	R ( >=128 )	S ( <=4 )	R ( >=64 )		R ( >=64 )			R ( >=4 )	S ( )	R ( 32 )		S ( <=0,5 )		S ( )
EC-239	1	11.0477			R ( >=32 )			R ( >=128 )	S ( 4 )		S ( <=0,25 )			S ( <=0,06 )	S ( )	S ( 0,25 )
EC-240	0	77.8761			S ( <=2 )			S ( <=4 )	S ( 4 )		S ( <=0,25 )			S ( <=0,06 )	S ( )	S ( <=0,12 )
EC-241	1	25.5323			S ( <=2 )			S ( <=4 )	S ( <=1 )		S ( <=0,25 )			S ( <=0,06 )	S ( )	S ( <=0,12 )
EC-242	0	46.2368			R ( >=32 )			S ( <=4 )	S ( 4 )		S ( <=0,25 )			R ( >=4 )	S ( )	S ( <=0,12 )
EC-243	0	67.6905			R ( >=32 )			S ( <=4 )	S ( 4 )		S ( <=0,25 )			R ( >=4 )	S ( )	S ( <=0,12 )
EC-244	1	24.3596	<=1 S	<=1 S	>=32 R	<=2 S	>=128 R	<=4 S	>=64 R	>=8 R	>=64 R	<= 20 S	>=8 R	>=4 R	<=0,25 S	4 I	2 I	<=0,5 S	>=64 R	<=0,25 S
EC-245	0	42.5236	<=1 S	<=1 S	>=32 R	<=2 S	>=128 R	<=4 S	>=64 R	>=8 R	>=64 R	>=320 R	>=8 R	>=4 R	<=0,25 S	16 R	2 I	<=0,5 S	>=64 R	<=0,25 S
EC-246	0	59.3732	<=1 S	>=16 R	>=32 R	>=32 R	>=128 R	8 S	>=64 R	>=8 R	>=64 R	<= 20 S	>=8 R	>=4 R	<=0,25 S	16 R	>=64 R	<=0,5 S	>=64 R	<=0,25 S
EC-247	0	61.6419	>=16 R	>=16 R	>=32 R	>=32 R	>=128 R	<=4 S	>=64 R	>=8 R	>=64 R	<= 20 S	>=8 R	>=4 R	<=0,25 S	4 I	4 I	<=0,5 S	>=64 R	<=0,25 S
EC-248	0	54.2035	<=1 S	<=1 S	>=32 R	>=32 R	>=128 R	<=4 S	16 R	>=8 R	8 R	>=320 R	1 I	1 R	<=0,25 S	16 R	<=1 S	<=0,5 S	16 R	<=0,25 S
EC-249	0	58.3218	<=1 S	<=1 S	>=32 R	16 R	>=128 R	<=4 S	>=64 R	>=8 R	>=64 R	<= 20 S	>=8 R	>=4 R	<=0,25 S	<=1 S	2 I	<=0,5 S	>=64 R	<=0,25 S
EC-250	1	4.06519	<=1 S	<=1 S	>=32 R	16 R	>=128 R	<=4 S	>=64 R	>=8 R	8 R	>=320 R	4 R	2 R	<=0,25 S	<=1 S	2 I	<=0,5 S	>=64 R	<=0,25 S
EC-251	0	34.4975	<=1 S	<=1 S	>=32 R	<=2 S	>=128 R	<=4 S	>=64 R	>=8 R	>=64 R	<= 20 S	>=8 R	>=4 R	<=0,25 S	4 I	4 I	<=1 S	>=64 R	<=0,25 S
EC-252	0	71.0046	<=1 S	<=1 S	>=32 R	>=32 R	>=128 R	>=128 R	>=64 R	>=8 R	32 R	>=320 R	>=8 R	>=4 R	2 S	>=64 R	4 I	1 S	>=64 R	<=0,25 S
EC-253	0	44.9445	<=1 S	<=1 S	<=2 S	<=2 S	<=4 S	<=4 S	4 S	<=0,25 S	<=1 S	<= 20 S	<=0,12 S	<=0,25 S	<=0,25 S	<=1 S	<=1 S	<=1 S	4 S	<=0,25 S
EC-254	0	39.8084	<=1 S	<=1 S	>=32 R	16 R	>=128 R	<=4 S	4 S	0,5 S	<=1 S	>=320 R	>=8 R	>=4 R	<=0,25 S	<=1 S	<=1 S	<=0,5 S	4 S	<=0,25 S
EC-255	0	60.0169	<=1 S	<=1 S	>=32 R	16 R	>=128 R	<=4 S	4 S	<=0,25 S	<=1 S	<= 20 S	>=8 R	>=4 R	<=0,25 S	<=1 S	<=1 S	<=0,5 S	4 S	<=0,25 S
EC-256	0	46.9481	<=1 S	<=1 S	8 S	<=2 S	<=4 S	<=4 S	4 S	0,5 S	<=1 S	<= 20 S	<=0,12 S	<=0,25 S	<=0,25 S	<=1 S	<=1 S	<=0,5 S	4 S	<=0,25 S
