# Supplementary material for: Metabolic mutations reduce antibiotic susceptibility of E. coli by pathway-specific bottlenecks
Source: Mol Syst Biol. 2025 Jan 2;21(3):274–93. doi: 10.1038/s44320-024-00084-z (PMC11876631; doi:10.1038/s44320-024-00084-z)
Supplement: Supplementary file 10 — Dataset EV5 [file 44320_2024_84_MOESM10_ESM.xlsx]

## Sheet: Description
	Expanded View Dataset
	Dataset	EV	5
	Metabolomic analysis of 41 clinical isolates with growth defect. Shown are metabolites with a fold-change >8 and the functional categories of the Escherichia coli metabolic model iML1515
	Metabolic mutations reduce antibiotic susceptibility by pathway-specific bottlenecks
	Paul Lubrano(1,2,3,#), Fabian Smollich(1,2,3,#), Thorben Schramm(1†), Elisabeth Lorenz(1), Alejandra Alvarado(1,2), Seraina Carmen Eigenmann(6), Amelie Stadelmann(1,2,3), Sevvalli Thavapalan(1,2,3), Nils Waffenschmidt(1), Timo Glatter(4,) Nadine Hoffmann(2,5), Jennifer Müller(7), Silke Peter(2,5,7), Knut Drescher(6), Hannes Link(1,2,3*)
	(1) Interfaculty Institute of Microbiology and Infection Medicine, University of Tübingen, Auf der Morgenstelle 24, 72076 Tübingen, Germany
	(2) Cluster of Excellence “Controlling Microbes to Fight Infections”, University of Tübingen, 72076 Tübingen, Germany
	(3) M3 Research Center, University of Tübingen, 72076 Tübingen, Germany
	(4) Max Planck Institute for Terrestrial Microbiology, Karl-von-Frisch-Straße 10, 35043 Marburg, Germany
	(5) Institute of Medical Microbiology and Hygiene, University of Tübingen, Elfriede-Aulhorn-Str. 6, 72076 Tübingen
	(6) Biozentrum, University of Basel, Spitalstrasse 41, 4056 Basel, Switzerland
	(7) NGS Competence Center Tübingen (NCCT), 72076 Tübingen, Germany
	(#) Equal contribution
	(†) Present address: Institute of Molecular Systems Biology, ETH Zurich, Otto-Stern-Weg 3, 8093 Zürich, Switzerland
	(*) Correspondence: hannes.link@uni-tuebingen.de

## Sheet: Metabolomics_clinical_strains
Abbreviation	Metabolite Name (polarity)	Metabolic Subsystem	Isolate with FC>8	log2 fold-change
acmum6p	N-acetylmuramate 6-phosphate[M+H]+	Alternate Carbon Metabolism--	EC150	3.0578--
mchtbs6p	N-monoacetylchitobiose 6-phosphate[M+H]+	Alternate Carbon Metabolism--	EC27, EC49, EC54, EC57	3.4395--3.5233--3.8444--4.1681--
acglc	6-Acetyl-D-glucose[M-H]-	Alternate Carbon Metabolism--	EC61	3.0368--
citr	L-Citrulline[M+H]+	Arginine and Proline Metabolism--	EC61	3.1067--
dtdp4aaddg	DTDP-4-acetamido-4,6-dideoxy-D-galactose[M+H]+	Cell Envelope Biosynthesis--	EC28, EC140, EC215, EC219, EC220	4.052--5.345--3.6993--3.7478--3.0225--
dtdprmn	DTDP-L-rhamnose[M+H]+	Cell Envelope Biosynthesis--	EC63	3.3007--
gdpmann	GDP-D-mannose[M+H]+	Cell Envelope Biosynthesis--	EC71, EC124, EC126, EC146, EC193, EC241	8.4978--7.5186--6.3074--3.0355--5.5138--3.0712--
uacmamu	UDP-N-acetyl-D-mannosaminouronate[M+H]+	Cell Envelope Biosynthesis--	EC69	5.0931--
udpglcur	UDP-D-glucuronate[M+H]+	Cell Envelope Biosynthesis--	EC71	4.6597--
unagamu	Undecaprenyl-diphospho-N-acetylglucosamine-N-acetylmannosaminuronate[M+H]+	Cell Envelope Biosynthesis--	EC40	3.5535--
dtdpglu	DTDPglucose[M-H]-	Cell Envelope Biosynthesis--	EC140	5.206--
dtdp4d6dg/ dtdp4d6dm/	DTDP-4-dehydro-6-deoxy-D-glucose[M+H]+/ DTDP-4-dehydro-6-deoxy-L-mannose[M+H]+/	Cell Envelope Biosynthesis--Cell Envelope Biosynthesis--	EC140	5.5014--
2tpr3dpcoa	2-(5-triphosphoribosyl)-3-dephospho-CoA[M+H]+	Cofactor and Prosthetic Group Biosynthesis--	EC40, EC111, EC181	3.0121--3.5592--3.3846--
4c2me	4-(cytidine 5-diphospho)-2-C-methyl-D-erythritol[M+H]+	Cofactor and Prosthetic Group Biosynthesis--	EC150	4.6535--
4ppan	D-4-Phosphopantothenate[M+H]+	Cofactor and Prosthetic Group Biosynthesis--	EC137	5.0253--
6hmhpt	6-hydroxymethyl dihydropterin[M+H]+	Cofactor and Prosthetic Group Biosynthesis--	EC215	3.0318--
cpppg3	Coproporphyrinogen III[M+H]+	Cofactor and Prosthetic Group Biosynthesis--	EC61, EC69, EC71	5.4115--4.2435--3.1832--
dpcoa	Dephospho-CoA[M+H]+	Cofactor and Prosthetic Group Biosynthesis--	EC140	3.2793--
fadh2	Flavin adenine dinucleotide reduced[M+H]+	Cofactor and Prosthetic Group Biosynthesis--	EC140	3.0012--
gthox	Oxidized glutathione[M+H]+	Cofactor and Prosthetic Group Biosynthesis--	EC28, EC210	3.0344--3.9692--
nac	Nicotinate[M+H]+	Cofactor and Prosthetic Group Biosynthesis--	EC93	3.1632--
pydxn	Pyridoxine[M+H]+	Cofactor and Prosthetic Group Biosynthesis--	EC57, EC63, EC96, EC109, EC140, EC169	3.9004--3.5158--4.3967--3.9344--3.286--4.1795--
thmnp	Tetrahydromonapterin[M+H]+	Cofactor and Prosthetic Group Biosynthesis--	EC137	3.4124--
chol	Choline C5H14NO[M+H]+	Glycerophospholipid Metabolism--	EC250	3.6085--
g3pc	Sn-Glycero-3-phosphocholine[M+H]+	Glycerophospholipid Metabolism--	EC250	4.4872--
ps180	Phosphatidylserine (dioctadecanoyl, n-C18:0)[M+H]+	Glycerophospholipid Metabolism--	EC58	3.8852--
hisp	L-Histidinol phosphate[M-H]-	Histidine Metabolism--	EC63, EC96	3.4546--3.183--
23dhbzs	2,3-dihydroxybenzoylserine[M+H]+	Inorganic Ion Transport and Metabolism--	EC61	3.6195--
23dhbzs3	2-3-dihydroxybenzoylserine trimer[M+H]+	Inorganic Ion Transport and Metabolism--	EC140	3.3419--
arbtn	Aerobactin minus Fe3[M+H]+	Inorganic Ion Transport and Metabolism--	EC71	3.9812--
arbtn_fe3	Aerobactin[M+H]+	Inorganic Ion Transport and Metabolism--	EC57, EC58, EC71, EC125, EC140, EC146, EC171, EC244	3.7803--3.5998--6.0432--4.1692--4.82--3.6123--4.1758--4.134--
enter	Enterochelin[M+H]+	Inorganic Ion Transport and Metabolism--	EC61, EC69	6.1636--3.6294--
3ohcoa	3-Oxohexanoyl-CoA[M+H]+	Membrane Lipid Metabolism--	EC146	3.0759--
oxalcoa	Oxalyl-CoA[M+H]+	Membrane Lipid Metabolism--	EC137, EC219	3.0283--3.9781--
nadhx	(R)-NADHX[M+H]+	Metabolite Repair--	EC146	4.5684--
nadphx	(S)-NADPHX[M+H]+	Metabolite Repair--	EC146	3.1428--
cyst	L-Cystathionine[M+H]+	Methionine Metabolism--	EC61	8.6698--
rhcys	S-Ribosyl-L-homocysteine[M+H]+	Methionine Metabolism--	EC69	3.8466--
suchms	O-Succinyl-L-homoserine[M+H]+	Methionine Metabolism--	EC61, EC137	3.6288--3.0271--
anhm3p	1,6-anhydrous-N-Acetylmuramyl-tripeptide[M+H]+	Murein Recycling--	EC239	8.1192--
cytd	Cytidine[M+H]+	Nucleotide Salvage Pathway--	EC93	3.4651--
adprib/ prbamp/	ADPribose C15H21N5O14P2[M+H]+/ 1-(5-Phosphoribosyl)-AMP[M+H]+/	Nucleotide Salvage Pathway--Histidine Metabolism--	EC54, EC93, EC173, EC181, EC188	4.4688--4.3918--5.2389--3.8725--5.197--
air	5-amino-1-(5-phospho-D-ribosyl)imidazole[M+H]+	Purine and Pyrimidine Biosynthesis--	EC244	5.9903--
acgal1p/ acgam1p/ acgam6p/ acmanap/	N-Acetyl-D-galactosamine 1-phosphate[M+H]+/ N-Acetyl-D-glucosamine 1-phosphate[M+H]+/ N-Acetyl-D-glucosamine 6-phosphate[M+H]+/ N-Acetyl-D-mannosamine 6-phosphate[M+H]+/	Transport, Outer Membrane Porin--Cell Envelope Biosynthesis--Alternate Carbon Metabolism--Alternate Carbon Metabolism--	EC28, EC54, EC93, EC106, EC125, EC139, EC140, EC146, EC171, EC173, EC181, EC188, EC215, EC219, EC220, EC241	6.8111--5.2011--5.8732--5.7408--4.9107--5.0036--4.3005--4.2929--4.2788--5.1992--5.3646--5.0677--5.8235--5.0417--4.9903--4.8734--
