# Supplementary material for: Metabolic mutations reduce antibiotic susceptibility of E. coli by pathway-specific bottlenecks
Source: Mol Syst Biol. 2025 Jan 2;21(3):274–93. doi: 10.1038/s44320-024-00084-z (PMC11876631; doi:10.1038/s44320-024-00084-z)
Supplement: Supplementary file 11 — Source data Fig. 1 [file 44320_2024_84_MOESM11_ESM.zip]

Archive with 3 entries (1 files):
- SD_fig1/
- SD_fig1/1B/
- SD_fig1/1B/Figure_1B.xlsx
