# Supplementary material for: Metabolic mutations reduce antibiotic susceptibility of E. coli by pathway-specific bottlenecks
Source: Mol Syst Biol. 2025 Jan 2;21(3):274–93. doi: 10.1038/s44320-024-00084-z (PMC11876631; doi:10.1038/s44320-024-00084-z)
Supplement: Supplementary file 11 — Source data Fig. 1 [file 44320_2024_84_MOESM11_ESM.zip › SD_fig1/1B/Figure_1B.xlsx]

## Sheet: Description
Fold-change of single mutants in the CRISPR library on carbenicillin and gentamicin.

## Sheet: Figure 1b and S3 carbenicllin
Gene	Mutation	Fraction Ref_1	Fraction Ref_2	Fraction Carb_1	Fraction Carb_2	Fold_change_1	Fold_change_2
accA	VAL102ALA	7.44059e-06	3.76182e-06	2.97567e-06	1.01095e-06	0.399924	0.268738
accA	VAL102TRP	1.86015e-05	7.52365e-06	7.43918e-06	3.03284e-06	0.399924	0.403108
accA	VAL102GLN	2.79022e-05	2.069e-05	1.04149e-05	7.07663e-06	0.373263	0.342031
accA	VAL102ASP	5.58044e-06	9.40456e-06	2.97567e-06	2.02189e-06	0.533233	0.214991
accA	VAL102PRO	2.97623e-05	1.12855e-05	8.92702e-06	1.01095e-05	0.299943	0.895795
accA	MET114ALA	0.000429694	0.000410039	0.000181516	0.000137489	0.422431	0.335307
accA	MET114TRP	0.000288323	0.00028966	8.92702e-05	7.78429e-05	0.309619	0.268738
accA	MET114GLN	0.00013021	0.00018621	5.50499e-05	4.44816e-05	0.422777	0.238879
accA	MET114ASP	1.86015e-06	1.88091e-06	1.48784e-06	1.01095e-06	0.799849	0.537477
accA	MET114PRO	1.86015e-06	1.88091e-06	1.48784e-06	1.01095e-06	0.799849	0.537477
accA	ILE115ALA	0.00013021	0.000171163	5.05864e-05	5.45911e-05	0.388498	0.318942
accA	ILE115TRP	0.000210197	0.000184329	6.84405e-05	5.96458e-05	0.325602	0.323583
accA	ILE115GLN	6.3245e-05	3.94992e-05	5.95134e-05	6.57115e-05	0.940999	1.66362
accA	ILE115ASP	1.48812e-05	1.88091e-06	5.95134e-06	1.01095e-06	0.399924	0.537477
accA	ILE115PRO	1.67413e-05	1.31664e-05	2.97567e-06	2.02189e-06	0.177744	0.153565
accA	ILE116ALA	3.16225e-05	6.77128e-05	1.33905e-05	1.31423e-05	0.423449	0.194089
accA	ILE116TRP	7.06856e-05	9.40456e-05	2.82689e-05	6.67225e-05	0.399924	0.709469
accA	ILE116GLN	0.000106028	0.000137307	2.23175e-05	2.72956e-05	0.210487	0.198793
accA	ILE116ASP	9.30073e-06	5.64274e-06	8.92702e-06	1.01095e-06	0.959819	0.179159
accA	ILE116PRO	2.97623e-05	1.50473e-05	2.97567e-06	1.01095e-06	0.0999811	0.0671846
accA	ILE158ALA	1.86015e-06	1.88091e-06	1.48784e-06	1.01095e-06	0.799849	0.537477
accA	ILE158TRP	1.86015e-06	1.88091e-06	1.48784e-06	1.01095e-06	0.799849	0.537477
accA	ILE158GLN	1.86015e-06	1.88091e-06	1.48784e-06	1.01095e-06	0.799849	0.537477
accA	ILE158ASP	1.86015e-06	1.88091e-06	1.48784e-06	1.01095e-06	0.799849	0.537477
accA	ILE158PRO	1.86015e-06	1.88091e-06	1.48784e-06	1.01095e-06	0.799849	0.537477
accA	ILE161ALA	3.72029e-06	1.88091e-06	1.48784e-06	1.01095e-06	0.399924	0.537477
accA	ILE161TRP	1.86015e-06	1.88091e-06	1.48784e-06	1.01095e-06	0.799849	0.537477
accA	ILE161GLN	1.86015e-06	1.88091e-06	1.48784e-06	1.01095e-06	0.799849	0.537477
accA	ILE161ASP	1.86015e-06	1.88091e-06	1.48784e-06	1.01095e-06	0.799849	0.537477
accA	ILE161PRO	1.86015e-06	1.88091e-06	1.48784e-06	1.01095e-06	0.799849	0.537477
accA	VAL196ALA	0.000165553	0.00022759	4.76108e-05	5.15583e-05	0.287586	0.22654
accA	VAL196TRP	0.000143231	0.000163639	4.01716e-05	3.7405e-05	0.280466	0.228582
accA	VAL196GLN	0.000197176	0.000218186	8.62945e-05	5.86349e-05	0.437653	0.268738
accA	VAL196ASP	9.30073e-06	1.50473e-05	4.46351e-06	3.03284e-06	0.479909	0.201554
accA	VAL196PRO	1.86015e-06	1.88091e-06	1.48784e-06	1.01095e-06	0.799849	0.537477
accA	ILE200ALA	5.95247e-05	6.77128e-05	1.48784e-05	1.61751e-05	0.249953	0.238879
accA	ILE200TRP	3.72029e-05	1.88091e-05	1.04149e-05	1.51642e-05	0.279947	0.806215
accA	ILE200GLN	6.13848e-05	3.94992e-05	1.19027e-05	1.41533e-05	0.193903	0.358318
accA	ILE200ASP	2.60421e-05	2.069e-05	1.48784e-06	4.04379e-06	0.0571321	0.195446
accA	ILE200PRO	2.60421e-05	1.12855e-05	1.48784e-06	2.12299e-05	0.0571321	1.88117
accA	LEU258ALA	1.67413e-05	2.44519e-05	4.46351e-06	3.03284e-06	0.266616	0.124033
accA	LEU258TRP	1.3021e-05	2.069e-05	1.48784e-06	1.01095e-06	0.114264	0.0488615
accA	LEU258GLN	1.11609e-05	3.76182e-06	4.46351e-06	5.05473e-06	0.399924	1.34369
accA	LEU258ASP	3.72029e-06	3.76182e-06	5.95134e-06	1.01095e-06	1.5997	0.268738
accA	LEU258PRO	1.48812e-05	3.76182e-06	5.95134e-06	1.01095e-06	0.399924	0.268738
accA	VAL195ALA	0.000172994	0.000191853	8.03432e-05	3.63941e-05	0.464428	0.189698
accA	VAL195TRP	1.86015e-06	1.88091e-06	1.48784e-06	1.01095e-06	0.799849	0.537477
accA	VAL195GLN	0.000277162	0.000270851	0.00013093	6.06568e-05	0.472394	0.223949
accA	VAL195ASP	1.86015e-06	1.88091e-06	2.67811e-05	8.18867e-05	14.3973	43.5356
accA	VAL195PRO	1.86015e-06	1.88091e-06	1.48784e-06	1.01095e-06	0.799849	0.537477
accB	VAL88ALA	0.00013207	0.000116617	5.50499e-05	6.06568e-05	0.416823	0.520139
accB	VAL88TRP	1.86015e-06	1.88091e-06	1.48784e-06	1.01095e-06	0.799849	0.537477
accB	VAL88GLN	1.86015e-06	1.88091e-06	1.48784e-06	1.01095e-06	0.799849	0.537477
accB	VAL88ASP	7.44059e-06	3.76182e-06	1.48784e-06	2.02189e-06	0.199962	0.537477
accB	VAL88PRO	0.000284602	0.000357373	8.48067e-05	0.00010716	0.297983	0.299855
accB	ILE117ALA	2.60421e-05	4.70228e-05	1.33905e-05	7.07663e-06	0.514189	0.150494
accB	ILE117TRP	1.11609e-05	1.50473e-05	4.46351e-06	1.01095e-06	0.399924	0.0671846
accB	ILE117GLN	9.11472e-05	8.27601e-05	1.33905e-05	4.44816e-05	0.146911	0.537477
accB	ILE117ASP	3.72029e-06	1.50473e-05	1.48784e-06	1.01095e-06	0.399924	0.0671846
accB	ILE117PRO	9.30073e-06	9.40456e-06	1.48784e-06	5.05473e-06	0.15997	0.537477
accB	VAL118ALA	9.30073e-06	1.31664e-05	5.95134e-06	3.03284e-06	0.639879	0.230347
accB	VAL118TRP	1.86015e-06	1.88091e-06	1.48784e-06	1.01095e-06	0.799849	0.537477
accB	VAL118GLN	1.86015e-06	1.88091e-06	1.48784e-06	1.01095e-06	0.799849	0.537477
accB	VAL118ASP	2.79022e-05	3.76182e-05	1.19027e-05	2.22408e-05	0.426586	0.591224
accB	VAL118PRO	1.86015e-06	3.76182e-06	1.48784e-06	1.01095e-06	0.799849	0.268738
accB	VAL83ALA	0.000133931	0.000116617	5.95134e-05	1.61751e-05	0.44436	0.138704
accB	VAL83TRP	1.86015e-06	1.88091e-06	1.48784e-06	1.01095e-06	0.799849	0.537477
accB	VAL83GLN	4.65037e-05	6.20701e-05	1.19027e-05	5.25692e-05	0.255952	0.846933
accB	VAL83ASP	1.86015e-06	1.88091e-06	1.48784e-06	1.01095e-06	0.799849	0.537477
accB	VAL83PRO	1.86015e-06	1.88091e-06	1.48784e-06	1.01095e-06	0.799849	0.537477
accB	PHE91ALA	0.000273442	0.000344207	7.58796e-05	6.97553e-05	0.277499	0.202655
accB	PHE91TRP	0.000215777	0.000182448	7.58796e-05	5.96458e-05	0.351658	0.326919
accB	PHE91GLN	3.53428e-05	3.76182e-05	1.48784e-05	1.11204e-05	0.420973	0.295612
accB	PHE91ASP	3.72029e-05	3.57373e-05	1.7854e-05	1.11204e-05	0.479909	0.311171
accB	PHE91PRO	4.46435e-05	4.70228e-05	2.23175e-05	9.09852e-06	0.499906	0.193492
accB	LEU115ALA	1.86015e-06	1.88091e-06	1.48784e-06	1.01095e-06	0.799849	0.537477
accB	LEU115TRP	1.86015e-06	1.88091e-06	1.48784e-06	1.01095e-06	0.799849	0.537477
accB	LEU115GLN	1.86015e-06	1.88091e-06	1.48784e-06	1.01095e-06	0.799849	0.537477
accB	LEU115ASP	1.86015e-06	1.88091e-06	1.48784e-06	1.01095e-06	0.799849	0.537477
accB	LEU115PRO	1.86015e-06	1.88091e-06	1.48784e-06	1.01095e-06	0.799849	0.537477
accB	LEU152ALA	1.86015e-06	1.88091e-06	1.48784e-06	1.01095e-06	0.799849	0.537477
accB	LEU152ASP	1.86015e-06	1.88091e-06	1.48784e-06	1.01095e-06	0.799849	0.537477
accB	LEU152PRO	1.86015e-06	1.88091e-06	1.48784e-06	1.01095e-06	0.799849	0.537477
accB	VAL140ALA	4.27834e-05	7.89983e-05	1.7854e-05	1.31423e-05	0.417312	0.166362
accB	VAL140TRP	0.000169273	0.000161758	4.46351e-05	3.7405e-05	0.263686	0.23124
accB	VAL140GLN	0.000135791	0.000171163	4.16594e-05	4.44816e-05	0.306791	0.259879
accB	VAL140ASP	7.44059e-06	1.88091e-06	1.48784e-05	1.21314e-05	1.99962	6.44972
accB	VAL140PRO	0.000167413	0.000203138	6.84405e-05	7.37991e-05	0.408812	0.363295
accC	LEU18ALA	2.04616e-05	1.69282e-05	1.48784e-06	5.05473e-06	0.0727135	0.298598
accC	LEU18TRP	1.86015e-06	1.50473e-05	1.48784e-06	3.03284e-06	0.799849	0.201554
accC	LEU18GLN	1.86015e-06	1.88091e-06	1.48784e-06	1.01095e-06	0.799849	0.537477
accC	LEU18ASP	9.30073e-06	1.88091e-06	1.48784e-06	3.03284e-06	0.15997	1.61243
accC	LEU18PRO	1.86015e-06	5.64274e-06	1.48784e-06	1.01095e-06	0.799849	0.179159
accC	ILE67ALA	1.86015e-06	1.88091e-06	1.48784e-06	1.01095e-06	0.799849	0.537477
accC	ILE67TRP	1.86015e-06	1.88091e-06	1.48784e-06	1.01095e-06	0.799849	0.537477
accC	ILE67GLN	1.86015e-06	1.88091e-06	1.48784e-06	1.01095e-06	0.799849	0.537477
accC	ILE67ASP	1.86015e-06	1.88091e-06	1.48784e-06	1.01095e-06	0.799849	0.537477
accC	ILE67PRO	1.86015e-06	1.88091e-06	1.48784e-06	1.01095e-06	0.799849	0.537477
accC	PHE102ALA	0.000174854	0.000182448	8.48067e-05	4.85254e-05	0.485015	0.265968
accC	PHE102TRP	0.000161833	0.000156116	4.46351e-05	0.00015973	0.27581	1.02315
accC	PHE102GLN	9.85878e-05	6.20701e-05	3.57081e-05	2.62846e-05	0.362196	0.423467
accC	PHE102ASP	1.86015e-06	1.88091e-06	1.48784e-06	1.01095e-06	0.799849	0.537477
accC	PHE102PRO	0.000117189	0.000141068	2.67811e-05	4.44816e-05	0.228528	0.31532
accC	ILE103ALA	0.000264141	0.000216305	6.99283e-05	6.87444e-05	0.264739	0.317812
accC	ILE103TRP	2.60421e-05	5.64274e-06	1.48784e-06	3.03284e-06	0.0571321	0.537477
accC	ILE103GLN	1.86015e-06	1.88091e-06	1.48784e-06	1.01095e-06	0.799849	0.537477
accC	ILE103ASP	5.58044e-06	1.88091e-06	1.48784e-06	1.01095e-06	0.266616	0.537477
accC	ILE103PRO	0.000141371	0.000133545	2.97567e-05	3.23503e-05	0.210487	0.242243
accC	LEU215ALA	1.86015e-06	3.76182e-06	1.48784e-06	5.05473e-06	0.799849	1.34369
accC	LEU215ASP	1.86015e-06	1.88091e-06	1.48784e-06	1.01095e-06	0.799849	0.537477
accC	LEU215PRO	1.86015e-06	1.88091e-06	1.48784e-06	1.01095e-06	0.799849	0.537477
accC	ILE389ALA	4.46435e-05	4.13801e-05	1.19027e-05	1.31423e-05	0.266616	0.3176
accC	ILE389TRP	8.74269e-05	6.3951e-05	1.7854e-05	2.02189e-05	0.204217	0.316163
accC	ILE389GLN	9.11472e-05	0.000107212	1.7854e-05	1.41533e-05	0.195881	0.132012
accC	ILE389ASP	1.67413e-05	1.69282e-05	7.43918e-06	5.05473e-06	0.44436	0.298598
accC	ILE389PRO	2.41819e-05	2.44519e-05	1.7854e-05	9.09852e-06	0.738322	0.372099
accC	LEU406ALA	0.000241819	0.000315993	0.000955191	0.00169839	3.95002	5.37477
accC	LEU406TRP	5.20841e-05	1.50473e-05	5.05864e-05	0.000130412	0.971245	8.66681
accC	LEU406GLN	9.67276e-05	6.77128e-05	8.62945e-05	0.000183992	0.892139	2.71724
accC	LEU406ASP	1.67413e-05	1.69282e-05	3.12446e-05	2.72956e-05	1.86631	1.61243
accC	LEU406PRO	0.00012835	0.000167401	0.0060674	0.00503451	47.2722	30.0745
accC	ILE7ALA	1.86015e-06	1.88091e-06	2.97567e-06	1.01095e-06	1.5997	0.537477
accC	ILE7TRP	1.86015e-06	1.88091e-06	1.48784e-06	1.01095e-06	0.799849	0.537477
accC	ILE7GLN	1.86015e-06	1.88091e-06	1.48784e-06	1.01095e-06	0.799849	0.537477
accC	ILE7ASP	1.86015e-06	1.88091e-06	1.48784e-06	1.01095e-06	0.799849	0.537477
accC	ILE7PRO	1.86015e-06	1.88091e-06	1.48784e-06	1.01095e-06	0.799849	0.537477
accC	VAL240ALA	0.000344127	0.000317874	0.000101173	7.88538e-05	0.293998	0.248066
accC	VAL240TRP	9.67276e-05	0.000109093	3.71959e-05	6.16677e-05	0.384543	0.565277
accC	VAL240GLN	8.9287e-05	0.000154235	3.71959e-05	4.65035e-05	0.416588	0.301511
accC	VAL240ASP	0.000243679	0.00014483	0.000263347	7.07663e-05	1.08071	0.488615
accC	VAL240PRO	3.72029e-06	1.88091e-06	4.46351e-06	1.01095e-06	1.19977	0.537477
accC	VAL335ALA	0.000552464	0.000620701	0.000229127	0.000260824	0.414736	0.420209
accC	VAL335TRP	1.86015e-06	1.88091e-06	1.48784e-06	1.01095e-06	0.799849	0.537477
accC	VAL335GLN	8.74269e-05	9.40456e-05	6.84405e-05	6.06568e-05	0.782831	0.644972
accC	VAL335ASP	1.86015e-06	1.88091e-06	1.48784e-06	1.01095e-06	0.799849	0.537477
accC	VAL335PRO	1.86015e-06	1.88091e-06	1.48784e-06	1.01095e-06	0.799849	0.537477
accD	VAL110ALA	8.18465e-05	6.01892e-05	3.57081e-05	3.13393e-05	0.436281	0.520681
accD	VAL110TRP	0.000228798	0.000201258	8.62945e-05	9.09852e-05	0.377164	0.452083
accD	VAL110GLN	0.000154392	0.000109093	6.69526e-05	4.44816e-05	0.433653	0.407741
accD	VAL110ASP	0.000117189	7.52365e-05	6.69526e-05	4.54926e-05	0.571321	0.604661
accD	VAL110PRO	9.67276e-05	6.3951e-05	4.90986e-05	1.9208e-05	0.507596	0.300355
accD	VAL121ALA	0.000234378	0.000176806	0.000104149	0.000112215	0.44436	0.63468
accD	VAL121TRP	3.72029e-06	7.52365e-06	7.43918e-06	3.03284e-06	1.99962	0.403108
accD	VAL121GLN	0.000386911	0.00034985	0.000212761	0.000201178	0.549896	0.575042
accD	VAL121ASP	0.000163693	0.000171163	0.0001101	7.17772e-05	0.6726	0.41935
accD	VAL121PRO	1.86015e-06	3.76182e-06	1.48784e-06	1.01095e-06	0.799849	0.268738
accD	LEU156ALA	1.86015e-06	1.88091e-06	1.48784e-06	1.01095e-06	0.799849	0.537477
accD	LEU156TRP	1.86015e-06	1.88091e-06	1.48784e-06	1.01095e-06	0.799849	0.537477
accD	LEU156GLN	1.86015e-06	1.50473e-05	1.48784e-06	1.01095e-06	0.799849	0.0671846
accD	LEU156ASP	3.72029e-06	1.88091e-06	1.48784e-06	1.01095e-06	0.399924	0.537477
accD	LEU156PRO	1.86015e-06	1.88091e-06	1.48784e-06	1.01095e-06	0.799849	0.537477
accD	ILE157ALA	1.86015e-06	1.88091e-06	1.48784e-06	1.01095e-06	0.799849	0.537477
accD	ILE157TRP	1.86015e-06	1.88091e-06	1.48784e-06	1.01095e-06	0.799849	0.537477
accD	ILE157GLN	5.58044e-06	3.76182e-06	1.48784e-06	1.01095e-06	0.266616	0.268738
accD	ILE157ASP	1.86015e-06	1.88091e-06	1.48784e-06	1.01095e-06	0.799849	0.537477
accD	ILE157PRO	1.86015e-06	1.88091e-06	1.48784e-06	1.01095e-06	0.799849	0.537477
accD	PHE159ALA	3.72029e-06	1.88091e-06	1.48784e-06	1.01095e-06	0.399924	0.537477
accD	PHE159TRP	1.86015e-06	1.88091e-06	1.48784e-06	1.01095e-06	0.799849	0.537477
accD	PHE159GLN	9.30073e-06	3.76182e-06	1.48784e-06	1.01095e-06	0.15997	0.268738
accD	PHE159ASP	3.72029e-06	1.31664e-05	1.48784e-06	1.01095e-06	0.399924	0.0767824
accD	PHE159PRO	1.86015e-06	1.12855e-05	1.48784e-06	1.01095e-06	0.799849	0.0895795
accD	MET175ALA	1.86015e-06	1.88091e-06	1.48784e-06	1.01095e-06	0.799849	0.537477
accD	MET175TRP	1.86015e-06	1.88091e-06	1.48784e-06	1.01095e-06	0.799849	0.537477
accD	MET175GLN	1.86015e-06	1.88091e-06	1.48784e-06	1.01095e-06	0.799849	0.537477
accD	MET175ASP	1.86015e-06	1.88091e-06	1.48784e-06	1.01095e-06	0.799849	0.537477
accD	MET175PRO	1.86015e-06	1.88091e-06	1.48784e-06	1.01095e-06	0.799849	0.537477
accD	LEU274ALA	1.86015e-06	1.88091e-06	1.48784e-06	1.01095e-06	0.799849	0.537477
accD	LEU274TRP	1.86015e-06	1.88091e-06	1.48784e-06	1.01095e-06	0.799849	0.537477
accD	LEU274GLN	1.86015e-06	1.88091e-06	1.48784e-06	1.01095e-06	0.799849	0.537477
accD	LEU274ASP	1.86015e-06	1.88091e-06	1.48784e-06	1.01095e-06	0.799849	0.537477
accD	LEU274PRO	1.86015e-06	1.88091e-06	1.48784e-06	1.01095e-06	0.799849	0.537477
accD	VAL120ALA	0.000332966	0.000267089	0.000169613	0.000120303	0.509401	0.450421
accD	VAL120TRP	0.00025298	0.000193734	0.000162174	9.09852e-05	0.641055	0.46964
accD	VAL120GLN	0.0002567	0.000154235	0.00013093	0.000130412	0.510049	0.845543
accD	VAL120ASP	1.86015e-06	1.88091e-06	4.46351e-06	1.01095e-06	2.39955	0.537477
accD	VAL120PRO	1.86015e-06	1.88091e-06	1.48784e-06	1.01095e-06	0.799849	0.537477
accD	LEU198ALA	1.86015e-06	1.88091e-06	1.48784e-06	1.01095e-06	0.799849	0.537477
accD	LEU198TRP	1.86015e-06	3.76182e-06	1.48784e-06	2.02189e-06	0.799849	0.537477
accD	LEU198GLN	1.86015e-06	1.88091e-06	1.48784e-06	1.01095e-06	0.799849	0.537477
accD	LEU198ASP	1.86015e-06	1.88091e-06	1.48784e-06	1.01095e-06	0.799849	0.537477
accD	LEU198PRO	1.86015e-06	1.88091e-06	1.48784e-06	1.01095e-06	0.799849	0.537477
accD	MET266ALA	1.86015e-06	1.88091e-06	1.48784e-06	1.01095e-06	0.799849	0.537477
accD	MET266TRP	1.86015e-06	1.88091e-06	1.48784e-06	1.01095e-06	0.799849	0.537477
accD	MET266GLN	1.86015e-06	1.88091e-06	1.48784e-06	1.01095e-06	0.799849	0.537477
accD	MET266ASP	1.86015e-06	1.88091e-06	1.48784e-06	1.01095e-06	0.799849	0.537477
accD	MET266PRO	1.86015e-06	1.88091e-06	1.48784e-06	1.01095e-06	0.799849	0.537477
acpP	LEU43ALA	1.86015e-06	1.88091e-06	1.48784e-06	1.01095e-06	0.799849	0.537477
acpP	LEU43TRP	1.86015e-06	1.88091e-06	1.48784e-06	1.01095e-06	0.799849	0.537477
acpP	LEU43GLN	1.86015e-06	1.88091e-06	1.48784e-06	1.01095e-06	0.799849	0.537477
acpP	LEU43ASP	1.86015e-06	1.88091e-06	1.48784e-06	1.01095e-06	0.799849	0.537477
acpP	LEU43PRO	1.86015e-06	1.88091e-06	1.48784e-06	1.01095e-06	0.799849	0.537477
acpP	LEU47ALA	1.11609e-05	1.88091e-05	4.46351e-06	2.02189e-06	0.399924	0.107495
acpP	LEU47TRP	1.48812e-05	1.12855e-05	4.76108e-05	2.02189e-06	3.1994	0.179159
acpP	LEU47GLN	2.41819e-05	2.44519e-05	2.97567e-06	5.05473e-06	0.123054	0.206722
acpP	LEU47ASP	9.30073e-06	3.00946e-05	1.48784e-06	6.06568e-06	0.15997	0.201554
acpP	LEU47PRO	7.44059e-06	5.64274e-06	1.48784e-06	4.04379e-06	0.199962	0.716636
acpP	VAL66ALA	1.86015e-06	1.88091e-06	1.48784e-06	1.01095e-06	0.799849	0.537477
acpP	VAL66TRP	1.86015e-06	1.88091e-06	1.48784e-06	1.01095e-06	0.799849	0.537477
acpP	VAL66GLN	1.86015e-06	1.88091e-06	1.48784e-06	1.01095e-06	0.799849	0.537477
acpP	VAL66ASP	1.86015e-06	1.88091e-06	1.48784e-06	1.01095e-06	0.799849	0.537477
acpP	VAL66PRO	1.86015e-06	1.88091e-06	1.48784e-06	1.01095e-06	0.799849	0.537477
acpP	VAL44ALA	7.44059e-06	1.88091e-06	4.46351e-06	1.9208e-05	0.599887	10.2121
acpP	VAL44TRP	1.48812e-05	1.31664e-05	4.31472e-05	1.41533e-05	2.89945	1.07495
acpP	VAL44GLN	1.86015e-06	1.88091e-06	1.48784e-06	1.01095e-06	0.799849	0.537477
acpP	VAL44ASP	1.3021e-05	3.76182e-06	1.48784e-06	3.03284e-06	0.114264	0.806215
acpP	VAL44PRO	1.86015e-06	1.88091e-06	1.48784e-06	1.01095e-06	0.799849	0.537477
acpP	MET45ALA	5.58044e-06	3.76182e-06	5.95134e-06	1.01095e-06	1.06647	0.268738
acpP	MET45TRP	5.58044e-06	2.44519e-05	7.43918e-06	1.01095e-05	1.33308	0.413444
acpP	MET45GLN	1.86015e-06	7.52365e-06	1.48784e-06	4.04379e-06	0.799849	0.537477
acpP	MET45ASP	9.30073e-06	3.76182e-06	1.48784e-06	1.01095e-06	0.15997	0.268738
acpP	MET45PRO	5.58044e-06	1.88091e-06	1.48784e-06	1.01095e-06	0.266616	0.537477
acpS	VAL11ALA	1.86015e-06	1.88091e-06	1.48784e-06	1.01095e-06	0.799849	0.537477
acpS	VAL11TRP	7.44059e-05	7.71174e-05	7.43918e-06	1.71861e-05	0.0999811	0.222856
acpS	VAL11GLN	0.000405512	0.000394992	0.000101173	9.5029e-05	0.249494	0.240585
acpS	VAL11ASP	1.86015e-06	1.88091e-06	1.48784e-06	1.01095e-06	0.799849	0.537477
acpS	VAL11PRO	1.3021e-05	1.88091e-06	2.97567e-06	1.01095e-06	0.228528	0.537477
acpS	VAL122ALA	7.06856e-05	8.08792e-05	4.90986e-05	7.78429e-05	0.694606	0.962458
acpS	VAL122TRP	1.86015e-06	1.88091e-06	1.48784e-06	1.01095e-06	0.799849	0.537477
acpS	VAL122GLN	1.86015e-06	1.88091e-06	1.48784e-06	3.03284e-06	0.799849	1.61243
acpS	VAL122ASP	1.86015e-06	1.88091e-06	1.48784e-06	1.01095e-06	0.799849	0.537477
acpS	VAL122PRO	1.86015e-06	1.88091e-06	1.48784e-06	1.01095e-06	0.799849	0.537477
acpS	ILE123ALA	0.000193455	0.000214424	8.77823e-05	6.97553e-05	0.45376	0.325315
acpS	ILE123TRP	1.86015e-06	1.88091e-06	1.48784e-06	1.01095e-06	0.799849	0.537477
acpS	ILE123GLN	1.86015e-06	1.88091e-06	1.48784e-06	1.01095e-06	0.799849	0.537477
acpS	ILE123ASP	1.86015e-06	1.12855e-05	1.48784e-06	1.01095e-06	0.799849	0.0895795
acpS	ILE123PRO	1.86015e-06	1.88091e-06	1.48784e-06	1.01095e-06	0.799849	0.537477
acpS	LEU6ALA	0.000468757	0.000537941	0.000120515	0.000199156	0.257094	0.37022
acpS	LEU6TRP	1.86015e-06	1.88091e-06	1.48784e-06	1.01095e-06	0.799849	0.537477
acpS	LEU6GLN	1.86015e-06	1.88091e-06	2.97567e-06	1.01095e-06	1.5997	0.537477
acpS	LEU6ASP	1.86015e-06	1.88091e-06	1.48784e-06	1.01095e-06	0.799849	0.537477
acpS	LEU6PRO	1.86015e-06	1.88091e-06	1.48784e-06	1.01095e-06	0.799849	0.537477
acpS	ILE10ALA	2.60421e-05	1.88091e-05	1.93419e-05	2.83065e-05	0.742717	1.50494
acpS	ILE10TRP	1.67413e-05	2.44519e-05	3.27324e-05	4.04379e-05	1.95519	1.65377
acpS	ILE10GLN	3.72029e-06	2.63328e-05	2.08297e-05	2.22408e-05	5.59894	0.844606
acpS	ILE10ASP	1.86015e-06	1.88091e-06	1.48784e-06	1.01095e-06	0.799849	0.537477
acpS	ILE10PRO	1.86015e-06	1.88091e-06	1.48784e-06	1.01095e-06	0.799849	0.537477
acpS	LEU32ALA	1.86015e-06	1.88091e-06	7.43918e-06	4.04379e-06	3.99924	2.14991
acpS	LEU32TRP	1.86015e-06	1.88091e-06	1.48784e-06	1.01095e-06	0.799849	0.537477
acpS	LEU32GLN	1.86015e-06	1.88091e-06	1.04149e-05	2.02189e-06	5.59894	1.07495
acpS	LEU32ASP	1.86015e-06	1.88091e-06	1.48784e-06	1.01095e-06	0.799849	0.537477
acpS	LEU32PRO	1.86015e-06	1.88091e-06	1.48784e-06	1.01095e-06	0.799849	0.537477
acpS	LEU50ALA	1.86015e-06	1.88091e-06	1.48784e-06	1.01095e-06	0.799849	0.537477
acpS	LEU50ASP	1.86015e-06	1.88091e-06	1.48784e-06	1.01095e-06	0.799849	0.537477
acpS	LEU50PRO	1.86015e-06	1.88091e-06	1.48784e-06	1.01095e-06	0.799849	0.537477
acpS	VAL56ALA	9.30073e-06	1.12855e-05	1.19027e-05	5.05473e-06	1.27976	0.447897
acpS	VAL56TRP	1.86015e-06	7.52365e-06	1.48784e-06	4.04379e-06	0.799849	0.537477
acpS	VAL56GLN	5.58044e-06	5.64274e-06	1.48784e-06	1.01095e-06	0.266616	0.179159
acpS	VAL56ASP	1.86015e-06	1.88091e-06	1.48784e-06	1.01095e-06	0.799849	0.537477
acpS	VAL56PRO	9.30073e-06	1.88091e-06	2.97567e-06	1.01095e-06	0.31994	0.537477
acpS	VAL109ALA	1.86015e-06	1.88091e-06	1.48784e-06	1.01095e-06	0.799849	0.537477
acpS	VAL109TRP	1.86015e-06	1.88091e-06	1.48784e-06	1.01095e-06	0.799849	0.537477
acpS	VAL109GLN	3.72029e-06	1.88091e-06	1.48784e-06	1.01095e-06	0.399924	0.537477
acpS	VAL109ASP	1.86015e-06	1.88091e-06	1.48784e-06	1.01095e-06	0.799849	0.537477
acpS	VAL109PRO	1.86015e-06	1.88091e-06	1.48784e-06	1.01095e-06	0.799849	0.537477
acpS	ILE124ALA	0.000167413	0.000156116	6.69526e-05	5.25692e-05	0.399924	0.336732
acpS	ILE124TRP	0.000195315	0.000189972	5.95134e-05	5.05473e-05	0.304704	0.266078
acpS	ILE124GLN	3.72029e-06	1.88091e-06	4.16594e-05	3.53831e-05	11.1979	18.8117
acpS	ILE124ASP	3.72029e-06	3.76182e-06	1.48784e-06	1.01095e-06	0.399924	0.268738
acpS	ILE124PRO	3.72029e-06	5.64274e-06	2.08297e-05	1.8197e-05	5.59894	3.22486
adk	ILE4ALA	1.86015e-06	1.88091e-06	1.48784e-06	1.01095e-06	0.799849	0.537477
adk	ILE4TRP	3.53428e-05	3.19755e-05	2.67811e-05	1.8197e-05	0.757752	0.569093
adk	ILE4GLN	4.83638e-05	3.57373e-05	2.52932e-05	1.71861e-05	0.522978	0.4809
adk	ILE4ASP	1.86015e-06	1.88091e-06	1.48784e-06	1.01095e-06	0.799849	0.537477
adk	ILE4PRO	1.86015e-06	1.88091e-06	1.48784e-06	1.01095e-06	0.799849	0.537477
adk	LEU5ALA	1.86015e-06	1.88091e-06	1.48784e-06	1.01095e-06	0.799849	0.537477
adk	LEU5TRP	1.86015e-06	1.88091e-06	1.48784e-06	1.01095e-06	0.799849	0.537477
adk	LEU5GLN	1.86015e-06	1.88091e-06	1.48784e-06	2.02189e-06	0.799849	1.07495
adk	LEU5ASP	1.86015e-06	1.88091e-06	1.48784e-06	1.01095e-06	0.799849	0.537477
adk	LEU5PRO	1.86015e-06	1.88091e-06	1.48784e-06	1.01095e-06	0.799849	0.537477
adk	LEU6ALA	0.00025484	0.000235114	8.77823e-05	0.000162762	0.34446	0.69227
adk	LEU6TRP	3.72029e-06	1.88091e-06	1.04149e-05	1.21314e-05	2.79947	6.44972
adk	LEU6GLN	0.000106028	0.000101569	3.42202e-05	0.000112215	0.322746	1.10481
adk	LEU6ASP	1.86015e-06	1.88091e-06	1.48784e-06	1.01095e-06	0.799849	0.537477
adk	LEU6PRO	1.86015e-06	1.88091e-06	1.48784e-06	1.01095e-06	0.799849	0.537477
adk	LEU83ALA	1.86015e-06	1.88091e-06	1.48784e-06	1.01095e-06	0.799849	0.537477
adk	LEU83TRP	1.3021e-05	9.40456e-06	4.46351e-06	2.02189e-06	0.342792	0.214991
adk	LEU83GLN	1.86015e-06	1.31664e-05	1.48784e-06	1.01095e-06	0.799849	0.0767824
adk	LEU83ASP	2.04616e-05	5.64274e-06	2.97567e-06	1.01095e-06	0.145427	0.179159
adk	LEU83PRO	5.58044e-06	1.88091e-06	1.48784e-06	2.02189e-06	0.266616	1.07495
adk	PHE86ALA	3.72029e-06	5.64274e-06	2.97567e-06	1.01095e-06	0.799849	0.179159
adk	PHE86TRP	1.86015e-06	1.88091e-06	2.97567e-06	1.01095e-06	1.5997	0.537477
adk	PHE86GLN	1.86015e-06	1.88091e-06	1.48784e-06	1.01095e-06	0.799849	0.537477
adk	PHE86ASP	1.86015e-06	3.76182e-06	1.48784e-06	1.01095e-06	0.799849	0.268738
adk	PHE86PRO	1.86015e-06	1.88091e-06	1.48784e-06	1.01095e-06	0.799849	0.537477
adk	LEU209ALA	5.58044e-06	5.64274e-06	1.48784e-06	1.01095e-06	0.266616	0.179159
adk	LEU209TRP	2.60421e-05	2.25709e-05	1.48784e-06	5.05473e-06	0.0571321	0.223949
adk	LEU209GLN	1.3021e-05	1.88091e-05	5.95134e-06	3.03284e-06	0.457056	0.161243
adk	LEU209ASP	1.86015e-06	1.88091e-06	1.48784e-06	1.01095e-06	0.799849	0.537477
adk	LEU209PRO	1.86015e-06	9.40456e-06	2.97567e-06	1.01095e-06	1.5997	0.107495
adk	LEU35ALA	3.16225e-05	1.69282e-05	0.0003303	0.00018197	10.4451	10.7495
adk	LEU35TRP	2.41819e-05	1.69282e-05	5.65378e-05	0.000148609	2.33802	8.77879
adk	LEU35GLN	0.00013207	0.000135426	9.0758e-05	4.04379e-05	0.687194	0.298598
adk	LEU35ASP	1.86015e-06	1.88091e-06	1.48784e-06	1.01095e-06	0.799849	0.537477
adk	LEU35PRO	8.18465e-05	0.000199377	3.57081e-05	3.43722e-05	0.436281	0.172398
adk	MET96ALA	1.86015e-06	1.88091e-06	1.48784e-06	1.01095e-06	0.799849	0.537477
adk	MET96TRP	1.86015e-06	1.88091e-06	2.97567e-06	1.01095e-06	1.5997	0.537477
adk	MET96GLN	1.86015e-06	1.88091e-06	1.48784e-06	1.01095e-06	0.799849	0.537477
adk	MET96ASP	1.86015e-06	1.88091e-06	1.48784e-06	1.01095e-06	0.799849	0.537477
adk	MET96PRO	1.86015e-06	1.88091e-06	1.48784e-06	1.01095e-06	0.799849	0.537477
adk	PHE109ALA	0.000437134	0.000357373	0.00016515	0.000103117	0.377801	0.28854
adk	PHE109TRP	6.69653e-05	3.57373e-05	0.000211273	0.000156697	3.15496	4.38468
adk	PHE109GLN	0.000442715	0.000351731	9.9685e-05	9.30071e-05	0.225168	0.264427
adk	PHE109ASP	1.86015e-06	1.88091e-06	7.14161e-05	3.63941e-05	38.3927	19.3492
adk	PHE109PRO	0.00012835	0.000107212	0.000159198	0.000460992	1.24035	4.29981
adk	LEU178ALA	2.41819e-05	2.069e-05	5.95134e-06	8.08757e-06	0.246107	0.390892
adk	LEU178TRP	1.86015e-06	5.64274e-06	1.48784e-06	6.06568e-06	0.799849	1.07495
adk	LEU178GLN	7.44059e-06	1.88091e-05	2.97567e-06	1.01095e-06	0.399924	0.0537477
adk	LEU178ASP	1.86015e-06	1.88091e-06	2.97567e-06	1.01095e-06	1.5997	0.537477
adk	LEU178PRO	3.72029e-06	1.88091e-06	1.48784e-06	1.01095e-06	0.399924	0.537477
argA	VAL62ALA	0.000100448	0.000191853	8.62945e-05	6.67225e-05	0.859097	0.347779
argA	VAL62TRP	1.86015e-06	1.88091e-06	1.48784e-06	1.01095e-06	0.799849	0.537477
argA	VAL62GLN	0.000150672	0.000127902	5.65378e-05	5.05473e-05	0.375238	0.395204
argA	VAL62ASP	5.58044e-06	1.88091e-06	2.38054e-05	1.9208e-05	4.26586	10.2121
argA	VAL62PRO	6.3245e-05	3.94992e-05	6.3977e-05	5.15583e-05	1.01157	1.3053
argA	VAL60ALA	0.00012649	0.000157997	6.54648e-05	5.86349e-05	0.517549	0.371115
argA	VAL60TRP	5.58044e-06	3.76182e-06	4.01716e-05	3.03284e-05	7.19864	8.06215
argA	VAL60GLN	0.000139511	0.000107212	5.80256e-05	8.08757e-05	0.415921	0.754353
argA	VAL60ASP	5.58044e-06	7.52365e-06	4.90986e-05	3.94269e-05	8.79834	5.2404
argA	VAL60PRO	0.000161833	0.000126021	8.92702e-05	6.36896e-05	0.55162	0.505389
argA	MET363ALA	1.86015e-06	1.88091e-06	1.48784e-06	1.01095e-06	0.799849	0.537477
argA	MET363TRP	1.86015e-06	1.88091e-06	1.48784e-06	1.01095e-06	0.799849	0.537477
argA	MET363GLN	1.86015e-06	1.88091e-06	1.48784e-06	1.01095e-06	0.799849	0.537477
argA	MET363ASP	1.86015e-06	1.88091e-06	1.48784e-06	1.01095e-06	0.799849	0.537477
argA	MET363PRO	1.86015e-06	1.88091e-06	1.48784e-06	1.01095e-06	0.799849	0.537477
argA	LEU400ALA	2.97623e-05	1.88091e-05	2.52932e-05	2.83065e-05	0.849839	1.50494
argA	LEU400TRP	1.86015e-06	1.88091e-06	2.97567e-06	4.04379e-06	1.5997	2.14991
argA	LEU400GLN	6.3245e-05	4.51419e-05	2.82689e-05	2.02189e-05	0.446974	0.447897
argA	LEU400ASP	1.86015e-06	1.88091e-06	3.12446e-05	1.61751e-05	16.7968	8.59963
argA	LEU400PRO	1.86015e-05	1.12855e-05	1.19027e-05	1.61751e-05	0.639879	1.43327
argA	MET439ALA	5.0224e-05	8.08792e-05	4.61229e-05	3.43722e-05	0.918345	0.424982
argA	MET439TRP	0.000234378	0.000188091	0.000113076	7.27882e-05	0.482449	0.386983
argA	MET439GLN	2.60421e-05	1.50473e-05	2.82689e-05	1.11204e-05	1.08551	0.739031
argA	MET439ASP	1.86015e-06	1.88091e-06	1.48784e-05	3.03284e-06	7.99849	1.61243
argA	MET439PRO	1.86015e-06	3.76182e-06	1.93419e-05	1.9208e-05	10.398	5.10603
argA	LEU59ALA	0.000195315	0.000148592	5.50499e-05	5.05473e-05	0.281851	0.340175
argA	LEU59TRP	9.30073e-05	8.4641e-05	2.97567e-05	3.03284e-05	0.31994	0.358318
argA	LEU59GLN	9.48675e-05	0.00010345	3.42202e-05	2.72956e-05	0.360716	0.263852
argA	LEU59ASP	3.72029e-06	1.88091e-06	4.31472e-05	7.17772e-05	11.5978	38.1609
argA	LEU59PRO	0.000230658	0.000236995	6.69526e-05	5.15583e-05	0.290268	0.21755
argA	MET173ALA	0.000146952	0.000178687	8.1831e-05	6.06568e-05	0.556857	0.339459
argA	MET173TRP	1.86015e-06	1.88091e-06	4.76108e-05	4.14488e-05	25.5952	22.0365
argA	MET173GLN	0.000230658	0.000236995	8.33188e-05	8.28976e-05	0.361222	0.349786
argA	MET173ASP	0.000141371	6.95937e-05	8.48067e-05	7.37991e-05	0.599887	1.06043
argA	MET173PRO	0.000271581	0.000240757	8.92702e-05	6.97553e-05	0.328705	0.289734
argA	VAL399ALA	2.79022e-05	4.70228e-05	1.63662e-05	1.71861e-05	0.586556	0.365484
argA	VAL399TRP	3.72029e-06	5.64274e-06	7.43918e-06	6.06568e-06	1.99962	1.07495
argA	VAL399GLN	4.65037e-05	3.19755e-05	1.33905e-05	1.71861e-05	0.287946	0.537477
argA	VAL399ASP	2.97623e-05	1.69282e-05	1.48784e-05	1.71861e-05	0.499906	1.01523
argA	VAL399PRO	3.34826e-05	2.82137e-05	1.63662e-05	7.07663e-06	0.488797	0.250823
argA	LEU172ALA	0.000111609	8.65219e-05	0.000102661	3.8416e-05	0.919826	0.444003
argA	LEU172TRP	1.86015e-06	3.76182e-06	3.86837e-05	2.42627e-05	20.7961	6.44972
argA	LEU172GLN	0.00013021	0.00014483	5.95134e-05	8.69414e-05	0.457056	0.600299
argA	LEU172ASP	1.86015e-06	1.88091e-06	3.27324e-05	1.71861e-05	17.5967	9.13711
argA	LEU172PRO	3.72029e-06	3.76182e-06	1.7854e-05	2.72956e-05	4.79909	7.25594
argA	PHE208ALA	1.86015e-06	1.88091e-06	1.48784e-06	1.01095e-06	0.799849	0.537477
argA	PHE208TRP	1.86015e-06	1.88091e-06	1.48784e-06	1.01095e-06	0.799849	0.537477
argA	PHE208GLN	1.86015e-06	1.88091e-06	2.97567e-06	1.01095e-06	1.5997	0.537477
argA	PHE208ASP	1.86015e-06	1.88091e-06	1.48784e-06	1.01095e-06	0.799849	0.537477
argA	PHE208PRO	1.86015e-06	1.88091e-06	1.48784e-06	1.01095e-06	0.799849	0.537477
argB	LEU179ALA	3.72029e-06	1.88091e-06	1.48784e-06	1.01095e-06	0.399924	0.537477
argB	LEU179TRP	1.86015e-06	1.88091e-06	1.48784e-06	1.01095e-06	0.799849	0.537477
argB	LEU179GLN	1.86015e-06	1.88091e-06	1.48784e-06	1.01095e-06	0.799849	0.537477
argB	LEU179ASP	1.86015e-06	1.88091e-06	1.48784e-06	1.01095e-06	0.799849	0.537477
argB	LEU179PRO	1.86015e-06	1.88091e-06	1.48784e-06	1.01095e-06	0.799849	0.537477
argB	VAL145ALA	1.86015e-06	1.88091e-06	1.48784e-06	1.01095e-06	0.799849	0.537477
argB	VAL145TRP	1.86015e-06	1.88091e-06	1.48784e-06	1.01095e-06	0.799849	0.537477
argB	VAL145GLN	1.86015e-06	1.88091e-06	1.48784e-06	1.01095e-06	0.799849	0.537477
argB	VAL145ASP	1.86015e-06	1.88091e-06	1.48784e-06	1.01095e-06	0.799849	0.537477
argB	VAL145PRO	1.86015e-06	1.88091e-06	1.48784e-06	1.01095e-06	0.799849	0.537477
argB	LEU178ALA	1.11609e-05	1.31664e-05	4.46351e-06	2.02189e-06	0.399924	0.153565
argB	LEU178TRP	1.3021e-05	1.88091e-06	4.46351e-06	1.01095e-06	0.342792	0.537477
argB	LEU178GLN	1.86015e-06	3.76182e-06	1.48784e-06	1.01095e-06	0.799849	0.268738
argB	LEU178ASP	1.86015e-06	1.88091e-06	1.48784e-06	1.01095e-06	0.799849	0.537477
argB	LEU178PRO	3.72029e-06	3.76182e-06	1.48784e-06	1.01095e-06	0.399924	0.268738
argB	ILE177ALA	1.86015e-06	7.52365e-06	1.33905e-05	4.04379e-06	7.19864	0.537477
argB	ILE177TRP	1.86015e-06	5.64274e-06	4.46351e-06	3.03284e-06	2.39955	0.537477
argB	ILE177GLN	1.86015e-06	3.76182e-06	1.48784e-06	3.03284e-06	0.799849	0.806215
argB	ILE177ASP	1.11609e-05	3.76182e-06	5.95134e-06	8.08757e-06	0.533233	2.14991
argB	ILE177PRO	3.72029e-06	1.88091e-06	1.48784e-06	1.01095e-06	0.399924	0.537477
argB	ILE76ALA	1.86015e-06	1.88091e-06	1.48784e-06	1.01095e-06	0.799849	0.537477
argB	ILE76TRP	1.86015e-06	1.88091e-06	1.48784e-06	1.01095e-06	0.799849	0.537477
argB	ILE76GLN	1.86015e-06	1.88091e-06	1.48784e-06	1.01095e-06	0.799849	0.537477
argB	ILE76ASP	1.86015e-06	1.88091e-06	1.48784e-06	1.01095e-06	0.799849	0.537477
argB	ILE76PRO	1.86015e-06	1.88091e-06	1.48784e-06	1.01095e-06	0.799849	0.537477
argB	LEU104ALA	1.86015e-06	1.88091e-06	1.48784e-06	1.01095e-06	0.799849	0.537477
argB	LEU104TRP	1.86015e-06	1.88091e-06	1.48784e-06	1.01095e-06	0.799849	0.537477
argB	LEU104GLN	1.86015e-06	1.88091e-06	1.48784e-06	1.01095e-06	0.799849	0.537477
argB	LEU104ASP	1.86015e-06	1.88091e-06	1.48784e-06	1.01095e-06	0.799849	0.537477
argB	LEU104PRO	1.86015e-06	1.88091e-06	1.48784e-06	1.01095e-06	0.799849	0.537477
argB	VAL48ALA	1.86015e-06	1.88091e-06	1.48784e-06	1.01095e-06	0.799849	0.537477
argB	VAL48ASP	1.86015e-06	1.88091e-06	1.48784e-06	1.01095e-06	0.799849	0.537477
argB	VAL48PRO	1.86015e-06	1.88091e-06	1.48784e-06	1.01095e-06	0.799849	0.537477
argB	VAL41ALA	1.86015e-06	3.76182e-06	1.48784e-06	1.01095e-06	0.799849	0.268738
argB	VAL41TRP	1.86015e-06	1.88091e-06	1.48784e-06	1.01095e-06	0.799849	0.537477
argB	VAL41GLN	1.86015e-06	1.88091e-06	1.48784e-06	1.01095e-06	0.799849	0.537477
argB	VAL41ASP	1.86015e-06	1.88091e-06	1.48784e-06	1.01095e-06	0.799849	0.537477
argB	VAL41PRO	1.86015e-06	1.88091e-06	1.48784e-06	1.01095e-06	0.799849	0.537477
argB	PHE247ALA	1.86015e-06	7.52365e-06	1.48784e-06	3.03284e-06	0.799849	0.403108
argB	PHE247TRP	5.58044e-06	1.88091e-06	1.48784e-06	1.01095e-06	0.266616	0.537477
argB	PHE247GLN	5.58044e-06	1.88091e-06	2.97567e-06	1.01095e-06	0.533233	0.537477
argB	PHE247ASP	1.86015e-06	1.88091e-06	1.48784e-06	1.01095e-06	0.799849	0.537477
argB	PHE247PRO	1.86015e-06	7.52365e-06	2.97567e-06	6.06568e-06	1.5997	0.806215
argB	ILE40ALA	1.86015e-06	1.88091e-06	1.48784e-06	1.01095e-06	0.799849	0.537477
argB	ILE40TRP	1.86015e-06	1.88091e-06	1.48784e-06	1.01095e-06	0.799849	0.537477
argB	ILE40GLN	1.86015e-06	1.88091e-06	1.48784e-06	1.01095e-06	0.799849	0.537477
argB	ILE40ASP	1.86015e-06	1.88091e-06	1.48784e-06	1.01095e-06	0.799849	0.537477
argB	ILE40PRO	1.86015e-06	1.88091e-06	1.48784e-06	1.01095e-06	0.799849	0.537477
argC	VAL151ALA	0.000107889	8.4641e-05	3.86837e-05	3.63941e-05	0.358553	0.429981
argC	VAL151TRP	1.86015e-06	1.88091e-06	4.46351e-06	1.41533e-05	2.39955	7.52468
argC	VAL151GLN	8.55667e-05	6.58319e-05	0.000571329	0.000316426	6.677	4.80658
argC	VAL151ASP	2.79022e-05	2.25709e-05	2.97567e-05	3.33612e-05	1.06647	1.47806
argC	VAL151PRO	5.58044e-06	1.88091e-06	3.27324e-05	3.53831e-05	5.86556	18.8117
argC	LEU78ALA	1.86015e-06	1.88091e-06	1.48784e-06	1.01095e-06	0.799849	0.537477
argC	LEU78TRP	1.86015e-06	1.88091e-06	5.95134e-06	3.03284e-06	3.1994	1.61243
argC	LEU78GLN	3.72029e-06	1.88091e-06	1.48784e-06	2.02189e-06	0.399924	1.07495
argC	LEU78ASP	5.58044e-06	3.76182e-06	2.82689e-05	1.21314e-05	5.06571	3.22486
argC	LEU78PRO	1.86015e-06	1.88091e-06	1.48784e-06	1.01095e-06	0.799849	0.537477
argC	ILE149ALA	0.000100448	7.14747e-05	5.65378e-05	0.000106149	0.562857	1.48513
argC	ILE149TRP	0.00012649	0.000139187	6.24891e-05	6.06568e-05	0.494024	0.435792
argC	ILE149GLN	4.46435e-05	4.13801e-05	0.000102661	0.000151642	2.29957	3.66461
argC	ILE149ASP	1.86015e-06	1.88091e-06	4.61229e-05	3.8416e-05	24.7953	20.4241
argC	ILE149PRO	1.86015e-06	1.88091e-06	2.67811e-05	2.02189e-05	14.3973	10.7495
argC	VAL75ALA	1.86015e-06	3.76182e-06	1.48784e-06	1.01095e-06	0.799849	0.268738
argC	VAL75TRP	1.86015e-06	1.88091e-06	1.48784e-06	1.01095e-06	0.799849	0.537477
argC	VAL75GLN	1.86015e-06	1.88091e-06	1.48784e-06	1.01095e-06	0.799849	0.537477
argC	VAL75ASP	1.86015e-06	1.88091e-06	1.48784e-06	1.01095e-06	0.799849	0.537477
argC	VAL75PRO	6.69653e-05	5.26655e-05	2.38054e-05	1.01095e-05	0.355488	0.191956
argC	PHE77ALA	6.13848e-05	5.07846e-05	2.52932e-05	7.27882e-05	0.412043	1.43327
argC	PHE77TRP	3.90631e-05	4.13801e-05	3.42202e-05	8.89633e-05	0.876025	2.14991
argC	PHE77GLN	0.000100448	8.27601e-05	7.14161e-05	6.16677e-05	0.710977	0.745138
argC	PHE77ASP	1.48812e-05	1.31664e-05	1.63662e-05	0.000115248	1.09979	8.75319
argC	PHE77PRO	3.72029e-06	5.64274e-06	1.48784e-05	2.22408e-05	3.99924	3.9415
argC	ILE180ALA	0.000266001	0.000229471	0.000105636	0.000133445	0.397128	0.581532
argC	ILE180TRP	7.44059e-06	1.31664e-05	0.000108612	8.79523e-05	14.5972	6.68007
argC	ILE180GLN	3.72029e-06	1.12855e-05	0.000139857	0.000106149	37.5929	9.40584
argC	ILE180ASP	1.3021e-05	1.31664e-05	9.52215e-05	8.79523e-05	7.3129	6.68007
argC	ILE180PRO	5.58044e-06	1.50473e-05	0.000102661	0.000126368	18.3965	8.39807
argC	VAL76ALA	3.53428e-05	5.45464e-05	3.71959e-05	4.14488e-05	1.05243	0.759881
argC	VAL76TRP	3.34826e-05	3.00946e-05	4.31472e-05	5.96458e-05	1.28865	1.98195
argC	VAL76GLN	6.13848e-05	3.94992e-05	3.86837e-05	2.02189e-05	0.630184	0.511883
argC	VAL76ASP	2.60421e-05	3.57373e-05	2.23175e-05	1.71861e-05	0.856981	0.4809
argC	VAL76PRO	2.41819e-05	2.069e-05	2.08297e-05	1.8197e-05	0.861376	0.879507
argC	PHE100ALA	1.86015e-06	1.88091e-06	1.48784e-06	1.01095e-06	0.799849	0.537477
argC	PHE100TRP	1.86015e-06	1.88091e-06	1.48784e-06	1.01095e-06	0.799849	0.537477
argC	PHE100GLN	1.86015e-06	1.88091e-06	1.48784e-06	1.01095e-06	0.799849	0.537477
argC	PHE100ASP	1.86015e-06	1.88091e-06	1.48784e-06	1.01095e-06	0.799849	0.537477
argC	PHE100PRO	1.86015e-06	1.88091e-06	1.48784e-06	1.01095e-06	0.799849	0.537477
argC	ILE302ALA	0.000146952	0.000142949	3.57081e-05	3.23503e-05	0.242992	0.226306
argC	ILE302TRP	2.60421e-05	1.88091e-05	1.48784e-05	1.61751e-05	0.571321	0.859963
argC	ILE302GLN	9.85878e-05	8.4641e-05	3.42202e-05	2.02189e-05	0.347104	0.238879
argC	ILE302ASP	9.30073e-06	3.00946e-05	1.48784e-05	1.61751e-05	1.5997	0.537477
argC	ILE302PRO	3.16225e-05	2.44519e-05	2.67811e-05	1.71861e-05	0.846899	0.702854
argC	VAL99ALA	0.00114957	0.00106083	0.000581744	0.000477167	0.506053	0.449803
argC	VAL99TRP	1.48812e-05	1.12855e-05	0.000138369	8.49195e-05	9.29824	7.52468
argC	VAL99GLN	0.00108819	0.00109469	0.000568353	0.000478178	0.522294	0.436815
argC	VAL99ASP	0.000561764	0.000415682	0.00034369	0.000268912	0.611805	0.646918
argC	VAL99PRO	0.00150858	0.00133357	0.000785578	0.000504462	0.52074	0.378281
argE	LEU39ALA	0.000167413	0.000161758	7.43918e-05	9.70509e-05	0.44436	0.599974
argE	LEU39TRP	9.85878e-05	9.96883e-05	2.67811e-05	3.13393e-05	0.271647	0.314373
argE	LEU39GLN	0.000208336	0.000189972	5.05864e-05	6.97553e-05	0.242811	0.367187
argE	LEU39ASP	0.00013021	0.000107212	4.61229e-05	3.33612e-05	0.354219	0.311171
argE	LEU39PRO	0.000163693	0.000214424	3.71959e-05	0.000141533	0.22723	0.660059
argE	LEU77ALA	9.30073e-06	9.40456e-06	4.46351e-06	2.02189e-06	0.479909	0.214991
argE	LEU77TRP	5.58044e-06	7.52365e-06	7.43918e-06	3.03284e-06	1.33308	0.403108
argE	LEU77GLN	7.44059e-06	7.52365e-06	7.43918e-06	8.08757e-06	0.999811	1.07495
argE	LEU77ASP	1.86015e-06	1.88091e-06	1.48784e-06	2.02189e-06	0.799849	1.07495
argE	LEU77PRO	1.86015e-06	1.88091e-06	5.95134e-06	2.02189e-06	3.1994	1.07495
argE	PHE119ALA	1.3021e-05	9.40456e-06	7.43918e-06	8.08757e-06	0.571321	0.859963
argE	PHE119TRP	1.86015e-06	5.64274e-06	1.48784e-06	3.03284e-06	0.799849	0.537477
argE	PHE119GLN	1.48812e-05	9.40456e-06	2.97567e-06	7.07663e-06	0.199962	0.752468
argE	PHE119ASP	1.48812e-05	3.76182e-06	1.48784e-06	1.01095e-06	0.0999811	0.268738
argE	PHE119PRO	1.3021e-05	2.25709e-05	5.95134e-06	5.96458e-05	0.457056	2.64259
argE	ILE120ALA	3.72029e-06	1.88091e-06	1.48784e-06	1.01095e-06	0.399924	0.537477
argE	ILE120TRP	1.86015e-06	3.76182e-06	1.48784e-06	2.02189e-06	0.799849	0.537477
argE	ILE120GLN	1.86015e-06	3.76182e-06	1.48784e-06	4.04379e-06	0.799849	1.07495
argE	ILE120ASP	1.67413e-05	5.64274e-06	1.33905e-05	6.06568e-06	0.799849	1.07495
argE	ILE120PRO	1.86015e-06	1.88091e-06	1.48784e-06	1.01095e-06	0.799849	0.537477
argE	ILE167ALA	0.000279022	0.000261447	0.000410643	0.000210277	1.47172	0.804282
argE	ILE167TRP	1.3021e-05	5.64274e-06	4.46351e-05	3.53831e-05	3.42792	6.27056
argE	ILE167GLN	0.000336687	0.000389349	0.000366008	0.000641951	1.08709	1.64878
argE	ILE167ASP	1.86015e-06	1.88091e-06	6.24891e-05	4.34707e-05	33.5937	23.1115
argE	ILE167PRO	1.86015e-06	1.12855e-05	3.86837e-05	1.8197e-05	20.7961	1.61243
argE	MET209ALA	2.23218e-05	2.44519e-05	7.43918e-06	2.02189e-06	0.33327	0.0826887
argE	MET209TRP	6.13848e-05	4.13801e-05	7.43918e-06	1.41533e-05	0.121189	0.342031
argE	MET209GLN	3.53428e-05	4.3261e-05	1.19027e-05	3.7405e-05	0.336778	0.864637
argE	MET209ASP	1.67413e-05	3.76182e-06	2.97567e-06	2.02189e-06	0.177744	0.537477
argE	MET209PRO	7.44059e-06	1.12855e-05	1.48784e-05	2.02189e-06	1.99962	0.179159
argE	ILE216ALA	0.00012649	0.000167401	6.54648e-05	7.17772e-05	0.517549	0.428774
argE	ILE216TRP	2.79022e-05	1.50473e-05	1.63662e-05	1.8197e-05	0.586556	1.20932
argE	ILE216GLN	1.86015e-06	5.64274e-06	2.67811e-05	1.61751e-05	14.3973	2.86654
argE	ILE216ASP	1.86015e-06	1.88091e-06	7.43918e-06	4.04379e-06	3.99924	2.14991
argE	ILE216PRO	3.72029e-06	3.76182e-06	7.43918e-06	9.09852e-06	1.99962	2.41865
argE	VAL314ALA	3.72029e-06	1.88091e-06	1.48784e-06	1.01095e-06	0.399924	0.537477
argE	VAL314TRP	3.72029e-06	3.76182e-06	1.48784e-06	1.01095e-06	0.399924	0.268738
argE	VAL314GLN	1.86015e-06	3.76182e-06	1.48784e-06	1.01095e-06	0.799849	0.268738
argE	VAL314ASP	1.86015e-06	1.88091e-06	1.48784e-06	1.01095e-06	0.799849	0.537477
argE	VAL314PRO	2.23218e-05	1.12855e-05	2.97567e-06	7.07663e-06	0.133308	0.627056
argE	VAL317ALA	3.72029e-06	1.88091e-06	1.48784e-06	1.01095e-06	0.399924	0.537477
argE	VAL317TRP	7.81262e-05	9.59265e-05	2.08297e-05	7.07663e-06	0.266616	0.0737713
argE	VAL317GLN	1.67413e-05	2.63328e-05	2.97567e-05	4.24598e-05	1.77744	1.61243
argE	VAL317ASP	1.86015e-06	1.88091e-06	1.48784e-06	1.01095e-06	0.799849	0.537477
argE	VAL317PRO	7.99863e-05	9.96883e-05	0.000172589	2.52737e-05	2.15773	0.253527
argE	VAL328ALA	0.00012463	0.000131664	3.27324e-05	4.34707e-05	0.262637	0.330164
argE	VAL328TRP	2.04616e-05	3.19755e-05	1.93419e-05	1.11204e-05	0.945276	0.347779
argE	VAL328GLN	0.000152532	0.000174925	4.46351e-05	5.86349e-05	0.292628	0.335201
argE	VAL328ASP	7.6266e-05	9.21647e-05	2.97567e-05	2.72956e-05	0.39017	0.296161
argE	VAL328PRO	0.000197176	0.000274613	7.73675e-05	5.35802e-05	0.392379	0.195111
argG	LEU114ALA	0.000306924	0.00030847	6.99283e-05	6.06568e-05	0.227836	0.196638
argG	LEU114TRP	0.000102308	4.89037e-05	7.73675e-05	3.23503e-05	0.756221	0.66151
argG	LEU114GLN	0.000104168	9.59265e-05	3.71959e-05	3.43722e-05	0.357075	0.358318
argG	LEU114ASP	1.86015e-06	5.64274e-06	1.19027e-05	6.06568e-06	6.39879	1.07495
argG	LEU114PRO	9.30073e-06	3.76182e-06	2.67811e-05	3.13393e-05	2.87946	8.33089
argG	VAL115ALA	0.000412953	0.000385587	0.000102661	0.000182981	0.248602	0.474553
argG	VAL115TRP	1.86015e-06	1.88091e-06	1.04149e-05	7.07663e-06	5.59894	3.76234
argG	VAL115GLN	5.76645e-05	6.58319e-05	6.3977e-05	6.26787e-05	1.10947	0.952102
argG	VAL115ASP	9.30073e-06	1.88091e-06	2.97567e-06	9.09852e-06	0.31994	4.83729
argG	VAL115PRO	0.000269721	0.000291541	0.00012349	0.000111204	0.457845	0.381435
argG	TRP126ALA	1.86015e-06	1.88091e-06	1.48784e-06	1.01095e-06	0.799849	0.537477
argG	TRP126ASP	1.86015e-06	1.88091e-06	1.48784e-06	1.01095e-06	0.799849	0.537477
argG	TRP126PRO	1.86015e-06	1.88091e-06	1.48784e-06	1.01095e-06	0.799849	0.537477
argG	MET261ALA	8.18465e-05	6.3951e-05	1.04149e-05	1.01095e-05	0.127249	0.158081
argG	MET261TRP	0.000104168	0.000120378	4.61229e-05	1.11204e-05	0.442773	0.0923788
argG	MET261GLN	7.81262e-05	0.000110974	2.82689e-05	1.31423e-05	0.361836	0.118427
argG	MET261ASP	2.04616e-05	3.00946e-05	1.19027e-05	6.06568e-06	0.581708	0.201554
argG	MET261PRO	3.90631e-05	3.57373e-05	1.48784e-06	1.01095e-05	0.038088	0.282883
argG	LEU299ALA	1.86015e-06	1.88091e-06	1.48784e-06	1.01095e-06	0.799849	0.537477
argG	LEU299TRP	1.86015e-06	1.88091e-06	1.48784e-06	1.01095e-06	0.799849	0.537477
argG	LEU299GLN	1.86015e-06	1.88091e-06	1.48784e-06	1.01095e-06	0.799849	0.537477
argG	LEU299ASP	1.86015e-06	1.88091e-06	1.48784e-06	1.01095e-06	0.799849	0.537477
argG	LEU299PRO	1.86015e-06	1.88091e-06	1.48784e-06	1.01095e-06	0.799849	0.537477
argG	LEU300ALA	3.72029e-06	1.12855e-05	1.48784e-06	1.01095e-06	0.399924	0.0895795
argG	LEU300TRP	1.86015e-06	1.88091e-06	1.48784e-06	1.01095e-06	0.799849	0.537477
argG	LEU300GLN	7.44059e-06	1.12855e-05	1.48784e-06	1.01095e-06	0.199962	0.0895795
argG	LEU300ASP	3.72029e-06	1.31664e-05	2.97567e-06	1.01095e-06	0.799849	0.0767824
argG	LEU300PRO	7.44059e-06	1.88091e-06	1.48784e-06	1.01095e-06	0.199962	0.537477
argG	LEU45ALA	8.18465e-05	7.14747e-05	4.01716e-05	2.52737e-05	0.490816	0.353603
argG	LEU45TRP	3.72029e-06	1.88091e-06	8.92702e-06	7.07663e-06	2.39955	3.76234
argG	LEU45GLN	7.44059e-05	8.27601e-05	1.19027e-05	1.31423e-05	0.15997	0.1588
argG	LEU45ASP	1.86015e-06	1.88091e-06	1.33905e-05	6.06568e-06	7.19864	3.22486
argG	LEU45PRO	1.86015e-06	1.88091e-06	1.48784e-06	1.01095e-06	0.799849	0.537477
argG	LEU249ALA	1.86015e-06	1.88091e-06	1.48784e-06	1.01095e-06	0.799849	0.537477
argG	LEU249TRP	0.000143231	0.000105331	4.46351e-05	4.24598e-05	0.311629	0.403108
argG	LEU249GLN	1.86015e-06	1.88091e-06	1.48784e-06	1.01095e-06	0.799849	0.537477
argG	LEU249ASP	1.86015e-06	1.88091e-06	1.48784e-06	1.01095e-06	0.799849	0.537477
argG	LEU249PRO	1.86015e-06	1.88091e-06	1.48784e-06	1.01095e-06	0.799849	0.537477
argG	VAL360ALA	1.86015e-06	1.88091e-06	1.48784e-06	1.01095e-06	0.799849	0.537477
argG	VAL360TRP	1.86015e-06	1.88091e-06	1.48784e-06	1.01095e-06	0.799849	0.537477
argG	VAL360GLN	1.86015e-06	1.88091e-06	1.48784e-06	1.01095e-06	0.799849	0.537477
argG	VAL360ASP	1.86015e-06	1.88091e-06	1.48784e-06	1.01095e-06	0.799849	0.537477
argG	VAL360PRO	1.86015e-06	1.88091e-06	1.48784e-06	1.01095e-06	0.799849	0.537477
argG	LEU364ALA	1.86015e-05	1.88091e-05	2.97567e-06	1.01095e-06	0.15997	0.0537477
argG	LEU364TRP	7.44059e-06	1.88091e-06	1.48784e-06	1.01095e-06	0.199962	0.537477
argG	LEU364GLN	1.67413e-05	3.76182e-05	3.86837e-05	2.02189e-06	2.31067	0.0537477
argG	LEU364ASP	1.86015e-06	1.88091e-06	1.48784e-06	1.01095e-06	0.799849	0.537477
argG	LEU364PRO	2.41819e-05	2.069e-05	7.43918e-06	7.07663e-06	0.307634	0.342031
argH	LEU239ALA	1.86015e-05	1.50473e-05	2.97567e-06	2.02189e-06	0.15997	0.134369
argH	LEU239TRP	1.86015e-06	3.76182e-06	1.48784e-06	3.03284e-06	0.799849	0.806215
argH	LEU239GLN	9.30073e-06	5.64274e-06	1.48784e-06	3.03284e-06	0.15997	0.537477
argH	LEU239ASP	1.86015e-06	1.31664e-05	1.48784e-06	1.01095e-06	0.799849	0.0767824
argH	LEU239PRO	7.44059e-06	1.88091e-06	1.48784e-06	3.03284e-06	0.199962	1.61243
argH	MET246ALA	1.11609e-05	7.52365e-06	2.97567e-06	2.02189e-06	0.266616	0.268738
argH	MET246TRP	1.86015e-06	1.88091e-06	1.48784e-06	1.01095e-06	0.799849	0.537477
argH	MET246GLN	4.09232e-05	2.63328e-05	1.04149e-05	7.07663e-06	0.254497	0.268738
argH	MET246ASP	3.72029e-06	1.88091e-06	4.46351e-06	5.05473e-06	1.19977	2.68738
argH	MET246PRO	1.86015e-06	1.88091e-06	1.48784e-06	2.02189e-06	0.799849	1.07495
argH	PHE252ALA	3.72029e-06	3.76182e-06	1.48784e-06	1.01095e-06	0.399924	0.268738
argH	PHE252TRP	1.86015e-06	1.88091e-06	1.48784e-06	1.01095e-06	0.799849	0.537477
argH	PHE252GLN	3.72029e-06	1.88091e-06	1.48784e-06	1.01095e-06	0.399924	0.537477
argH	PHE252ASP	3.72029e-06	3.76182e-06	1.48784e-06	1.01095e-06	0.399924	0.268738
argH	PHE252PRO	3.72029e-06	1.88091e-06	1.48784e-06	1.01095e-06	0.399924	0.537477
argH	PHE259ALA	3.53428e-05	3.19755e-05	1.33905e-05	0.000283065	0.378876	8.85256
argH	PHE259TRP	2.60421e-05	3.76182e-05	1.19027e-05	3.13393e-05	0.457056	0.833089
argH	PHE259GLN	4.09232e-05	4.13801e-05	1.63662e-05	1.01095e-05	0.399924	0.244308
argH	PHE259ASP	2.97623e-05	2.63328e-05	8.92702e-06	1.31423e-05	0.299943	0.499086
argH	PHE259PRO	1.86015e-06	7.52365e-06	1.48784e-06	2.02189e-06	0.799849	0.268738
argH	VAL267ALA	1.86015e-06	1.88091e-06	1.48784e-06	1.01095e-06	0.799849	0.537477
argH	VAL267TRP	1.86015e-06	7.52365e-06	1.48784e-06	1.01095e-06	0.799849	0.134369
argH	VAL267GLN	1.86015e-06	3.76182e-06	1.48784e-06	1.01095e-06	0.799849	0.268738
argH	VAL267ASP	1.86015e-06	1.88091e-06	1.48784e-06	1.01095e-06	0.799849	0.537477
argH	VAL267PRO	1.86015e-06	1.88091e-06	1.48784e-06	1.01095e-06	0.799849	0.537477
argH	LEU332ALA	1.86015e-06	1.88091e-06	1.48784e-06	1.01095e-06	0.799849	0.537477
argH	LEU332TRP	1.86015e-06	1.88091e-06	1.48784e-06	1.01095e-06	0.799849	0.537477
argH	LEU332GLN	1.86015e-06	5.64274e-06	1.48784e-06	1.01095e-06	0.799849	0.179159
argH	LEU332ASP	1.86015e-06	1.88091e-06	1.48784e-06	1.01095e-06	0.799849	0.537477
argH	LEU332PRO	1.86015e-06	1.88091e-06	1.48784e-06	1.01095e-06	0.799849	0.537477
argH	TRP335ALA	0.000993318	0.00100817	0.000787065	0.000667225	0.79236	0.661818
argH	TRP335GLN	0.000866828	0.000900957	0.000520743	0.000477167	0.600745	0.529622
argH	TRP335ASP	9.30073e-06	7.52365e-06	3.27324e-05	2.72956e-05	3.51933	3.62797
argH	TRP335PRO	7.44059e-06	9.40456e-06	2.52932e-05	1.41533e-05	3.39936	1.50494
argH	LEU339ALA	0.00103052	0.000919766	0.00194609	0.000881545	1.88845	0.958445
argH	LEU339TRP	0.000814744	0.000921647	0.000679941	0.0010716	0.834545	1.1627
argH	LEU339GLN	0.0005134	0.000490918	0.000194907	0.000248693	0.379638	0.506587
argH	LEU339ASP	2.23218e-05	2.44519e-05	0.0012602	0.000541867	56.456	22.1606
argH	LEU339PRO	9.11472e-05	8.65219e-05	3.71959e-05	3.13393e-05	0.408086	0.362213
argH	MET341ALA	0.000593387	0.000707223	0.000865921	0.000728892	1.45929	1.03064
argH	MET341TRP	0.00122956	0.00118497	0.00153098	0.00171153	1.24515	1.44436
argH	MET341GLN	0.00129838	0.00121131	0.00117837	0.000837064	0.907565	0.691042
argH	MET341ASP	0.000967276	0.000820078	0.0013212	0.000960399	1.3659	1.17111
argH	MET341PRO	3.72029e-05	4.70228e-05	0.000671014	0.000658126	18.0366	13.9959
argH	VAL345ALA	0.000303204	0.000359254	9.67094e-05	0.000121314	0.318958	0.337682
argH	VAL345TRP	0.000344127	0.000357373	0.000263347	0.00014962	0.765261	0.418666
argH	VAL345GLN	0.000559904	0.000641391	0.000229127	0.000376072	0.409225	0.586338
argH	VAL345ASP	0.000331106	0.00034985	8.62945e-05	0.000276999	0.260625	0.791767
argH	VAL345PRO	0.00076638	0.000833244	0.000346666	0.000306317	0.452342	0.36762
argS	ILE83ALA	4.65037e-05	5.83083e-05	2.38054e-05	1.61751e-05	0.511903	0.277407
argS	ILE83TRP	6.3245e-05	8.08792e-05	1.48784e-05	1.51642e-05	0.23525	0.187492
argS	ILE83GLN	9.11472e-05	7.71174e-05	1.63662e-05	1.41533e-05	0.179558	0.183529
argS	ILE83ASP	1.86015e-06	1.88091e-06	1.48784e-06	1.01095e-06	0.799849	0.537477
argS	ILE83PRO	5.0224e-05	6.58319e-05	2.08297e-05	2.83065e-05	0.414736	0.429981
argS	ILE85ALA	0.00012091	0.000101569	3.27324e-05	2.62846e-05	0.270718	0.258785
argS	ILE85TRP	0.000150672	0.000112855	3.71959e-05	2.42627e-05	0.246867	0.214991
argS	ILE85GLN	0.000223218	0.000188091	4.31472e-05	6.57115e-05	0.193297	0.34936
argS	ILE85ASP	1.86015e-06	1.88091e-06	1.48784e-06	1.01095e-06	0.799849	0.537477
argS	ILE85PRO	3.72029e-06	5.64274e-06	1.48784e-06	1.01095e-06	0.399924	0.179159
argS	VAL116ALA	0.000189735	0.000244519	4.46351e-05	4.65035e-05	0.23525	0.190184
argS	VAL116TRP	0.000178574	0.000176806	0.000138369	5.56021e-05	0.774854	0.314481
argS	VAL116GLN	0.000212057	0.000210662	4.46351e-05	5.96458e-05	0.210487	0.283135
argS	VAL116ASP	5.58044e-06	1.88091e-06	0.000119027	8.99742e-05	21.3293	47.8354
argS	VAL116PRO	0.000200896	0.000174925	9.22458e-05	7.88538e-05	0.459172	0.450787
argS	VAL117ALA	0.000215777	0.000284018	5.50499e-05	0.000126368	0.255124	0.444931
argS	VAL117TRP	1.86015e-06	1.88091e-06	1.48784e-06	1.01095e-06	0.799849	0.537477
argS	VAL117GLN	0.000481778	0.000466466	0.000150271	0.0001385	0.31191	0.296913
argS	VAL117ASP	1.86015e-06	1.88091e-06	1.93419e-05	3.13393e-05	10.398	16.6618
argS	VAL117PRO	7.44059e-06	5.64274e-06	4.01716e-05	2.02189e-05	5.39898	3.58318
argS	VAL287ALA	4.83638e-05	4.89037e-05	1.63662e-05	1.9208e-05	0.338398	0.392772
argS	VAL287TRP	3.72029e-05	2.25709e-05	1.04149e-05	9.09852e-06	0.279947	0.403108
argS	VAL287GLN	2.04616e-05	3.00946e-05	1.33905e-05	2.02189e-05	0.654422	0.671846
argS	VAL287ASP	3.72029e-06	3.76182e-06	5.95134e-06	5.05473e-06	1.5997	1.34369
argS	VAL287PRO	1.86015e-06	1.88091e-06	1.48784e-06	1.01095e-06	0.799849	0.537477
argS	LEU334ALA	0.000219497	0.000263328	5.80256e-05	4.75145e-05	0.264357	0.180439
argS	LEU334TRP	0.000260421	0.000214424	7.2904e-05	4.85254e-05	0.279947	0.226306
argS	LEU334GLN	0.000299484	0.000276494	8.77823e-05	8.39086e-05	0.293112	0.303473
argS	LEU334ASP	0.000219497	0.000242638	0.000101173	6.16677e-05	0.46093	0.254156
argS	LEU334PRO	0.000212057	0.000218186	7.58796e-05	6.67225e-05	0.357827	0.305806
argS	LEU420ALA	1.86015e-06	1.88091e-06	1.48784e-06	1.01095e-06	0.799849	0.537477
argS	LEU420TRP	3.72029e-06	1.88091e-06	1.48784e-06	1.01095e-06	0.399924	0.537477
argS	LEU420GLN	1.86015e-06	1.12855e-05	1.48784e-06	1.01095e-06	0.799849	0.0895795
argS	LEU420ASP	1.86015e-06	1.88091e-06	1.48784e-06	1.01095e-06	0.799849	0.537477
argS	LEU420PRO	1.86015e-06	5.64274e-06	2.97567e-06	1.01095e-06	1.5997	0.179159
argS	MET519ALA	1.86015e-06	1.88091e-06	1.48784e-06	1.01095e-06	0.799849	0.537477
argS	MET519TRP	2.97623e-05	4.13801e-05	1.93419e-05	1.11204e-05	0.649877	0.268738
argS	MET519GLN	1.48812e-05	1.69282e-05	5.95134e-06	6.06568e-06	0.399924	0.358318
argS	MET519ASP	1.3021e-05	1.50473e-05	4.46351e-06	1.01095e-05	0.342792	0.671846
argS	MET519PRO	2.23218e-05	1.88091e-05	8.92702e-06	7.07663e-06	0.399924	0.376234
argS	PHE530ALA	0.000109749	7.14747e-05	8.92702e-06	2.02189e-05	0.0813406	0.282883
argS	PHE530TRP	0.000119049	0.000131664	3.71959e-05	2.02189e-05	0.312441	0.153565
argS	PHE530GLN	3.72029e-06	5.64274e-06	1.48784e-06	6.06568e-06	0.399924	1.07495
argS	PHE530ASP	1.86015e-06	1.88091e-06	1.48784e-06	1.01095e-06	0.799849	0.537477
argS	PHE530PRO	1.86015e-06	1.88091e-06	1.48784e-06	1.01095e-06	0.799849	0.537477
argS	PHE533ALA	8.74269e-05	7.71174e-05	2.23175e-05	2.12299e-05	0.255271	0.275293
argS	PHE533TRP	4.65037e-05	6.77128e-05	1.48784e-05	7.07663e-06	0.31994	0.104509
argS	PHE533GLN	9.30073e-06	9.40456e-06	1.48784e-06	1.01095e-06	0.15997	0.107495
argS	PHE533ASP	9.30073e-06	9.40456e-06	1.48784e-06	2.02189e-06	0.15997	0.214991
argS	PHE533PRO	3.72029e-06	1.88091e-06	4.46351e-06	1.01095e-06	1.19977	0.537477
aroA	LEU173ALA	1.86015e-06	1.88091e-06	1.48784e-06	1.01095e-06	0.799849	0.537477
aroA	LEU173TRP	1.86015e-06	1.88091e-06	1.48784e-06	1.01095e-06	0.799849	0.537477
aroA	LEU173GLN	1.86015e-06	1.88091e-06	1.48784e-06	1.01095e-06	0.799849	0.537477
aroA	LEU173ASP	1.86015e-06	1.88091e-06	1.48784e-06	1.01095e-06	0.799849	0.537477
aroA	LEU173PRO	1.86015e-06	1.88091e-06	1.48784e-06	1.01095e-06	0.799849	0.537477
aroA	LEU177ALA	1.86015e-06	1.88091e-06	1.48784e-06	1.01095e-06	0.799849	0.537477
aroA	LEU177TRP	1.86015e-06	1.88091e-06	1.48784e-06	1.01095e-06	0.799849	0.537477
aroA	LEU177GLN	1.86015e-06	1.88091e-06	1.48784e-06	1.01095e-06	0.799849	0.537477
aroA	LEU177ASP	1.86015e-06	1.88091e-06	1.48784e-06	1.01095e-06	0.799849	0.537477
aroA	LEU177PRO	1.86015e-06	1.88091e-06	1.48784e-06	1.01095e-06	0.799849	0.537477
aroA	VAL130ALA	1.86015e-06	1.88091e-06	1.48784e-06	1.01095e-06	0.799849	0.537477
aroA	VAL130TRP	1.86015e-06	1.88091e-06	1.48784e-06	1.01095e-06	0.799849	0.537477
aroA	VAL130GLN	1.86015e-06	1.88091e-06	1.48784e-06	1.01095e-06	0.799849	0.537477
aroA	VAL130ASP	1.86015e-06	1.88091e-06	1.48784e-06	1.01095e-06	0.799849	0.537477
aroA	VAL130PRO	1.86015e-06	1.88091e-06	1.48784e-06	1.01095e-06	0.799849	0.537477
aroA	MET178ALA	1.86015e-06	1.88091e-06	1.48784e-06	1.01095e-06	0.799849	0.537477
aroA	MET178TRP	1.86015e-06	1.88091e-06	1.48784e-06	1.01095e-06	0.799849	0.537477
aroA	MET178GLN	1.86015e-06	1.88091e-06	1.48784e-06	1.01095e-06	0.799849	0.537477
aroA	MET178ASP	1.86015e-06	1.88091e-06	1.48784e-06	1.01095e-06	0.799849	0.537477
aroA	MET178PRO	1.86015e-06	1.88091e-06	1.48784e-06	1.01095e-06	0.799849	0.537477
aroA	LEU92ALA	8.55667e-05	6.01892e-05	3.27324e-05	4.14488e-05	0.382536	0.688642
aroA	LEU92TRP	1.11609e-05	1.88091e-06	5.05864e-05	4.54926e-05	4.53248	24.1865
aroA	LEU92GLN	9.30073e-06	1.88091e-06	2.97567e-05	3.33612e-05	3.1994	17.7367
aroA	LEU92ASP	1.48812e-05	3.76182e-06	3.57081e-05	2.32518e-05	2.39955	6.18098
aroA	LEU92PRO	9.30073e-06	7.52365e-06	6.3977e-05	5.35802e-05	6.8787	7.12157
aroA	LEU250ALA	5.58044e-06	3.76182e-06	1.33905e-05	6.06568e-06	2.39955	1.61243
aroA	LEU250TRP	1.86015e-06	1.88091e-06	1.48784e-06	1.01095e-06	0.799849	0.537477
aroA	LEU250GLN	1.67413e-05	1.12855e-05	5.95134e-06	3.03284e-06	0.355488	0.268738
aroA	LEU250ASP	1.86015e-06	3.76182e-06	4.46351e-06	1.01095e-06	2.39955	0.268738
aroA	LEU250PRO	1.67413e-05	1.88091e-05	7.43918e-06	8.08757e-06	0.44436	0.429981
aroA	PHE391ALA	3.72029e-05	3.94992e-05	2.52932e-05	1.9208e-05	0.679872	0.486289
aroA	PHE391TRP	1.48812e-05	1.50473e-05	4.46351e-06	1.31423e-05	0.299943	0.8734
aroA	PHE391GLN	4.09232e-05	1.12855e-05	2.52932e-05	2.83065e-05	0.618065	2.50823
aroA	PHE391ASP	1.86015e-06	7.52365e-06	1.19027e-05	3.03284e-06	6.39879	0.403108
aroA	PHE391PRO	1.48812e-05	1.12855e-05	2.97567e-05	1.21314e-05	1.99962	1.07495
aroA	LEU31ALA	1.86015e-06	5.64274e-06	1.48784e-06	1.01095e-06	0.799849	0.179159
aroA	LEU31ASP	5.58044e-06	3.76182e-06	5.80256e-05	3.33612e-05	10.398	8.86837
aroA	LEU31PRO	1.86015e-06	1.88091e-06	1.48784e-06	1.01095e-06	0.799849	0.537477
aroA	LEU393ALA	1.86015e-06	1.88091e-06	1.48784e-06	1.01095e-06	0.799849	0.537477
aroA	LEU393TRP	1.86015e-06	1.88091e-06	2.97567e-06	1.01095e-06	1.5997	0.537477
aroA	LEU393GLN	1.48812e-05	1.31664e-05	1.04149e-05	4.04379e-06	0.699868	0.30713
aroA	LEU393ASP	5.58044e-06	5.64274e-06	1.33905e-05	1.21314e-05	2.39955	2.14991
aroA	LEU393PRO	7.44059e-06	1.88091e-06	1.48784e-06	3.03284e-06	0.199962	1.61243
aroA	LEU352ALA	0.000150672	0.000146711	5.95134e-05	6.87444e-05	0.394987	0.46857
aroA	LEU352TRP	3.72029e-06	3.38564e-05	4.90986e-05	3.8416e-05	13.1975	1.13467
aroA	LEU352GLN	0.000226938	0.000270851	0.00012349	0.000133445	0.544159	0.492687
aroA	LEU352ASP	1.67413e-05	1.69282e-05	0.000108612	7.481e-05	6.48766	4.41925
aroA	LEU352PRO	7.44059e-05	9.21647e-05	9.67094e-05	5.7624e-05	1.29975	0.625228
aroB	VAL164ALA	1.86015e-06	5.64274e-06	4.46351e-06	2.02189e-06	2.39955	0.358318
aroB	VAL164TRP	6.69653e-05	4.51419e-05	7.2904e-05	3.33612e-05	1.08868	0.739031
aroB	VAL164GLN	1.86015e-06	1.88091e-06	1.48784e-06	2.02189e-06	0.799849	1.07495
aroB	VAL164ASP	1.86015e-06	1.88091e-06	2.82689e-05	2.83065e-05	15.1971	15.0494
aroB	VAL164PRO	1.86015e-06	1.88091e-06	1.48784e-06	1.01095e-06	0.799849	0.537477
aroB	VAL165ALA	0.000174854	0.000174925	7.58796e-05	5.45911e-05	0.433961	0.312083
aroB	VAL165TRP	1.86015e-06	1.88091e-06	8.92702e-06	6.06568e-06	4.79909	3.22486
aroB	VAL165GLN	1.86015e-06	5.64274e-06	7.43918e-05	5.45911e-05	39.9924	9.67458
aroB	VAL165ASP	1.86015e-06	1.88091e-06	6.3977e-05	3.7405e-05	34.3935	19.8866
aroB	VAL165PRO	1.86015e-06	1.88091e-06	4.46351e-05	3.03284e-05	23.9955	16.1243
aroB	LEU182ALA	1.86015e-06	1.88091e-06	1.48784e-06	1.01095e-06	0.799849	0.537477
aroB	LEU182TRP	1.86015e-06	5.64274e-06	1.48784e-06	1.01095e-06	0.799849	0.179159
aroB	LEU182GLN	1.86015e-06	1.88091e-06	1.48784e-06	1.01095e-06	0.799849	0.537477
aroB	LEU182ASP	1.86015e-06	1.88091e-06	1.48784e-06	1.01095e-06	0.799849	0.537477
aroB	LEU182PRO	1.86015e-06	1.88091e-06	1.48784e-06	1.01095e-06	0.799849	0.537477
aroB	ILE125ALA	1.86015e-06	1.88091e-06	5.35621e-05	3.8416e-05	28.7946	20.4241
aroB	ILE125TRP	1.86015e-06	1.88091e-06	7.58796e-05	5.15583e-05	40.7923	27.4113
aroB	ILE125GLN	9.11472e-05	3.76182e-05	0.000113076	0.000105138	1.24058	2.79488
aroB	ILE125ASP	1.86015e-06	1.88091e-06	3.27324e-05	3.03284e-05	17.5967	16.1243
aroB	ILE125PRO	1.86015e-06	3.76182e-06	3.86837e-05	3.43722e-05	20.7961	9.13711
aroB	VAL135ALA	1.86015e-06	1.88091e-06	1.48784e-06	1.01095e-06	0.799849	0.537477
aroB	VAL135TRP	1.86015e-06	1.88091e-06	1.48784e-06	1.01095e-06	0.799849	0.537477
aroB	VAL135GLN	1.86015e-06	1.88091e-06	1.48784e-06	1.01095e-06	0.799849	0.537477
aroB	VAL135ASP	1.86015e-06	1.88091e-06	1.48784e-06	1.01095e-06	0.799849	0.537477
aroB	VAL135PRO	1.86015e-06	1.88091e-06	1.48784e-06	1.01095e-06	0.799849	0.537477
aroB	MET274ALA	0.000435274	0.000417562	0.000236566	0.000174894	0.543487	0.418845
aroB	MET274TRP	2.04616e-05	9.40456e-06	0.00014432	0.000102106	7.05321	10.857
aroB	MET274GLN	0.000734758	0.000806911	0.000339227	0.00030935	0.461685	0.383375
aroB	MET274ASP	9.30073e-06	3.76182e-06	0.000306494	0.000183992	32.9538	48.9104
aroB	MET274PRO	1.3021e-05	2.82137e-05	0.000215736	0.000144565	16.5683	5.12395
aroB	VAL40ALA	2.04616e-05	5.64274e-06	6.3977e-05	3.7405e-05	3.12668	6.62888
aroB	VAL40TRP	1.86015e-06	1.88091e-06	5.50499e-05	3.7405e-05	29.5944	19.8866
aroB	VAL40GLN	1.86015e-06	1.88091e-06	2.23175e-05	3.33612e-05	11.9977	17.7367
aroB	VAL40ASP	1.86015e-06	1.88091e-06	4.01716e-05	1.8197e-05	21.5959	9.67458
aroB	VAL40PRO	1.86015e-06	1.88091e-06	4.61229e-05	3.94269e-05	24.7953	20.9616
aroB	VAL273ALA	0.000340407	0.000347969	0.000145808	8.49195e-05	0.428334	0.244044
aroB	VAL273TRP	8.9287e-05	0.000118497	0.00018598	0.000171861	2.08294	1.45033
aroB	VAL273GLN	3.53428e-05	4.89037e-05	0.000190443	0.000147598	5.38846	3.01814
aroB	VAL273ASP	0.00012463	0.000135426	0.000153247	0.000145576	1.22962	1.07495
aroB	VAL273PRO	8.74269e-05	6.77128e-05	0.000133905	7.27882e-05	1.53163	1.07495
aroB	LEU39ALA	7.06856e-05	3.76182e-05	3.71959e-05	1.61751e-05	0.526216	0.429981
aroB	LEU39TRP	5.0224e-05	4.13801e-05	3.12446e-05	2.52737e-05	0.622105	0.610769
aroB	LEU39GLN	1.67413e-05	2.82137e-05	3.86837e-05	1.61751e-05	2.31067	0.573309
aroB	LEU39ASP	1.86015e-06	1.88091e-06	2.08297e-05	1.9208e-05	11.1979	10.2121
aroB	LEU39PRO	5.95247e-05	4.51419e-05	3.27324e-05	2.72956e-05	0.549896	0.604661
aroB	MET38ALA	1.48812e-05	1.88091e-05	1.48784e-05	1.31423e-05	0.999811	0.69872
aroB	MET38TRP	4.83638e-05	6.20701e-05	4.61229e-05	2.42627e-05	0.953666	0.390892
aroB	MET38GLN	4.09232e-05	5.07846e-05	4.01716e-05	3.8416e-05	0.981633	0.756449
aroB	MET38ASP	1.86015e-06	1.88091e-06	1.63662e-05	1.41533e-05	8.79834	7.52468
aroB	MET38PRO	1.86015e-05	1.69282e-05	8.92702e-06	1.01095e-05	0.479909	0.597196
aroC	LEU157ALA	1.86015e-06	1.88091e-06	1.48784e-06	1.01095e-06	0.799849	0.537477
aroC	LEU157TRP	1.86015e-06	1.88091e-06	1.48784e-06	1.01095e-06	0.799849	0.537477
aroC	LEU157GLN	1.86015e-06	1.88091e-06	1.48784e-06	1.01095e-06	0.799849	0.537477
aroC	LEU157ASP	1.86015e-06	1.88091e-06	1.48784e-06	1.01095e-06	0.799849	0.537477
aroC	LEU157PRO	1.86015e-06	1.88091e-06	1.48784e-06	1.01095e-06	0.799849	0.537477
aroC	LEU336ALA	0.000113469	0.00010345	6.24891e-05	5.96458e-05	0.550716	0.576566
aroC	LEU336ASP	1.86015e-06	1.88091e-06	4.16594e-05	3.23503e-05	22.3958	17.1993
aroC	LEU336PRO	3.72029e-06	1.88091e-06	3.42202e-05	2.42627e-05	9.19826	12.8994
aroC	ILE338ALA	1.86015e-06	1.88091e-06	1.48784e-06	1.01095e-06	0.799849	0.537477
aroC	ILE338TRP	3.72029e-06	1.88091e-06	1.48784e-06	3.03284e-06	0.399924	1.61243
aroC	ILE338GLN	1.86015e-06	1.88091e-06	1.48784e-06	1.01095e-06	0.799849	0.537477
aroC	ILE338ASP	1.86015e-06	1.88091e-06	1.48784e-06	1.01095e-06	0.799849	0.537477
aroC	ILE338PRO	1.86015e-06	3.76182e-06	1.48784e-06	1.01095e-06	0.799849	0.268738
aroC	VAL339ALA	0.00012649	8.84029e-05	2.08297e-05	2.12299e-05	0.164675	0.240149
aroC	VAL339TRP	1.86015e-06	1.88091e-06	1.93419e-05	1.71861e-05	10.398	9.13711
aroC	VAL339GLN	3.16225e-05	2.82137e-05	1.63662e-05	8.08757e-06	0.517549	0.286654
aroC	VAL339ASP	1.86015e-06	1.88091e-06	1.48784e-06	1.01095e-06	0.799849	0.537477
aroC	VAL339PRO	4.27834e-05	2.82137e-05	4.46351e-05	3.8416e-05	1.04328	1.36161
aroC	LEU340ALA	1.48812e-05	1.88091e-05	4.61229e-05	5.05473e-05	3.09941	2.68738
aroC	LEU340TRP	1.86015e-06	3.76182e-06	1.33905e-05	1.11204e-05	7.19864	2.95612
aroC	LEU340GLN	5.58044e-06	3.76182e-06	5.95134e-05	2.83065e-05	10.6647	7.52468
aroC	LEU340ASP	3.72029e-06	1.88091e-06	3.71959e-05	1.11204e-05	9.99811	5.91224
aroC	LEU340PRO	3.72029e-06	1.88091e-06	2.52932e-05	2.22408e-05	6.79872	11.8245
aroC	MET341ALA	9.67276e-05	7.33556e-05	3.71959e-05	1.8197e-05	0.384543	0.248066
aroC	MET341TRP	1.86015e-06	1.88091e-06	7.43918e-06	1.31423e-05	3.99924	6.9872
aroC	MET341GLN	3.16225e-05	3.38564e-05	1.7854e-05	3.94269e-05	0.564599	1.16453
aroC	MET341ASP	7.44059e-06	1.88091e-06	6.24891e-05	2.52737e-05	8.39841	13.4369
aroC	MET341PRO	1.86015e-06	5.64274e-06	2.97567e-05	2.12299e-05	15.997	3.76234
aroC	VAL12ALA	3.72029e-06	1.88091e-06	1.48784e-06	1.01095e-06	0.399924	0.537477
aroC	VAL12TRP	1.86015e-06	1.88091e-06	1.48784e-06	1.01095e-06	0.799849	0.537477
aroC	VAL12GLN	1.86015e-06	1.88091e-06	1.48784e-06	1.01095e-06	0.799849	0.537477
aroC	VAL12ASP	1.86015e-06	1.88091e-06	2.97567e-06	1.01095e-06	1.5997	0.537477
aroC	VAL12PRO	1.86015e-06	1.88091e-06	1.48784e-06	1.01095e-06	0.799849	0.537477
aroC	MET133ALA	1.86015e-06	1.88091e-06	1.48784e-06	1.01095e-06	0.799849	0.537477
aroC	MET133TRP	1.86015e-06	1.88091e-06	2.97567e-06	1.01095e-06	1.5997	0.537477
aroC	MET133GLN	7.44059e-06	5.64274e-06	1.48784e-06	2.02189e-06	0.199962	0.358318
aroC	MET133ASP	0.000148812	0.000120378	8.1831e-05	9.5029e-05	0.549896	0.789419
aroC	MET133PRO	1.86015e-06	1.88091e-06	1.48784e-06	1.01095e-06	0.799849	0.537477
aroC	ILE153ALA	1.86015e-06	1.88091e-06	7.43918e-06	2.02189e-06	3.99924	1.07495
aroC	ILE153TRP	1.86015e-06	1.88091e-06	1.48784e-06	4.04379e-06	0.799849	2.14991
aroC	ILE153GLN	1.86015e-06	1.88091e-06	1.48784e-06	1.01095e-06	0.799849	0.537477
aroC	ILE153ASP	1.86015e-06	1.88091e-06	1.48784e-06	4.04379e-06	0.799849	2.14991
aroC	ILE153PRO	1.86015e-06	1.88091e-06	1.48784e-06	1.01095e-06	0.799849	0.537477
aroC	ILE286ALA	1.86015e-06	1.88091e-06	1.48784e-06	1.01095e-06	0.799849	0.537477
aroC	ILE286TRP	1.86015e-06	1.88091e-06	1.48784e-06	1.01095e-06	0.799849	0.537477
aroC	ILE286GLN	1.86015e-06	1.88091e-06	1.48784e-06	1.01095e-06	0.799849	0.537477
aroC	ILE286ASP	1.86015e-06	1.88091e-06	1.48784e-06	1.01095e-06	0.799849	0.537477
aroC	ILE286PRO	1.86015e-06	1.88091e-06	1.48784e-06	1.01095e-06	0.799849	0.537477
aroD	LEU184ALA	1.86015e-06	1.88091e-06	1.48784e-06	1.01095e-06	0.799849	0.537477
aroD	LEU184TRP	1.86015e-06	1.88091e-06	1.48784e-06	1.01095e-06	0.799849	0.537477
aroD	LEU184GLN	1.86015e-06	1.88091e-06	1.48784e-06	1.01095e-06	0.799849	0.537477
aroD	LEU184ASP	1.86015e-06	1.88091e-06	1.48784e-06	1.01095e-06	0.799849	0.537477
aroD	LEU184PRO	1.86015e-06	1.88091e-06	1.48784e-06	1.01095e-06	0.799849	0.537477
aroD	ILE11ALA	3.72029e-06	1.88091e-06	7.43918e-06	1.51642e-05	1.99962	8.06215
aroD	ILE11TRP	6.13848e-05	5.07846e-05	2.52932e-05	3.03284e-05	0.412043	0.597196
aroD	ILE11GLN	1.86015e-06	1.88091e-06	1.7854e-05	2.42627e-05	9.59819	12.8994
aroD	ILE11ASP	1.86015e-06	1.88091e-06	2.67811e-05	1.31423e-05	14.3973	6.9872
aroD	ILE11PRO	1.86015e-06	1.88091e-06	1.93419e-05	1.61751e-05	10.398	8.59963
aroD	VAL110ALA	1.48812e-05	9.40456e-06	4.46351e-06	7.07663e-06	0.299943	0.752468
aroD	VAL110TRP	9.30073e-06	3.00946e-05	8.92702e-06	1.01095e-06	0.959819	0.0335923
aroD	VAL110GLN	1.48812e-05	2.069e-05	5.95134e-06	1.11204e-05	0.399924	0.537477
aroD	VAL110ASP	1.86015e-06	1.88091e-06	1.48784e-06	5.05473e-06	0.799849	2.68738
aroD	VAL110PRO	9.30073e-06	9.40456e-06	5.95134e-06	4.04379e-06	0.639879	0.429981
aroD	LEU158ALA	0.00012463	9.59265e-05	3.86837e-05	4.65035e-05	0.310389	0.484783
aroD	LEU158TRP	0.00012277	0.00010345	4.31472e-05	3.53831e-05	0.351449	0.342031
aroD	LEU158GLN	5.20841e-05	2.44519e-05	0.000191931	0.000140522	3.68502	5.74687
aroD	LEU158ASP	1.86015e-06	1.88091e-06	2.67811e-05	1.9208e-05	14.3973	10.2121
aroD	LEU158PRO	1.86015e-06	1.88091e-06	2.38054e-05	2.02189e-05	12.7976	10.7495
aroD	ILE168ALA	3.90631e-05	2.25709e-05	4.90986e-05	2.93174e-05	1.25691	1.2989
aroD	ILE168TRP	2.60421e-05	1.69282e-05	4.16594e-05	2.12299e-05	1.5997	1.25411
aroD	ILE168GLN	1.48812e-05	3.38564e-05	2.82689e-05	3.43722e-05	1.89964	1.01523
aroD	ILE168ASP	3.72029e-06	1.88091e-06	2.38054e-05	1.21314e-05	6.39879	6.44972
aroD	ILE168PRO	5.58044e-06	1.88091e-06	2.38054e-05	1.41533e-05	4.26586	7.52468
aroD	PHE79ALA	3.72029e-05	4.51419e-05	1.63662e-05	1.71861e-05	0.439917	0.380713
aroD	PHE79TRP	3.16225e-05	3.94992e-05	2.08297e-05	2.12299e-05	0.658699	0.537477
aroD	PHE79GLN	7.25457e-05	7.89983e-05	2.67811e-05	3.33612e-05	0.369161	0.422303
aroD	PHE79ASP	1.86015e-06	1.88091e-06	7.43918e-06	1.11204e-05	3.99924	5.91224
aroD	PHE79PRO	1.86015e-06	1.88091e-06	4.46351e-06	1.01095e-06	2.39955	0.537477
aroD	LEU45ALA	0.000184155	0.000244519	6.84405e-05	6.87444e-05	0.371647	0.281142
aroD	LEU45TRP	0.000262281	0.000312231	9.52215e-05	5.86349e-05	0.363052	0.187793
aroD	LEU45GLN	0.000239959	0.000255804	7.88553e-05	8.39086e-05	0.32862	0.328019
aroD	LEU45ASP	5.58044e-06	1.88091e-06	5.35621e-05	4.85254e-05	9.59819	25.7989
aroD	LEU45PRO	5.95247e-05	2.069e-05	4.01716e-05	3.8416e-05	0.674872	1.85674
aroD	MET203ALA	1.11609e-05	3.76182e-05	1.33905e-05	5.05473e-06	1.19977	0.134369
aroD	MET203TRP	6.88254e-05	8.65219e-05	3.42202e-05	2.83065e-05	0.497203	0.32716
aroD	MET203GLN	5.95247e-05	6.01892e-05	3.12446e-05	1.21314e-05	0.524901	0.201554
aroD	MET203ASP	5.58044e-06	1.88091e-05	1.48784e-05	5.05473e-06	2.66616	0.268738
aroD	MET203PRO	5.58044e-06	5.64274e-06	5.95134e-06	1.01095e-05	1.06647	1.79159
aroD	LEU78ALA	5.95247e-05	7.33556e-05	1.48784e-05	2.93174e-05	0.249953	0.399662
aroD	LEU78TRP	7.99863e-05	9.96883e-05	2.52932e-05	1.61751e-05	0.316219	0.162257
aroD	LEU78GLN	4.65037e-05	3.94992e-05	2.38054e-05	1.21314e-05	0.511903	0.30713
aroD	LEU78ASP	1.86015e-06	1.88091e-06	7.43918e-06	4.04379e-06	3.99924	2.14991
aroD	LEU78PRO	2.60421e-05	9.40456e-06	4.46351e-06	7.07663e-06	0.171396	0.752468
aroD	ILE113ALA	1.86015e-06	1.12855e-05	1.48784e-06	1.01095e-06	0.799849	0.0895795
aroD	ILE113TRP	1.86015e-06	1.88091e-06	4.46351e-06	1.01095e-06	2.39955	0.537477
aroD	ILE113GLN	1.86015e-06	1.88091e-06	1.48784e-06	1.01095e-06	0.799849	0.537477
aroD	ILE113ASP	1.86015e-06	1.88091e-06	1.48784e-06	2.02189e-06	0.799849	1.07495
aroD	ILE113PRO	1.86015e-06	1.88091e-06	1.48784e-06	1.01095e-06	0.799849	0.537477
aroE	LEU107ALA	0.000264141	0.000236995	0.000183004	0.000176916	0.692827	0.746496
aroE	LEU107TRP	0.00025112	0.000214424	0.000232102	7.98648e-05	0.92427	0.372462
aroE	LEU107GLN	0.000195315	0.000189972	0.000180028	0.000210277	0.921731	1.10688
aroE	LEU107ASP	0.000202756	0.000201258	0.000138369	6.97553e-05	0.68244	0.346597
aroE	LEU107PRO	0.00013207	0.000218186	0.00014432	0.000132434	1.09275	0.606978
aroE	ILE122ALA	2.41819e-05	1.88091e-05	4.76108e-05	3.33612e-05	1.96886	1.77367
aroE	ILE122TRP	3.72029e-06	1.69282e-05	3.42202e-05	1.71861e-05	9.19826	1.01523
aroE	ILE122GLN	1.11609e-05	9.40456e-06	9.37337e-05	5.96458e-05	8.39841	6.34223
aroE	ILE122ASP	1.86015e-06	1.88091e-06	2.23175e-05	1.61751e-05	11.9977	8.59963
aroE	ILE122PRO	5.76645e-05	3.19755e-05	7.73675e-05	8.69414e-05	1.34168	2.719
aroE	LEU123ALA	3.34826e-05	3.57373e-05	3.71959e-05	2.02189e-05	1.1109	0.565765
aroE	LEU123TRP	3.72029e-06	5.64274e-06	1.19027e-05	1.9208e-05	3.1994	3.40402
aroE	LEU123GLN	2.60421e-05	1.50473e-05	4.31472e-05	1.51642e-05	1.65683	1.00777
aroE	LEU123ASP	5.58044e-06	9.40456e-06	6.3977e-05	3.7405e-05	11.4645	3.97733
aroE	LEU123PRO	3.72029e-06	3.76182e-06	2.52932e-05	2.62846e-05	6.79872	6.9872
aroE	LEU135ALA	2.41819e-05	1.12855e-05	5.80256e-05	6.47006e-05	2.39955	5.73309
aroE	LEU135TRP	1.86015e-06	1.88091e-06	3.71959e-05	4.85254e-05	19.9962	25.7989
aroE	LEU135GLN	2.41819e-05	3.19755e-05	3.86837e-05	6.87444e-05	1.5997	2.14991
aroE	LEU135ASP	1.86015e-06	1.88091e-06	2.67811e-05	3.8416e-05	14.3973	20.4241
aroE	LEU135PRO	1.48812e-05	1.50473e-05	5.80256e-05	6.97553e-05	3.89926	4.63574
aroE	LEU139ALA	0.000165553	0.000101569	0.000138369	0.000101095	0.835797	0.995327
aroE	LEU139TRP	0.000161833	0.000127902	0.000229127	0.000196124	1.41582	1.53339
aroE	LEU139GLN	9.67276e-05	0.000116617	0.00012349	0.000178938	1.27668	1.53441
aroE	LEU139ASP	9.48675e-05	8.84029e-05	0.000127954	0.000115248	1.34876	1.30367
aroE	LEU139PRO	0.000115329	0.000101569	0.00014432	7.17772e-05	1.25138	0.706682
aroE	ILE184ALA	1.11609e-05	7.52365e-06	2.82689e-05	1.51642e-05	2.53285	2.01554
aroE	ILE184TRP	5.58044e-06	5.64274e-06	3.57081e-05	1.21314e-05	6.39879	2.14991
aroE	ILE184GLN	5.58044e-06	1.88091e-06	1.63662e-05	8.08757e-06	2.93278	4.29981
aroE	ILE184ASP	1.86015e-06	1.88091e-06	2.08297e-05	1.21314e-05	11.1979	6.44972
aroE	ILE184PRO	1.86015e-06	1.88091e-06	4.46351e-06	4.04379e-06	2.39955	2.14991
aroE	ILE185ALA	1.86015e-05	2.25709e-05	3.12446e-05	2.62846e-05	1.67968	1.16453
aroE	ILE185TRP	1.86015e-06	1.88091e-06	2.08297e-05	1.31423e-05	11.1979	6.9872
aroE	ILE185GLN	1.86015e-05	1.88091e-06	2.82689e-05	4.34707e-05	1.51971	23.1115
aroE	ILE185ASP	1.86015e-06	5.64274e-06	1.04149e-05	2.52737e-05	5.59894	4.47897
aroE	ILE185PRO	3.72029e-06	1.31664e-05	3.27324e-05	1.61751e-05	8.79834	1.22852
aroE	VAL242ALA	0.00013021	0.000120378	0.000133905	0.000114237	1.02838	0.948982
aroE	VAL242TRP	7.06856e-05	4.3261e-05	0.000229127	0.000110193	3.24149	2.54717
aroE	VAL242GLN	1.67413e-05	4.3261e-05	0.000160686	0.000165795	9.59819	3.83244
aroE	VAL242ASP	1.86015e-06	3.76182e-06	0.000200858	0.000156697	107.98	41.6545
aroE	VAL242PRO	0.000135791	0.000210662	0.000208297	0.000185003	1.53396	0.878199
aroE	PHE249ALA	5.39443e-05	8.27601e-05	6.84405e-05	7.98648e-05	1.26873	0.965015
aroE	PHE249TRP	6.3245e-05	4.70228e-05	5.35621e-05	5.35802e-05	0.846899	1.13945
aroE	PHE249GLN	5.0224e-05	5.64274e-05	0.000107124	7.37991e-05	2.13293	1.30786
aroE	PHE249ASP	6.51051e-05	5.45464e-05	6.84405e-05	3.43722e-05	1.05123	0.630145
aroE	PHE249PRO	2.41819e-05	1.50473e-05	7.73675e-05	4.95364e-05	3.1994	3.29205
aroE	LEU266ALA	0.000104168	9.40456e-05	2.52932e-05	3.23503e-05	0.242811	0.343985
aroE	LEU266TRP	0.000189735	0.000174925	4.31472e-05	5.45911e-05	0.227408	0.312083
aroE	LEU266GLN	3.53428e-05	7.89983e-05	2.38054e-05	7.07663e-06	0.673557	0.0895795
aroE	LEU266ASP	0.000104168	7.89983e-05	2.23175e-05	2.93174e-05	0.214245	0.371115
aroE	LEU266PRO	7.81262e-05	5.26655e-05	1.93419e-05	1.61751e-05	0.247572	0.30713
asd	VAL156ALA	1.86015e-06	1.88091e-06	1.48784e-06	1.01095e-06	0.799849	0.537477
asd	VAL156TRP	1.86015e-06	1.88091e-06	1.48784e-06	1.01095e-06	0.799849	0.537477
asd	VAL156GLN	1.86015e-06	1.88091e-06	1.48784e-06	1.01095e-06	0.799849	0.537477
asd	VAL156ASP	1.86015e-06	1.88091e-06	1.48784e-06	1.01095e-06	0.799849	0.537477
asd	VAL156PRO	1.86015e-06	1.88091e-06	1.48784e-06	1.01095e-06	0.799849	0.537477
asd	LEU176ALA	2.23218e-05	3.76182e-06	2.82689e-05	3.03284e-05	1.26643	8.06215
asd	LEU176TRP	0.000308784	0.000236995	0.000129442	0.000119292	0.419198	0.503351
asd	LEU176GLN	1.86015e-06	1.88091e-06	1.48784e-06	1.01095e-06	0.799849	0.537477
asd	LEU176ASP	1.86015e-06	1.88091e-06	1.48784e-06	1.01095e-06	0.799849	0.537477
asd	LEU176PRO	1.86015e-06	1.88091e-06	1.48784e-06	1.01095e-06	0.799849	0.537477
asd	ILE109ALA	0.000982157	0.0008671	0.000444863	0.000357875	0.452945	0.412726
asd	ILE109TRP	1.86015e-06	1.88091e-06	1.48784e-06	1.01095e-06	0.799849	0.537477
asd	ILE109GLN	1.3021e-05	9.40456e-06	0.000297567	0.000142543	22.8528	15.1568
asd	ILE109ASP	1.86015e-06	1.88091e-06	1.48784e-06	1.01095e-06	0.799849	0.537477
asd	ILE109PRO	4.46435e-05	1.12855e-05	0.000184492	0.000244649	4.13255	21.6782
asd	MET140ALA	0.000152532	0.000159878	5.65378e-05	5.6613e-05	0.370662	0.354102
asd	MET140TRP	4.65037e-05	1.88091e-06	3.86837e-05	4.24598e-05	0.831843	22.574
asd	MET140GLN	0.000167413	0.000139187	4.76108e-05	4.54926e-05	0.284391	0.326844
asd	MET140ASP	1.86015e-06	1.88091e-06	1.48784e-06	1.01095e-06	0.799849	0.537477
asd	MET140PRO	1.86015e-06	1.88091e-06	1.48784e-06	1.01095e-06	0.799849	0.537477
asd	LEU175ALA	1.48812e-05	9.40456e-06	7.58796e-05	9.4018e-05	5.09904	9.99707
asd	LEU175TRP	0.000297623	0.000317874	0.000801944	0.000219375	2.69449	0.690133
asd	LEU175GLN	1.86015e-06	1.88091e-06	1.48784e-06	1.01095e-06	0.799849	0.537477
asd	LEU175ASP	1.86015e-06	1.88091e-06	1.48784e-06	1.01095e-06	0.799849	0.537477
asd	LEU175PRO	1.86015e-06	1.88091e-06	1.48784e-06	1.01095e-06	0.799849	0.537477
asd	ILE110ALA	0.000716156	0.000759888	0.000282689	0.000216343	0.394731	0.284703
asd	ILE110TRP	3.72029e-06	1.88091e-06	4.01716e-05	3.8416e-05	10.798	20.4241
asd	ILE110GLN	0.000998899	0.00103826	0.000418082	0.000336645	0.418543	0.324239
asd	ILE110ASP	0.000159973	5.07846e-05	0.000202346	0.000229485	1.26488	4.51879
asd	ILE110PRO	0.00089287	0.00092917	0.000319885	0.000334623	0.358266	0.360131
asd	LEU139ALA	0.000152532	0.000152354	4.76108e-05	4.65035e-05	0.312136	0.305234
asd	LEU139TRP	1.86015e-06	1.88091e-06	1.48784e-06	1.01095e-06	0.799849	0.537477
asd	LEU139GLN	0.000115329	9.59265e-05	2.82689e-05	3.53831e-05	0.245115	0.368857
asd	LEU139ASP	1.86015e-06	1.88091e-06	4.46351e-06	4.04379e-06	2.39955	2.14991
asd	LEU139PRO	1.86015e-06	3.76182e-06	2.08297e-05	3.8416e-05	11.1979	10.2121
asd	LEU141ALA	0.000238099	0.00022759	8.62945e-05	7.88538e-05	0.362432	0.346473
asd	LEU141TRP	1.86015e-06	1.88091e-06	1.48784e-06	1.01095e-06	0.799849	0.537477
asd	LEU141GLN	0.00012649	0.000142949	6.99283e-05	3.7405e-05	0.552837	0.261666
asd	LEU141ASP	1.86015e-06	1.88091e-06	1.48784e-06	1.01095e-06	0.799849	0.537477
asd	LEU141PRO	7.44059e-06	3.76182e-06	1.48784e-06	3.03284e-06	0.199962	0.806215
asd	VAL70ALA	1.86015e-06	1.88091e-06	1.48784e-06	1.01095e-06	0.799849	0.537477
asd	VAL70TRP	1.86015e-06	1.88091e-06	1.48784e-06	1.01095e-06	0.799849	0.537477
asd	VAL70GLN	1.86015e-06	1.88091e-06	1.48784e-06	1.01095e-06	0.799849	0.537477
asd	VAL70ASP	1.86015e-06	1.88091e-06	1.48784e-06	1.01095e-06	0.799849	0.537477
asd	VAL70PRO	1.86015e-06	1.88091e-06	1.48784e-06	1.01095e-06	0.799849	0.537477
asd	MET362ALA	1.86015e-06	1.88091e-06	1.48784e-06	6.06568e-06	0.799849	3.22486
asd	MET362TRP	1.86015e-06	1.88091e-06	1.48784e-06	1.01095e-06	0.799849	0.537477
asd	MET362GLN	1.86015e-06	1.88091e-06	1.48784e-06	1.01095e-06	0.799849	0.537477
asd	MET362ASP	1.86015e-06	1.88091e-06	1.48784e-06	1.01095e-06	0.799849	0.537477
asd	MET362PRO	1.86015e-06	1.88091e-06	1.48784e-06	1.01095e-06	0.799849	0.537477
asnS	VAL4ALA	1.86015e-06	3.76182e-06	2.97567e-06	1.01095e-06	1.5997	0.268738
asnS	VAL4TRP	1.86015e-06	1.88091e-06	2.97567e-06	1.01095e-06	1.5997	0.537477
asnS	VAL4GLN	3.72029e-06	1.88091e-06	1.48784e-06	1.01095e-06	0.399924	0.537477
asnS	VAL4ASP	3.72029e-06	5.64274e-06	1.48784e-06	1.01095e-06	0.399924	0.179159
asnS	VAL4PRO	1.86015e-06	1.88091e-06	1.48784e-06	1.01095e-06	0.799849	0.537477
asnS	PHE38ALA	1.86015e-06	1.88091e-06	1.48784e-06	1.01095e-06	0.799849	0.537477
asnS	PHE38TRP	3.53428e-05	3.76182e-05	1.33905e-05	1.11204e-05	0.378876	0.295612
asnS	PHE38GLN	1.86015e-06	1.88091e-06	1.48784e-06	1.01095e-06	0.799849	0.537477
asnS	PHE38ASP	1.86015e-06	1.88091e-06	1.48784e-06	1.01095e-06	0.799849	0.537477
asnS	PHE38PRO	1.86015e-06	1.88091e-06	1.48784e-06	1.01095e-06	0.799849	0.537477
asnS	VAL74ALA	7.81262e-05	0.000133545	3.12446e-05	2.42627e-05	0.399924	0.181682
asnS	VAL74TRP	1.86015e-06	1.88091e-06	1.48784e-06	2.02189e-06	0.799849	1.07495
asnS	VAL74GLN	2.23218e-05	1.50473e-05	2.08297e-05	1.9208e-05	0.933157	1.27651
asnS	VAL74ASP	1.86015e-06	1.88091e-06	1.48784e-06	2.02189e-06	0.799849	1.07495
asnS	VAL74PRO	8.55667e-05	7.14747e-05	2.67811e-05	3.13393e-05	0.312984	0.438468
asnS	ILE75ALA	0.000100448	0.000122259	3.42202e-05	2.42627e-05	0.340676	0.198453
asnS	ILE75TRP	0.000117189	0.000126021	4.16594e-05	4.14488e-05	0.355488	0.328904
asnS	ILE75GLN	7.06856e-05	7.71174e-05	4.01716e-05	1.61751e-05	0.568314	0.209747
asnS	ILE75ASP	0.000111609	0.000184329	4.46351e-05	2.83065e-05	0.399924	0.153565
asnS	ILE75PRO	1.86015e-06	1.88091e-06	1.48784e-06	1.01095e-06	0.799849	0.537477
asnS	MET249ALA	5.58044e-06	3.76182e-06	7.43918e-06	1.21314e-05	1.33308	3.22486
asnS	MET249TRP	1.86015e-06	3.76182e-06	1.48784e-06	2.02189e-06	0.799849	0.537477
asnS	MET249GLN	0.00012091	0.000112855	4.46351e-05	4.85254e-05	0.369161	0.429981
asnS	MET249ASP	1.86015e-06	1.88091e-06	1.48784e-06	1.01095e-06	0.799849	0.537477
asnS	MET249PRO	1.86015e-06	9.40456e-06	1.48784e-06	3.03284e-06	0.799849	0.322486
asnS	LEU250ALA	9.48675e-05	9.59265e-05	4.01716e-05	4.65035e-05	0.423449	0.484783
asnS	LEU250TRP	0.000165553	0.000169282	5.05864e-05	4.54926e-05	0.30556	0.268738
asnS	LEU250GLN	1.86015e-06	1.88091e-06	5.95134e-06	2.02189e-06	3.1994	1.07495
asnS	LEU250ASP	1.86015e-06	1.88091e-06	1.48784e-06	1.01095e-06	0.799849	0.537477
asnS	LEU250PRO	1.86015e-06	1.88091e-06	1.04149e-05	4.04379e-06	5.59894	2.14991
asnS	VAL273ALA	0.000414813	0.000368659	0.00014432	0.000112215	0.347916	0.304387
asnS	VAL273TRP	0.000275302	0.000221948	6.84405e-05	0.000102106	0.248602	0.460044
asnS	VAL273GLN	0.000193455	0.000199377	6.3977e-05	3.8416e-05	0.330707	0.19268
asnS	VAL273ASP	1.86015e-06	1.88091e-06	1.48784e-06	1.01095e-06	0.799849	0.537477
asnS	VAL273PRO	1.86015e-06	1.88091e-06	1.48784e-06	4.04379e-06	0.799849	2.14991
asnS	PHE274ALA	0.00012463	0.000197496	2.82689e-05	3.43722e-05	0.226823	0.17404
asnS	PHE274TRP	0.0002474	0.000184329	7.88553e-05	4.95364e-05	0.318737	0.268738
asnS	PHE274GLN	9.30073e-06	2.069e-05	1.63662e-05	2.02189e-05	1.75967	0.977231
asnS	PHE274ASP	1.86015e-06	1.88091e-06	1.48784e-06	1.01095e-06	0.799849	0.537477
asnS	PHE274PRO	1.86015e-06	1.88091e-06	1.48784e-06	1.01095e-06	0.799849	0.537477
asnS	LEU383ALA	0.000835206	0.000955503	0.000318397	0.00129098	0.38122	1.3511
asnS	LEU383TRP	0.00076266	0.000838887	0.000321373	0.00026689	0.421384	0.318148
asnS	LEU383GLN	1.86015e-06	1.88091e-06	1.48784e-06	1.01095e-06	0.799849	0.537477
asnS	LEU383ASP	1.86015e-06	1.88091e-06	2.97567e-06	8.08757e-06	1.5997	4.29981
asnS	LEU383PRO	1.86015e-06	1.88091e-06	1.48784e-06	2.02189e-06	0.799849	1.07495
asnS	ILE387ALA	3.72029e-06	1.88091e-06	1.48784e-06	1.01095e-06	0.399924	0.537477
asnS	ILE387TRP	1.86015e-06	1.88091e-06	1.48784e-06	1.01095e-06	0.799849	0.537477
asnS	ILE387GLN	1.86015e-06	1.88091e-06	1.48784e-06	1.01095e-06	0.799849	0.537477
asnS	ILE387ASP	1.86015e-06	1.88091e-06	1.48784e-06	1.01095e-06	0.799849	0.537477
asnS	ILE387PRO	1.86015e-06	1.88091e-06	1.48784e-06	1.01095e-06	0.799849	0.537477
aspS	ILE69ALA	1.86015e-06	1.88091e-06	1.48784e-06	1.01095e-06	0.799849	0.537477
aspS	ILE69TRP	1.86015e-06	1.88091e-06	1.48784e-06	1.01095e-06	0.799849	0.537477
aspS	ILE69GLN	1.86015e-06	1.88091e-06	1.48784e-06	1.01095e-06	0.799849	0.537477
aspS	ILE69ASP	1.86015e-06	1.88091e-06	1.48784e-06	1.01095e-06	0.799849	0.537477
aspS	ILE69PRO	1.86015e-06	1.88091e-06	1.48784e-06	1.01095e-06	0.799849	0.537477
aspS	VAL148ALA	1.86015e-06	1.88091e-06	1.48784e-06	1.01095e-06	0.799849	0.537477
aspS	VAL148TRP	1.86015e-06	1.88091e-06	1.48784e-06	1.01095e-06	0.799849	0.537477
aspS	VAL148GLN	1.86015e-06	1.88091e-06	1.48784e-06	1.01095e-06	0.799849	0.537477
aspS	VAL148ASP	1.86015e-06	1.88091e-06	1.48784e-06	1.01095e-06	0.799849	0.537477
aspS	VAL148PRO	1.86015e-06	1.88091e-06	1.48784e-06	1.01095e-06	0.799849	0.537477
aspS	ILE34ALA	1.86015e-06	1.88091e-06	1.48784e-06	1.01095e-06	0.799849	0.537477
aspS	ILE34TRP	1.3021e-05	2.82137e-05	5.95134e-06	4.04379e-06	0.457056	0.143327
aspS	ILE34GLN	1.48812e-05	1.69282e-05	5.95134e-06	1.21314e-05	0.399924	0.716636
aspS	ILE34ASP	2.60421e-05	2.63328e-05	4.46351e-06	2.02189e-06	0.171396	0.0767824
aspS	ILE34PRO	1.86015e-06	1.88091e-06	1.48784e-06	1.01095e-06	0.799849	0.537477
aspS	PHE394ALA	4.46435e-05	4.13801e-05	1.7854e-05	1.01095e-05	0.399924	0.244308
aspS	PHE394TRP	9.30073e-06	4.13801e-05	4.46351e-06	1.01095e-05	0.479909	0.244308
aspS	PHE394GLN	4.65037e-05	2.069e-05	4.46351e-06	6.06568e-06	0.0959819	0.293169
aspS	PHE394ASP	1.86015e-06	1.88091e-06	1.48784e-06	1.01095e-06	0.799849	0.537477
aspS	PHE394PRO	7.44059e-06	1.88091e-06	1.48784e-06	2.02189e-06	0.199962	1.07495
aspS	PHE500ALA	1.86015e-06	1.88091e-06	1.48784e-06	2.02189e-06	0.799849	1.07495
aspS	PHE500TRP	1.86015e-06	3.76182e-06	1.48784e-06	1.01095e-06	0.799849	0.268738
aspS	PHE500GLN	1.86015e-06	1.88091e-06	1.48784e-06	1.01095e-06	0.799849	0.537477
aspS	PHE500ASP	1.86015e-06	1.88091e-06	1.48784e-06	1.01095e-06	0.799849	0.537477
aspS	PHE500PRO	1.86015e-06	1.88091e-06	1.48784e-06	1.01095e-06	0.799849	0.537477
aspS	PHE393ALA	4.09232e-05	1.31664e-05	5.95134e-06	6.06568e-06	0.145427	0.460694
aspS	PHE393TRP	2.79022e-05	1.12855e-05	1.04149e-05	7.07663e-06	0.373263	0.627056
aspS	PHE393GLN	5.20841e-05	3.00946e-05	8.92702e-06	9.09852e-06	0.171396	0.302331
aspS	PHE393ASP	1.86015e-06	1.88091e-06	5.95134e-06	1.01095e-06	3.1994	0.537477
aspS	PHE393PRO	1.86015e-06	5.64274e-06	2.97567e-06	8.08757e-06	1.5997	1.43327
aspS	VAL47TRP	1.86015e-06	1.88091e-06	1.48784e-06	1.01095e-06	0.799849	0.537477
aspS	VAL47GLN	1.86015e-06	1.88091e-06	1.48784e-06	1.01095e-06	0.799849	0.537477
aspS	VAL47PRO	1.86015e-06	1.88091e-06	1.48784e-06	1.01095e-06	0.799849	0.537477
aspS	ILE36ALA	1.48812e-05	3.76182e-06	8.92702e-06	6.06568e-06	0.599887	1.61243
aspS	ILE36TRP	1.3021e-05	1.69282e-05	1.33905e-05	6.06568e-06	1.02838	0.358318
aspS	ILE36GLN	1.86015e-06	1.88091e-06	1.48784e-06	3.03284e-06	0.799849	1.61243
aspS	ILE36ASP	1.86015e-06	1.88091e-06	1.48784e-06	1.01095e-06	0.799849	0.537477
aspS	ILE36PRO	1.86015e-06	1.88091e-06	1.48784e-06	1.01095e-06	0.799849	0.537477
aspS	ILE392ALA	2.23218e-05	2.44519e-05	1.04149e-05	2.02189e-06	0.466578	0.0826887
aspS	ILE392TRP	1.11609e-05	2.25709e-05	4.46351e-06	5.05473e-06	0.399924	0.223949
aspS	ILE392GLN	1.3021e-05	3.76182e-06	1.48784e-06	1.01095e-06	0.114264	0.268738
aspS	ILE392ASP	1.86015e-06	9.40456e-06	1.48784e-06	2.02189e-06	0.799849	0.214991
aspS	ILE392PRO	7.44059e-06	5.64274e-06	4.46351e-06	2.02189e-06	0.599887	0.358318
aspS	VAL477ALA	1.86015e-06	1.88091e-06	1.48784e-06	1.01095e-06	0.799849	0.537477
aspS	VAL477TRP	2.60421e-05	4.13801e-05	1.04149e-05	3.03284e-06	0.399924	0.0732923
aspS	VAL477GLN	1.86015e-06	1.88091e-06	1.48784e-06	1.01095e-06	0.799849	0.537477
aspS	VAL477ASP	1.86015e-06	1.88091e-06	1.48784e-06	1.01095e-06	0.799849	0.537477
aspS	VAL477PRO	1.67413e-05	2.44519e-05	1.33905e-05	6.06568e-06	0.799849	0.248066
bamA	ILE194ALA	0.000146952	0.000126021	5.20743e-05	7.5821e-05	0.354363	0.601653
bamA	ILE194TRP	0.000195315	0.000156116	4.61229e-05	7.5821e-05	0.236146	0.485672
bamA	ILE194GLN	0.000152532	0.000174925	6.10013e-05	7.5821e-05	0.399924	0.433449
bamA	ILE194ASP	0.00013207	0.000184329	5.65378e-05	0.000115248	0.428088	0.625228
bamA	ILE194PRO	0.000200896	0.000176806	7.14161e-05	0.000134456	0.355488	0.760472
bamA	ILE308ALA	5.39443e-05	7.33556e-05	1.04149e-05	3.03284e-05	0.193067	0.413444
bamA	ILE308TRP	5.76645e-05	6.95937e-05	5.95134e-06	1.9208e-05	0.103206	0.276002
bamA	ILE308GLN	6.51051e-05	8.65219e-05	5.65378e-05	2.52737e-05	0.868407	0.292107
bamA	ILE308ASP	5.0224e-05	6.20701e-05	5.35621e-05	9.09852e-06	1.06647	0.146585
bamA	ILE308PRO	7.99863e-05	7.33556e-05	1.48784e-05	9.09852e-06	0.186011	0.124033
bamA	PHE395ALA	9.30073e-06	1.88091e-05	4.46351e-06	1.01095e-06	0.479909	0.0537477
bamA	PHE395TRP	3.53428e-05	2.82137e-05	1.04149e-05	9.09852e-06	0.294681	0.322486
bamA	PHE395GLN	2.79022e-05	2.069e-05	1.48784e-06	4.04379e-06	0.0533233	0.195446
bamA	PHE395ASP	7.44059e-06	3.38564e-05	1.48784e-06	1.31423e-05	0.199962	0.388178
bamA	PHE395PRO	1.67413e-05	2.63328e-05	1.48784e-05	6.06568e-06	0.888721	0.230347
bamA	VAL628ALA	1.67413e-05	9.40456e-06	7.43918e-06	2.02189e-06	0.44436	0.214991
bamA	VAL628TRP	1.11609e-05	9.40456e-06	2.97567e-06	1.01095e-06	0.266616	0.107495
bamA	VAL628GLN	2.04616e-05	4.3261e-05	7.43918e-06	1.01095e-06	0.363568	0.0233686
bamA	VAL628ASP	2.60421e-05	1.31664e-05	5.95134e-06	1.41533e-05	0.228528	1.07495
bamA	VAL628PRO	3.72029e-06	1.88091e-06	1.19027e-05	2.42627e-05	3.1994	12.8994
bamA	VAL151ALA	5.76645e-05	3.19755e-05	6.69526e-05	1.21314e-05	1.16107	0.379395
bamA	VAL151TRP	0.000104168	6.3951e-05	3.27324e-05	3.53831e-05	0.314226	0.553285
bamA	VAL151GLN	0.000113469	9.59265e-05	2.38054e-05	1.9208e-05	0.209796	0.200236
bamA	VAL151ASP	5.58044e-05	3.94992e-05	1.33905e-05	1.01095e-05	0.239955	0.255941
bamA	VAL151PRO	6.3245e-05	6.77128e-05	2.08297e-05	1.11204e-05	0.32935	0.164229
bamA	VAL256ALA	0.000107889	0.000109093	2.52932e-05	2.02189e-05	0.234438	0.185337
bamA	VAL256TRP	0.000100448	9.59265e-05	1.33905e-05	6.77334e-05	0.133308	0.706097
bamA	VAL256GLN	0.000104168	0.000112855	3.42202e-05	3.43722e-05	0.328509	0.30457
bamA	VAL256ASP	7.6266e-05	9.78074e-05	2.23175e-05	2.32518e-05	0.292628	0.23773
bamA	VAL256PRO	0.000143231	9.96883e-05	3.71959e-05	3.13393e-05	0.259691	0.314373
bamA	VAL258ALA	0.000174854	0.000171163	4.61229e-05	3.03284e-05	0.26378	0.17719
bamA	VAL258TRP	4.83638e-05	7.71174e-05	2.38054e-05	1.41533e-05	0.492215	0.183529
bamA	VAL258GLN	0.000167413	0.000139187	5.95134e-05	2.93174e-05	0.355488	0.210633
bamA	VAL258ASP	0.00013021	0.000193734	2.97567e-05	2.22408e-05	0.228528	0.114801
bamA	VAL258PRO	9.67276e-05	0.000112855	2.67811e-05	1.71861e-05	0.276871	0.152285
bamA	ILE352ALA	7.44059e-05	3.94992e-05	2.52932e-05	1.41533e-05	0.339936	0.358318
bamA	ILE352TRP	5.20841e-05	4.13801e-05	2.38054e-05	1.11204e-05	0.457056	0.268738
bamA	ILE352GLN	9.30073e-05	6.95937e-05	1.93419e-05	2.62846e-05	0.207961	0.377686
bamA	ILE352ASP	5.95247e-05	6.95937e-05	2.52932e-05	0.000129401	0.42492	1.85938
bamA	ILE352PRO	1.86015e-06	1.88091e-06	1.48784e-06	1.01095e-06	0.799849	0.537477
bamA	PHE354ALA	6.51051e-05	6.20701e-05	0.000104149	2.62846e-05	1.5997	0.423467
bamA	PHE354TRP	4.65037e-05	4.13801e-05	1.04149e-05	1.01095e-05	0.223958	0.244308
bamA	PHE354GLN	4.09232e-05	2.069e-05	8.92702e-06	1.01095e-05	0.218141	0.488615
bamA	PHE354ASP	2.97623e-05	3.94992e-05	4.46351e-06	1.21314e-05	0.149972	0.30713
bamA	PHE354PRO	2.79022e-05	3.57373e-05	5.65378e-05	1.11204e-05	2.02628	0.311171
bamA	LEU536ALA	1.48812e-05	1.50473e-05	1.48784e-06	9.09852e-06	0.0999811	0.604661
bamA	LEU536TRP	2.04616e-05	1.88091e-05	1.04149e-05	1.11204e-05	0.508995	0.591224
bamA	LEU536GLN	1.3021e-05	1.69282e-05	1.19027e-05	1.01095e-05	0.914113	0.597196
bamA	LEU536ASP	1.48812e-05	5.64274e-06	2.97567e-06	3.03284e-06	0.199962	0.537477
bamA	LEU536PRO	2.23218e-05	1.12855e-05	1.19027e-05	7.07663e-06	0.533233	0.627056
bamD	ILE76ALA	1.86015e-06	1.88091e-06	1.48784e-06	1.01095e-06	0.799849	0.537477
bamD	ILE76TRP	1.86015e-06	1.88091e-06	1.48784e-06	1.01095e-06	0.799849	0.537477
bamD	ILE76GLN	1.86015e-06	1.88091e-06	1.48784e-06	1.01095e-06	0.799849	0.537477
bamD	ILE76ASP	1.86015e-06	1.88091e-06	1.48784e-06	1.01095e-06	0.799849	0.537477
bamD	ILE76PRO	1.86015e-06	1.88091e-06	1.48784e-06	1.01095e-06	0.799849	0.537477
bamD	VAL108ALA	1.86015e-06	1.88091e-06	1.48784e-06	1.01095e-06	0.799849	0.537477
bamD	VAL108TRP	1.86015e-06	1.88091e-06	1.48784e-06	1.01095e-06	0.799849	0.537477
bamD	VAL108GLN	1.86015e-06	1.88091e-06	1.48784e-06	1.01095e-06	0.799849	0.537477
bamD	VAL108ASP	1.86015e-06	1.88091e-06	1.48784e-06	1.01095e-06	0.799849	0.537477
bamD	VAL108PRO	1.86015e-06	1.88091e-06	1.48784e-06	1.01095e-06	0.799849	0.537477
bamD	PHE147ALA	3.72029e-06	1.88091e-06	2.97567e-06	1.01095e-06	0.799849	0.537477
bamD	PHE147TRP	1.86015e-06	1.88091e-06	1.48784e-06	1.01095e-06	0.799849	0.537477
bamD	PHE147GLN	1.86015e-06	3.76182e-06	1.48784e-06	1.01095e-06	0.799849	0.268738
bamD	PHE147ASP	1.67413e-05	1.12855e-05	1.48784e-06	2.02189e-06	0.0888721	0.179159
bamD	PHE147PRO	3.72029e-06	1.88091e-06	1.48784e-06	1.01095e-06	0.399924	0.537477
bamD	LEU55ALA	0.000206476	0.000225709	6.54648e-05	6.26787e-05	0.317057	0.277696
bamD	LEU55ASP	0.000184155	0.000174925	6.24891e-05	3.94269e-05	0.33933	0.225393
bamD	LEU55PRO	0.000161833	0.000193734	7.73675e-05	4.24598e-05	0.478071	0.219165
bamD	VAL71TRP	6.51051e-05	7.52365e-05	1.04149e-05	1.8197e-05	0.15997	0.241865
bamD	VAL71GLN	3.72029e-06	1.88091e-06	5.95134e-06	2.02189e-06	1.5997	1.07495
bamD	VAL71PRO	3.72029e-06	1.12855e-05	1.48784e-06	1.01095e-06	0.399924	0.0895795
bamD	ILE92ALA	1.86015e-06	1.88091e-06	1.48784e-06	1.01095e-06	0.799849	0.537477
bamD	ILE92TRP	1.86015e-06	1.88091e-06	1.48784e-06	1.01095e-06	0.799849	0.537477
bamD	ILE92GLN	1.86015e-06	1.88091e-06	1.48784e-06	1.01095e-06	0.799849	0.537477
bamD	ILE92ASP	1.86015e-06	1.88091e-06	1.48784e-06	1.01095e-06	0.799849	0.537477
bamD	ILE92PRO	5.58044e-06	1.88091e-06	1.48784e-06	1.01095e-06	0.266616	0.537477
bamD	PHE95ALA	1.86015e-06	1.88091e-06	2.97567e-06	1.01095e-06	1.5997	0.537477
bamD	PHE95TRP	7.44059e-06	1.12855e-05	2.97567e-06	4.04379e-06	0.399924	0.358318
bamD	PHE95GLN	1.86015e-06	1.88091e-06	2.97567e-06	1.01095e-06	1.5997	0.537477
bamD	PHE95ASP	1.86015e-06	3.76182e-06	1.48784e-06	1.01095e-06	0.799849	0.268738
bamD	PHE95PRO	3.72029e-06	1.88091e-06	1.48784e-06	3.03284e-06	0.399924	1.61243
bamD	MET109ALA	1.86015e-06	1.88091e-06	1.48784e-06	1.01095e-06	0.799849	0.537477
bamD	MET109TRP	1.86015e-06	1.88091e-06	1.48784e-06	1.01095e-06	0.799849	0.537477
bamD	MET109GLN	1.86015e-06	1.88091e-06	1.48784e-06	1.01095e-06	0.799849	0.537477
bamD	MET109ASP	1.86015e-06	1.88091e-06	1.48784e-06	1.01095e-06	0.799849	0.537477
bamD	MET109PRO	1.86015e-06	1.88091e-06	1.48784e-06	1.01095e-06	0.799849	0.537477
bamD	VAL192ALA	1.86015e-06	1.88091e-06	1.48784e-06	1.01095e-06	0.799849	0.537477
bamD	VAL192TRP	1.86015e-06	1.88091e-06	1.48784e-06	1.01095e-06	0.799849	0.537477
bamD	VAL192GLN	1.86015e-06	1.88091e-06	1.48784e-06	1.01095e-06	0.799849	0.537477
bamD	VAL192ASP	5.58044e-06	3.76182e-06	1.48784e-06	1.01095e-06	0.266616	0.268738
bamD	VAL192PRO	1.86015e-06	1.88091e-06	1.48784e-06	1.01095e-06	0.799849	0.537477
bamD	VAL195ALA	0.00012463	0.00016552	4.76108e-05	4.44816e-05	0.382017	0.268738
bamD	VAL195TRP	0.000241819	0.000364897	7.73675e-05	5.35802e-05	0.31994	0.146836
bamD	VAL195GLN	0.000232518	0.00022759	5.80256e-05	4.44816e-05	0.249553	0.195446
bamD	VAL195ASP	0.000154392	0.000154235	3.86837e-05	4.04379e-05	0.250555	0.262184
bamD	VAL195PRO	0.000267861	0.000278375	0.000132417	7.17772e-05	0.494351	0.257844
bioA	ILE231ALA	3.90631e-05	5.07846e-05	1.93419e-05	1.8197e-05	0.495145	0.358318
bioA	ILE231TRP	0.000104168	9.96883e-05	2.52932e-05	1.9208e-05	0.242811	0.19268
bioA	ILE231GLN	8.18465e-05	9.02838e-05	2.97567e-05	3.7405e-05	0.363568	0.414305
bioA	ILE231ASP	9.85878e-05	0.000107212	4.16594e-05	2.22408e-05	0.422562	0.207447
bioA	ILE231PRO	4.09232e-05	5.26655e-05	2.52932e-05	3.13393e-05	0.618065	0.595064
bioA	ILE390ALA	7.44059e-06	1.50473e-05	5.95134e-06	1.01095e-06	0.799849	0.0671846
bioA	ILE390TRP	1.3021e-05	5.64274e-06	2.97567e-06	4.04379e-06	0.228528	0.716636
bioA	ILE390GLN	9.30073e-06	7.52365e-06	2.97567e-06	1.01095e-06	0.31994	0.134369
bioA	ILE390ASP	1.86015e-06	1.88091e-06	2.97567e-06	1.01095e-06	1.5997	0.537477
bioA	ILE390PRO	1.86015e-06	1.88091e-06	1.48784e-06	3.03284e-06	0.799849	1.61243
bioA	VAL368ALA	1.86015e-06	1.88091e-06	1.48784e-06	1.01095e-06	0.799849	0.537477
bioA	VAL368TRP	3.72029e-06	1.88091e-06	1.48784e-06	1.01095e-06	0.399924	0.537477
bioA	VAL368GLN	1.86015e-06	1.88091e-06	1.48784e-06	3.03284e-06	0.799849	1.61243
bioA	VAL368ASP	1.86015e-06	1.88091e-06	1.48784e-06	1.01095e-06	0.799849	0.537477
bioA	VAL368PRO	1.86015e-06	9.40456e-06	1.48784e-06	1.01095e-06	0.799849	0.107495
bioA	ILE365ALA	5.58044e-06	5.64274e-06	1.48784e-06	3.03284e-06	0.266616	0.537477
bioA	ILE365TRP	1.86015e-06	1.88091e-06	2.97567e-06	2.02189e-06	1.5997	1.07495
bioA	ILE365GLN	3.72029e-06	9.40456e-06	1.48784e-06	1.01095e-06	0.399924	0.107495
bioA	ILE365ASP	9.30073e-06	5.64274e-06	2.97567e-06	3.03284e-06	0.31994	0.537477
bioA	ILE365PRO	1.86015e-06	1.88091e-06	1.48784e-06	8.08757e-06	0.799849	4.29981
bioA	MET400ALA	1.86015e-06	1.88091e-06	1.48784e-06	1.01095e-06	0.799849	0.537477
bioA	MET400TRP	1.86015e-06	1.88091e-06	1.48784e-06	1.01095e-06	0.799849	0.537477
bioA	MET400GLN	1.86015e-06	1.88091e-06	1.48784e-06	1.01095e-06	0.799849	0.537477
bioA	MET400ASP	1.86015e-06	1.88091e-06	1.48784e-06	1.01095e-06	0.799849	0.537477
bioA	MET400PRO	1.86015e-06	1.88091e-06	1.48784e-06	1.01095e-06	0.799849	0.537477
bioA	LEU270ALA	1.86015e-06	1.88091e-06	1.48784e-06	1.01095e-06	0.799849	0.537477
bioA	LEU270TRP	1.86015e-06	1.88091e-06	1.48784e-06	1.01095e-06	0.799849	0.537477
bioA	LEU270GLN	1.86015e-06	1.88091e-06	1.48784e-06	1.01095e-06	0.799849	0.537477
bioA	LEU270ASP	1.86015e-06	1.88091e-06	1.48784e-06	1.01095e-06	0.799849	0.537477
bioA	LEU270PRO	1.86015e-06	1.88091e-06	1.48784e-06	1.01095e-06	0.799849	0.537477
bioA	LEU108ALA	0.00158857	0.00165896	0.000717137	0.000645995	0.451437	0.389396
bioA	LEU108TRP	0.00115143	0.00103262	0.000812359	0.000638918	0.705521	0.618735
bioA	LEU108GLN	0.00182666	0.00169658	0.00083914	0.000628809	0.459384	0.370633
bioA	LEU108ASP	0.00134117	0.00117745	0.000842115	0.000631842	0.627898	0.536618
bioA	LEU108PRO	0.0015588	0.00155928	0.000767723	0.000680367	0.492508	0.436335
bioA	MET152ALA	0.000848227	0.000821959	0.000380886	0.000268912	0.449038	0.32716
bioA	MET152TRP	0.000420393	0.000530417	0.000206809	0.000189047	0.491942	0.356412
bioA	MET152GLN	0.000993318	0.000961146	0.000434448	0.000295196	0.437371	0.30713
bioA	MET152ASP	0.000466897	0.0004533	0.000302031	0.000281043	0.64689	0.619994
bioA	MET152PRO	0.000420393	0.000451419	0.000282689	0.000231507	0.672439	0.512842
bioA	ILE243ALA	1.86015e-06	1.88091e-06	1.48784e-06	1.01095e-06	0.799849	0.537477
bioA	ILE243TRP	1.86015e-06	1.88091e-06	1.48784e-06	1.01095e-06	0.799849	0.537477
bioA	ILE243GLN	1.86015e-06	1.88091e-06	1.48784e-06	1.01095e-06	0.799849	0.537477
bioA	ILE243ASP	1.86015e-06	1.88091e-06	1.48784e-06	1.01095e-06	0.799849	0.537477
bioA	ILE243PRO	1.86015e-06	1.88091e-06	1.48784e-06	1.01095e-06	0.799849	0.537477
bioA	TRP53ALA	0.00196059	0.00167589	0.000752845	0.000650039	0.383988	0.387876
bioA	TRP53GLN	0.00213545	0.002227	0.00105934	0.00104734	0.496073	0.470292
bioA	TRP53ASP	0.00164995	0.00159689	0.000977508	0.000792582	0.592447	0.496327
bioA	TRP53PRO	1.86015e-06	1.88091e-06	1.48784e-06	1.01095e-06	0.799849	0.537477
bioB	MET98ALA	0.000532002	0.000526655	0.000291616	0.00023454	0.548148	0.445338
bioB	MET98TRP	0.000282742	0.000191853	0.000318397	0.000244649	1.1261	1.27519
bioB	MET98GLN	0.000518981	0.00032916	0.000502889	0.000370006	0.968992	1.12409
bioB	MET98ASP	0.000479918	0.000278375	0.000592159	0.000456948	1.23388	1.64148
bioB	MET98PRO	0.000282742	0.000176806	0.000315421	0.000263857	1.11558	1.49236
bioB	MET116ALA	7.44059e-05	7.52365e-05	5.50499e-05	3.8416e-05	0.73986	0.510603
bioB	MET116ASP	4.46435e-05	2.25709e-05	4.01716e-05	3.03284e-05	0.89983	1.34369
bioB	MET116PRO	2.41819e-05	2.25709e-05	6.99283e-05	2.42627e-05	2.89176	1.07495
bioB	LEU131ALA	1.86015e-06	1.88091e-06	1.48784e-06	1.01095e-06	0.799849	0.537477
bioB	LEU131ASP	1.86015e-06	1.88091e-06	1.48784e-06	1.01095e-06	0.799849	0.537477
bioB	LEU131PRO	1.86015e-06	1.88091e-06	1.48784e-06	1.01095e-06	0.799849	0.537477
bioB	VAL193ALA	4.27834e-05	3.57373e-05	1.7854e-05	7.07663e-06	0.417312	0.198018
bioB	VAL193TRP	6.88254e-05	6.3951e-05	1.7854e-05	2.12299e-05	0.25941	0.331971
bioB	VAL193GLN	3.16225e-05	6.20701e-05	2.82689e-05	2.02189e-05	0.893949	0.325744
bioB	VAL193ASP	6.51051e-05	3.76182e-05	2.67811e-05	1.41533e-05	0.411351	0.376234
bioB	VAL193PRO	3.16225e-05	4.70228e-05	1.7854e-05	2.22408e-05	0.564599	0.47298
bioB	LEU206ALA	1.86015e-05	1.31664e-05	1.7854e-05	5.05473e-06	0.959819	0.383912
bioB	LEU206TRP	1.67413e-05	2.25709e-05	3.12446e-05	2.02189e-05	1.86631	0.895795
bioB	LEU206GLN	1.11609e-05	7.52365e-06	1.7854e-05	9.09852e-06	1.5997	1.20932
bioB	LEU206ASP	1.48812e-05	1.31664e-05	1.19027e-05	9.09852e-06	0.799849	0.691042
bioB	LEU206PRO	1.67413e-05	1.31664e-05	1.33905e-05	1.11204e-05	0.799849	0.844606
bioB	ILE244ALA	1.11609e-05	5.64274e-06	7.43918e-06	3.03284e-06	0.666541	0.537477
bioB	ILE244TRP	1.67413e-05	2.069e-05	1.33905e-05	5.05473e-06	0.799849	0.244308
bioB	ILE244GLN	7.44059e-06	5.64274e-06	4.46351e-06	6.06568e-06	0.599887	1.07495
bioB	ILE244ASP	1.3021e-05	1.12855e-05	1.04149e-05	7.07663e-06	0.799849	0.627056
bioB	ILE244PRO	1.48812e-05	1.31664e-05	8.92702e-06	1.21314e-05	0.599887	0.921389
bioB	MET278ALA	0.000459456	0.000381825	0.000190443	0.000164784	0.414497	0.43157
bioB	MET278ASP	0.000232518	0.000150473	0.000272274	0.000215332	1.17098	1.43103
bioB	MET278PRO	0.000161833	0.000120378	0.000184492	0.00015973	1.14001	1.3269
bioB	ILE247ALA	0.000602688	0.00051537	0.000232102	0.000196124	0.385112	0.380549
bioB	ILE247TRP	0.00013021	8.27601e-05	0.000169613	0.000108171	1.30261	1.30705
bioB	ILE247GLN	0.000165553	8.65219e-05	0.000145808	0.000134456	0.880732	1.55401
bioB	ILE247ASP	0.000133931	0.000105331	0.000187467	0.000130412	1.39974	1.23812
bioB	ILE247PRO	0.00013021	0.000142949	0.000157711	0.000108171	1.2112	0.756711
bioB	VAL249ALA	0.000290183	0.000295303	0.000129442	6.57115e-05	0.44607	0.222522
bioB	VAL249TRP	0.000137651	5.45464e-05	5.35621e-05	2.12299e-05	0.389116	0.389207
bioB	VAL249GLN	0.000156252	0.000163639	6.54648e-05	6.36896e-05	0.418968	0.389207
bioB	VAL249ASP	6.69653e-05	5.45464e-05	0.000102661	5.35802e-05	1.53304	0.982285
bioB	VAL249PRO	9.67276e-05	6.58319e-05	0.000117539	9.4018e-05	1.21515	1.42815
bioB	PHE305ALA	0.000187875	0.000154235	9.67094e-05	8.59305e-05	0.514754	0.557141
bioB	PHE305TRP	0.00012091	9.02838e-05	4.76108e-05	3.94269e-05	0.393772	0.4367
bioB	PHE305GLN	0.000139511	0.000133545	3.12446e-05	0.000122325	0.223958	0.915982
bioB	PHE305ASP	3.90631e-05	3.38564e-05	4.76108e-05	3.94269e-05	1.21882	1.16453
bioB	PHE305PRO	4.65037e-05	4.51419e-05	7.2904e-05	4.85254e-05	1.5677	1.07495
bioC	LEU35ALA	0.000414813	0.000430729	0.000168125	0.000123335	0.405305	0.286341
bioC	LEU35TRP	0.000360868	0.000363016	0.000221688	0.000176916	0.614317	0.487349
bioC	LEU35GLN	0.000234378	0.000255804	0.000108612	0.000121314	0.463404	0.474244
bioC	LEU35ASP	0.00025856	0.000242638	0.000126466	0.000119292	0.489116	0.491645
bioC	LEU35PRO	0.000236239	0.000225709	0.000122003	0.00011727	0.516438	0.519561
bioC	LEU126ALA	0.000970997	0.000808792	0.000431472	0.000372028	0.44436	0.45998
bioC	LEU126TRP	0.000997039	0.000774936	0.000404691	0.0003417	0.405893	0.44094
bioC	LEU126GLN	0.000729178	0.000697818	0.000382374	0.000381127	0.524391	0.546169
bioC	LEU126ASP	0.000771961	0.000615058	0.000449327	0.000356864	0.582059	0.580212
bioC	LEU126PRO	0.00063989	0.000584964	0.000349642	0.000372028	0.546408	0.635985
bioC	VAL136ALA	1.86015e-05	2.82137e-05	1.33905e-05	9.09852e-06	0.719864	0.322486
bioC	VAL136TRP	4.27834e-05	6.20701e-05	3.86837e-05	2.62846e-05	0.904177	0.423467
bioC	VAL136GLN	6.3245e-05	4.89037e-05	2.82689e-05	2.32518e-05	0.446974	0.47546
bioC	VAL136ASP	3.90631e-05	2.82137e-05	3.86837e-05	2.83065e-05	0.990289	1.00329
bioC	VAL136PRO	5.20841e-05	5.07846e-05	2.38054e-05	3.94269e-05	0.457056	0.776355
bioC	PHE138ALA	1.11609e-05	1.31664e-05	7.43918e-06	2.02189e-06	0.666541	0.153565
bioC	PHE138TRP	1.86015e-06	1.88091e-06	1.48784e-06	1.01095e-06	0.799849	0.537477
bioC	PHE138GLN	1.86015e-06	1.88091e-06	2.97567e-06	1.01095e-06	1.5997	0.537477
bioC	PHE138ASP	6.69653e-05	7.33556e-05	4.61229e-05	5.96458e-05	0.688759	0.813106
bioC	PHE138PRO	1.86015e-05	9.40456e-06	1.04149e-05	1.01095e-05	0.559894	1.07495
bioC	LEU149ALA	1.86015e-06	1.88091e-06	1.48784e-06	1.01095e-06	0.799849	0.537477
bioC	LEU149TRP	0.000195315	0.000135426	0.000154735	0.00010716	0.792231	0.791285
bioC	LEU149GLN	0.000178574	0.000142949	0.000107124	9.19961e-05	0.599887	0.643558
bioC	LEU149ASP	0.000152532	0.00018621	0.000151759	9.70509e-05	0.994934	0.52119
bioC	LEU149PRO	2.97623e-05	7.52365e-06	7.43918e-06	1.01095e-05	0.249953	1.34369
bioC	TRP190ALA	0.0002474	0.00028778	0.000127954	0.000105138	0.517195	0.365344
bioC	TRP190GLN	0.00012091	0.000114736	8.03432e-05	3.33612e-05	0.66449	0.290766
bioC	TRP190ASP	7.44059e-06	9.40456e-06	4.46351e-06	5.05473e-06	0.599887	0.537477
bioC	TRP190PRO	0.00013021	0.000127902	4.01716e-05	2.83065e-05	0.308513	0.221314
bioC	LEU245ALA	5.20841e-05	7.71174e-05	1.33905e-05	8.08757e-06	0.257094	0.104874
bioC	LEU245ASP	1.86015e-06	1.88091e-06	1.48784e-06	1.01095e-06	0.799849	0.537477
bioC	LEU245PRO	2.60421e-05	6.20701e-05	8.92702e-06	6.06568e-06	0.342792	0.0977231
bioC	ILE248ALA	5.58044e-06	9.40456e-06	5.95134e-06	2.02189e-06	1.06647	0.214991
bioC	ILE248TRP	2.23218e-05	2.069e-05	1.63662e-05	1.31423e-05	0.733195	0.6352
bioC	ILE248GLN	1.48812e-05	1.12855e-05	1.04149e-05	8.08757e-06	0.699868	0.716636
bioC	ILE248ASP	1.48812e-05	1.31664e-05	1.19027e-05	5.05473e-06	0.799849	0.383912
bioC	ILE248PRO	1.67413e-05	7.52365e-06	1.93419e-05	1.01095e-05	1.15534	1.34369
bioD	LEU114ALA	0.00050596	0.000522894	0.000397252	0.000506484	0.785146	0.968618
bioD	LEU114TRP	0.00063059	0.00059813	0.000313933	0.000230496	0.497841	0.385361
bioD	LEU114GLN	0.000682674	0.000635748	0.000352617	0.000302273	0.516524	0.47546
bioD	LEU114ASP	0.000336687	0.000265209	0.000263347	0.000158719	0.782173	0.598467
bioD	LEU114PRO	0.000701275	0.00076365	0.000379398	0.000285087	0.541012	0.373321
bioD	LEU192ALA	1.86015e-05	1.88091e-05	5.95134e-06	1.01095e-05	0.31994	0.537477
bioD	LEU192TRP	1.11609e-05	7.52365e-06	4.46351e-06	1.11204e-05	0.399924	1.47806
bioD	LEU192GLN	1.48812e-05	7.52365e-06	7.43918e-06	3.03284e-06	0.499906	0.403108
bioD	LEU192ASP	1.86015e-06	5.64274e-06	2.97567e-06	5.05473e-06	1.5997	0.895795
bioD	LEU192PRO	9.30073e-06	7.52365e-06	4.46351e-06	3.03284e-06	0.479909	0.403108
bioD	LEU24ALA	1.48812e-05	1.50473e-05	8.92702e-06	7.07663e-06	0.599887	0.470292
bioD	LEU24TRP	2.04616e-05	1.31664e-05	1.04149e-05	3.03284e-06	0.508995	0.230347
bioD	LEU24GLN	1.67413e-05	2.25709e-05	7.43918e-06	8.08757e-06	0.44436	0.358318
bioD	LEU24ASP	7.44059e-06	1.31664e-05	8.92702e-06	1.01095e-05	1.19977	0.767824
bioD	LEU24PRO	1.3021e-05	1.12855e-05	4.46351e-06	5.05473e-06	0.342792	0.447897
bioD	MET99ALA	0.000106028	8.08792e-05	3.42202e-05	1.9208e-05	0.322746	0.23749
bioD	MET99TRP	6.69653e-05	4.70228e-05	2.38054e-05	1.21314e-05	0.355488	0.257989
bioD	MET99GLN	2.41819e-05	4.3261e-05	1.7854e-05	1.61751e-05	0.738322	0.373897
bioD	MET99ASP	3.34826e-05	4.3261e-05	1.7854e-05	1.51642e-05	0.533233	0.350528
bioD	MET99PRO	2.41819e-05	1.88091e-05	1.04149e-05	4.04379e-06	0.430688	0.214991
bioD	VAL113ALA	0.000532002	0.000522894	0.000715649	0.000511539	1.3452	0.978285
bioD	VAL113TRP	0.000558044	0.000573678	0.000294592	0.000300251	0.5279	0.523379
bioD	VAL113GLN	0.000647331	0.000592487	0.000394277	0.00029924	0.60908	0.505058
bioD	VAL113ASP	0.000366449	0.00030847	0.000227639	0.000195113	0.621202	0.632518
bioD	VAL113PRO	0.000492939	0.0004533	0.000410643	0.000254759	0.83305	0.562009
bioD	VAL142ALA	1.86015e-06	1.88091e-06	1.48784e-06	1.01095e-06	0.799849	0.537477
bioD	VAL142TRP	1.86015e-06	1.88091e-06	1.48784e-06	1.01095e-06	0.799849	0.537477
bioD	VAL142GLN	1.86015e-06	1.88091e-06	1.48784e-06	1.01095e-06	0.799849	0.537477
bioD	VAL142ASP	1.86015e-06	1.88091e-06	1.48784e-06	1.01095e-06	0.799849	0.537477
bioD	VAL142PRO	1.86015e-06	1.88091e-06	1.48784e-06	1.01095e-06	0.799849	0.537477
bioD	ILE143ALA	3.72029e-06	1.88091e-06	1.48784e-06	1.01095e-06	0.399924	0.537477
bioD	ILE143TRP	1.86015e-06	1.88091e-06	1.48784e-06	1.01095e-06	0.799849	0.537477
bioD	ILE143GLN	1.86015e-06	1.88091e-06	1.48784e-06	1.01095e-06	0.799849	0.537477
bioD	ILE143ASP	1.86015e-06	1.88091e-06	1.48784e-06	1.01095e-06	0.799849	0.537477
bioD	ILE143PRO	1.86015e-06	1.88091e-06	1.48784e-06	1.01095e-06	0.799849	0.537477
bioD	LEU144ALA	1.86015e-06	1.88091e-06	1.48784e-06	1.01095e-06	0.799849	0.537477
bioD	LEU144TRP	1.86015e-06	1.88091e-06	1.48784e-06	1.01095e-06	0.799849	0.537477
bioD	LEU144GLN	1.86015e-06	1.88091e-06	1.48784e-06	1.01095e-06	0.799849	0.537477
bioD	LEU144ASP	1.86015e-06	1.88091e-06	1.48784e-06	1.01095e-06	0.799849	0.537477
bioD	LEU144PRO	1.86015e-06	1.88091e-06	1.48784e-06	1.01095e-06	0.799849	0.537477
bioD	VAL115ALA	0.0005134	0.000607535	0.000282689	0.000175905	0.550621	0.289539
bioD	VAL115ASP	9.11472e-05	6.20701e-05	4.31472e-05	4.04379e-05	0.47338	0.651487
bioD	VAL115PRO	0.000578506	0.000502203	0.000435936	0.000285087	0.753555	0.567672
bioD	VAL145ALA	1.86015e-06	1.88091e-06	1.48784e-06	1.01095e-06	0.799849	0.537477
bioD	VAL145TRP	1.86015e-06	1.88091e-06	1.48784e-06	1.01095e-06	0.799849	0.537477
bioD	VAL145GLN	1.86015e-06	1.88091e-06	1.48784e-06	1.01095e-06	0.799849	0.537477
bioD	VAL145ASP	1.86015e-06	1.88091e-06	1.48784e-06	1.01095e-06	0.799849	0.537477
bioD	VAL145PRO	1.86015e-06	1.88091e-06	1.48784e-06	1.01095e-06	0.799849	0.537477
bioF	LEU93ALA	1.86015e-06	1.88091e-06	1.48784e-06	1.01095e-06	0.799849	0.537477
bioF	LEU93TRP	1.86015e-06	1.88091e-06	1.48784e-06	1.01095e-06	0.799849	0.537477
bioF	LEU93GLN	1.86015e-06	1.88091e-06	1.48784e-06	1.01095e-06	0.799849	0.537477
bioF	LEU93ASP	1.86015e-06	1.88091e-06	1.48784e-06	1.01095e-06	0.799849	0.537477
bioF	LEU93PRO	1.86015e-06	1.88091e-06	1.48784e-06	1.01095e-06	0.799849	0.537477
bioF	ILE116ALA	1.86015e-06	1.88091e-06	1.48784e-06	1.01095e-06	0.799849	0.537477
bioF	ILE116TRP	1.86015e-06	1.88091e-06	1.48784e-06	1.01095e-06	0.799849	0.537477
bioF	ILE116GLN	1.86015e-06	1.88091e-06	1.48784e-06	1.01095e-06	0.799849	0.537477
bioF	ILE116ASP	9.30073e-06	7.52365e-06	5.95134e-06	2.02189e-06	0.639879	0.268738
bioF	ILE116PRO	1.86015e-06	1.88091e-06	1.48784e-06	1.01095e-06	0.799849	0.537477
bioF	LEU104ALA	5.58044e-06	9.40456e-06	2.97567e-06	1.01095e-06	0.533233	0.107495
bioF	LEU104TRP	5.58044e-06	1.50473e-05	4.46351e-06	4.04379e-06	0.799849	0.268738
bioF	LEU104GLN	7.44059e-06	7.52365e-06	1.48784e-06	2.02189e-06	0.199962	0.268738
bioF	LEU104ASP	3.72029e-06	5.64274e-06	2.97567e-06	1.01095e-06	0.799849	0.179159
bioF	LEU104PRO	1.86015e-06	1.88091e-06	1.48784e-06	1.01095e-06	0.799849	0.537477
bioF	PHE105ALA	1.86015e-06	1.88091e-06	1.48784e-06	1.01095e-06	0.799849	0.537477
bioF	PHE105TRP	1.86015e-06	1.88091e-06	1.48784e-06	1.01095e-06	0.799849	0.537477
bioF	PHE105GLN	1.86015e-06	1.88091e-06	1.48784e-06	1.01095e-06	0.799849	0.537477
bioF	PHE105ASP	1.86015e-06	1.88091e-06	1.48784e-06	1.01095e-06	0.799849	0.537477
bioF	PHE105PRO	1.86015e-06	1.88091e-06	1.48784e-06	1.01095e-06	0.799849	0.537477
bioF	LEU246ALA	0.00185085	0.0017831	0.000798968	0.00065105	0.431677	0.365121
bioF	LEU246TRP	0.0018062	0.0017248	0.000864433	0.000558042	0.478591	0.323541
bioF	LEU246GLN	0.00125932	0.00127714	0.000569841	0.000393258	0.452499	0.307921
bioF	LEU246ASP	0.000798003	0.000808792	0.000406179	0.000257791	0.508995	0.318736
bioF	LEU246PRO	0.000961696	0.00116428	0.000447839	0.000332601	0.465676	0.28567
bioF	VAL203ALA	1.86015e-06	9.40456e-06	8.92702e-06	4.04379e-06	4.79909	0.429981
bioF	VAL203TRP	5.58044e-06	9.40456e-06	5.95134e-06	6.06568e-06	1.06647	0.644972
bioF	VAL203GLN	1.86015e-06	1.88091e-06	4.46351e-06	1.01095e-06	2.39955	0.537477
bioF	VAL203ASP	1.48812e-05	5.64274e-06	2.97567e-06	1.01095e-06	0.199962	0.179159
bioF	VAL203PRO	1.3021e-05	1.69282e-05	8.92702e-06	8.08757e-06	0.685585	0.477757
bioF	ILE320ALA	9.67276e-05	0.00010345	6.10013e-05	2.83065e-05	0.63065	0.273625
bioF	ILE320GLN	8.18465e-05	9.02838e-05	4.31472e-05	2.62846e-05	0.527173	0.291133
bioF	ILE320PRO	7.81262e-05	6.95937e-05	3.27324e-05	2.12299e-05	0.418968	0.305054
bioF	VAL345ALA	0.000364589	0.000394992	0.00017854	0.000129401	0.489703	0.327605
bioF	VAL345TRP	0.000319945	0.000306589	0.000227639	0.000221397	0.711493	0.722131
bioF	VAL345GLN	0.000416673	0.000426967	0.000209785	0.000205222	0.503476	0.480651
bioF	VAL345ASP	0.000184155	0.000139187	9.52215e-05	7.88538e-05	0.517074	0.56653
bioF	VAL345PRO	0.000282742	0.000302827	0.000148784	0.000174894	0.526216	0.577537
bioF	MET202ALA	3.72029e-06	5.64274e-06	2.97567e-06	4.04379e-06	0.799849	0.716636
bioF	MET202TRP	9.30073e-06	2.44519e-05	7.43918e-06	7.07663e-06	0.799849	0.289411
bioF	MET202GLN	5.58044e-06	1.12855e-05	4.46351e-06	3.03284e-06	0.799849	0.268738
bioF	MET202ASP	3.72029e-06	9.40456e-06	4.46351e-06	6.06568e-06	1.19977	0.644972
bioF	MET202PRO	3.72029e-06	1.88091e-06	7.43918e-06	5.05473e-06	1.99962	2.68738
bioF	LEU201ALA	3.72029e-06	3.76182e-06	2.97567e-06	1.01095e-06	0.799849	0.268738
bioF	LEU201TRP	1.86015e-06	3.76182e-06	1.48784e-06	1.01095e-06	0.799849	0.268738
bioF	LEU201GLN	5.58044e-06	9.40456e-06	1.48784e-06	2.02189e-06	0.266616	0.214991
bioF	LEU201ASP	9.30073e-06	5.64274e-06	1.04149e-05	5.05473e-06	1.11979	0.895795
bioF	LEU201PRO	5.58044e-06	1.50473e-05	7.43918e-06	1.11204e-05	1.33308	0.739031
bioH	VAL103ALA	0.000682674	0.0006602	0.000354105	0.000228474	0.518703	0.346068
bioH	VAL103TRP	0.000829625	0.000650796	0.000386837	0.000543889	0.46628	0.83573
bioH	VAL103GLN	0.000751499	0.000821959	0.000379398	0.000271945	0.504855	0.33085
bioH	VAL103ASP	0.000600827	0.000504084	0.000523718	0.000346755	0.871662	0.68789
bioH	VAL103PRO	0.00013207	0.000133545	6.10013e-05	4.14488e-05	0.461885	0.310374
bioH	VAL45ALA	1.86015e-06	1.88091e-06	1.48784e-06	1.01095e-06	0.799849	0.537477
bioH	VAL45TRP	1.86015e-06	1.88091e-06	1.48784e-06	1.01095e-06	0.799849	0.537477
bioH	VAL45GLN	1.86015e-06	1.88091e-06	1.48784e-06	1.01095e-06	0.799849	0.537477
bioH	VAL45ASP	1.86015e-06	1.88091e-06	1.48784e-06	1.01095e-06	0.799849	0.537477
bioH	VAL45PRO	1.86015e-06	1.88091e-06	1.48784e-06	1.01095e-06	0.799849	0.537477
bioH	LEU125ALA	1.86015e-06	1.88091e-06	1.48784e-06	1.01095e-06	0.799849	0.537477
bioH	LEU125TRP	1.86015e-06	1.88091e-06	1.48784e-06	1.01095e-06	0.799849	0.537477
bioH	LEU125GLN	1.86015e-06	1.88091e-06	1.48784e-06	1.01095e-06	0.799849	0.537477
bioH	LEU125ASP	1.86015e-06	1.88091e-06	1.48784e-06	1.01095e-06	0.799849	0.537477
bioH	LEU125PRO	1.86015e-06	1.88091e-06	1.48784e-06	1.01095e-06	0.799849	0.537477
bioH	LEU249ALA	0.000818465	0.000677128	0.000557939	0.00100892	0.681689	1.49001
bioH	LEU249TRP	0.00062873	0.000600011	0.000208297	0.000142543	0.331298	0.237568
bioH	LEU249GLN	0.000850087	0.000789983	0.000281201	0.000335634	0.330791	0.424863
bioH	LEU249ASP	0.000825905	0.000665843	0.000211273	0.000148609	0.255808	0.22319
bioH	LEU249PRO	0.000956115	0.000718508	0.000842115	0.000962421	0.880767	1.33947
bioH	TRP78ALA	2.60421e-05	2.44519e-05	1.04149e-05	7.07663e-06	0.399924	0.289411
bioH	TRP78GLN	0.000751499	0.000603773	0.00050884	0.000495364	0.6771	0.820447
bioH	TRP78ASP	1.11609e-05	7.52365e-06	7.43918e-06	7.07663e-06	0.666541	0.940584
bioH	TRP78PRO	2.23218e-05	1.50473e-05	1.63662e-05	1.11204e-05	0.733195	0.739031
bioH	LEU183ALA	1.86015e-06	1.88091e-06	1.48784e-06	1.01095e-06	0.799849	0.537477
bioH	LEU183TRP	1.86015e-06	1.88091e-06	1.48784e-06	1.01095e-06	0.799849	0.537477
bioH	LEU183GLN	1.86015e-06	1.88091e-06	1.48784e-06	1.01095e-06	0.799849	0.537477
bioH	LEU183ASP	1.86015e-06	1.88091e-06	1.48784e-06	1.01095e-06	0.799849	0.537477
bioH	LEU183PRO	1.86015e-06	1.88091e-06	1.48784e-06	1.01095e-06	0.799849	0.537477
bioH	LEU79ALA	0.000204616	0.00012414	0.000126466	5.56021e-05	0.618065	0.447897
bioH	LEU79TRP	0.000372029	0.000302827	0.000218712	0.000193091	0.587889	0.637628
bioH	LEU79GLN	0.000314365	0.000235114	0.000194907	0.000250715	0.620001	1.06635
bioH	LEU79ASP	0.00050782	0.000410039	0.000337739	0.000239594	0.665076	0.584321
bioH	LEU79PRO	0.00025484	0.000246399	0.000196394	0.000140522	0.770657	0.5703
bioH	LEU42ALA	1.86015e-06	1.88091e-06	1.48784e-06	1.01095e-06	0.799849	0.537477
bioH	LEU42TRP	1.86015e-06	1.88091e-06	1.48784e-06	1.01095e-06	0.799849	0.537477
bioH	LEU42GLN	1.86015e-06	1.88091e-06	1.48784e-06	1.01095e-06	0.799849	0.537477
bioH	LEU42ASP	1.86015e-06	1.88091e-06	1.48784e-06	1.01095e-06	0.799849	0.537477
bioH	LEU42PRO	1.86015e-06	1.88091e-06	1.48784e-06	1.01095e-06	0.799849	0.537477
bioH	LEU200ALA	0.000206476	0.00014483	0.000111588	6.16677e-05	0.540438	0.425793
bioH	LEU200TRP	0.000373889	0.000280256	0.000150271	0.000104127	0.401914	0.371544
bioH	LEU200GLN	0.000305064	0.000300946	0.00013093	0.000102106	0.429187	0.339282
bioH	LEU200ASP	0.000401792	0.000312231	0.00016515	0.000129401	0.411033	0.41444
bioH	LEU200PRO	0.000293903	0.000216305	0.000105636	9.5029e-05	0.359426	0.439329
bioH	LEU19ALA	1.86015e-06	1.88091e-06	1.48784e-06	1.01095e-06	0.799849	0.537477
bioH	LEU19TRP	1.86015e-06	1.88091e-06	1.48784e-06	1.01095e-06	0.799849	0.537477
bioH	LEU19GLN	1.86015e-06	1.88091e-06	1.48784e-06	1.01095e-06	0.799849	0.537477
bioH	LEU19ASP	1.86015e-06	1.88091e-06	1.48784e-06	1.01095e-06	0.799849	0.537477
bioH	LEU19PRO	1.86015e-06	1.88091e-06	1.48784e-06	1.01095e-06	0.799849	0.537477
birA	LEU14ALA	9.30073e-06	3.19755e-05	7.43918e-06	1.01095e-06	0.799849	0.0316163
birA	LEU14TRP	1.86015e-05	5.64274e-06	1.04149e-05	4.04379e-06	0.559894	0.716636
birA	LEU14GLN	9.30073e-06	7.52365e-06	7.43918e-06	7.07663e-06	0.799849	0.940584
birA	LEU14ASP	1.67413e-05	1.50473e-05	1.04149e-05	1.01095e-05	0.622105	0.671846
birA	LEU14PRO	1.3021e-05	1.50473e-05	7.43918e-06	3.03284e-06	0.571321	0.201554
birA	LEU242ALA	7.25457e-05	6.58319e-05	0.000174077	7.88538e-05	2.39955	1.19781
birA	LEU242TRP	0.000107889	7.89983e-05	2.97567e-05	1.8197e-05	0.27581	0.230347
birA	LEU242GLN	5.0224e-05	4.51419e-05	2.08297e-05	1.51642e-05	0.414736	0.335923
birA	LEU242ASP	1.86015e-06	1.88091e-06	1.48784e-06	2.02189e-06	0.799849	1.07495
birA	LEU242PRO	1.86015e-06	1.88091e-06	1.48784e-06	1.01095e-06	0.799849	0.537477
birA	ILE243ALA	0.000111609	7.14747e-05	3.57081e-05	2.93174e-05	0.31994	0.41018
birA	ILE243TRP	6.51051e-05	8.84029e-05	3.12446e-05	1.71861e-05	0.479909	0.194407
birA	ILE243GLN	0.000102308	8.27601e-05	2.82689e-05	2.62846e-05	0.276311	0.3176
birA	ILE243ASP	1.86015e-06	1.88091e-06	1.48784e-06	2.02189e-06	0.799849	1.07495
birA	ILE243PRO	5.58044e-05	1.31664e-05	3.86837e-05	2.93174e-05	0.693202	2.22669
birA	MET157ALA	5.58044e-06	1.88091e-06	1.48784e-06	1.01095e-06	0.266616	0.537477
birA	MET157TRP	1.86015e-06	1.88091e-06	2.97567e-06	1.01095e-06	1.5997	0.537477
birA	MET157GLN	1.86015e-06	7.52365e-06	2.97567e-06	1.01095e-06	1.5997	0.134369
birA	MET157ASP	1.86015e-06	1.88091e-06	1.48784e-06	1.01095e-06	0.799849	0.537477
birA	MET157PRO	1.86015e-06	1.88091e-06	1.48784e-06	1.01095e-06	0.799849	0.537477
birA	LEU149ALA	1.86015e-06	1.88091e-06	1.48784e-06	1.01095e-06	0.799849	0.537477
birA	LEU149TRP	1.86015e-06	1.88091e-06	1.48784e-06	1.01095e-06	0.799849	0.537477
birA	LEU149GLN	1.86015e-06	1.88091e-06	1.48784e-06	1.01095e-06	0.799849	0.537477
birA	LEU149ASP	1.86015e-06	5.64274e-06	2.97567e-06	1.01095e-06	1.5997	0.179159
birA	LEU149PRO	1.86015e-06	1.88091e-06	1.48784e-06	1.01095e-06	0.799849	0.537477
birA	VAL156ALA	0.000137651	0.00018621	3.12446e-05	3.94269e-05	0.226984	0.211733
birA	VAL156TRP	0.00012463	0.000131664	3.86837e-05	4.54926e-05	0.310389	0.345521
birA	VAL156GLN	0.000241819	0.000210662	6.84405e-05	7.481e-05	0.283023	0.355119
birA	VAL156ASP	1.86015e-05	5.64274e-06	4.76108e-05	3.23503e-05	2.55952	5.73309
birA	VAL156PRO	0.000141371	0.000107212	6.10013e-05	4.54926e-05	0.431497	0.424324
birA	VAL160ALA	7.81262e-05	6.01892e-05	2.67811e-05	2.22408e-05	0.342792	0.369515
birA	VAL160TRP	0.00012277	0.000142949	4.76108e-05	6.26787e-05	0.387805	0.438468
birA	VAL160GLN	7.44059e-05	5.83083e-05	1.48784e-05	1.8197e-05	0.199962	0.312083
birA	VAL160ASP	0.000139511	9.96883e-05	0.000183004	3.43722e-05	1.31175	0.344796
birA	VAL160PRO	1.3021e-05	5.64274e-06	3.57081e-05	3.03284e-05	2.74234	5.37477
birA	ILE155ALA	0.000187875	0.000173044	6.69526e-05	4.44816e-05	0.356368	0.257054
birA	ILE155TRP	0.000163693	0.00012414	4.46351e-05	5.7624e-05	0.272676	0.464185
birA	ILE155GLN	0.000107889	0.000126021	4.61229e-05	2.42627e-05	0.427505	0.192529
birA	ILE155ASP	0.00012277	5.83083e-05	1.93419e-05	2.42627e-05	0.157546	0.416111
birA	ILE155PRO	0.000109749	0.000197496	0.000168125	0.000232518	1.53191	1.17733
birA	LEU161ALA	0.000141371	0.00014483	3.27324e-05	2.22408e-05	0.231535	0.153565
birA	LEU161TRP	9.85878e-05	8.08792e-05	2.08297e-05	2.72956e-05	0.211281	0.337485
birA	LEU161GLN	5.39443e-05	4.51419e-05	1.48784e-05	1.41533e-05	0.27581	0.313528
birA	LEU161ASP	7.44059e-06	2.63328e-05	1.48784e-06	1.01095e-06	0.199962	0.0383912
birA	LEU161PRO	1.86015e-06	1.88091e-06	1.48784e-06	1.01095e-06	0.799849	0.537477
birA	VAL152ALA	1.86015e-06	1.88091e-06	1.48784e-06	1.01095e-06	0.799849	0.537477
birA	VAL152TRP	1.86015e-06	1.88091e-06	1.48784e-06	1.01095e-06	0.799849	0.537477
birA	VAL152GLN	1.86015e-06	1.88091e-06	1.48784e-06	1.01095e-06	0.799849	0.537477
birA	VAL152ASP	1.86015e-06	1.88091e-06	1.48784e-06	1.01095e-06	0.799849	0.537477
birA	VAL152PRO	1.86015e-06	1.88091e-06	1.48784e-06	1.01095e-06	0.799849	0.537477
can	VAL81ALA	0.000230658	0.000253923	5.95134e-05	7.27882e-05	0.258016	0.286654
can	VAL81TRP	1.86015e-06	1.88091e-06	1.48784e-06	1.01095e-06	0.799849	0.537477
can	VAL81GLN	6.3245e-05	1.69282e-05	0.000180028	0.000150631	2.84652	8.89823
can	VAL81ASP	1.86015e-06	1.88091e-06	1.48784e-06	1.01095e-06	0.799849	0.537477
can	VAL81PRO	1.86015e-06	1.88091e-06	1.48784e-06	1.01095e-06	0.799849	0.537477
can	LEU78ALA	3.72029e-06	3.76182e-06	1.48784e-06	1.01095e-06	0.399924	0.268738
can	LEU78TRP	3.72029e-06	1.88091e-06	1.48784e-06	1.01095e-06	0.399924	0.537477
can	LEU78GLN	1.86015e-06	3.76182e-06	1.48784e-06	1.01095e-06	0.799849	0.268738
can	LEU78ASP	1.86015e-06	1.88091e-06	1.48784e-06	1.01095e-06	0.799849	0.537477
can	LEU78PRO	1.86015e-06	1.88091e-06	1.48784e-06	1.01095e-06	0.799849	0.537477
can	LEU121ALA	2.79022e-05	2.63328e-05	5.95134e-06	3.03284e-06	0.213293	0.115174
can	LEU121TRP	1.86015e-05	1.50473e-05	4.46351e-06	3.03284e-06	0.239955	0.201554
can	LEU121GLN	3.34826e-05	1.50473e-05	2.97567e-06	5.05473e-06	0.0888721	0.335923
can	LEU121ASP	5.58044e-06	1.12855e-05	1.48784e-06	4.04379e-06	0.266616	0.358318
can	LEU121PRO	1.86015e-06	1.88091e-06	1.48784e-06	1.01095e-06	0.799849	0.537477
can	LEU120ALA	1.86015e-06	3.76182e-06	1.48784e-06	1.01095e-06	0.799849	0.268738
can	LEU120TRP	1.67413e-05	1.88091e-05	4.46351e-06	1.01095e-06	0.266616	0.0537477
can	LEU120GLN	3.72029e-06	1.31664e-05	4.46351e-06	9.09852e-06	1.19977	0.691042
can	LEU120ASP	1.11609e-05	9.40456e-06	1.48784e-06	7.07663e-06	0.133308	0.752468
can	LEU120PRO	9.30073e-06	1.12855e-05	1.48784e-06	4.04379e-06	0.15997	0.358318
can	PHE61ALA	1.86015e-06	1.88091e-06	1.48784e-06	1.01095e-06	0.799849	0.537477
can	PHE61TRP	1.86015e-06	1.88091e-06	1.48784e-06	1.01095e-06	0.799849	0.537477
can	PHE61GLN	1.86015e-06	1.88091e-06	1.48784e-06	1.01095e-06	0.799849	0.537477
can	PHE61ASP	1.86015e-06	1.88091e-06	1.48784e-06	1.01095e-06	0.799849	0.537477
can	PHE61PRO	1.86015e-06	1.88091e-06	1.48784e-06	1.01095e-06	0.799849	0.537477
can	LEU149ALA	0.000271581	0.00030847	0.000127954	0.000122325	0.471144	0.396553
can	LEU149TRP	1.86015e-06	1.88091e-06	2.97567e-06	2.02189e-06	1.5997	1.07495
can	LEU149GLN	1.11609e-05	1.31664e-05	1.48784e-06	1.01095e-06	0.133308	0.0767824
can	LEU149ASP	1.86015e-06	1.88091e-06	1.48784e-06	1.01095e-06	0.799849	0.537477
can	LEU149PRO	2.04616e-05	1.31664e-05	7.43918e-06	3.03284e-06	0.363568	0.230347
can	VAL155ALA	1.86015e-06	1.88091e-06	1.48784e-06	1.01095e-06	0.799849	0.537477
can	VAL155TRP	1.86015e-06	1.88091e-06	1.48784e-06	1.01095e-06	0.799849	0.537477
can	VAL155GLN	1.86015e-06	1.88091e-06	1.48784e-06	1.01095e-06	0.799849	0.537477
can	VAL155ASP	1.86015e-06	1.88091e-06	1.48784e-06	1.01095e-06	0.799849	0.537477
can	VAL155PRO	1.86015e-06	1.88091e-06	1.48784e-06	1.01095e-06	0.799849	0.537477
can	ILE116ALA	5.20841e-05	6.20701e-05	5.80256e-05	3.63941e-05	1.11408	0.586338
can	ILE116TRP	2.04616e-05	9.40456e-06	1.33905e-05	2.52737e-05	0.654422	2.68738
can	ILE116GLN	6.88254e-05	7.52365e-05	6.69526e-05	3.8416e-05	0.972789	0.510603
can	ILE116ASP	1.11609e-05	1.88091e-05	1.48784e-06	3.03284e-06	0.133308	0.161243
can	ILE116PRO	4.83638e-05	6.3951e-05	5.35621e-05	1.61751e-05	1.10748	0.25293
can	MET152ALA	0.000273442	0.000291541	0.000113076	7.37991e-05	0.413527	0.253134
can	MET152ASP	1.86015e-06	1.88091e-06	1.48784e-06	1.01095e-06	0.799849	0.537477
can	MET152PRO	1.86015e-06	1.88091e-06	1.48784e-06	1.01095e-06	0.799849	0.537477
can	LEU69ALA	5.20841e-05	7.14747e-05	2.38054e-05	7.88538e-05	0.457056	1.10324
can	LEU69TRP	1.86015e-06	1.88091e-06	1.48784e-06	1.01095e-06	0.799849	0.537477
can	LEU69ASP	1.86015e-06	1.88091e-06	1.48784e-06	1.01095e-06	0.799849	0.537477
carA	ILE110ALA	3.90631e-05	3.94992e-05	2.97567e-06	6.06568e-06	0.0761761	0.153565
carA	ILE110TRP	1.86015e-06	5.64274e-06	5.95134e-06	5.05473e-06	3.1994	0.895795
carA	ILE110GLN	1.86015e-06	9.40456e-06	5.95134e-06	5.05473e-06	3.1994	0.537477
carA	ILE110ASP	1.86015e-06	1.88091e-06	1.48784e-06	1.01095e-06	0.799849	0.537477
carA	ILE110PRO	1.86015e-06	1.88091e-06	1.48784e-06	6.06568e-06	0.799849	3.22486
carA	LEU216ALA	0.000171133	0.000197496	6.24891e-05	4.65035e-05	0.365148	0.235466
carA	LEU216TRP	0.000187875	0.000180568	9.67094e-05	4.14488e-05	0.514754	0.229547
carA	LEU216GLN	0.000327386	0.000346088	0.000111588	0.000105138	0.340845	0.303791
carA	LEU216ASP	0.000141371	9.02838e-05	3.57081e-05	7.17772e-05	0.252584	0.795018
carA	LEU216PRO	0.000111609	0.000150473	4.90986e-05	5.6613e-05	0.439917	0.376234
carA	ILE307ALA	1.86015e-06	1.88091e-06	1.48784e-06	1.01095e-06	0.799849	0.537477
carA	ILE307TRP	1.86015e-06	1.88091e-06	1.48784e-06	1.01095e-06	0.799849	0.537477
carA	ILE307GLN	1.86015e-06	1.88091e-06	1.48784e-06	1.01095e-06	0.799849	0.537477
carA	ILE307ASP	3.72029e-06	1.88091e-06	2.97567e-06	1.01095e-06	0.799849	0.537477
carA	ILE307PRO	1.86015e-06	1.88091e-06	1.48784e-06	1.01095e-06	0.799849	0.537477
carA	ILE132ALA	1.86015e-06	1.88091e-06	1.48784e-06	1.01095e-06	0.799849	0.537477
carA	ILE132TRP	1.86015e-06	1.88091e-06	1.48784e-06	1.01095e-06	0.799849	0.537477
carA	ILE132GLN	1.86015e-06	1.88091e-06	1.48784e-06	1.01095e-06	0.799849	0.537477
carA	ILE132ASP	1.86015e-06	1.88091e-06	1.48784e-06	1.01095e-06	0.799849	0.537477
carA	ILE132PRO	1.86015e-06	1.88091e-06	1.48784e-06	1.01095e-06	0.799849	0.537477
carA	LEU238ALA	1.86015e-06	1.88091e-06	1.48784e-06	1.01095e-06	0.799849	0.537477
carA	LEU238TRP	1.86015e-06	1.88091e-06	1.48784e-06	1.01095e-06	0.799849	0.537477
carA	LEU238GLN	1.86015e-06	1.88091e-06	1.48784e-06	1.01095e-06	0.799849	0.537477
carA	LEU238ASP	1.86015e-06	1.88091e-06	1.48784e-06	1.01095e-06	0.799849	0.537477
carA	LEU238PRO	1.86015e-06	1.88091e-06	1.48784e-06	1.01095e-06	0.799849	0.537477
carA	LEU209ALA	0.000141371	0.000135426	8.77823e-05	6.87444e-05	0.620935	0.507617
carA	LEU209TRP	0.00012835	0.000159878	6.54648e-05	5.45911e-05	0.510049	0.341456
carA	LEU209GLN	8.18465e-05	0.00012414	3.42202e-05	3.94269e-05	0.418103	0.3176
carA	LEU209ASP	5.0224e-05	1.88091e-05	6.84405e-05	4.14488e-05	1.36271	2.20365
carA	LEU209PRO	0.000145091	0.000120378	6.84405e-05	3.94269e-05	0.471706	0.327525
carA	ILE255ALA	1.86015e-06	1.88091e-06	1.48784e-06	1.01095e-06	0.799849	0.537477
carA	ILE255TRP	1.86015e-06	1.88091e-06	1.48784e-06	1.01095e-06	0.799849	0.537477
carA	ILE255GLN	1.86015e-06	1.88091e-06	1.48784e-06	1.01095e-06	0.799849	0.537477
carA	ILE255ASP	1.86015e-06	1.88091e-06	1.48784e-06	1.01095e-06	0.799849	0.537477
carA	ILE255PRO	1.86015e-06	1.88091e-06	1.48784e-06	1.01095e-06	0.799849	0.537477
carA	PHE266ALA	3.90631e-05	3.76182e-05	5.95134e-06	2.02189e-05	0.152352	0.537477
carA	PHE266TRP	0.00012277	7.52365e-05	2.38054e-05	2.42627e-05	0.193903	0.322486
carA	PHE266GLN	3.34826e-05	1.69282e-05	4.46351e-06	7.07663e-06	0.133308	0.418038
carA	PHE266ASP	6.13848e-05	6.58319e-05	1.48784e-05	1.51642e-05	0.242378	0.230347
carA	PHE266PRO	1.86015e-06	1.88091e-06	1.7854e-05	8.08757e-06	9.59819	4.29981
carA	LEU206ALA	0.000178574	0.000141068	9.81972e-05	9.90728e-05	0.549896	0.702303
carA	LEU206TRP	0.00012463	0.000148592	0.000120515	6.87444e-05	0.966981	0.462638
carA	LEU206GLN	6.13848e-05	4.3261e-05	4.16594e-05	1.11204e-05	0.67866	0.257054
carA	LEU206ASP	7.6266e-05	7.89983e-05	3.86837e-05	3.23503e-05	0.507221	0.409506
carA	LEU7ALA	2.97623e-05	3.00946e-05	9.52215e-05	8.59305e-05	3.1994	2.85535
carA	LEU7ASP	5.58044e-06	1.88091e-06	1.93419e-05	1.31423e-05	3.46601	6.9872
carA	LEU7PRO	5.58044e-06	3.76182e-06	1.7854e-05	1.41533e-05	3.1994	3.76234
carB	VAL381ALA	1.86015e-06	1.88091e-06	1.48784e-06	1.01095e-06	0.799849	0.537477
carB	VAL381TRP	2.41819e-05	7.52365e-06	4.16594e-05	2.93174e-05	1.72275	3.89671
carB	VAL381GLN	1.86015e-06	1.88091e-06	1.48784e-06	1.01095e-06	0.799849	0.537477
carB	VAL381ASP	1.86015e-06	1.88091e-06	1.48784e-06	1.01095e-06	0.799849	0.537477
carB	VAL381PRO	1.86015e-06	1.88091e-06	1.48784e-06	1.01095e-06	0.799849	0.537477
carB	VAL322ALA	0.000576645	0.000519132	0.000126466	0.000102106	0.219313	0.196685
carB	VAL322TRP	0.000667793	0.000628225	0.000264835	0.000255769	0.396582	0.407131
carB	VAL322GLN	0.000643611	0.000483394	0.000174077	0.000119292	0.270469	0.246779
carB	VAL322ASP	1.3021e-05	3.57373e-05	0.000150271	0.000104127	11.5407	2.91369
carB	VAL322PRO	1.67413e-05	5.64274e-06	4.31472e-05	3.53831e-05	2.57729	6.27056
carB	ILE352ALA	0.000163693	0.000169282	4.76108e-05	3.23503e-05	0.290854	0.191103
carB	ILE352TRP	1.86015e-05	1.31664e-05	6.24891e-05	3.7405e-05	3.35937	2.84095
carB	ILE352GLN	0.000279022	0.000255804	7.73675e-05	0.000108171	0.277281	0.422868
carB	ILE352ASP	0.000353428	0.000332921	6.24891e-05	7.68319e-05	0.176809	0.230781
carB	ILE352PRO	0.000189735	0.00022759	7.2904e-05	4.65035e-05	0.384241	0.20433
carB	ILE12ALA	5.58044e-06	9.40456e-06	1.7854e-05	4.04379e-06	3.1994	0.429981
carB	ILE12TRP	1.86015e-06	1.88091e-06	1.48784e-06	1.01095e-06	0.799849	0.537477
carB	ILE12GLN	2.41819e-05	1.12855e-05	1.33905e-05	7.07663e-06	0.553742	0.627056
carB	ILE12ASP	1.86015e-06	1.88091e-06	1.48784e-06	2.02189e-06	0.799849	1.07495
carB	ILE12PRO	1.86015e-06	1.88091e-06	2.97567e-06	2.02189e-06	1.5997	1.07495
carB	LEU13ALA	0.0002474	0.000240757	7.14161e-05	5.6613e-05	0.288667	0.235146
carB	LEU13TRP	0.000111609	8.84029e-05	3.42202e-05	3.23503e-05	0.306609	0.365942
carB	LEU13GLN	1.86015e-06	1.88091e-06	1.48784e-06	2.02189e-06	0.799849	1.07495
carB	LEU13ASP	3.72029e-06	7.52365e-06	3.57081e-05	2.22408e-05	9.59819	2.95612
carB	LEU13PRO	0.000106028	0.000122259	1.93419e-05	2.22408e-05	0.182422	0.181915
carB	VAL47ALA	1.86015e-06	1.88091e-06	1.48784e-06	1.01095e-06	0.799849	0.537477
carB	VAL47TRP	1.86015e-06	1.88091e-06	1.48784e-06	1.01095e-06	0.799849	0.537477
carB	VAL47GLN	1.86015e-06	1.88091e-06	1.48784e-06	1.01095e-06	0.799849	0.537477
carB	VAL47ASP	1.86015e-06	1.88091e-06	1.48784e-06	1.01095e-06	0.799849	0.537477
carB	VAL47PRO	1.86015e-06	1.88091e-06	1.48784e-06	1.01095e-06	0.799849	0.537477
carB	LEU399ALA	1.86015e-06	1.88091e-06	1.48784e-06	1.01095e-06	0.799849	0.537477
carB	LEU399TRP	7.44059e-06	1.88091e-06	1.48784e-06	3.03284e-06	0.199962	1.61243
carB	LEU399GLN	3.72029e-06	1.88091e-06	1.48784e-06	1.01095e-06	0.399924	0.537477
carB	LEU399ASP	1.86015e-06	1.88091e-06	1.48784e-06	1.01095e-06	0.799849	0.537477
carB	LEU399PRO	1.86015e-06	1.88091e-06	1.48784e-06	1.01095e-06	0.799849	0.537477
carB	MET598ALA	0.000266001	0.000210662	0.000153247	0.00014962	0.576115	0.710237
carB	MET598TRP	0.00013021	9.59265e-05	8.92702e-05	6.67225e-05	0.685585	0.695558
carB	MET598GLN	0.000102308	7.89983e-05	8.92702e-05	7.78429e-05	0.872562	0.985374
carB	MET598ASP	0.000161833	0.000148592	6.10013e-05	0.000217354	0.37694	1.46275
carB	MET598PRO	2.41819e-05	3.76182e-06	5.50499e-05	4.24598e-05	2.27649	11.287
carB	MET918ALA	0.000297623	0.000319755	9.9685e-05	0.000106149	0.334937	0.331971
carB	MET918TRP	0.000401792	0.000331041	0.000127954	0.000124346	0.318458	0.375623
carB	MET918GLN	0.000245539	0.000214424	6.3977e-05	5.6613e-05	0.260557	0.264024
carB	MET918ASP	0.000610128	0.000573678	0.00018598	0.000171861	0.30482	0.299577
carB	MET918PRO	5.95247e-05	3.00946e-05	9.9685e-05	6.06568e-05	1.67468	2.01554
carB	LEU46ALA	1.86015e-06	1.88091e-06	1.48784e-06	1.01095e-06	0.799849	0.537477
carB	LEU46TRP	1.86015e-06	1.88091e-06	1.48784e-06	1.01095e-06	0.799849	0.537477
carB	LEU46GLN	1.86015e-06	1.88091e-06	1.48784e-06	1.01095e-06	0.799849	0.537477
carB	LEU46ASP	1.86015e-06	1.88091e-06	1.48784e-06	1.01095e-06	0.799849	0.537477
carB	LEU46PRO	1.86015e-06	1.88091e-06	1.48784e-06	1.01095e-06	0.799849	0.537477
cca	VAL25ALA	0.000199036	0.000182448	5.95134e-05	4.95364e-05	0.299009	0.271509
cca	VAL25TRP	1.86015e-06	1.88091e-06	1.48784e-06	3.03284e-06	0.799849	1.61243
cca	VAL25GLN	0.000186015	0.000220067	5.05864e-05	5.45911e-05	0.271949	0.248066
cca	VAL25ASP	0.00012463	7.71174e-05	2.52932e-05	3.8416e-05	0.202947	0.498149
cca	VAL25PRO	1.86015e-06	1.88091e-06	1.48784e-06	1.01095e-06	0.799849	0.537477
cca	VAL26ALA	0.000100448	0.000105331	3.86837e-05	1.11204e-05	0.385112	0.105576
cca	VAL26TRP	1.86015e-06	1.88091e-06	1.48784e-06	1.01095e-06	0.799849	0.537477
cca	VAL26GLN	9.67276e-05	0.000127902	5.95134e-05	2.72956e-05	0.615268	0.21341
cca	VAL26ASP	2.23218e-05	2.44519e-05	4.76108e-05	3.94269e-05	2.13293	1.61243
cca	VAL26PRO	9.30073e-05	0.000126021	4.01716e-05	1.61751e-05	0.431918	0.128353
cca	VAL27ALA	0.000158112	0.000174925	6.3977e-05	4.85254e-05	0.404629	0.277407
cca	VAL27TRP	5.20841e-05	3.19755e-05	1.04149e-05	3.03284e-06	0.199962	0.0948488
cca	VAL27GLN	0.000176714	0.000152354	6.69526e-05	3.43722e-05	0.378876	0.225608
cca	VAL27ASP	0.000191595	0.000197496	4.16594e-05	3.33612e-05	0.217435	0.168921
cca	VAL27PRO	0.000176714	0.000180568	5.80256e-05	4.44816e-05	0.328359	0.246344
cca	VAL124ALA	1.86015e-06	1.88091e-06	1.48784e-06	1.01095e-06	0.799849	0.537477
cca	VAL124TRP	1.86015e-06	1.88091e-06	1.48784e-06	1.01095e-06	0.799849	0.537477
cca	VAL124GLN	1.86015e-06	1.88091e-06	1.48784e-06	1.01095e-06	0.799849	0.537477
cca	VAL124ASP	1.86015e-06	1.88091e-06	1.48784e-06	1.01095e-06	0.799849	0.537477
cca	VAL124PRO	1.86015e-06	1.88091e-06	1.48784e-06	1.01095e-06	0.799849	0.537477
cca	LEU136ALA	0.000595247	0.000609415	0.000471644	0.000510528	0.79235	0.837734
cca	LEU136TRP	0.000552464	0.000534179	0.000159198	0.000195113	0.288161	0.365257
cca	LEU136GLN	0.000306924	0.000274613	0.000157711	0.000187025	0.513842	0.681049
cca	LEU136ASP	0.000438995	0.00041192	0.000135393	0.00015973	0.308416	0.387769
cca	LEU136PRO	0.000478058	0.000449538	0.000184492	0.000152653	0.385919	0.339577
cca	LEU206ALA	0.00116259	0.00120002	0.0004404	0.000489298	0.378808	0.407741
cca	LEU206TRP	0.000918912	0.0008671	0.000346666	0.000713728	0.377257	0.823121
cca	LEU206GLN	0.00117747	0.00110221	0.00037791	0.000298229	0.32095	0.270573
cca	LEU206ASP	0.000811024	0.000874624	0.000261859	0.000223419	0.322875	0.255446
cca	LEU206PRO	0.00109563	0.00112667	0.00065316	0.000343722	0.596152	0.305079
cca	PHE207ALA	0.00110679	0.000944218	0.000333275	0.000338667	0.30112	0.358675
cca	PHE207TRP	0.00063431	0.000726032	0.000184492	0.00022443	0.290854	0.309119
cca	PHE207GLN	0.000686394	0.000662081	0.00063977	0.000713728	0.932073	1.07801
cca	PHE207ASP	0.00132442	0.001311	0.000413618	0.000465035	0.312301	0.354719
cca	PHE207PRO	0.000243679	0.000270851	0.0002202	0.000317437	0.903646	1.172
cca	MET234ALA	8.37066e-05	6.58319e-05	3.27324e-05	1.9208e-05	0.391037	0.291773
cca	MET234TRP	0.000232518	0.000188091	7.73675e-05	6.67225e-05	0.332737	0.354735
cca	MET234GLN	0.00012649	0.000188091	7.88553e-05	5.05473e-05	0.623412	0.268738
cca	MET234ASP	0.000145091	0.000152354	4.46351e-05	3.63941e-05	0.307634	0.238879
cca	MET234PRO	0.000159973	0.00014483	6.10013e-05	3.23503e-05	0.381323	0.223367
cca	LEU297ALA	2.60421e-05	2.63328e-05	2.08297e-05	1.21314e-05	0.799849	0.460694
cca	LEU297TRP	3.34826e-05	1.69282e-05	2.67811e-05	4.85254e-05	0.799849	2.86654
cca	LEU297GLN	2.23218e-05	3.38564e-05	8.92702e-06	1.41533e-05	0.399924	0.418038
cca	LEU297ASP	1.67413e-05	2.25709e-05	2.08297e-05	1.41533e-05	1.24421	0.627056
cca	LEU297PRO	2.04616e-05	4.51419e-05	2.23175e-05	7.07663e-06	1.0907	0.156764
cca	ILE308ALA	4.09232e-05	8.08792e-05	1.63662e-05	1.01095e-05	0.399924	0.124995
cca	ILE308TRP	0.00012091	0.000131664	5.50499e-05	2.02189e-05	0.455299	0.153565
cca	ILE308GLN	5.20841e-05	7.33556e-05	2.52932e-05	1.61751e-05	0.485623	0.220503
cca	ILE308ASP	7.25457e-05	5.45464e-05	1.33905e-05	1.21314e-05	0.184581	0.222404
cca	ILE308PRO	9.48675e-05	0.000110974	4.31472e-05	1.31423e-05	0.454816	0.118427
cdsA	ILE7ALA	9.11472e-05	0.000127902	3.57081e-05	3.63941e-05	0.391763	0.284547
cdsA	ILE7TRP	0.000208336	0.000154235	8.1831e-05	9.19961e-05	0.392783	0.596468
cdsA	ILE7GLN	0.000226938	0.000261447	6.99283e-05	5.96458e-05	0.308138	0.228138
cdsA	ILE7ASP	1.67413e-05	3.57373e-05	1.33905e-05	1.31423e-05	0.799849	0.367747
cdsA	ILE7PRO	0.000206476	0.000257685	5.20743e-05	4.85254e-05	0.252205	0.188313
cdsA	VAL16ALA	0.00038505	0.000564274	0.000159198	0.000218364	0.413448	0.386983
cdsA	VAL16TRP	0.000293903	0.000430729	0.000647209	7.88538e-05	2.20212	0.183071
cdsA	VAL16GLN	0.000273442	0.000383706	9.67094e-05	9.80618e-05	0.353675	0.255565
cdsA	VAL16ASP	0.000165553	0.000139187	4.90986e-05	5.15583e-05	0.296573	0.370423
cdsA	VAL16PRO	0.000293903	0.00032916	8.1831e-05	8.99742e-05	0.278428	0.273345
cdsA	ILE17ALA	0.000100448	7.52365e-05	2.52932e-05	0.000123335	0.251804	1.6393
cdsA	ILE17TRP	0.000345987	0.000317874	8.77823e-05	0.000113226	0.253715	0.356198
cdsA	ILE17GLN	0.000336687	0.000325398	0.000183004	0.000164784	0.543544	0.506409
cdsA	ILE17ASP	0.000303204	0.000359254	7.58796e-05	7.68319e-05	0.250259	0.213865
cdsA	ILE17PRO	7.6266e-05	9.96883e-05	1.63662e-05	2.72956e-05	0.214594	0.273809
cdsA	LEU20ALA	0.000230658	0.000317874	7.43918e-05	6.16677e-05	0.32252	0.194001
cdsA	LEU20TRP	8.55667e-05	0.00012414	2.82689e-05	2.62846e-05	0.330372	0.211733
cdsA	LEU20GLN	0.000275302	0.00028778	7.73675e-05	4.95364e-05	0.281028	0.172133
cdsA	LEU20ASP	0.000230658	0.000240757	6.84405e-05	7.481e-05	0.296718	0.310729
cdsA	LEU20PRO	0.000269721	0.000255804	8.1831e-05	5.86349e-05	0.303391	0.229218
cdsA	ILE122ALA	5.39443e-05	9.96883e-05	1.04149e-05	2.42627e-05	0.193067	0.243386
cdsA	ILE122TRP	8.55667e-05	5.45464e-05	2.38054e-05	2.52737e-05	0.278208	0.463342
cdsA	ILE122GLN	7.25457e-05	9.59265e-05	2.67811e-05	1.51642e-05	0.369161	0.158081
cdsA	ILE122ASP	2.79022e-05	6.3951e-05	1.04149e-05	4.04379e-06	0.373263	0.0632326
cdsA	ILE122PRO	0.000119049	0.000120378	5.50499e-05	3.23503e-05	0.462413	0.268738
cdsA	VAL125ALA	1.3021e-05	2.82137e-05	8.92702e-06	5.05473e-06	0.685585	0.179159
cdsA	VAL125TRP	2.79022e-05	6.77128e-05	1.48784e-05	9.09852e-06	0.533233	0.134369
cdsA	VAL125GLN	2.23218e-05	3.00946e-05	5.95134e-06	3.03284e-06	0.266616	0.100777
cdsA	VAL125ASP	2.60421e-05	1.12855e-05	1.04149e-05	1.8197e-05	0.399924	1.61243
cdsA	VAL125PRO	2.23218e-05	1.88091e-05	1.19027e-05	1.11204e-05	0.533233	0.591224
cdsA	LEU126ALA	5.0224e-05	4.13801e-05	1.04149e-05	8.08757e-06	0.207368	0.195446
cdsA	LEU126TRP	5.39443e-05	4.51419e-05	3.86837e-05	9.09852e-05	0.717106	2.01554
cdsA	LEU126GLN	1.86015e-05	3.00946e-05	1.93419e-05	1.9208e-05	1.0398	0.638254
cdsA	LEU126ASP	2.60421e-05	2.63328e-05	1.33905e-05	5.05473e-06	0.514189	0.191956
cdsA	LEU126PRO	1.3021e-05	2.44519e-05	1.48784e-06	4.04379e-06	0.114264	0.165377
cdsA	ILE203ALA	1.86015e-06	1.88091e-06	1.48784e-06	1.01095e-06	0.799849	0.537477
cdsA	ILE203TRP	0.000275302	0.000398753	0.000107124	0.00016074	0.389116	0.403108
cdsA	ILE203GLN	0.000290183	0.000295303	0.00013093	7.78429e-05	0.451197	0.263603
cdsA	ILE203ASP	1.86015e-05	4.51419e-05	9.9685e-05	4.85254e-05	5.35899	1.07495
cdsA	ILE203PRO	1.48812e-05	1.88091e-06	4.46351e-06	1.21314e-05	0.299943	6.44972
cdsA	LEU221ALA	0.000172994	0.000161758	4.76108e-05	0.000101095	0.275217	0.624973
cdsA	LEU221TRP	8.74269e-05	9.02838e-05	4.01716e-05	1.9208e-05	0.459488	0.212751
cdsA	LEU221GLN	0.000117189	0.000107212	2.97567e-05	2.32518e-05	0.25392	0.216877
cdsA	LEU221ASP	6.88254e-05	7.89983e-05	2.08297e-05	3.03284e-05	0.302646	0.383912
cdsA	LEU221PRO	0.000145091	0.00010345	4.16594e-05	2.12299e-05	0.287125	0.205218
cdsA	LEU236ALA	5.20841e-05	5.45464e-05	6.3977e-05	1.11204e-05	1.22834	0.203871
cdsA	LEU236TRP	1.86015e-06	1.88091e-06	1.48784e-06	1.01095e-06	0.799849	0.537477
cdsA	LEU236GLN	2.41819e-05	2.82137e-05	1.48784e-06	6.06568e-06	0.0615268	0.214991
cdsA	LEU236ASP	1.86015e-06	1.88091e-06	1.48784e-06	1.01095e-06	0.799849	0.537477
cdsA	LEU236PRO	9.30073e-06	1.88091e-05	5.95134e-06	1.01095e-06	0.639879	0.0537477
coaD	LEU113ALA	0.000115329	0.000101569	2.23175e-05	2.72956e-05	0.193512	0.268738
coaD	LEU113TRP	3.72029e-06	1.88091e-06	1.33905e-05	1.11204e-05	3.59932	5.91224
coaD	LEU113GLN	9.67276e-05	7.89983e-05	2.23175e-05	2.52737e-05	0.230726	0.319927
coaD	LEU113ASP	1.86015e-06	1.88091e-06	1.48784e-06	1.01095e-06	0.799849	0.537477
coaD	LEU113PRO	1.11609e-05	7.52365e-06	1.48784e-06	3.03284e-06	0.133308	0.403108
coaD	VAL116ALA	1.86015e-06	1.88091e-06	1.48784e-06	1.01095e-06	0.799849	0.537477
coaD	VAL116TRP	5.58044e-06	1.88091e-06	1.48784e-06	1.01095e-06	0.266616	0.537477
coaD	VAL116GLN	1.86015e-06	1.88091e-06	1.48784e-06	1.01095e-06	0.799849	0.537477
coaD	VAL116ASP	1.86015e-06	1.88091e-06	1.48784e-06	1.01095e-06	0.799849	0.537477
coaD	VAL116PRO	1.86015e-06	1.88091e-06	1.48784e-06	1.01095e-06	0.799849	0.537477
coaD	VAL22ALA	1.86015e-06	1.88091e-06	1.48784e-06	1.01095e-06	0.799849	0.537477
coaD	VAL22TRP	1.86015e-06	1.88091e-06	1.48784e-06	1.01095e-06	0.799849	0.537477
coaD	VAL22GLN	1.86015e-06	1.88091e-06	1.48784e-06	1.01095e-06	0.799849	0.537477
coaD	VAL22ASP	1.86015e-06	1.88091e-06	1.48784e-06	1.01095e-06	0.799849	0.537477
coaD	VAL22PRO	1.86015e-06	1.88091e-06	1.48784e-06	1.01095e-06	0.799849	0.537477
coaD	LEU34ALA	7.25457e-05	4.51419e-05	2.08297e-05	1.61751e-05	0.287125	0.358318
coaD	LEU34TRP	0.000156252	0.000109093	2.38054e-05	2.22408e-05	0.152352	0.203871
coaD	LEU34GLN	0.000141371	0.000107212	2.08297e-05	1.9208e-05	0.147341	0.179159
coaD	LEU34ASP	7.81262e-05	8.4641e-05	1.93419e-05	1.01095e-05	0.247572	0.119439
coaD	LEU34PRO	2.60421e-05	4.51419e-05	1.48784e-06	8.08757e-06	0.0571321	0.179159
coaD	PHE117ALA	1.86015e-06	1.88091e-06	5.95134e-06	1.01095e-06	3.1994	0.537477
coaD	PHE117TRP	5.58044e-06	1.88091e-06	1.48784e-06	1.01095e-06	0.266616	0.537477
coaD	PHE117GLN	2.41819e-05	9.40456e-06	1.48784e-06	5.05473e-06	0.0615268	0.537477
coaD	PHE117ASP	3.72029e-06	1.88091e-06	1.48784e-06	1.01095e-06	0.399924	0.537477
coaD	PHE117PRO	1.86015e-06	1.88091e-06	1.48784e-06	1.01095e-06	0.799849	0.537477
coaD	PHE29ALA	1.86015e-06	1.88091e-06	1.48784e-06	1.01095e-06	0.799849	0.537477
coaD	PHE29TRP	1.86015e-06	3.76182e-06	1.48784e-06	1.01095e-06	0.799849	0.268738
coaD	PHE29GLN	1.86015e-06	1.88091e-06	1.48784e-06	1.01095e-06	0.799849	0.537477
coaD	PHE29ASP	1.86015e-06	1.88091e-06	1.48784e-06	1.01095e-06	0.799849	0.537477
coaD	PHE29PRO	1.86015e-06	1.88091e-06	1.48784e-06	1.01095e-06	0.799849	0.537477
coaD	ILE33ALA	6.13848e-05	8.27601e-05	2.08297e-05	2.02189e-05	0.33933	0.244308
coaD	ILE33TRP	0.000106028	0.000129783	5.35621e-05	2.02189e-05	0.505168	0.15579
coaD	ILE33GLN	6.13848e-05	7.33556e-05	1.93419e-05	1.61751e-05	0.315092	0.220503
coaD	ILE33ASP	5.95247e-05	0.000107212	2.23175e-05	1.01095e-05	0.374929	0.0942942
coaD	ILE33PRO	7.44059e-06	1.88091e-06	1.48784e-06	1.01095e-06	0.199962	0.537477
coaD	LEU118ALA	7.44059e-06	9.40456e-06	1.48784e-06	1.01095e-06	0.199962	0.107495
coaD	LEU118TRP	1.86015e-06	5.64274e-06	1.48784e-06	2.02189e-06	0.799849	0.358318
coaD	LEU118GLN	7.44059e-06	1.88091e-06	1.48784e-06	1.01095e-06	0.199962	0.537477
coaD	LEU118ASP	3.72029e-06	1.88091e-06	1.48784e-06	1.01095e-06	0.399924	0.537477
coaD	LEU118PRO	1.11609e-05	1.88091e-05	2.23175e-05	7.07663e-06	1.99962	0.376234
coaD	LEU86ALA	0.000212057	0.000223829	6.99283e-05	5.6613e-05	0.329762	0.25293
coaD	LEU86TRP	1.86015e-06	9.40456e-06	1.48784e-06	6.06568e-06	0.799849	0.644972
coaD	LEU86GLN	0.000163693	0.000208781	0.00261859	0.000846162	15.997	4.05287
coaD	LEU86ASP	1.86015e-06	1.88091e-06	1.48784e-06	1.01095e-06	0.799849	0.537477
coaD	LEU86PRO	6.88254e-05	6.3951e-05	2.38054e-05	1.61751e-05	0.345881	0.25293
coaD	VAL32ALA	5.95247e-05	4.70228e-05	8.92702e-06	1.41533e-05	0.149972	0.300987
coaD	VAL32TRP	4.65037e-05	8.4641e-05	1.48784e-05	1.31423e-05	0.31994	0.155271
coaD	VAL32GLN	5.0224e-05	4.13801e-05	1.04149e-05	8.08757e-06	0.207368	0.195446
coaD	VAL32ASP	4.65037e-05	6.95937e-05	1.48784e-05	1.9208e-05	0.31994	0.276002
coaD	VAL32PRO	2.04616e-05	2.63328e-05	1.04149e-05	5.05473e-06	0.508995	0.191956
csrA	LEU2ALA	1.86015e-06	1.88091e-06	1.48784e-06	1.01095e-06	0.799849	0.537477
csrA	LEU2TRP	1.86015e-06	1.88091e-06	1.48784e-06	1.01095e-06	0.799849	0.537477
csrA	LEU2GLN	1.86015e-06	1.88091e-06	1.48784e-06	1.01095e-06	0.799849	0.537477
csrA	LEU2ASP	1.86015e-06	1.88091e-06	1.48784e-06	1.01095e-06	0.799849	0.537477
csrA	LEU2PRO	1.86015e-06	1.88091e-06	1.48784e-06	1.01095e-06	0.799849	0.537477
csrA	ILE3ALA	5.58044e-06	1.88091e-06	1.48784e-06	1.01095e-06	0.266616	0.537477
csrA	ILE3TRP	7.44059e-06	3.76182e-06	2.97567e-06	3.03284e-06	0.399924	0.806215
csrA	ILE3GLN	1.11609e-05	3.76182e-06	1.48784e-06	1.01095e-06	0.133308	0.268738
csrA	ILE3ASP	7.44059e-06	5.64274e-06	4.46351e-06	2.02189e-06	0.599887	0.358318
csrA	ILE3PRO	1.86015e-06	1.88091e-06	1.48784e-06	1.01095e-06	0.799849	0.537477
csrA	LEU4ALA	1.86015e-06	1.88091e-06	2.97567e-06	1.01095e-06	1.5997	0.537477
csrA	LEU4TRP	2.23218e-05	1.31664e-05	1.04149e-05	7.07663e-06	0.466578	0.537477
csrA	LEU4GLN	1.48812e-05	1.69282e-05	2.08297e-05	1.51642e-05	1.39974	0.895795
csrA	LEU4ASP	7.44059e-06	1.88091e-06	2.97567e-06	2.02189e-06	0.399924	1.07495
csrA	LEU4PRO	1.86015e-06	7.52365e-06	5.95134e-06	6.06568e-06	3.1994	0.806215
csrA	LEU12ALA	1.86015e-06	1.88091e-06	1.48784e-06	1.01095e-06	0.799849	0.537477
csrA	LEU12TRP	1.86015e-06	1.88091e-06	1.48784e-06	1.01095e-06	0.799849	0.537477
csrA	LEU12GLN	1.86015e-06	1.88091e-06	1.48784e-06	1.01095e-06	0.799849	0.537477
csrA	LEU12ASP	1.86015e-06	1.88091e-06	1.48784e-06	1.01095e-06	0.799849	0.537477
csrA	VAL20ALA	1.86015e-06	1.88091e-06	1.48784e-06	1.01095e-06	0.799849	0.537477
csrA	VAL20TRP	1.86015e-06	1.88091e-06	1.48784e-06	1.01095e-06	0.799849	0.537477
csrA	VAL20ASP	1.86015e-06	1.88091e-06	1.48784e-06	1.01095e-06	0.799849	0.537477
csrA	VAL22ALA	9.30073e-06	1.88091e-06	1.48784e-06	1.01095e-06	0.15997	0.537477
csrA	VAL22TRP	3.72029e-06	1.88091e-06	1.48784e-06	1.01095e-06	0.399924	0.537477
csrA	VAL22GLN	1.86015e-06	1.88091e-06	1.48784e-06	1.01095e-06	0.799849	0.537477
csrA	VAL22ASP	5.58044e-06	3.76182e-06	1.48784e-06	1.01095e-06	0.266616	0.268738
csrA	VAL22PRO	1.86015e-06	3.76182e-06	1.48784e-06	1.01095e-06	0.799849	0.268738
csrA	VAL30TRP	1.86015e-06	1.88091e-06	1.48784e-06	1.01095e-06	0.799849	0.537477
csrA	VAL30GLN	1.86015e-06	1.88091e-06	1.48784e-06	1.01095e-06	0.799849	0.537477
csrA	VAL30PRO	1.86015e-06	1.88091e-06	1.48784e-06	1.01095e-06	0.799849	0.537477
csrA	LEU23ALA	1.86015e-06	1.88091e-06	1.48784e-06	1.01095e-06	0.799849	0.537477
csrA	LEU23TRP	0.00198106	0.00127526	0.198135	0.25101	100.015	196.831
csrA	LEU23GLN	1.86015e-06	3.76182e-06	0.000967094	0.000973542	519.902	258.795
csrA	LEU23ASP	1.86015e-06	3.76182e-06	1.48784e-06	1.01095e-06	0.799849	0.268738
csrA	LEU23PRO	1.86015e-06	3.76182e-06	1.48784e-06	1.01095e-06	0.799849	0.268738
cysB	VAL10ALA	1.86015e-06	1.88091e-06	1.48784e-06	1.01095e-06	0.799849	0.537477
cysB	VAL10TRP	1.86015e-06	1.88091e-06	1.48784e-06	1.01095e-06	0.799849	0.537477
cysB	VAL10GLN	1.86015e-06	1.88091e-06	1.48784e-06	1.01095e-06	0.799849	0.537477
cysB	VAL10ASP	1.86015e-06	1.88091e-06	1.48784e-06	1.01095e-06	0.799849	0.537477
cysB	VAL10PRO	1.86015e-06	1.88091e-06	1.48784e-06	1.01095e-06	0.799849	0.537477
cysB	LEU161ALA	0.000167413	0.000193734	0.000119027	4.34707e-05	0.710977	0.224384
cysB	LEU161TRP	5.58044e-05	6.3951e-05	4.61229e-05	3.63941e-05	0.82651	0.569093
cysB	LEU161GLN	8.18465e-05	0.000107212	9.37337e-05	6.06568e-05	1.14524	0.565765
cysB	LEU161ASP	7.6266e-05	8.84029e-05	3.12446e-05	2.22408e-05	0.409679	0.251585
cysB	LEU161PRO	3.90631e-05	1.69282e-05	1.93419e-05	2.52737e-05	0.495145	1.49299
cysB	VAL171ALA	3.90631e-05	6.77128e-05	2.23175e-05	1.9208e-05	0.571321	0.283668
cysB	VAL171TRP	0.00012277	0.000174925	2.38054e-05	3.53831e-05	0.193903	0.202276
cysB	VAL171GLN	6.13848e-05	1.31664e-05	2.52932e-05	3.33612e-05	0.412043	2.53382
cysB	VAL171ASP	9.30073e-06	3.76182e-06	1.48784e-06	1.01095e-06	0.15997	0.268738
cysB	VAL171PRO	1.86015e-06	5.64274e-06	5.50499e-05	3.63941e-05	29.5944	6.44972
cysB	VAL172ALA	8.55667e-05	4.70228e-05	1.93419e-05	9.09852e-06	0.226044	0.193492
cysB	VAL172TRP	3.72029e-05	7.52365e-05	2.97567e-05	8.08757e-06	0.799849	0.107495
cysB	VAL172GLN	6.69653e-05	0.000105331	2.23175e-05	2.02189e-05	0.33327	0.191956
cysB	VAL172ASP	1.86015e-06	1.88091e-06	1.48784e-06	1.01095e-06	0.799849	0.537477
cysB	VAL172PRO	4.27834e-05	4.13801e-05	2.52932e-05	2.02189e-05	0.591193	0.488615
cysB	VAL221ALA	4.09232e-05	3.38564e-05	1.7854e-05	2.02189e-05	0.436281	0.597196
cysB	VAL221TRP	1.67413e-05	1.31664e-05	1.33905e-05	1.21314e-05	0.799849	0.921389
cysB	VAL221GLN	7.44059e-05	0.000105331	2.38054e-05	1.61751e-05	0.31994	0.153565
cysB	VAL221ASP	6.13848e-05	6.01892e-05	2.08297e-05	9.09852e-06	0.33933	0.151165
cysB	VAL221PRO	0.000111609	0.000109093	2.23175e-05	2.83065e-05	0.199962	0.259472
cysB	PHE222ALA	0.00013207	0.000148592	2.52932e-05	2.93174e-05	0.191513	0.197302
cysB	PHE222TRP	1.86015e-06	1.88091e-06	1.48784e-06	1.01095e-06	0.799849	0.537477
cysB	PHE222GLN	1.86015e-06	1.88091e-06	1.48784e-06	2.02189e-06	0.799849	1.07495
cysB	PHE222ASP	1.86015e-06	1.88091e-06	2.97567e-06	1.01095e-06	1.5997	0.537477
cysB	PHE222PRO	1.86015e-06	1.88091e-06	1.48784e-06	1.01095e-06	0.799849	0.537477
cysB	VAL240ALA	1.86015e-06	1.88091e-06	1.48784e-06	1.01095e-06	0.799849	0.537477
cysB	VAL240TRP	1.86015e-06	1.88091e-06	1.48784e-06	1.01095e-06	0.799849	0.537477
cysB	VAL240GLN	1.86015e-06	1.88091e-06	1.48784e-06	1.01095e-06	0.799849	0.537477
cysB	VAL240ASP	1.86015e-06	1.88091e-06	1.48784e-06	1.01095e-06	0.799849	0.537477
cysB	VAL240PRO	1.86015e-06	3.76182e-06	1.48784e-06	1.01095e-06	0.799849	0.268738
cysB	ILE243ALA	1.86015e-06	1.88091e-06	1.48784e-06	1.01095e-06	0.799849	0.537477
cysB	ILE243TRP	1.86015e-06	1.88091e-06	1.48784e-06	1.01095e-06	0.799849	0.537477
cysB	ILE243GLN	1.86015e-06	1.88091e-06	1.48784e-06	1.01095e-06	0.799849	0.537477
cysB	ILE243ASP	1.86015e-06	1.88091e-06	1.48784e-06	1.01095e-06	0.799849	0.537477
cysB	ILE243PRO	1.86015e-06	1.88091e-06	1.48784e-06	1.01095e-06	0.799849	0.537477
cysB	MET315ALA	2.97623e-05	1.31664e-05	8.92702e-06	1.01095e-05	0.299943	0.767824
cysB	MET315TRP	5.76645e-05	0.000105331	2.82689e-05	2.32518e-05	0.49023	0.220749
cysB	MET315GLN	5.20841e-05	4.3261e-05	8.92702e-06	1.11204e-05	0.171396	0.257054
cysB	MET315ASP	2.04616e-05	2.44519e-05	8.92702e-06	5.05473e-06	0.436281	0.206722
cysB	MET315PRO	1.67413e-05	1.31664e-05	1.04149e-05	5.05473e-06	0.622105	0.383912
cysB	PHE316ALA	4.65037e-05	2.44519e-05	1.19027e-05	1.21314e-05	0.255952	0.496132
cysB	PHE316TRP	7.25457e-05	3.19755e-05	7.43918e-06	1.21314e-05	0.102545	0.379395
cysB	PHE316GLN	5.76645e-05	5.26655e-05	1.63662e-05	1.51642e-05	0.283817	0.287934
cysB	PHE316ASP	7.81262e-05	6.01892e-05	1.33905e-05	5.05473e-06	0.171396	0.0839807
cysB	PHE316PRO	6.88254e-05	3.57373e-05	1.93419e-05	9.09852e-06	0.281028	0.254594
cysC	VAL29ALA	1.3021e-05	1.31664e-05	7.43918e-06	1.01095e-06	0.571321	0.0767824
cysC	VAL29TRP	1.86015e-05	1.69282e-05	2.97567e-06	1.51642e-05	0.15997	0.895795
cysC	VAL29GLN	2.97623e-05	1.69282e-05	1.04149e-05	5.05473e-06	0.349934	0.298598
cysC	VAL29ASP	3.53428e-05	3.76182e-05	1.19027e-05	2.22408e-05	0.336778	0.591224
cysC	VAL29PRO	1.3021e-05	2.069e-05	7.43918e-06	1.41533e-05	0.571321	0.684061
cysC	VAL30ALA	3.72029e-06	1.31664e-05	4.46351e-06	5.05473e-06	1.19977	0.383912
cysC	VAL30TRP	2.79022e-05	1.31664e-05	2.52932e-05	4.04379e-06	0.906495	0.30713
cysC	VAL30GLN	5.58044e-06	3.76182e-06	1.04149e-05	2.02189e-06	1.86631	0.537477
cysC	VAL30ASP	2.41819e-05	3.57373e-05	1.33905e-05	9.09852e-06	0.553742	0.254594
cysC	VAL30PRO	3.72029e-06	3.76182e-06	2.97567e-06	9.09852e-06	0.799849	2.41865
cysC	LEU31ALA	1.67413e-05	1.12855e-05	1.33905e-05	2.02189e-06	0.799849	0.179159
cysC	LEU31TRP	2.41819e-05	3.19755e-05	1.19027e-05	4.04379e-05	0.492215	1.26465
cysC	LEU31GLN	7.81262e-05	0.000110974	4.31472e-05	3.94269e-05	0.552277	0.355281
cysC	LEU31ASP	2.23218e-05	1.69282e-05	4.31472e-05	1.9208e-05	1.93297	1.13467
cysC	LEU31PRO	9.30073e-06	1.12855e-05	8.92702e-06	1.31423e-05	0.959819	1.16453
cysC	TRP32ALA	1.86015e-06	7.52365e-06	4.46351e-05	3.7405e-05	23.9955	4.97166
cysC	TRP32GLN	1.86015e-06	1.88091e-06	1.04149e-05	2.02189e-05	5.59894	10.7495
cysC	TRP32ASP	3.72029e-06	1.88091e-06	5.20743e-05	3.94269e-05	13.9974	20.9616
cysC	TRP32PRO	3.72029e-06	1.88091e-06	5.20743e-05	3.7405e-05	13.9974	19.8866
cysC	PHE33ALA	1.86015e-06	1.88091e-06	6.3977e-05	8.39086e-05	34.3935	44.6106
cysC	PHE33TRP	1.11609e-05	2.069e-05	6.54648e-05	8.18867e-05	5.86556	3.95778
cysC	PHE33GLN	1.11609e-05	7.52365e-06	9.37337e-05	7.68319e-05	8.39841	10.2121
cysC	PHE33ASP	1.86015e-06	1.88091e-05	3.12446e-05	4.65035e-05	16.7968	2.47239
cysC	PHE33PRO	1.67413e-05	1.31664e-05	3.27324e-05	4.65035e-05	1.95519	3.53199
cysC	VAL102ALA	3.90631e-05	4.3261e-05	3.42202e-05	2.02189e-05	0.876025	0.467371
cysC	VAL102TRP	3.53428e-05	4.51419e-05	5.05864e-05	3.13393e-05	1.43131	0.694241
cysC	VAL102GLN	2.23218e-05	3.38564e-05	2.38054e-05	2.93174e-05	1.06647	0.865935
cysC	VAL102ASP	0.000109749	0.000101569	9.52215e-05	0.000113226	0.867633	1.11477
cysC	VAL102PRO	6.51051e-05	7.89983e-05	5.35621e-05	3.13393e-05	0.822702	0.396709
cysC	VAL103ALA	3.90631e-05	1.69282e-05	3.27324e-05	2.22408e-05	0.837937	1.31383
cysC	VAL103TRP	2.41819e-05	2.63328e-05	3.57081e-05	4.14488e-05	1.47664	1.57404
cysC	VAL103GLN	2.60421e-05	2.25709e-05	4.90986e-05	4.44816e-05	1.88536	1.97075
cysC	VAL103ASP	2.04616e-05	2.63328e-05	6.3977e-05	5.6613e-05	3.12668	2.14991
cysC	VAL103PRO	8.55667e-05	5.45464e-05	5.95134e-05	5.15583e-05	0.695521	0.945218
cysC	LEU104ALA	0.00012091	0.00014483	7.58796e-05	5.05473e-05	0.627574	0.349011
cysC	LEU104TRP	1.86015e-06	1.88091e-06	7.43918e-05	5.86349e-05	39.9924	31.1737
cysC	LEU104GLN	5.95247e-05	4.51419e-05	6.69526e-05	6.47006e-05	1.12479	1.43327
cysC	LEU104ASP	7.44059e-06	1.88091e-06	0.000156223	0.000175905	20.996	93.521
cysC	LEU104PRO	3.90631e-05	3.94992e-05	4.46351e-05	3.8416e-05	1.14264	0.972577
cysC	LEU48ALA	4.83638e-05	3.38564e-05	2.23175e-05	1.31423e-05	0.461451	0.388178
cysC	LEU48TRP	2.23218e-05	3.00946e-05	2.52932e-05	2.93174e-05	1.13312	0.974177
cysC	LEU48GLN	9.11472e-05	0.000105331	7.14161e-05	6.26787e-05	0.783525	0.595064
cysC	LEU48ASP	3.16225e-05	3.00946e-05	4.16594e-05	5.7624e-05	1.3174	1.91476
cysC	LEU48PRO	1.48812e-05	1.69282e-05	2.97567e-05	4.44816e-05	1.99962	2.62766
cysC	VAL118ALA	0.000373889	0.000385587	0.000412131	0.000399324	1.10228	1.03563
cysC	VAL118TRP	0.000299484	0.000263328	0.000400228	0.000375061	1.33639	1.42431
cysC	VAL118GLN	1.67413e-05	1.31664e-05	0.000371959	0.000375061	22.218	28.4863
cysC	VAL118ASP	1.3021e-05	1.88091e-05	0.000193419	0.000257791	14.8543	13.7057
cysC	VAL118PRO	0.00012277	4.70228e-05	0.000339227	0.000292164	2.76311	6.21323
cysD	ILE20ALA	5.95247e-05	3.00946e-05	4.76108e-05	5.7624e-05	0.799849	1.91476
cysD	ILE20TRP	5.39443e-05	7.52365e-05	4.16594e-05	3.94269e-05	0.772268	0.52404
cysD	ILE20GLN	7.25457e-05	8.65219e-05	4.61229e-05	6.16677e-05	0.635777	0.712741
cysD	ILE20ASP	1.86015e-06	1.88091e-06	2.08297e-05	2.22408e-05	11.1979	11.8245
cysD	ILE20PRO	1.86015e-06	1.88091e-06	8.03432e-05	8.69414e-05	43.1918	46.223
cysD	VAL23ALA	0.000262281	0.000154235	0.000177053	0.000516594	0.67505	3.3494
cysD	VAL23TRP	3.90631e-05	3.76182e-06	0.000113076	0.000143554	2.89469	38.1609
cysD	VAL23GLN	0.000243679	0.000203138	0.000160686	0.000119292	0.659417	0.587243
cysD	VAL23ASP	0.000277162	0.000101569	0.000212761	0.000178938	0.76764	1.76173
cysD	VAL23PRO	0.000202756	0.000180568	0.000227639	0.000191069	1.12272	1.05816
cysD	MET43ALA	1.86015e-06	1.88091e-06	1.48784e-06	1.01095e-06	0.799849	0.537477
cysD	MET43TRP	1.86015e-06	1.88091e-06	1.48784e-06	1.01095e-06	0.799849	0.537477
cysD	MET43GLN	1.86015e-06	1.88091e-06	1.48784e-06	1.01095e-06	0.799849	0.537477
cysD	MET43ASP	1.86015e-06	1.88091e-06	1.48784e-06	1.01095e-06	0.799849	0.537477
cysD	MET43PRO	1.86015e-06	1.88091e-06	1.48784e-06	1.01095e-06	0.799849	0.537477
cysD	LEU44ALA	1.86015e-06	1.88091e-06	1.48784e-06	1.01095e-06	0.799849	0.537477
cysD	LEU44TRP	1.86015e-06	1.88091e-06	1.48784e-06	1.01095e-06	0.799849	0.537477
cysD	LEU44GLN	1.86015e-06	1.88091e-06	1.48784e-06	1.01095e-06	0.799849	0.537477
cysD	LEU44ASP	1.86015e-06	1.88091e-06	1.48784e-06	1.01095e-06	0.799849	0.537477
cysD	LEU44PRO	1.86015e-06	1.88091e-06	1.48784e-06	1.01095e-06	0.799849	0.537477
cysD	PHE184ALA	7.44059e-06	3.76182e-06	4.46351e-05	2.12299e-05	5.99887	5.64351
cysD	PHE184TRP	1.86015e-06	1.88091e-06	7.43918e-06	1.21314e-05	3.99924	6.44972
cysD	PHE184GLN	2.60421e-05	1.31664e-05	3.12446e-05	2.93174e-05	1.19977	2.22669
cysD	PHE184ASP	1.86015e-06	1.88091e-06	5.95134e-06	8.08757e-06	3.1994	4.29981
cysD	PHE184PRO	1.86015e-06	1.88091e-06	1.04149e-05	1.8197e-05	5.59894	9.67458
cysD	VAL206ALA	0.000230658	0.000220067	0.00016515	0.000145576	0.715994	0.66151
cysD	VAL206TRP	9.85878e-05	6.95937e-05	0.000224663	0.000185003	2.27881	2.65833
cysD	VAL206GLN	0.000228798	0.000188091	0.00016515	0.000143554	0.721815	0.763217
cysD	VAL206ASP	0.000202756	0.000195615	0.000147296	0.00016074	0.726468	0.821719
cysD	VAL206PRO	0.000167413	0.000195615	0.000122003	0.000104127	0.728751	0.532309
cysD	LEU208ALA	3.53428e-05	7.52365e-06	0.000236566	0.000212299	6.69347	28.2175
cysD	LEU208TRP	1.86015e-05	1.50473e-05	0.000252932	0.000197135	13.5974	13.101
cysD	LEU208GLN	1.67413e-05	7.52365e-06	0.000193419	0.000248693	11.5534	33.0548
cysD	LEU208ASP	3.53428e-05	5.64274e-06	0.000200858	0.000238583	5.68314	42.2815
cysD	LEU208PRO	2.60421e-05	3.38564e-05	0.000181516	0.000230496	6.97011	6.80804
cysD	TRP252ALA	2.60421e-05	1.69282e-05	0.000429985	0.000406401	16.5112	24.0073
cysD	TRP252GLN	3.16225e-05	1.31664e-05	0.00043296	0.000351809	13.6915	26.7203
cysD	TRP252ASP	2.41819e-05	9.40456e-06	0.000357081	0.000314404	14.7664	33.4311
cysD	TRP252PRO	3.90631e-05	3.76182e-06	0.00048801	0.000403368	12.4929	107.227
cysD	ILE268ALA	8.55667e-05	4.70228e-05	0.000269298	0.000247682	3.14723	5.26727
cysD	ILE268TRP	1.48812e-05	1.88091e-06	0.000214248	0.000232518	14.3973	123.62
cysD	ILE268GLN	3.90631e-05	1.12855e-05	0.000221688	0.000152653	5.67512	13.5265
cysD	ILE268ASP	5.58044e-06	1.88091e-06	0.000139857	0.000122325	25.0619	65.0347
cysD	ILE268PRO	1.86015e-05	5.64274e-06	0.000211273	0.000197135	11.3579	34.936
cysD	ILE269ALA	1.67413e-05	1.69282e-05	2.97567e-06	2.02189e-06	0.177744	0.119439
cysD	ILE269TRP	0.000186015	9.59265e-05	0.000284177	0.000227463	1.52771	2.37122
cysD	ILE269GLN	1.11609e-05	3.76182e-06	2.97567e-06	7.07663e-06	0.266616	1.88117
cysD	ILE269ASP	1.86015e-06	3.76182e-06	2.97567e-06	5.05473e-06	1.5997	1.34369
cysD	ILE269PRO	1.48812e-05	1.69282e-05	0.000313933	0.000230496	21.096	13.6161
cysE	LEU120ALA	0.000106028	0.000101569	2.23175e-05	2.93174e-05	0.210487	0.288645
cysE	LEU120TRP	9.48675e-05	8.4641e-05	1.48784e-05	1.71861e-05	0.156833	0.203047
cysE	LEU120GLN	4.27834e-05	3.19755e-05	2.97567e-06	6.06568e-06	0.0695521	0.189698
cysE	LEU120ASP	3.90631e-05	5.83083e-05	1.93419e-05	7.07663e-06	0.495145	0.121366
cysE	LEU120PRO	9.30073e-06	1.12855e-05	2.97567e-06	2.02189e-06	0.31994	0.179159
cysE	VAL163ALA	1.86015e-06	1.88091e-06	1.48784e-06	1.01095e-06	0.799849	0.537477
cysE	VAL163TRP	1.86015e-06	1.88091e-06	1.48784e-06	2.02189e-06	0.799849	1.07495
cysE	VAL163GLN	3.72029e-06	3.76182e-06	1.48784e-06	1.01095e-06	0.399924	0.268738
cysE	VAL163ASP	1.86015e-06	1.88091e-06	1.48784e-06	1.01095e-06	0.799849	0.537477
cysE	VAL163PRO	1.86015e-06	1.88091e-06	1.48784e-06	1.01095e-06	0.799849	0.537477
cysE	VAL164ALA	1.86015e-06	1.88091e-06	4.46351e-06	1.01095e-06	2.39955	0.537477
cysE	VAL164TRP	1.86015e-06	1.88091e-06	1.48784e-06	1.01095e-06	0.799849	0.537477
cysE	VAL164GLN	1.86015e-06	1.88091e-06	1.48784e-06	1.01095e-06	0.799849	0.537477
cysE	VAL164ASP	1.86015e-06	1.88091e-06	1.48784e-06	1.01095e-06	0.799849	0.537477
cysE	VAL164PRO	1.86015e-06	1.88091e-06	1.48784e-06	1.01095e-06	0.799849	0.537477
cysE	MET201ALA	1.86015e-06	1.88091e-06	1.48784e-06	1.01095e-06	0.799849	0.537477
cysE	MET201TRP	1.86015e-06	1.88091e-06	1.48784e-06	1.01095e-06	0.799849	0.537477
cysE	MET201GLN	1.86015e-06	1.88091e-06	1.48784e-06	1.01095e-06	0.799849	0.537477
cysE	MET201ASP	1.86015e-06	1.88091e-06	1.48784e-06	1.01095e-06	0.799849	0.537477
cysE	MET201PRO	1.86015e-06	1.88091e-06	1.48784e-06	1.01095e-06	0.799849	0.537477
cysE	ILE202ALA	1.86015e-06	1.88091e-06	1.48784e-06	1.01095e-06	0.799849	0.537477
cysE	ILE202TRP	1.86015e-06	1.88091e-06	1.48784e-06	1.01095e-06	0.799849	0.537477
cysE	ILE202GLN	1.86015e-06	1.88091e-06	1.48784e-06	1.01095e-06	0.799849	0.537477
cysE	ILE202ASP	1.86015e-06	1.88091e-06	1.48784e-06	1.01095e-06	0.799849	0.537477
cysE	ILE202PRO	1.86015e-06	1.88091e-06	1.48784e-06	1.01095e-06	0.799849	0.537477
cysE	VAL88ALA	5.76645e-05	0.000116617	4.46351e-05	2.32518e-05	0.774047	0.199387
cysE	VAL88TRP	0.00012463	8.27601e-05	4.16594e-05	8.08757e-06	0.334265	0.0977231
cysE	VAL88GLN	6.13848e-05	7.52365e-05	2.23175e-05	3.63941e-05	0.363568	0.483729
cysE	VAL88ASP	6.69653e-05	4.51419e-05	1.48784e-05	1.21314e-05	0.22218	0.268738
cysE	VAL88PRO	2.04616e-05	3.76182e-05	1.33905e-05	1.41533e-05	0.654422	0.376234
cysE	LEU111ALA	1.86015e-06	1.88091e-06	1.48784e-06	1.01095e-06	0.799849	0.537477
cysE	LEU111TRP	9.30073e-06	5.64274e-06	1.48784e-06	1.01095e-06	0.15997	0.179159
cysE	LEU111GLN	1.86015e-06	1.88091e-06	1.48784e-06	2.02189e-06	0.799849	1.07495
cysE	LEU111ASP	1.86015e-06	1.88091e-06	1.48784e-06	1.01095e-06	0.799849	0.537477
cysE	LEU111PRO	7.44059e-06	5.64274e-06	1.48784e-06	1.01095e-06	0.199962	0.179159
cysE	ILE116ALA	0.000401792	0.000426967	0.000132417	0.000113226	0.329567	0.265187
cysE	ILE116TRP	1.86015e-06	1.88091e-06	2.23175e-05	1.9208e-05	11.9977	10.2121
cysE	ILE116GLN	1.86015e-06	1.88091e-06	5.95134e-06	7.07663e-06	3.1994	3.76234
cysE	ILE116ASP	1.86015e-06	1.88091e-06	1.48784e-06	1.01095e-06	0.799849	0.537477
cysE	ILE116PRO	1.86015e-06	3.76182e-06	5.95134e-05	7.481e-05	31.994	19.8866
cysE	ILE208ALA	1.86015e-06	1.88091e-06	1.48784e-06	1.01095e-06	0.799849	0.537477
cysE	ILE208TRP	1.86015e-06	1.88091e-06	1.48784e-06	1.01095e-06	0.799849	0.537477
cysE	ILE208GLN	1.86015e-06	1.88091e-06	1.48784e-06	1.01095e-06	0.799849	0.537477
cysE	ILE208ASP	1.86015e-06	1.88091e-06	1.48784e-06	1.01095e-06	0.799849	0.537477
cysE	ILE208PRO	1.86015e-06	3.76182e-06	1.48784e-06	1.01095e-06	0.799849	0.268738
cysE	VAL226ALA	2.41819e-05	2.25709e-05	0.00014432	0.000113226	5.9681	5.01645
cysE	VAL226TRP	1.86015e-06	1.88091e-06	1.48784e-06	1.01095e-06	0.799849	0.537477
cysE	VAL226GLN	1.86015e-06	1.88091e-06	1.48784e-06	1.01095e-06	0.799849	0.537477
cysE	VAL226ASP	1.86015e-06	1.88091e-06	1.48784e-06	1.01095e-06	0.799849	0.537477
cysE	VAL226PRO	1.86015e-06	1.88091e-06	1.48784e-06	1.01095e-06	0.799849	0.537477
cysG	ILE441ALA	0.000117189	0.000126021	9.81972e-05	6.57115e-05	0.837937	0.521433
cysG	ILE441TRP	5.58044e-06	1.88091e-06	4.90986e-05	3.94269e-05	8.79834	20.9616
cysG	ILE441GLN	1.86015e-06	1.88091e-06	3.86837e-05	1.51642e-05	20.7961	8.06215
cysG	ILE441ASP	7.44059e-06	7.52365e-06	6.24891e-05	7.27882e-05	8.39841	9.67458
[truncated: 14,039 more rows]

## Sheet: Figure 1b and S3 gentamicin
Gene	Mutation	Fraction Ref_1	Fraction Ref_2	Fraction Gent_1	Fraction Gent_2	Fold-change_1	Fold_change_2
accA	VAL102ALA	5.38218e-06	1.79764e-06	6.67266e-07	5.92319e-07	0.123977	0.329499
accA	VAL102TRP	1.97347e-05	3.59527e-06	6.67266e-07	5.92319e-07	0.0338119	0.164749
accA	VAL102GLN	2.8705e-05	2.69645e-05	6.67266e-07	5.92319e-07	0.0232457	0.0219666
accA	VAL102ASP	2.69109e-05	1.9774e-05	6.67266e-07	5.92319e-07	0.0247954	0.0299544
accA	VAL102PRO	1.97347e-05	1.79764e-05	6.67266e-07	5.92319e-07	0.0338119	0.0329499
accA	MET114ALA	0.000299608	0.000359527	6.67266e-07	1.77696e-06	0.00222713	0.00494248
accA	MET114TRP	0.000213493	0.000217514	6.67266e-07	5.92319e-07	0.00312547	0.00272313
accA	MET114GLN	0.000156083	0.000183359	6.67266e-07	5.92319e-07	0.00427507	0.00323038
accA	MET114ASP	1.79406e-06	1.79764e-06	6.67266e-07	5.92319e-07	0.371931	0.329499
accA	MET114PRO	1.79406e-06	3.59527e-06	6.67266e-07	5.92319e-07	0.371931	0.164749
accA	ILE115ALA	0.000125584	0.000147406	2.0018e-06	5.92319e-07	0.0159399	0.00401828
accA	ILE115TRP	0.000168642	0.000133025	2.0018e-06	5.92319e-07	0.0118701	0.00445268
accA	ILE115GLN	4.12634e-05	1.07858e-05	1.33453e-06	5.92319e-07	0.0323418	0.0549164
accA	ILE115ASP	7.17624e-06	5.39291e-06	6.67266e-07	5.92319e-07	0.0929827	0.109833
accA	ILE115PRO	3.58812e-06	1.61787e-05	6.67266e-07	5.92319e-07	0.185965	0.036611
accA	ILE116ALA	5.02337e-05	6.11196e-05	6.67266e-07	5.92319e-07	0.0132832	0.00969114
accA	ILE116TRP	7.89386e-05	6.65125e-05	6.67266e-07	5.92319e-07	0.00845298	0.00890537
accA	ILE116GLN	7.71446e-05	4.31433e-05	6.67266e-07	5.92319e-07	0.00864956	0.0137291
accA	ILE116ASP	1.07644e-05	5.39291e-06	6.67266e-07	5.92319e-07	0.0619885	0.109833
accA	ILE116PRO	1.97347e-05	7.19055e-06	6.67266e-07	5.92319e-07	0.0338119	0.0823747
accA	ILE158ALA	1.79406e-06	1.79764e-06	6.67266e-07	5.92319e-07	0.371931	0.329499
accA	ILE158TRP	1.79406e-06	1.79764e-06	6.67266e-07	5.92319e-07	0.371931	0.329499
accA	ILE158GLN	1.79406e-06	1.79764e-06	6.67266e-07	5.92319e-07	0.371931	0.329499
accA	ILE158ASP	1.79406e-06	1.79764e-06	6.67266e-07	5.92319e-07	0.371931	0.329499
accA	ILE158PRO	1.79406e-06	1.79764e-06	6.67266e-07	5.92319e-07	0.371931	0.329499
accA	ILE161ALA	1.79406e-06	1.79764e-06	6.67266e-07	5.92319e-07	0.371931	0.329499
accA	ILE161TRP	1.79406e-06	1.79764e-06	6.67266e-07	5.92319e-07	0.371931	0.329499
accA	ILE161GLN	1.79406e-06	3.59527e-06	6.67266e-07	5.92319e-07	0.371931	0.164749
accA	ILE161ASP	1.79406e-06	1.79764e-06	6.67266e-07	5.92319e-07	0.371931	0.329499
accA	ILE161PRO	1.79406e-06	1.79764e-06	6.67266e-07	5.92319e-07	0.371931	0.329499
accA	VAL196ALA	0.000215287	0.00025886	2.20198e-05	1.77696e-06	0.102281	0.00686456
accA	VAL196TRP	0.000107644	0.000199538	1.33453e-06	5.92319e-07	0.0123977	0.00296846
accA	VAL196GLN	0.000235022	0.000255264	6.67266e-07	5.92319e-07	0.00283917	0.00232041
accA	VAL196ASP	1.79406e-05	1.61787e-05	6.67266e-07	5.92319e-07	0.0371931	0.036611
accA	VAL196PRO	1.79406e-06	1.79764e-06	6.67266e-07	5.92319e-07	0.371931	0.329499
accA	ILE200ALA	8.61149e-05	9.16795e-05	6.67266e-07	5.92319e-07	0.00774856	0.00646076
accA	ILE200TRP	2.8705e-05	2.69645e-05	6.67266e-07	5.92319e-07	0.0232457	0.0219666
accA	ILE200GLN	4.84396e-05	4.31433e-05	6.67266e-07	5.92319e-07	0.0137752	0.0137291
accA	ILE200ASP	8.9703e-06	2.51669e-05	6.67266e-07	5.92319e-07	0.0743862	0.0235356
accA	ILE200PRO	2.8705e-05	2.51669e-05	6.67266e-07	5.92319e-07	0.0232457	0.0235356
accA	LEU258ALA	1.25584e-05	2.87622e-05	6.67266e-07	5.92319e-07	0.053133	0.0205937
accA	LEU258TRP	8.9703e-06	3.77504e-05	6.67266e-07	0.000104248	0.0743862	2.76151
accA	LEU258GLN	2.51168e-05	1.79764e-05	6.67266e-07	5.92319e-07	0.0265665	0.0329499
accA	LEU258ASP	1.79406e-06	1.61787e-05	6.67266e-07	5.92319e-07	0.371931	0.036611
accA	LEU258PRO	5.38218e-06	1.07858e-05	6.67266e-07	5.92319e-07	0.123977	0.0549164
accA	VAL195ALA	0.000139937	0.000204931	1.33453e-06	5.92319e-07	0.00953669	0.00289034
accA	VAL195TRP	1.79406e-06	1.79764e-06	6.67266e-07	5.92319e-07	0.371931	0.329499
accA	VAL195GLN	0.000191964	0.000262455	4.0036e-06	5.92319e-07	0.0208559	0.00225684
accA	VAL195ASP	3.58812e-06	1.79764e-06	6.67266e-07	1.18464e-06	0.185965	0.658997
accA	VAL195PRO	1.79406e-06	1.79764e-06	6.67266e-07	5.92319e-07	0.371931	0.329499
accB	VAL88ALA	9.32911e-05	6.47149e-05	6.67266e-07	5.92319e-07	0.00715252	0.00915274
accB	VAL88TRP	5.38218e-06	1.79764e-06	6.67266e-07	5.92319e-07	0.123977	0.329499
accB	VAL88GLN	1.79406e-06	1.79764e-06	6.67266e-07	5.92319e-07	0.371931	0.329499
accB	VAL88ASP	1.79406e-06	3.59527e-06	6.67266e-07	5.92319e-07	0.371931	0.164749
accB	VAL88PRO	0.000328313	0.000255264	2.0018e-06	1.18464e-06	0.00609723	0.00464083
accB	ILE117ALA	5.38218e-05	6.65125e-05	6.67266e-07	5.92319e-07	0.0123977	0.00890537
accB	ILE117TRP	1.61465e-05	1.9774e-05	6.67266e-07	5.92319e-07	0.0413257	0.0299544
accB	ILE117GLN	9.68792e-05	0.000107858	6.67266e-07	5.92319e-07	0.00688761	0.00549164
accB	ILE117ASP	3.58812e-06	1.07858e-05	6.67266e-07	5.92319e-07	0.185965	0.0549164
accB	ILE117PRO	1.79406e-06	5.39291e-06	6.67266e-07	5.92319e-07	0.371931	0.109833
accB	VAL118ALA	7.17624e-06	2.51669e-05	6.67266e-07	5.92319e-07	0.0929827	0.0235356
accB	VAL118TRP	3.58812e-06	3.59527e-06	6.67266e-07	5.92319e-07	0.185965	0.164749
accB	VAL118GLN	1.79406e-06	1.79764e-06	6.67266e-07	5.92319e-07	0.371931	0.329499
accB	VAL118ASP	3.58812e-05	5.03338e-05	6.67266e-07	5.92319e-07	0.0185965	0.0117678
accB	VAL118PRO	1.79406e-06	1.79764e-06	6.67266e-07	5.92319e-07	0.371931	0.329499
accB	VAL83ALA	0.000166848	0.000118644	1.33453e-06	5.92319e-07	0.00799851	0.0049924
accB	VAL83TRP	1.79406e-06	1.79764e-06	6.67266e-07	5.92319e-07	0.371931	0.329499
accB	VAL83GLN	6.99683e-05	7.72984e-05	6.67266e-07	1.77696e-06	0.00953669	0.0229883
accB	VAL83ASP	1.79406e-06	1.79764e-06	6.67266e-07	5.92319e-07	0.371931	0.329499
accB	VAL83PRO	1.79406e-06	1.79764e-06	6.67266e-07	5.92319e-07	0.371931	0.329499
accB	PHE91ALA	0.000328313	0.000280431	2.66907e-06	1.18464e-06	0.00812964	0.00422434
accB	PHE91TRP	0.000141731	2.87622e-05	1.33453e-06	5.92319e-07	0.00941597	0.0205937
accB	PHE91GLN	4.12634e-05	5.57267e-05	1.33453e-06	5.92319e-07	0.0323418	0.010629
accB	PHE91ASP	3.22931e-05	3.77504e-05	6.67266e-07	5.92319e-07	0.0206628	0.0156904
accB	PHE91PRO	3.94693e-05	3.05598e-05	6.67266e-07	5.92319e-07	0.016906	0.0193823
accB	LEU115ALA	1.79406e-06	1.79764e-06	6.67266e-07	5.92319e-07	0.371931	0.329499
accB	LEU115TRP	1.79406e-06	1.79764e-06	6.67266e-07	5.92319e-07	0.371931	0.329499
accB	LEU115GLN	1.79406e-06	1.79764e-06	6.67266e-07	5.92319e-07	0.371931	0.329499
accB	LEU115ASP	1.79406e-06	1.79764e-06	6.67266e-07	5.92319e-07	0.371931	0.329499
accB	LEU115PRO	1.79406e-06	1.79764e-06	6.67266e-07	5.92319e-07	0.371931	0.329499
accB	LEU152ALA	1.79406e-06	1.79764e-06	6.67266e-07	5.92319e-07	0.371931	0.329499
accB	LEU152ASP	1.79406e-06	1.79764e-06	6.67266e-07	5.92319e-07	0.371931	0.329499
accB	LEU152PRO	1.79406e-06	1.79764e-06	6.67266e-07	5.92319e-07	0.371931	0.329499
accB	VAL140ALA	6.99683e-05	8.80842e-05	6.67266e-07	5.92319e-07	0.00953669	0.00672446
accB	VAL140TRP	0.000129172	0.000143811	1.33453e-06	5.92319e-07	0.0103314	0.00411873
accB	VAL140GLN	0.000147113	0.000151001	6.67266e-07	5.92319e-07	0.00453574	0.0039226
accB	VAL140ASP	3.58812e-06	7.19055e-06	6.67266e-07	5.92319e-07	0.185965	0.0823747
accB	VAL140PRO	0.000138143	0.000176168	2.0018e-06	5.92319e-07	0.0144908	0.00336223
accC	LEU18ALA	4.66456e-05	2.15716e-05	1.33453e-06	5.92319e-07	0.0286101	0.0274582
accC	LEU18TRP	1.97347e-05	5.39291e-06	6.67266e-07	5.92319e-07	0.0338119	0.109833
accC	LEU18GLN	1.79406e-06	1.79764e-06	6.67266e-07	5.92319e-07	0.371931	0.329499
accC	LEU18ASP	1.61465e-05	1.07858e-05	6.67266e-07	5.92319e-07	0.0413257	0.0549164
accC	LEU18PRO	1.79406e-06	1.79764e-06	6.67266e-07	5.92319e-07	0.371931	0.329499
accC	ILE67ALA	1.79406e-06	1.79764e-06	6.67266e-07	5.92319e-07	0.371931	0.329499
accC	ILE67TRP	1.79406e-06	1.79764e-06	6.67266e-07	5.92319e-07	0.371931	0.329499
accC	ILE67GLN	1.79406e-06	1.79764e-06	6.67266e-07	5.92319e-07	0.371931	0.329499
accC	ILE67ASP	1.79406e-06	1.79764e-06	6.67266e-07	5.92319e-07	0.371931	0.329499
accC	ILE67PRO	1.79406e-06	1.79764e-06	6.67266e-07	5.92319e-07	0.371931	0.329499
accC	PHE102ALA	0.000184788	0.00016718	1.33453e-06	5.92319e-07	0.00722196	0.003543
accC	PHE102TRP	0.000156083	0.000203133	6.67266e-07	5.92319e-07	0.00427507	0.00291592
accC	PHE102GLN	8.07327e-05	6.65125e-05	6.67266e-07	5.92319e-07	0.00826513	0.00890537
accC	PHE102ASP	1.79406e-06	1.79764e-06	6.67266e-07	5.92319e-07	0.371931	0.329499
accC	PHE102PRO	0.000141731	0.000116846	6.67266e-07	1.77696e-06	0.00470799	0.0152076
accC	ILE103ALA	0.000179406	0.000240883	2.0018e-06	5.92319e-07	0.0111579	0.00245895
accC	ILE103TRP	1.25584e-05	7.19055e-06	6.67266e-07	5.92319e-07	0.053133	0.0823747
accC	ILE103GLN	1.79406e-06	1.79764e-06	6.67266e-07	5.92319e-07	0.371931	0.329499
accC	ILE103ASP	3.58812e-06	1.79764e-06	6.67266e-07	5.92319e-07	0.185965	0.329499
accC	ILE103PRO	0.000143525	8.98818e-05	6.67266e-07	5.92319e-07	0.00464914	0.00658997
accC	LEU215ALA	1.79406e-06	1.79764e-06	6.67266e-07	5.92319e-07	0.371931	0.329499
accC	LEU215ASP	1.79406e-06	1.79764e-06	6.67266e-07	5.92319e-07	0.371931	0.329499
accC	LEU215PRO	1.79406e-06	1.79764e-06	6.67266e-07	5.92319e-07	0.371931	0.329499
accC	ILE389ALA	4.12634e-05	1.61787e-05	6.67266e-07	5.92319e-07	0.0161709	0.036611
accC	ILE389TRP	8.07327e-05	5.9322e-05	6.67266e-07	1.18464e-06	0.00826513	0.0199696
accC	ILE389GLN	0.000157877	6.11196e-05	1.33453e-06	5.92319e-07	0.00845298	0.00969114
accC	ILE389ASP	3.94693e-05	3.23575e-05	6.67266e-07	5.92319e-07	0.016906	0.0183055
accC	ILE389PRO	8.9703e-06	1.61787e-05	6.67266e-07	5.92319e-07	0.0743862	0.036611
accC	LEU406ALA	0.000278079	0.000242681	2.0018e-06	5.92319e-07	0.00719866	0.00244073
accC	LEU406TRP	3.0499e-05	5.57267e-05	6.67266e-07	5.92319e-07	0.0218783	0.010629
accC	LEU406GLN	9.68792e-05	4.67385e-05	6.67266e-07	5.92319e-07	0.00688761	0.012673
accC	LEU406ASP	1.97347e-05	1.79764e-05	6.67266e-07	5.92319e-07	0.0338119	0.0329499
accC	LEU406PRO	0.000120202	8.08936e-05	6.67266e-07	1.18464e-06	0.00555121	0.0146444
accC	ILE7ALA	8.9703e-06	8.98818e-06	6.67266e-07	5.92319e-07	0.0743862	0.0658997
accC	ILE7TRP	1.79406e-06	1.79764e-06	6.67266e-07	5.92319e-07	0.371931	0.329499
accC	ILE7GLN	1.79406e-06	1.79764e-06	6.67266e-07	5.92319e-07	0.371931	0.329499
accC	ILE7ASP	1.79406e-06	1.79764e-06	6.67266e-07	5.92319e-07	0.371931	0.329499
accC	ILE7PRO	1.79406e-06	1.79764e-06	6.67266e-07	5.92319e-07	0.371931	0.329499
accC	VAL240ALA	0.000340871	0.000533898	2.66907e-06	1.18464e-06	0.00783012	0.00221885
accC	VAL240TRP	0.000157877	9.70724e-05	6.67266e-07	5.92319e-07	0.00422649	0.00610183
accC	VAL240GLN	8.25268e-05	0.000156394	6.67266e-07	1.18464e-06	0.00808545	0.00757468
accC	VAL240ASP	0.00011482	4.31433e-05	6.67266e-07	5.92319e-07	0.00581142	0.0137291
accC	VAL240PRO	1.79406e-06	7.19055e-06	6.67266e-07	5.92319e-07	0.371931	0.0823747
accC	VAL335ALA	0.000631509	0.000799948	5.07122e-05	5.5678e-05	0.0803033	0.069602
accC	VAL335TRP	1.79406e-06	1.79764e-06	6.67266e-07	5.92319e-07	0.371931	0.329499
accC	VAL335GLN	5.9204e-05	1.79764e-05	2.66907e-06	5.92319e-07	0.0450825	0.0329499
accC	VAL335ASP	1.79406e-06	1.79764e-06	6.67266e-07	5.92319e-07	0.371931	0.329499
accC	VAL335PRO	1.79406e-06	1.79764e-06	6.67266e-07	5.92319e-07	0.371931	0.329499
accD	VAL110ALA	8.43208e-05	5.39291e-05	1.33453e-06	5.92319e-07	0.0158268	0.0109833
accD	VAL110TRP	0.000193758	0.000151001	1.33453e-06	5.92319e-07	0.00688761	0.0039226
accD	VAL110GLN	0.000141731	8.80842e-05	1.33453e-06	5.92319e-07	0.00941597	0.00672446
accD	VAL110ASP	0.00013276	5.75244e-05	4.0036e-06	5.92319e-07	0.0301566	0.0102968
accD	VAL110PRO	0.000109438	6.83102e-05	6.67266e-07	5.92319e-07	0.00609723	0.00867102
accD	VAL121ALA	0.000195553	9.70724e-05	6.67266e-07	5.92319e-07	0.00341221	0.00610183
accD	VAL121TRP	0.000224257	8.62866e-05	2.66907e-06	5.92319e-07	0.0119018	0.00686456
accD	VAL121GLN	0.000297814	0.000183359	6.67266e-07	1.18464e-06	0.00224055	0.00646076
accD	VAL121ASP	0.000129172	5.9322e-05	6.67266e-07	5.92319e-07	0.00516571	0.00998481
accD	VAL121PRO	1.79406e-06	1.79764e-06	6.67266e-07	5.92319e-07	0.371931	0.329499
accD	LEU156ALA	1.79406e-06	8.98818e-06	6.67266e-07	5.92319e-07	0.371931	0.0658997
accD	LEU156TRP	3.58812e-06	1.79764e-06	6.67266e-07	5.92319e-07	0.185965	0.329499
accD	LEU156GLN	1.79406e-06	1.79764e-06	6.67266e-07	5.92319e-07	0.371931	0.329499
accD	LEU156ASP	1.79406e-06	1.79764e-06	6.67266e-07	5.92319e-07	0.371931	0.329499
accD	LEU156PRO	1.79406e-06	1.79764e-06	6.67266e-07	5.92319e-07	0.371931	0.329499
accD	ILE157ALA	7.17624e-06	1.79764e-06	6.67266e-07	5.92319e-07	0.0929827	0.329499
accD	ILE157TRP	1.79406e-06	1.79764e-06	6.67266e-07	5.92319e-07	0.371931	0.329499
accD	ILE157GLN	1.79406e-06	1.79764e-06	6.67266e-07	5.92319e-07	0.371931	0.329499
accD	ILE157ASP	1.79406e-06	1.79764e-06	6.67266e-07	5.92319e-07	0.371931	0.329499
accD	ILE157PRO	1.79406e-06	1.79764e-06	6.67266e-07	5.92319e-07	0.371931	0.329499
accD	PHE159ALA	1.61465e-05	5.39291e-06	6.67266e-07	5.92319e-07	0.0413257	0.109833
accD	PHE159TRP	1.79406e-06	8.98818e-06	6.67266e-07	5.92319e-07	0.371931	0.0658997
accD	PHE159GLN	7.17624e-06	7.19055e-06	6.67266e-07	5.92319e-07	0.0929827	0.0823747
accD	PHE159ASP	5.38218e-06	1.79764e-06	6.67266e-07	5.92319e-07	0.123977	0.329499
accD	PHE159PRO	3.58812e-06	8.98818e-06	6.67266e-07	5.92319e-07	0.185965	0.0658997
accD	MET175ALA	1.79406e-06	1.79764e-06	6.67266e-07	5.92319e-07	0.371931	0.329499
accD	MET175TRP	1.79406e-06	1.79764e-06	6.67266e-07	5.92319e-07	0.371931	0.329499
accD	MET175GLN	1.79406e-06	1.79764e-06	6.67266e-07	5.92319e-07	0.371931	0.329499
accD	MET175ASP	1.79406e-06	1.79764e-06	6.67266e-07	5.92319e-07	0.371931	0.329499
accD	MET175PRO	1.79406e-06	1.79764e-06	6.67266e-07	5.92319e-07	0.371931	0.329499
accD	LEU274ALA	1.79406e-06	1.79764e-06	6.67266e-07	5.92319e-07	0.371931	0.329499
accD	LEU274TRP	1.79406e-06	1.79764e-06	6.67266e-07	5.92319e-07	0.371931	0.329499
accD	LEU274GLN	1.79406e-06	1.79764e-06	6.67266e-07	5.92319e-07	0.371931	0.329499
accD	LEU274ASP	1.79406e-06	1.79764e-06	6.67266e-07	5.92319e-07	0.371931	0.329499
accD	LEU274PRO	1.79406e-06	1.79764e-06	6.67266e-07	5.92319e-07	0.371931	0.329499
accD	VAL120ALA	0.000209905	0.000125835	6.67266e-07	5.92319e-07	0.0031789	0.00470712
accD	VAL120TRP	0.000186582	2.51669e-05	6.67266e-07	5.92319e-07	0.00357626	0.0235356
accD	VAL120GLN	0.000179406	0.000100668	1.33453e-06	5.92319e-07	0.00743862	0.0058839
accD	VAL120ASP	1.79406e-06	5.39291e-06	6.67266e-07	5.92319e-07	0.371931	0.109833
accD	VAL120PRO	1.79406e-06	1.79764e-06	6.67266e-07	5.92319e-07	0.371931	0.329499
accD	LEU198ALA	1.79406e-06	1.79764e-06	6.67266e-07	5.92319e-07	0.371931	0.329499
accD	LEU198TRP	8.9703e-06	5.39291e-06	6.67266e-07	5.92319e-07	0.0743862	0.109833
accD	LEU198GLN	3.58812e-06	1.79764e-06	6.67266e-07	5.92319e-07	0.185965	0.329499
accD	LEU198ASP	1.79406e-06	1.79764e-06	6.67266e-07	5.92319e-07	0.371931	0.329499
accD	LEU198PRO	1.79406e-06	1.79764e-06	6.67266e-07	5.92319e-07	0.371931	0.329499
accD	MET266ALA	1.79406e-06	1.79764e-06	6.67266e-07	5.92319e-07	0.371931	0.329499
accD	MET266TRP	1.79406e-06	1.79764e-06	6.67266e-07	5.92319e-07	0.371931	0.329499
accD	MET266GLN	1.79406e-06	1.79764e-06	6.67266e-07	5.92319e-07	0.371931	0.329499
accD	MET266ASP	1.79406e-06	1.79764e-06	6.67266e-07	5.92319e-07	0.371931	0.329499
accD	MET266PRO	1.79406e-06	1.79764e-06	6.67266e-07	5.92319e-07	0.371931	0.329499
acpP	LEU43ALA	1.79406e-06	1.79764e-06	6.67266e-07	5.92319e-07	0.371931	0.329499
acpP	LEU43TRP	1.79406e-06	1.79764e-06	6.67266e-07	5.92319e-07	0.371931	0.329499
acpP	LEU43GLN	3.58812e-06	1.79764e-06	6.67266e-07	5.92319e-07	0.185965	0.329499
acpP	LEU43ASP	1.79406e-06	1.79764e-06	6.67266e-07	5.92319e-07	0.371931	0.329499
acpP	LEU43PRO	1.79406e-06	1.79764e-06	6.67266e-07	5.92319e-07	0.371931	0.329499
acpP	LEU47ALA	1.61465e-05	8.98818e-06	6.67266e-07	5.92319e-07	0.0413257	0.0658997
acpP	LEU47TRP	2.33228e-05	3.41551e-05	6.67266e-07	5.92319e-07	0.0286101	0.017342
acpP	LEU47GLN	2.15287e-05	2.33693e-05	6.67266e-07	5.92319e-07	0.0309942	0.0253461
acpP	LEU47ASP	3.58812e-06	1.07858e-05	6.67266e-07	5.92319e-07	0.185965	0.0549164
acpP	LEU47PRO	7.17624e-06	3.59527e-06	6.67266e-07	5.92319e-07	0.0929827	0.164749
acpP	VAL66ALA	1.79406e-06	1.79764e-06	6.67266e-07	5.92319e-07	0.371931	0.329499
acpP	VAL66TRP	1.79406e-06	1.79764e-06	6.67266e-07	5.92319e-07	0.371931	0.329499
acpP	VAL66GLN	1.79406e-06	1.79764e-06	6.67266e-07	5.92319e-07	0.371931	0.329499
acpP	VAL66ASP	1.79406e-06	1.79764e-06	6.67266e-07	5.92319e-07	0.371931	0.329499
acpP	VAL66PRO	1.79406e-06	1.79764e-06	6.67266e-07	5.92319e-07	0.371931	0.329499
acpP	VAL44ALA	1.79406e-06	1.79764e-06	8.80792e-05	2.96159e-05	49.0949	16.4749
acpP	VAL44TRP	1.61465e-05	5.39291e-06	4.67086e-06	5.92319e-07	0.28928	0.109833
acpP	VAL44GLN	1.79406e-06	1.79764e-06	6.67266e-07	5.92319e-07	0.371931	0.329499
acpP	VAL44ASP	1.79406e-06	1.79764e-06	6.67266e-07	5.92319e-07	0.371931	0.329499
acpP	VAL44PRO	1.79406e-06	1.79764e-06	6.67266e-07	5.92319e-07	0.371931	0.329499
acpP	MET45ALA	8.9703e-06	1.07858e-05	6.67266e-07	5.92319e-07	0.0743862	0.0549164
acpP	MET45TRP	1.97347e-05	3.05598e-05	6.67266e-07	5.92319e-07	0.0338119	0.0193823
acpP	MET45GLN	3.58812e-06	5.39291e-06	6.67266e-07	5.92319e-07	0.185965	0.109833
acpP	MET45ASP	7.17624e-06	3.59527e-06	6.67266e-07	5.92319e-07	0.0929827	0.164749
acpP	MET45PRO	3.58812e-06	8.98818e-06	6.67266e-07	5.92319e-07	0.185965	0.0658997
acpS	VAL11ALA	0.000118408	0.000127632	1.46799e-05	5.92319e-07	0.123977	0.00464083
acpS	VAL11TRP	9.14971e-05	3.9548e-05	6.67266e-07	5.92319e-07	0.00729276	0.0149772
acpS	VAL11GLN	0.000392899	0.000251669	3.33633e-06	5.92319e-07	0.00849157	0.00235356
acpS	VAL11ASP	2.15287e-05	2.33693e-05	6.67266e-07	5.92319e-07	0.0309942	0.0253461
acpS	VAL11PRO	1.79406e-06	1.61787e-05	6.67266e-07	5.92319e-07	0.371931	0.036611
acpS	VAL122ALA	7.35565e-05	4.67385e-05	4.40396e-05	2.36928e-06	0.598718	0.0506921
acpS	VAL122TRP	1.79406e-06	1.79764e-06	6.67266e-07	5.92319e-07	0.371931	0.329499
acpS	VAL122GLN	1.79406e-06	1.79764e-06	6.67266e-07	5.92319e-07	0.371931	0.329499
acpS	VAL122ASP	1.79406e-06	1.79764e-06	6.67266e-07	5.92319e-07	0.371931	0.329499
acpS	VAL122PRO	1.79406e-06	1.79764e-06	6.67266e-07	5.92319e-07	0.371931	0.329499
acpS	ILE123ALA	0.000177612	0.000147406	6.0054e-06	5.92319e-07	0.0338119	0.00401828
acpS	ILE123TRP	1.79406e-06	3.59527e-06	6.67266e-07	5.92319e-07	0.371931	0.164749
acpS	ILE123GLN	1.79406e-06	1.79764e-06	6.67266e-07	5.92319e-07	0.371931	0.329499
acpS	ILE123ASP	5.38218e-06	5.39291e-06	6.67266e-07	5.92319e-07	0.123977	0.109833
acpS	ILE123PRO	1.79406e-06	1.79764e-06	6.67266e-07	5.92319e-07	0.371931	0.329499
acpS	LEU6ALA	0.000367782	0.000587827	5.33813e-05	1.77696e-06	0.145144	0.00302292
acpS	LEU6TRP	1.79406e-06	1.79764e-06	6.67266e-07	5.92319e-07	0.371931	0.329499
acpS	LEU6GLN	1.79406e-06	1.79764e-06	6.67266e-07	5.92319e-07	0.371931	0.329499
acpS	LEU6ASP	1.79406e-06	1.79764e-06	6.67266e-07	5.92319e-07	0.371931	0.329499
acpS	LEU6PRO	1.79406e-06	1.79764e-06	6.67266e-07	5.92319e-07	0.371931	0.329499
acpS	ILE10ALA	1.43525e-05	5.03338e-05	0.000206185	4.14623e-06	14.3658	0.0823747
acpS	ILE10TRP	1.07644e-05	1.9774e-05	0.000836752	0.000386784	77.7336	19.5602
acpS	ILE10GLN	7.17624e-06	7.01078e-05	0.00012945	3.25775e-05	18.0386	0.464678
acpS	ILE10ASP	1.79406e-06	1.79764e-06	6.67266e-07	5.92319e-07	0.371931	0.329499
acpS	ILE10PRO	1.79406e-06	1.79764e-06	6.67266e-07	5.92319e-07	0.371931	0.329499
acpS	LEU32ALA	1.79406e-06	1.79764e-06	3.33633e-06	4.73855e-06	1.85965	2.63599
acpS	LEU32TRP	1.79406e-06	1.79764e-06	6.67266e-07	5.92319e-07	0.371931	0.329499
acpS	LEU32GLN	1.79406e-06	1.79764e-06	3.33633e-06	5.92319e-07	1.85965	0.329499
acpS	LEU32ASP	1.79406e-06	1.79764e-06	6.67266e-07	5.92319e-07	0.371931	0.329499
acpS	LEU32PRO	1.79406e-06	1.79764e-06	6.67266e-07	5.92319e-07	0.371931	0.329499
acpS	LEU50ALA	1.79406e-06	1.79764e-06	6.67266e-07	5.92319e-07	0.371931	0.329499
acpS	LEU50ASP	1.79406e-06	1.79764e-06	6.67266e-07	5.92319e-07	0.371931	0.329499
acpS	LEU50PRO	1.79406e-06	1.79764e-06	6.67266e-07	5.92319e-07	0.371931	0.329499
acpS	VAL56ALA	1.07644e-05	8.98818e-06	6.67266e-07	5.92319e-07	0.0619885	0.0658997
acpS	VAL56TRP	1.79406e-06	1.79764e-06	6.67266e-07	5.92319e-07	0.371931	0.329499
acpS	VAL56GLN	1.25584e-05	1.25835e-05	6.67266e-07	5.92319e-07	0.053133	0.0470712
acpS	VAL56ASP	1.79406e-06	3.59527e-06	6.67266e-07	5.92319e-07	0.371931	0.164749
acpS	VAL56PRO	8.9703e-06	3.59527e-06	6.67266e-07	5.92319e-07	0.0743862	0.164749
acpS	VAL109ALA	1.79406e-06	1.79764e-06	6.67266e-07	5.92319e-07	0.371931	0.329499
acpS	VAL109TRP	1.79406e-06	1.79764e-06	6.67266e-07	5.92319e-07	0.371931	0.329499
acpS	VAL109GLN	1.79406e-06	1.79764e-06	6.67266e-07	5.92319e-07	0.371931	0.329499
acpS	VAL109ASP	1.79406e-06	1.79764e-06	6.67266e-07	5.92319e-07	0.371931	0.329499
acpS	VAL109PRO	1.79406e-06	1.79764e-06	6.67266e-07	5.92319e-07	0.371931	0.329499
acpS	ILE124ALA	3.58812e-06	5.39291e-06	6.67266e-07	5.92319e-07	0.185965	0.109833
acpS	ILE124TRP	0.000116614	0.000107858	6.67266e-07	2.96159e-06	0.00572201	0.0274582
acpS	ILE124GLN	1.79406e-06	1.79764e-06	1.06763e-05	5.92319e-06	5.95089	3.29499
acpS	ILE124ASP	1.79406e-06	1.79764e-06	6.67266e-07	5.92319e-07	0.371931	0.329499
acpS	ILE124PRO	5.38218e-06	5.39291e-06	1.33453e-06	3.55391e-06	0.247954	0.658997
adk	ILE4ALA	1.79406e-06	1.79764e-06	6.67266e-07	5.92319e-07	0.371931	0.329499
adk	ILE4TRP	1.79406e-05	3.59527e-06	6.67266e-07	5.92319e-07	0.0371931	0.164749
adk	ILE4GLN	3.76753e-05	3.59527e-05	6.67266e-07	5.92319e-07	0.017711	0.0164749
adk	ILE4ASP	1.79406e-06	1.79764e-06	6.67266e-07	5.92319e-07	0.371931	0.329499
adk	ILE4PRO	1.79406e-06	1.79764e-06	6.67266e-07	5.92319e-07	0.371931	0.329499
adk	LEU5ALA	1.79406e-06	1.79764e-06	6.67266e-07	5.92319e-07	0.371931	0.329499
adk	LEU5TRP	1.79406e-06	1.79764e-06	6.67266e-07	5.92319e-07	0.371931	0.329499
adk	LEU5GLN	1.79406e-06	1.79764e-06	6.67266e-07	5.92319e-07	0.371931	0.329499
adk	LEU5ASP	1.79406e-06	1.79764e-06	6.67266e-07	5.92319e-07	0.371931	0.329499
adk	LEU5PRO	1.79406e-06	1.79764e-06	6.67266e-07	5.92319e-07	0.371931	0.329499
adk	LEU6ALA	0.000240404	0.00026605	6.67266e-07	5.92319e-07	0.0027756	0.00222634
adk	LEU6TRP	1.79406e-06	1.79764e-06	6.67266e-07	5.92319e-07	0.371931	0.329499
adk	LEU6GLN	0.000165054	0.00012943	2.0018e-06	5.92319e-07	0.0121282	0.00457637
adk	LEU6ASP	1.79406e-06	1.79764e-06	6.67266e-07	5.92319e-07	0.371931	0.329499
adk	LEU6PRO	1.79406e-06	1.79764e-06	6.67266e-07	5.92319e-07	0.371931	0.329499
adk	LEU83ALA	1.79406e-06	1.79764e-06	6.67266e-07	5.92319e-07	0.371931	0.329499
adk	LEU83TRP	1.07644e-05	1.61787e-05	6.67266e-07	5.92319e-07	0.0619885	0.036611
adk	LEU83GLN	5.38218e-06	1.9774e-05	6.67266e-07	5.92319e-07	0.123977	0.0299544
adk	LEU83ASP	1.07644e-05	1.07858e-05	6.67266e-07	5.92319e-07	0.0619885	0.0549164
adk	LEU83PRO	3.58812e-06	5.39291e-06	6.67266e-07	5.92319e-07	0.185965	0.109833
adk	PHE86ALA	5.38218e-06	1.43811e-05	6.67266e-07	5.92319e-07	0.123977	0.0411873
adk	PHE86TRP	1.79406e-06	1.79764e-06	6.67266e-07	5.92319e-07	0.371931	0.329499
adk	PHE86GLN	3.58812e-06	3.59527e-06	6.67266e-07	5.92319e-07	0.185965	0.164749
adk	PHE86ASP	1.79406e-06	1.79764e-06	6.67266e-07	5.92319e-07	0.371931	0.329499
adk	PHE86PRO	1.79406e-06	1.79764e-06	6.67266e-07	5.92319e-07	0.371931	0.329499
adk	LEU209ALA	7.17624e-06	1.9774e-05	6.67266e-07	5.92319e-07	0.0929827	0.0299544
adk	LEU209TRP	4.12634e-05	7.01078e-05	1.33453e-06	5.92319e-07	0.0323418	0.00844868
adk	LEU209GLN	2.69109e-05	3.77504e-05	6.67266e-07	5.92319e-07	0.0247954	0.0156904
adk	LEU209ASP	1.79406e-06	1.79764e-06	6.67266e-07	5.92319e-07	0.371931	0.329499
adk	LEU209PRO	1.79406e-06	5.39291e-06	6.67266e-07	5.92319e-07	0.371931	0.109833
adk	LEU35ALA	2.33228e-05	3.23575e-05	6.67266e-07	5.92319e-07	0.0286101	0.0183055
adk	LEU35TRP	1.61465e-05	1.61787e-05	6.67266e-07	2.36928e-06	0.0413257	0.146444
adk	LEU35GLN	6.81743e-05	0.000106061	6.67266e-07	1.18464e-06	0.00978766	0.0111694
adk	LEU35ASP	1.79406e-06	1.79764e-06	6.67266e-07	5.92319e-07	0.371931	0.329499
adk	LEU35PRO	0.000100467	0.000118644	6.67266e-07	5.92319e-07	0.00664162	0.0049924
adk	MET96ALA	1.79406e-06	1.79764e-06	6.67266e-07	5.92319e-07	0.371931	0.329499
adk	MET96TRP	1.79406e-06	1.79764e-06	6.67266e-07	5.92319e-07	0.371931	0.329499
adk	MET96GLN	1.79406e-06	1.79764e-06	6.67266e-07	5.92319e-07	0.371931	0.329499
adk	MET96ASP	1.79406e-06	1.79764e-06	6.67266e-07	5.92319e-07	0.371931	0.329499
adk	MET96PRO	1.79406e-06	1.79764e-06	6.67266e-07	5.92319e-07	0.371931	0.329499
adk	PHE109ALA	0.000414428	0.000539291	4.0036e-06	5.92319e-07	0.00966054	0.00109833
adk	PHE109TRP	2.8705e-05	3.9548e-05	3.33633e-06	5.92319e-07	0.116228	0.0149772
adk	PHE109GLN	0.000355224	0.00036492	2.66907e-06	5.92319e-07	0.00751376	0.00162315
adk	PHE109ASP	1.79406e-06	1.79764e-06	6.67266e-07	1.18464e-06	0.371931	0.658997
adk	PHE109PRO	7.71446e-05	3.59527e-06	1.33453e-06	5.92319e-07	0.0172991	0.164749
adk	LEU178ALA	2.51168e-05	3.05598e-05	6.67266e-07	5.92319e-07	0.0265665	0.0193823
adk	LEU178TRP	1.07644e-05	1.07858e-05	6.67266e-07	5.92319e-07	0.0619885	0.0549164
adk	LEU178GLN	1.25584e-05	1.07858e-05	6.67266e-07	5.92319e-07	0.053133	0.0549164
adk	LEU178ASP	1.79406e-06	1.79764e-06	6.67266e-07	5.92319e-07	0.371931	0.329499
adk	LEU178PRO	3.58812e-06	7.19055e-06	6.67266e-07	5.92319e-07	0.185965	0.0823747
argA	VAL62ALA	0.000226052	0.000237288	4.0036e-06	2.96159e-06	0.017711	0.012481
argA	VAL62TRP	1.79406e-06	1.79764e-06	6.67266e-07	5.92319e-07	0.371931	0.329499
argA	VAL62GLN	0.00024758	0.000233693	1.33453e-06	4.14623e-06	0.0053903	0.0177422
argA	VAL62ASP	1.79406e-06	3.59527e-06	6.0054e-06	1.77696e-06	3.34738	0.494248
argA	VAL62PRO	6.27921e-05	1.79764e-06	7.33993e-06	1.18464e-06	0.116893	0.658997
argA	VAL60ALA	0.000163259	0.000154597	8.0072e-06	2.36928e-06	0.0490458	0.0153255
argA	VAL60TRP	1.79406e-06	1.79764e-06	5.33813e-06	5.33087e-06	2.97545	2.96549
argA	VAL60GLN	0.000191964	7.19055e-06	6.67266e-07	1.18464e-06	0.00347599	0.164749
argA	VAL60ASP	1.79406e-06	3.59527e-06	4.67086e-06	3.55391e-06	2.60352	0.988496
argA	VAL60PRO	0.000265521	0.000165383	4.0036e-06	5.92319e-07	0.0150783	0.00358151
argA	MET363ALA	1.79406e-06	1.79764e-06	6.67266e-07	5.92319e-07	0.371931	0.329499
argA	MET363TRP	1.79406e-06	1.79764e-06	6.67266e-07	5.92319e-07	0.371931	0.329499
argA	MET363GLN	1.79406e-06	1.79764e-06	6.67266e-07	5.92319e-07	0.371931	0.329499
argA	MET363ASP	1.79406e-06	1.79764e-06	6.67266e-07	5.92319e-07	0.371931	0.329499
argA	MET363PRO	1.79406e-06	1.79764e-06	6.67266e-07	5.92319e-07	0.371931	0.329499
argA	LEU400ALA	2.8705e-05	1.43811e-05	1.26781e-05	5.92319e-07	0.441668	0.0411873
argA	LEU400TRP	1.79406e-06	1.79764e-06	6.67266e-07	5.92319e-07	0.371931	0.329499
argA	LEU400GLN	7.35565e-05	9.34771e-05	6.67266e-07	5.92319e-07	0.00907149	0.00633651
argA	LEU400ASP	1.79406e-06	1.79764e-06	3.33633e-06	5.92319e-07	1.85965	0.329499
argA	LEU400PRO	2.69109e-05	4.13456e-05	6.67266e-07	5.92319e-07	0.0247954	0.014326
argA	MET439ALA	8.79089e-05	7.19055e-06	1.33453e-06	5.92319e-07	0.0151809	0.0823747
argA	MET439TRP	0.000186582	0.000176168	7.2732e-05	3.55391e-06	0.389812	0.0201734
argA	MET439GLN	1.97347e-05	1.79764e-06	6.67266e-07	5.92319e-07	0.0338119	0.329499
argA	MET439ASP	1.79406e-06	1.79764e-06	6.67266e-07	5.92319e-07	0.371931	0.329499
argA	MET439PRO	1.79406e-06	1.79764e-06	2.66907e-06	5.92319e-07	1.48772	0.329499
argA	LEU59ALA	0.000161465	0.000194145	2.0018e-06	1.18464e-06	0.0123977	0.00610183
argA	LEU59TRP	7.17624e-05	0.000133025	6.67266e-07	1.18464e-06	0.00929827	0.00890537
argA	LEU59GLN	9.86733e-05	0.000100668	6.67266e-07	1.18464e-06	0.00676238	0.0117678
argA	LEU59ASP	7.17624e-06	1.79764e-06	3.33633e-06	1.18464e-06	0.464914	0.658997
argA	LEU59PRO	0.000186582	0.000204931	6.67266e-07	2.36928e-06	0.00357626	0.0115614
argA	MET173ALA	0.000163259	0.000192347	2.0018e-06	1.18464e-06	0.0122615	0.00615885
argA	MET173TRP	1.79406e-06	1.79764e-06	2.0018e-06	5.92319e-07	1.11579	0.329499
argA	MET173GLN	0.000226052	0.000183359	6.67266e-07	3.55391e-06	0.00295183	0.0193823
argA	MET173ASP	6.45862e-05	1.79764e-06	4.0036e-06	5.92319e-07	0.0619885	0.329499
argA	MET173PRO	0.000240404	5.39291e-06	2.66907e-06	2.36928e-06	0.0111024	0.439332
argA	VAL399ALA	4.66456e-05	4.85362e-05	6.67266e-07	1.18464e-06	0.014305	0.0244073
argA	VAL399TRP	5.38218e-06	1.79764e-06	6.67266e-07	5.92319e-07	0.123977	0.329499
argA	VAL399GLN	2.15287e-05	4.13456e-05	6.67266e-07	5.92319e-07	0.0309942	0.014326
argA	VAL399ASP	2.69109e-05	3.77504e-05	6.67266e-07	1.77696e-06	0.0247954	0.0470712
argA	VAL399PRO	1.61465e-05	3.23575e-05	6.67266e-07	5.92319e-07	0.0413257	0.0183055
argA	LEU172ALA	7.71446e-05	6.11196e-05	1.33453e-06	5.92319e-07	0.0172991	0.00969114
argA	LEU172TRP	1.79406e-06	1.79764e-06	3.33633e-06	2.36928e-06	1.85965	1.31799
argA	LEU172GLN	0.000120202	1.25835e-05	2.66907e-06	5.92319e-07	0.0222048	0.0470712
argA	LEU172ASP	1.79406e-06	1.79764e-06	6.67266e-07	1.77696e-06	0.371931	0.988496
argA	LEU172PRO	1.79406e-06	1.79764e-06	2.0018e-06	5.92319e-07	1.11579	0.329499
argA	PHE208ALA	1.79406e-06	1.79764e-06	6.67266e-07	5.92319e-07	0.371931	0.329499
argA	PHE208TRP	5.38218e-06	1.79764e-06	6.67266e-07	5.92319e-07	0.123977	0.329499
argA	PHE208GLN	1.79406e-06	1.79764e-06	6.67266e-07	5.92319e-07	0.371931	0.329499
argA	PHE208ASP	1.79406e-06	1.79764e-06	6.67266e-07	5.92319e-07	0.371931	0.329499
argA	PHE208PRO	1.79406e-06	1.79764e-06	6.67266e-07	5.92319e-07	0.371931	0.329499
argB	LEU179ALA	1.79406e-06	1.79764e-06	6.67266e-07	5.92319e-07	0.371931	0.329499
argB	LEU179TRP	1.79406e-06	1.79764e-06	6.67266e-07	5.92319e-07	0.371931	0.329499
argB	LEU179GLN	1.79406e-06	1.79764e-06	6.67266e-07	5.92319e-07	0.371931	0.329499
argB	LEU179ASP	1.79406e-06	1.79764e-06	6.67266e-07	5.92319e-07	0.371931	0.329499
argB	LEU179PRO	1.79406e-06	1.79764e-06	6.67266e-07	5.92319e-07	0.371931	0.329499
argB	VAL145ALA	1.79406e-06	1.79764e-06	6.67266e-07	5.92319e-07	0.371931	0.329499
argB	VAL145TRP	1.79406e-06	1.79764e-06	6.67266e-07	5.92319e-07	0.371931	0.329499
argB	VAL145GLN	1.79406e-06	1.79764e-06	6.67266e-07	5.92319e-07	0.371931	0.329499
argB	VAL145ASP	1.79406e-06	1.79764e-06	6.67266e-07	5.92319e-07	0.371931	0.329499
argB	VAL145PRO	1.79406e-06	1.79764e-06	6.67266e-07	5.92319e-07	0.371931	0.329499
argB	LEU178ALA	2.15287e-05	1.07858e-05	1.33453e-06	5.92319e-07	0.0619885	0.0549164
argB	LEU178TRP	2.15287e-05	1.61787e-05	6.67266e-07	5.92319e-07	0.0309942	0.036611
argB	LEU178GLN	1.79406e-06	5.39291e-06	6.67266e-07	5.92319e-07	0.371931	0.109833
argB	LEU178ASP	1.79406e-06	1.79764e-06	6.67266e-07	5.92319e-07	0.371931	0.329499
argB	LEU178PRO	8.9703e-06	7.19055e-06	6.67266e-07	5.92319e-07	0.0743862	0.0823747
argB	ILE177ALA	1.43525e-05	1.43811e-05	6.67266e-07	5.92319e-07	0.0464914	0.0411873
argB	ILE177TRP	3.58812e-06	1.79764e-06	6.67266e-07	5.92319e-07	0.185965	0.329499
argB	ILE177GLN	7.17624e-06	3.59527e-06	6.67266e-07	5.92319e-07	0.0929827	0.164749
argB	ILE177ASP	7.17624e-06	3.59527e-06	6.67266e-07	5.92319e-07	0.0929827	0.164749
argB	ILE177PRO	1.79406e-06	1.79764e-06	6.67266e-07	5.92319e-07	0.371931	0.329499
argB	ILE76ALA	1.79406e-06	1.79764e-06	6.67266e-07	5.92319e-07	0.371931	0.329499
argB	ILE76TRP	1.79406e-06	1.79764e-06	6.67266e-07	5.92319e-07	0.371931	0.329499
argB	ILE76GLN	1.79406e-06	1.79764e-06	6.67266e-07	5.92319e-07	0.371931	0.329499
argB	ILE76ASP	1.79406e-06	1.79764e-06	6.67266e-07	5.92319e-07	0.371931	0.329499
argB	ILE76PRO	1.79406e-06	1.79764e-06	6.67266e-07	5.92319e-07	0.371931	0.329499
argB	LEU104ALA	1.79406e-06	1.79764e-06	6.67266e-07	5.92319e-07	0.371931	0.329499
argB	LEU104TRP	1.79406e-06	1.79764e-06	6.67266e-07	5.92319e-07	0.371931	0.329499
argB	LEU104GLN	1.79406e-06	1.79764e-06	6.67266e-07	5.92319e-07	0.371931	0.329499
argB	LEU104ASP	1.79406e-06	1.79764e-06	6.67266e-07	5.92319e-07	0.371931	0.329499
argB	LEU104PRO	1.79406e-06	1.79764e-06	6.67266e-07	5.92319e-07	0.371931	0.329499
argB	VAL48ALA	1.79406e-06	1.79764e-06	6.67266e-07	5.92319e-07	0.371931	0.329499
argB	VAL48ASP	1.79406e-06	1.79764e-06	6.67266e-07	5.92319e-07	0.371931	0.329499
argB	VAL48PRO	1.79406e-06	1.79764e-06	6.67266e-07	5.92319e-07	0.371931	0.329499
argB	VAL41ALA	1.79406e-06	1.79764e-06	6.67266e-07	5.92319e-07	0.371931	0.329499
argB	VAL41TRP	1.79406e-06	1.79764e-06	6.67266e-07	5.92319e-07	0.371931	0.329499
argB	VAL41GLN	1.79406e-06	1.79764e-06	6.67266e-07	5.92319e-07	0.371931	0.329499
argB	VAL41ASP	1.79406e-06	1.79764e-06	6.67266e-07	5.92319e-07	0.371931	0.329499
argB	VAL41PRO	1.79406e-06	1.79764e-06	6.67266e-07	5.92319e-07	0.371931	0.329499
argB	PHE247ALA	3.58812e-06	1.79764e-06	6.67266e-07	5.92319e-07	0.185965	0.329499
argB	PHE247TRP	5.38218e-06	1.79764e-06	6.67266e-07	5.92319e-07	0.123977	0.329499
argB	PHE247GLN	3.58812e-06	1.79764e-06	6.67266e-07	5.92319e-07	0.185965	0.329499
argB	PHE247ASP	1.79406e-06	5.39291e-06	6.67266e-07	5.92319e-07	0.371931	0.109833
argB	PHE247PRO	1.43525e-05	1.79764e-06	6.67266e-07	5.92319e-07	0.0464914	0.329499
argB	ILE40ALA	1.79406e-06	1.79764e-06	6.67266e-07	5.92319e-07	0.371931	0.329499
argB	ILE40TRP	1.79406e-06	1.79764e-06	6.67266e-07	5.92319e-07	0.371931	0.329499
argB	ILE40GLN	1.79406e-06	1.79764e-06	6.67266e-07	5.92319e-07	0.371931	0.329499
argB	ILE40ASP	1.79406e-06	1.79764e-06	6.67266e-07	5.92319e-07	0.371931	0.329499
argB	ILE40PRO	1.79406e-06	1.79764e-06	6.67266e-07	5.92319e-07	0.371931	0.329499
argC	VAL151ALA	0.000116614	0.000102465	2.66907e-06	5.92319e-07	0.0228881	0.00578068
argC	VAL151TRP	1.79406e-06	1.79764e-06	1.33453e-06	5.92319e-07	0.743862	0.329499
argC	VAL151GLN	5.56159e-05	7.37031e-05	6.67266e-07	5.92319e-07	0.0119978	0.00803655
argC	VAL151ASP	2.8705e-05	1.79764e-06	6.67266e-07	5.92319e-07	0.0232457	0.329499
argC	VAL151PRO	1.79406e-06	1.79764e-06	2.66907e-06	5.92319e-07	1.48772	0.329499
argC	LEU78ALA	1.79406e-06	1.79764e-06	6.67266e-07	5.92319e-07	0.371931	0.329499
argC	LEU78TRP	1.79406e-06	1.79764e-06	2.66907e-06	5.92319e-07	1.48772	0.329499
argC	LEU78GLN	3.58812e-06	3.59527e-06	6.67266e-07	5.92319e-07	0.185965	0.164749
argC	LEU78ASP	1.79406e-06	1.79764e-06	6.67266e-07	5.92319e-07	0.371931	0.329499
argC	LEU78PRO	1.79406e-06	1.79764e-06	6.67266e-07	5.92319e-07	0.371931	0.329499
argC	ILE149ALA	0.000100467	7.55007e-05	3.33633e-06	1.18464e-06	0.0332081	0.0156904
argC	ILE149TRP	9.68792e-05	0.000138418	2.66907e-06	1.18464e-06	0.0275504	0.00855841
argC	ILE149GLN	2.51168e-05	3.59527e-06	1.33453e-06	1.18464e-06	0.053133	0.329499
argC	ILE149ASP	1.79406e-06	1.79764e-06	6.67266e-07	1.18464e-06	0.371931	0.658997
argC	ILE149PRO	1.79406e-06	1.79764e-06	6.67266e-07	5.92319e-07	0.371931	0.329499
argC	VAL75ALA	3.0499e-05	2.33693e-05	6.67266e-07	5.92319e-07	0.0218783	0.0253461
argC	VAL75TRP	7.17624e-06	1.79764e-06	6.67266e-07	5.92319e-07	0.0929827	0.329499
argC	VAL75GLN	2.15287e-05	2.69645e-05	6.67266e-07	5.92319e-07	0.0309942	0.0219666
argC	VAL75ASP	3.58812e-05	2.87622e-05	6.67266e-07	5.92319e-07	0.0185965	0.0205937
argC	VAL75PRO	6.0998e-05	4.85362e-05	6.67266e-07	1.77696e-06	0.0109391	0.036611
argC	PHE77ALA	4.30574e-05	1.9774e-05	2.0018e-06	5.92319e-07	0.0464914	0.0299544
argC	PHE77TRP	3.58812e-05	3.41551e-05	1.33453e-06	5.92319e-07	0.0371931	0.017342
argC	PHE77GLN	0.00010585	7.37031e-05	6.67266e-07	1.77696e-06	0.00630391	0.0241097
argC	PHE77ASP	3.58812e-06	1.9774e-05	6.67266e-07	5.92319e-07	0.185965	0.0299544
argC	PHE77PRO	1.79406e-06	1.79764e-06	1.33453e-06	5.92319e-07	0.743862	0.329499
argC	ILE180ALA	0.000252962	8.44889e-05	2.0018e-06	5.92319e-07	0.00791342	0.00701061
argC	ILE180TRP	1.43525e-05	1.61787e-05	3.33633e-06	2.36928e-06	0.232457	0.146444
argC	ILE180GLN	1.79406e-06	1.79764e-06	8.67446e-06	2.36928e-06	4.8351	1.31799
argC	ILE180ASP	1.79406e-06	3.59527e-06	1.33453e-06	3.55391e-06	0.743862	0.988496
argC	ILE180PRO	5.38218e-06	3.59527e-06	3.33633e-06	5.33087e-06	0.619885	1.48274
argC	VAL76ALA	4.66456e-05	6.11196e-05	6.67266e-07	5.92319e-07	0.014305	0.00969114
argC	VAL76TRP	2.69109e-05	1.9774e-05	1.33453e-06	1.18464e-06	0.0495908	0.0599088
argC	VAL76GLN	3.94693e-05	5.21315e-05	2.0018e-06	5.92319e-07	0.0507179	0.011362
argC	VAL76ASP	3.58812e-05	1.79764e-05	6.67266e-07	5.92319e-07	0.0185965	0.0329499
argC	VAL76PRO	3.22931e-05	1.79764e-05	6.67266e-07	5.92319e-07	0.0206628	0.0329499
argC	PHE100ALA	1.79406e-06	1.79764e-06	6.67266e-07	5.92319e-07	0.371931	0.329499
argC	PHE100TRP	1.79406e-06	1.79764e-06	6.67266e-07	5.92319e-07	0.371931	0.329499
argC	PHE100GLN	1.79406e-06	1.79764e-06	6.67266e-07	5.92319e-07	0.371931	0.329499
argC	PHE100ASP	1.79406e-06	1.79764e-06	6.67266e-07	5.92319e-07	0.371931	0.329499
argC	PHE100PRO	1.79406e-06	1.79764e-06	6.67266e-07	5.92319e-07	0.371931	0.329499
argC	ILE302ALA	0.000184788	0.00016718	6.67266e-07	5.92319e-07	0.00361098	0.003543
argC	ILE302TRP	3.40871e-05	5.57267e-05	6.67266e-07	5.92319e-07	0.0195753	0.010629
argC	ILE302GLN	0.000107644	0.000106061	6.67266e-07	5.92319e-07	0.00619885	0.00558472
argC	ILE302ASP	4.30574e-05	3.41551e-05	6.67266e-07	5.92319e-07	0.0154971	0.017342
argC	ILE302PRO	5.02337e-05	1.9774e-05	6.67266e-07	5.92319e-07	0.0132832	0.0299544
argC	VAL99ALA	0.000922147	0.000938366	1.06763e-05	5.92319e-06	0.0115776	0.00631223
argC	VAL99TRP	3.58812e-06	3.59527e-06	2.0018e-06	5.92319e-07	0.557896	0.164749
argC	VAL99GLN	0.00104414	0.000823318	3.46978e-05	4.14623e-06	0.0332309	0.00503601
argC	VAL99ASP	0.00035343	0.000109656	6.67266e-06	8.29246e-06	0.0188797	0.0756226
argC	VAL99PRO	0.00127916	0.00109296	3.20288e-05	1.18464e-05	0.0250388	0.0108388
argE	LEU39ALA	0.000145319	0.000145609	2.0018e-06	5.92319e-07	0.0137752	0.00406788
argE	LEU39TRP	0.00012379	0.000111453	6.67266e-07	2.36928e-06	0.0053903	0.021258
argE	LEU39GLN	0.000168642	0.000168978	3.33633e-06	5.92319e-07	0.0197836	0.0035053
argE	LEU39ASP	0.000154289	0.00015999	6.67266e-07	1.18464e-06	0.00432478	0.00740446
argE	LEU39PRO	0.00013276	0.000168978	1.33453e-06	5.92319e-07	0.0100522	0.0035053
argE	LEU77ALA	1.43525e-05	5.39291e-06	6.67266e-07	5.92319e-07	0.0464914	0.109833
argE	LEU77TRP	1.79406e-05	5.39291e-06	6.67266e-07	5.92319e-07	0.0371931	0.109833
argE	LEU77GLN	1.25584e-05	7.19055e-06	1.33453e-06	5.92319e-07	0.106266	0.0823747
argE	LEU77ASP	1.79406e-06	8.98818e-06	6.67266e-07	5.92319e-07	0.371931	0.0658997
argE	LEU77PRO	3.58812e-06	1.79764e-06	2.0018e-06	5.92319e-07	0.557896	0.329499
argE	PHE119ALA	1.61465e-05	8.98818e-06	6.67266e-07	5.92319e-07	0.0413257	0.0658997
argE	PHE119TRP	5.38218e-06	3.59527e-06	6.67266e-07	5.92319e-07	0.123977	0.164749
argE	PHE119GLN	8.9703e-06	3.23575e-05	6.67266e-07	5.92319e-07	0.0743862	0.0183055
argE	PHE119ASP	3.58812e-06	1.43811e-05	6.67266e-07	5.92319e-07	0.185965	0.0411873
argE	PHE119PRO	7.17624e-06	3.77504e-05	6.67266e-07	5.92319e-07	0.0929827	0.0156904
argE	ILE120ALA	8.9703e-06	1.79764e-06	6.67266e-07	5.92319e-07	0.0743862	0.329499
argE	ILE120TRP	1.79406e-06	5.39291e-06	6.67266e-07	5.92319e-07	0.371931	0.109833
argE	ILE120GLN	1.79406e-06	8.98818e-06	6.67266e-07	5.92319e-07	0.371931	0.0658997
argE	ILE120ASP	1.25584e-05	5.39291e-06	6.67266e-07	5.92319e-07	0.053133	0.109833
argE	ILE120PRO	8.9703e-06	3.59527e-06	6.67266e-07	5.92319e-07	0.0743862	0.164749
argE	ILE167ALA	0.000261933	0.000372111	2.0018e-06	1.77696e-06	0.00764242	0.00477534
argE	ILE167TRP	3.58812e-06	5.39291e-06	4.0036e-06	1.18464e-06	1.11579	0.219666
argE	ILE167GLN	0.000278079	0.00032717	7.33993e-06	2.96159e-06	0.0263951	0.00905216
argE	ILE167ASP	1.79406e-06	1.79764e-06	2.66907e-06	1.77696e-06	1.48772	0.988496
argE	ILE167PRO	1.79406e-06	1.79764e-06	2.66907e-06	1.77696e-06	1.48772	0.988496
argE	MET209ALA	1.25584e-05	3.05598e-05	6.67266e-07	5.92319e-07	0.053133	0.0193823
argE	MET209TRP	3.76753e-05	4.49409e-05	6.67266e-07	5.92319e-07	0.017711	0.0131799
argE	MET209GLN	6.99683e-05	4.85362e-05	6.67266e-07	5.92319e-07	0.00953669	0.0122037
argE	MET209ASP	8.9703e-06	1.79764e-06	6.67266e-07	5.92319e-07	0.0743862	0.329499
argE	MET209PRO	8.9703e-06	5.39291e-06	6.67266e-07	5.92319e-07	0.0743862	0.109833
argE	ILE216ALA	0.000147113	0.000204931	6.67266e-07	1.18464e-06	0.00453574	0.00578068
argE	ILE216TRP	8.9703e-06	1.25835e-05	6.67266e-07	5.92319e-07	0.0743862	0.0470712
argE	ILE216GLN	1.79406e-06	1.79764e-06	6.67266e-07	5.92319e-07	0.371931	0.329499
argE	ILE216ASP	1.79406e-06	1.79764e-06	6.67266e-07	5.92319e-07	0.371931	0.329499
argE	ILE216PRO	1.79406e-06	3.59527e-06	1.33453e-06	1.77696e-06	0.743862	0.494248
argE	VAL314ALA	6.63802e-05	6.11196e-05	6.67266e-07	5.92319e-07	0.0100522	0.00969114
argE	VAL314TRP	0.000161465	0.000192347	2.0018e-06	1.18464e-06	0.0123977	0.00615885
argE	VAL314GLN	9.14971e-05	0.00012943	6.67266e-07	1.18464e-06	0.00729276	0.00915274
argE	VAL314ASP	8.07327e-05	0.000104263	6.67266e-07	5.92319e-07	0.00826513	0.00568101
argE	VAL314PRO	0.000150701	0.000161787	1.33453e-06	1.77696e-06	0.0088555	0.0109833
argE	VAL317ALA	0.000147113	0.000168978	6.67266e-07	5.92319e-07	0.00453574	0.0035053
argE	VAL317TRP	8.25268e-05	8.62866e-05	6.67266e-07	5.92319e-07	0.00808545	0.00686456
argE	VAL317GLN	3.0499e-05	8.98818e-06	6.67266e-07	5.92319e-07	0.0218783	0.0658997
argE	VAL317ASP	5.38218e-06	5.39291e-06	6.67266e-07	5.92319e-07	0.123977	0.109833
argE	VAL317PRO	8.07327e-05	6.47149e-05	6.67266e-07	5.92319e-07	0.00826513	0.00915274
argE	VAL328ALA	0.00012379	0.000147406	2.0018e-06	5.92319e-07	0.0161709	0.00401828
argE	VAL328TRP	2.8705e-05	3.41551e-05	1.33453e-06	5.92319e-07	0.0464914	0.017342
argE	VAL328GLN	0.000166848	0.000213919	1.33453e-06	5.92319e-07	0.00799851	0.0027689
argE	VAL328ASP	6.27921e-05	0.000140216	1.33453e-06	5.92319e-07	0.0212532	0.00422434
argE	VAL328PRO	0.000251168	0.000325372	1.33453e-06	3.55391e-06	0.0053133	0.0109226
argG	LEU114ALA	0.000303196	0.000415254	2.0018e-06	5.92319e-07	0.00660232	0.0014264
argG	LEU114TRP	6.27921e-05	6.29173e-05	3.33633e-05	2.96159e-06	0.53133	0.0470712
argG	LEU114GLN	0.00013276	8.08936e-05	5.93867e-05	2.36928e-06	0.447322	0.0292888
argG	LEU114ASP	1.79406e-06	1.79764e-06	5.33813e-06	5.92319e-07	2.97545	0.329499
argG	LEU114PRO	3.58812e-06	1.79764e-06	2.66907e-06	1.18464e-06	0.743862	0.658997
argG	VAL115ALA	0.000421604	0.000517719	4.67086e-06	2.96159e-06	0.0110788	0.00572046
argG	VAL115TRP	1.79406e-06	1.79764e-06	3.33633e-06	5.92319e-07	1.85965	0.329499
argG	VAL115GLN	4.48515e-05	1.43811e-05	0.000104094	6.51551e-06	2.32085	0.453061
argG	VAL115ASP	1.79406e-06	1.79764e-06	1.33453e-06	5.92319e-07	0.743862	0.329499
argG	VAL115PRO	0.000310372	0.000382897	2.0018e-06	1.18464e-06	0.00644967	0.00309388
argG	TRP126ALA	1.79406e-06	1.79764e-06	6.67266e-07	5.92319e-07	0.371931	0.329499
argG	TRP126ASP	1.79406e-06	1.79764e-06	6.67266e-07	5.92319e-07	0.371931	0.329499
argG	TRP126PRO	1.79406e-06	1.79764e-06	6.67266e-07	5.92319e-07	0.371931	0.329499
argG	MET261ALA	6.63802e-05	5.39291e-05	6.67266e-07	5.92319e-07	0.0100522	0.0109833
argG	MET261TRP	0.000120202	0.000185157	6.67266e-07	5.92319e-07	0.00555121	0.00319902
argG	MET261GLN	7.89386e-05	0.000115049	1.33453e-06	5.92319e-07	0.016906	0.00514842
argG	MET261ASP	3.58812e-05	2.15716e-05	6.67266e-07	5.92319e-07	0.0185965	0.0274582
argG	MET261PRO	4.84396e-05	3.9548e-05	6.67266e-07	5.92319e-07	0.0137752	0.0149772
argG	LEU299ALA	1.79406e-06	1.79764e-06	6.67266e-07	5.92319e-07	0.371931	0.329499
argG	LEU299TRP	1.79406e-06	1.79764e-06	6.67266e-07	5.92319e-07	0.371931	0.329499
argG	LEU299GLN	1.79406e-06	1.79764e-06	6.67266e-07	5.92319e-07	0.371931	0.329499
argG	LEU299ASP	1.79406e-06	1.79764e-06	6.67266e-07	5.92319e-07	0.371931	0.329499
argG	LEU299PRO	1.79406e-06	1.79764e-06	6.67266e-07	5.92319e-07	0.371931	0.329499
argG	LEU300ALA	1.79406e-06	1.61787e-05	6.67266e-07	5.92319e-07	0.371931	0.036611
argG	LEU300TRP	5.38218e-06	3.59527e-06	6.67266e-07	5.92319e-07	0.123977	0.164749
argG	LEU300GLN	8.9703e-06	1.25835e-05	6.67266e-07	5.92319e-07	0.0743862	0.0470712
argG	LEU300ASP	5.38218e-06	5.39291e-06	6.67266e-07	5.92319e-07	0.123977	0.109833
argG	LEU300PRO	1.79406e-06	3.59527e-06	6.67266e-07	5.92319e-07	0.371931	0.164749
argG	LEU45ALA	7.17624e-05	0.000116846	6.67266e-07	5.92319e-07	0.00929827	0.00506921
argG	LEU45TRP	1.79406e-06	1.79764e-06	1.0009e-05	5.92319e-07	5.57896	0.329499
argG	LEU45GLN	9.50852e-05	0.000104263	1.33453e-06	1.18464e-06	0.0140351	0.011362
argG	LEU45ASP	1.79406e-06	1.79764e-06	6.67266e-07	5.92319e-07	0.371931	0.329499
argG	LEU45PRO	1.79406e-06	1.79764e-06	6.67266e-07	5.92319e-07	0.371931	0.329499
argG	LEU249ALA	3.58812e-06	5.39291e-06	6.67266e-07	5.92319e-07	0.185965	0.109833
argG	LEU249TRP	1.79406e-06	3.59527e-06	6.67266e-07	5.92319e-07	0.371931	0.164749
argG	LEU249GLN	5.38218e-06	3.59527e-06	6.67266e-07	5.92319e-07	0.123977	0.164749
argG	LEU249ASP	1.79406e-06	1.79764e-06	6.67266e-07	5.92319e-07	0.371931	0.329499
argG	LEU249PRO	1.79406e-06	1.79764e-06	6.67266e-07	5.92319e-07	0.371931	0.329499
argG	VAL360ALA	1.79406e-06	1.79764e-06	6.67266e-07	5.92319e-07	0.371931	0.329499
argG	VAL360TRP	1.79406e-06	1.79764e-06	6.67266e-07	5.92319e-07	0.371931	0.329499
argG	VAL360GLN	1.79406e-06	1.79764e-06	6.67266e-07	5.92319e-07	0.371931	0.329499
argG	VAL360ASP	1.79406e-06	1.79764e-06	6.67266e-07	5.92319e-07	0.371931	0.329499
argG	VAL360PRO	1.79406e-06	1.79764e-06	6.67266e-07	5.92319e-07	0.371931	0.329499
argG	LEU364ALA	2.15287e-05	2.33693e-05	6.67266e-07	5.92319e-07	0.0309942	0.0253461
argG	LEU364TRP	3.58812e-06	1.79764e-06	6.67266e-07	5.92319e-07	0.185965	0.329499
argG	LEU364GLN	4.66456e-05	3.23575e-05	6.67266e-07	5.92319e-07	0.014305	0.0183055
argG	LEU364ASP	1.79406e-06	1.79764e-06	6.67266e-07	5.92319e-07	0.371931	0.329499
argG	LEU364PRO	2.33228e-05	8.98818e-06	6.67266e-07	5.92319e-07	0.0286101	0.0658997
argH	LEU239ALA	1.61465e-05	3.05598e-05	6.67266e-07	5.92319e-07	0.0413257	0.0193823
argH	LEU239TRP	8.9703e-06	1.79764e-06	6.67266e-07	5.92319e-07	0.0743862	0.329499
argH	LEU239GLN	1.61465e-05	8.98818e-06	6.67266e-07	5.92319e-07	0.0413257	0.0658997
argH	LEU239ASP	2.51168e-05	7.19055e-06	6.67266e-07	5.92319e-07	0.0265665	0.0823747
argH	LEU239PRO	1.25584e-05	8.98818e-06	1.33453e-06	5.92319e-07	0.106266	0.0658997
argH	MET246ALA	1.79406e-06	1.79764e-06	6.67266e-07	5.92319e-07	0.371931	0.329499
argH	MET246TRP	3.58812e-06	7.19055e-06	6.67266e-07	5.92319e-07	0.185965	0.0823747
argH	MET246GLN	4.12634e-05	3.23575e-05	6.67266e-07	5.92319e-07	0.0161709	0.0183055
argH	MET246ASP	1.79406e-06	1.79764e-06	6.67266e-07	1.77696e-06	0.371931	0.988496
argH	MET246PRO	1.79406e-06	1.79764e-06	6.67266e-07	5.92319e-07	0.371931	0.329499
argH	PHE252ALA	1.79406e-06	3.59527e-06	6.67266e-07	5.92319e-07	0.371931	0.164749
argH	PHE252TRP	3.58812e-06	7.19055e-06	6.67266e-07	5.92319e-07	0.185965	0.0823747
argH	PHE252GLN	8.9703e-06	1.07858e-05	6.67266e-07	5.92319e-07	0.0743862	0.0549164
argH	PHE252ASP	1.25584e-05	1.79764e-06	6.67266e-07	5.92319e-07	0.053133	0.329499
argH	PHE252PRO	1.25584e-05	3.59527e-06	6.67266e-07	5.92319e-07	0.053133	0.164749
argH	PHE259ALA	3.40871e-05	2.69645e-05	6.67266e-07	5.92319e-07	0.0195753	0.0219666
argH	PHE259TRP	2.33228e-05	2.87622e-05	6.67266e-07	5.92319e-07	0.0286101	0.0205937
argH	PHE259GLN	3.76753e-05	4.85362e-05	2.0018e-06	5.92319e-07	0.053133	0.0122037
argH	PHE259ASP	3.94693e-05	6.83102e-05	6.67266e-07	5.92319e-07	0.016906	0.00867102
argH	PHE259PRO	1.79406e-06	1.79764e-06	6.67266e-07	1.18464e-06	0.371931	0.658997
argH	VAL267ALA	1.79406e-06	1.79764e-06	6.67266e-07	5.92319e-07	0.371931	0.329499
argH	VAL267TRP	3.58812e-06	3.59527e-06	6.67266e-07	5.92319e-07	0.185965	0.164749
argH	VAL267GLN	1.79406e-06	3.59527e-06	6.67266e-07	5.92319e-07	0.371931	0.164749
argH	VAL267ASP	1.79406e-06	1.79764e-06	6.67266e-07	5.92319e-07	0.371931	0.329499
argH	VAL267PRO	1.79406e-06	1.79764e-06	6.67266e-07	5.92319e-07	0.371931	0.329499
argH	LEU332ALA	1.79406e-06	1.79764e-06	6.67266e-07	5.92319e-07	0.371931	0.329499
argH	LEU332TRP	1.79406e-06	1.79764e-06	6.67266e-07	5.92319e-07	0.371931	0.329499
argH	LEU332GLN	1.79406e-06	1.79764e-06	6.67266e-07	5.92319e-07	0.371931	0.329499
argH	LEU332ASP	1.79406e-06	1.79764e-06	6.67266e-07	5.92319e-07	0.371931	0.329499
argH	LEU332PRO	1.79406e-06	1.79764e-06	6.67266e-07	5.92319e-07	0.371931	0.329499
argH	TRP335ALA	0.000873707	0.00122419	0.000342308	8.29246e-06	0.391788	0.00677383
argH	TRP335GLN	0.000940087	0.00114869	0.000335635	4.73855e-06	0.357025	0.00412518
argH	TRP335ASP	1.79406e-06	1.79764e-06	5.33813e-06	4.73855e-06	2.97545	2.63599
argH	TRP335PRO	1.79406e-06	1.79764e-06	2.66907e-06	4.14623e-06	1.48772	2.30649
argH	LEU339ALA	0.00088806	0.00100847	1.20108e-05	7.10783e-06	0.0135248	0.0070481
argH	LEU339TRP	0.000771446	0.000932973	1.53471e-05	1.4808e-05	0.019894	0.0158718
argH	LEU339GLN	0.00047722	0.000629173	6.0054e-06	2.36928e-06	0.0125841	0.0037657
argH	LEU339ASP	5.38218e-06	5.39291e-06	7.33993e-06	6.51551e-06	1.36375	1.20816
argH	LEU339PRO	7.89386e-05	0.00013662	6.67266e-06	1.77696e-06	0.0845298	0.0130065
argH	MET341ALA	0.000636891	0.000657935	6.0054e-06	8.29246e-06	0.00942923	0.0126038
argH	MET341TRP	0.00109796	0.00115228	1.66817e-05	1.42157e-05	0.0151933	0.0123369
argH	MET341GLN	0.0012684	0.00135362	1.80162e-05	1.00694e-05	0.0142039	0.00743888
argH	MET341ASP	0.000916765	0.000931176	2.26871e-05	1.71772e-05	0.0247469	0.0184468
argH	MET341PRO	1.79406e-06	7.19055e-06	2.06853e-05	1.3031e-05	11.5299	1.81224
argH	VAL345ALA	0.000328313	0.000330765	2.66907e-06	2.96159e-06	0.00812964	0.00895377
argH	VAL345TRP	0.000346254	0.000438623	3.2696e-05	2.96159e-06	0.0944281	0.00675202
argH	VAL345GLN	0.000570511	0.000586029	1.20108e-05	4.14623e-06	0.0210527	0.00707512
argH	VAL345ASP	0.000236816	0.000293015	3.33633e-06	5.92319e-07	0.0140883	0.00202146
argH	VAL345PRO	0.000841414	0.000907806	1.53471e-05	3.55391e-06	0.0182397	0.00391484
argS	ILE83ALA	5.9204e-05	8.26913e-05	6.67266e-07	5.92319e-07	0.0112706	0.00716301
argS	ILE83TRP	8.79089e-05	0.000124037	6.67266e-07	5.92319e-07	0.00759043	0.00477534
argS	ILE83GLN	5.74099e-05	9.70724e-05	6.67266e-07	5.92319e-07	0.0116228	0.00610183
argS	ILE83ASP	1.79406e-06	3.59527e-06	6.67266e-07	5.92319e-07	0.371931	0.164749
argS	ILE83PRO	7.89386e-05	0.000100668	6.67266e-07	5.92319e-07	0.00845298	0.0058839
argS	ILE85ALA	9.32911e-05	9.70724e-05	6.67266e-07	5.92319e-07	0.00715252	0.00610183
argS	ILE85TRP	0.000116614	0.000100668	6.67266e-07	5.92319e-07	0.00572201	0.0058839
argS	ILE85GLN	0.000170436	6.11196e-05	2.0018e-06	1.18464e-06	0.0117452	0.0193823
argS	ILE85ASP	1.79406e-06	1.79764e-06	6.67266e-07	5.92319e-07	0.371931	0.329499
argS	ILE85PRO	1.79406e-06	1.79764e-06	6.67266e-07	5.92319e-07	0.371931	0.329499
argS	VAL116ALA	0.00017223	0.000287622	6.67266e-07	5.92319e-07	0.00387428	0.00205937
argS	VAL116TRP	0.000159671	0.000213919	6.67266e-07	5.92319e-07	0.004179	0.0027689
argS	VAL116GLN	0.000150701	3.59527e-05	1.33453e-06	5.92319e-07	0.0088555	0.0164749
argS	VAL116ASP	1.79406e-06	1.79764e-06	6.67266e-07	1.18464e-06	0.371931	0.658997
argS	VAL116PRO	0.000202729	6.29173e-05	6.67266e-07	5.92319e-07	0.00329142	0.00941425
argS	VAL117ALA	0.000235022	0.000328967	4.0036e-06	5.92319e-07	0.017035	0.00180054
argS	VAL117TRP	1.79406e-06	1.79764e-06	6.67266e-07	5.92319e-07	0.371931	0.329499
argS	VAL117GLN	0.000355224	1.61787e-05	2.66907e-06	2.36928e-06	0.00751376	0.146444
argS	VAL117ASP	7.17624e-06	1.79764e-06	2.0018e-06	5.92319e-07	0.278948	0.329499
argS	VAL117PRO	7.17624e-06	1.79764e-06	1.33453e-06	1.77696e-06	0.185965	0.988496
argS	VAL287ALA	3.94693e-05	3.59527e-05	6.67266e-07	5.92319e-07	0.016906	0.0164749
argS	VAL287TRP	2.8705e-05	4.85362e-05	6.67266e-07	5.92319e-07	0.0232457	0.0122037
argS	VAL287GLN	6.45862e-05	5.21315e-05	6.67266e-07	5.92319e-07	0.0103314	0.011362
argS	VAL287ASP	1.79406e-06	1.79764e-06	6.67266e-07	5.92319e-07	0.371931	0.329499
argS	VAL287PRO	1.79406e-06	1.79764e-06	6.67266e-07	5.92319e-07	0.371931	0.329499
argS	LEU334ALA	0.000215287	0.000325372	6.67266e-07	5.92319e-07	0.00309942	0.00182043
argS	LEU334TRP	0.000165054	0.000204931	6.67266e-07	5.92319e-07	0.00404273	0.00289034
argS	LEU334GLN	0.000344459	0.000354134	1.33453e-06	1.18464e-06	0.00387428	0.00334516
argS	LEU334ASP	0.000191964	0.000249871	4.67086e-06	5.92319e-07	0.0243319	0.00237049
argS	LEU334PRO	0.000256551	0.000239086	2.66907e-06	0.000101879	0.0104037	0.426119
argS	LEU420ALA	5.38218e-06	1.79764e-06	6.67266e-07	5.92319e-07	0.123977	0.329499
argS	LEU420TRP	5.38218e-06	1.79764e-06	6.67266e-07	5.92319e-07	0.123977	0.329499
argS	LEU420GLN	1.07644e-05	1.79764e-06	6.67266e-07	5.92319e-07	0.0619885	0.329499
argS	LEU420ASP	5.38218e-06	1.79764e-06	6.67266e-07	5.92319e-07	0.123977	0.329499
argS	LEU420PRO	5.38218e-06	5.39291e-06	6.67266e-07	5.92319e-07	0.123977	0.109833
argS	MET519ALA	5.38218e-06	1.79764e-06	6.67266e-07	5.92319e-07	0.123977	0.329499
argS	MET519TRP	6.99683e-05	3.9548e-05	6.67266e-07	5.92319e-07	0.00953669	0.0149772
argS	MET519GLN	2.33228e-05	2.69645e-05	6.67266e-07	5.92319e-07	0.0286101	0.0219666
argS	MET519ASP	1.97347e-05	1.43811e-05	6.67266e-07	5.92319e-07	0.0338119	0.0411873
argS	MET519PRO	7.17624e-06	5.39291e-06	6.67266e-07	5.92319e-07	0.0929827	0.109833
argS	PHE530ALA	5.56159e-05	5.03338e-05	6.67266e-07	5.92319e-07	0.0119978	0.0117678
argS	PHE530TRP	0.000130966	0.000140216	6.67266e-07	5.92319e-07	0.00509494	0.00422434
argS	PHE530GLN	1.79406e-06	2.87622e-05	6.67266e-07	5.92319e-07	0.371931	0.0205937
argS	PHE530ASP	1.79406e-06	1.79764e-06	6.67266e-07	5.92319e-07	0.371931	0.329499
argS	PHE530PRO	1.79406e-06	1.79764e-06	6.67266e-07	5.92319e-07	0.371931	0.329499
argS	PHE533ALA	7.17624e-05	6.83102e-05	6.67266e-07	1.18464e-06	0.00929827	0.017342
argS	PHE533TRP	5.20277e-05	4.49409e-05	2.66907e-06	5.92319e-07	0.0513008	0.0131799
argS	PHE533GLN	5.38218e-06	3.59527e-06	6.67266e-07	5.92319e-07	0.123977	0.164749
argS	PHE533ASP	5.38218e-06	1.07858e-05	6.67266e-07	5.92319e-07	0.123977	0.0549164
argS	PHE533PRO	1.79406e-06	1.25835e-05	6.67266e-07	5.92319e-07	0.371931	0.0470712
aroA	LEU173ALA	1.79406e-06	1.79764e-06	6.67266e-07	5.92319e-07	0.371931	0.329499
aroA	LEU173TRP	1.79406e-06	1.79764e-06	6.67266e-07	5.92319e-07	0.371931	0.329499
aroA	LEU173GLN	1.79406e-06	1.79764e-06	6.67266e-07	5.92319e-07	0.371931	0.329499
aroA	LEU173ASP	1.79406e-06	1.79764e-06	6.67266e-07	5.92319e-07	0.371931	0.329499
aroA	LEU173PRO	1.79406e-06	1.79764e-06	6.67266e-07	5.92319e-07	0.371931	0.329499
aroA	LEU177ALA	1.79406e-06	1.79764e-06	6.67266e-07	5.92319e-07	0.371931	0.329499
aroA	LEU177TRP	1.79406e-06	1.79764e-06	6.67266e-07	5.92319e-07	0.371931	0.329499
aroA	LEU177GLN	1.79406e-06	1.79764e-06	6.67266e-07	5.92319e-07	0.371931	0.329499
aroA	LEU177ASP	1.79406e-06	1.79764e-06	6.67266e-07	5.92319e-07	0.371931	0.329499
aroA	LEU177PRO	1.79406e-06	1.79764e-06	6.67266e-07	5.92319e-07	0.371931	0.329499
aroA	VAL130ALA	1.79406e-06	1.79764e-06	6.67266e-07	5.92319e-07	0.371931	0.329499
aroA	VAL130TRP	1.79406e-06	1.79764e-06	6.67266e-07	5.92319e-07	0.371931	0.329499
aroA	VAL130GLN	1.79406e-06	5.39291e-06	6.67266e-07	5.92319e-07	0.371931	0.109833
aroA	VAL130ASP	1.79406e-06	1.79764e-06	6.67266e-07	5.92319e-07	0.371931	0.329499
aroA	VAL130PRO	1.79406e-06	1.79764e-06	6.67266e-07	5.92319e-07	0.371931	0.329499
aroA	MET178ALA	1.79406e-06	1.79764e-06	6.67266e-07	5.92319e-07	0.371931	0.329499
aroA	MET178TRP	1.79406e-06	1.79764e-06	6.67266e-07	5.92319e-07	0.371931	0.329499
aroA	MET178GLN	1.79406e-06	1.79764e-06	6.67266e-07	5.92319e-07	0.371931	0.329499
aroA	MET178ASP	1.79406e-06	1.79764e-06	6.67266e-07	5.92319e-07	0.371931	0.329499
aroA	MET178PRO	1.79406e-06	1.79764e-06	6.67266e-07	5.92319e-07	0.371931	0.329499
aroA	LEU92ALA	5.9204e-05	4.67385e-05	6.67266e-07	5.92319e-07	0.0112706	0.012673
aroA	LEU92TRP	1.79406e-06	1.79764e-06	6.67266e-07	5.92319e-07	0.371931	0.329499
aroA	LEU92GLN	1.79406e-06	1.79764e-06	1.06763e-05	4.14623e-06	5.95089	2.30649
aroA	LEU92ASP	3.58812e-06	5.39291e-06	6.67266e-07	1.18464e-06	0.185965	0.219666
aroA	LEU92PRO	1.25584e-05	1.79764e-06	6.67266e-07	5.92319e-07	0.053133	0.329499
aroA	LEU250ALA	7.17624e-06	3.59527e-06	5.33813e-06	5.92319e-07	0.743862	0.164749
aroA	LEU250TRP	1.79406e-06	1.07858e-05	6.67266e-07	5.92319e-07	0.371931	0.0549164
aroA	LEU250GLN	4.30574e-05	5.57267e-05	6.67266e-07	5.92319e-07	0.0154971	0.010629
aroA	LEU250ASP	1.07644e-05	1.07858e-05	6.67266e-07	5.92319e-07	0.0619885	0.0549164
aroA	LEU250PRO	1.25584e-05	2.87622e-05	6.67266e-07	5.92319e-07	0.053133	0.0205937
aroA	PHE391ALA	1.97347e-05	3.23575e-05	6.67266e-07	5.92319e-07	0.0338119	0.0183055
aroA	PHE391TRP	4.12634e-05	2.51669e-05	6.67266e-07	5.92319e-07	0.0161709	0.0235356
aroA	PHE391GLN	1.97347e-05	1.25835e-05	0.000493777	3.02083e-05	25.0208	2.40063
aroA	PHE391ASP	1.79406e-06	8.98818e-06	6.67266e-07	5.92319e-07	0.371931	0.0658997
aroA	PHE391PRO	1.79406e-06	8.98818e-06	2.0018e-06	5.92319e-07	1.11579	0.0658997
aroA	LEU31ALA	3.76753e-05	5.03338e-05	6.67266e-07	5.92319e-07	0.017711	0.0117678
aroA	LEU31ASP	8.9703e-06	8.98818e-06	4.0036e-06	5.92319e-07	0.446317	0.0658997
aroA	LEU31PRO	1.79406e-06	1.79764e-06	2.0018e-06	5.92319e-07	1.11579	0.329499
aroA	LEU393ALA	1.79406e-06	8.98818e-06	6.67266e-07	5.92319e-07	0.371931	0.0658997
aroA	LEU393TRP	1.79406e-06	3.59527e-06	6.67266e-07	5.92319e-07	0.371931	0.164749
aroA	LEU393GLN	2.33228e-05	1.43811e-05	1.33453e-06	5.92319e-07	0.0572201	0.0411873
aroA	LEU393ASP	3.58812e-06	5.39291e-06	6.67266e-07	5.92319e-07	0.185965	0.109833
aroA	LEU393PRO	3.58812e-06	1.79764e-06	6.67266e-07	5.92319e-07	0.185965	0.329499
aroA	LEU352ALA	0.000159671	0.00013662	6.67266e-07	1.18464e-06	0.004179	0.00867102
aroA	LEU352TRP	1.25584e-05	1.25835e-05	1.33453e-06	5.92319e-07	0.106266	0.0470712
aroA	LEU352GLN	0.000249374	0.000230097	3.33633e-06	2.36928e-06	0.0133788	0.0102968
aroA	LEU352ASP	7.17624e-06	2.33693e-05	8.67446e-06	2.96159e-06	1.20878	0.12673
aroA	LEU352PRO	6.45862e-05	8.26913e-05	1.33453e-06	2.36928e-06	0.0206628	0.0286521
aroB	VAL164ALA	8.43208e-05	8.98818e-06	6.67266e-07	5.92319e-07	0.00791342	0.0658997
aroB	VAL164TRP	8.43208e-05	3.05598e-05	3.33633e-06	5.92319e-07	0.0395671	0.0193823
aroB	VAL164GLN	1.79406e-06	3.59527e-06	3.33633e-06	1.77696e-06	1.85965	0.494248
aroB	VAL164ASP	1.79406e-06	1.79764e-06	6.67266e-07	5.92319e-07	0.371931	0.329499
aroB	VAL164PRO	1.79406e-06	1.79764e-06	1.33453e-06	5.92319e-07	0.743862	0.329499
aroB	VAL165ALA	0.000145319	0.00013662	6.67266e-07	5.92319e-07	0.00459174	0.00433551
aroB	VAL165TRP	1.79406e-06	1.79764e-06	6.67266e-07	5.92319e-07	0.371931	0.329499
aroB	VAL165GLN	1.79406e-06	1.79764e-06	6.67266e-07	5.92319e-07	0.371931	0.329499
aroB	VAL165ASP	1.79406e-06	1.79764e-06	6.67266e-07	1.18464e-06	0.371931	0.658997
aroB	VAL165PRO	1.79406e-06	1.79764e-06	6.67266e-07	5.92319e-07	0.371931	0.329499
aroB	LEU182ALA	1.79406e-06	1.79764e-06	6.67266e-07	5.92319e-07	0.371931	0.329499
aroB	LEU182TRP	1.79406e-06	1.79764e-06	6.67266e-07	5.92319e-07	0.371931	0.329499
aroB	LEU182GLN	1.79406e-06	1.79764e-06	6.67266e-07	5.92319e-07	0.371931	0.329499
aroB	LEU182ASP	1.79406e-06	1.79764e-06	6.67266e-07	5.92319e-07	0.371931	0.329499
aroB	LEU182PRO	1.79406e-06	1.79764e-06	6.67266e-07	5.92319e-07	0.371931	0.329499
aroB	ILE125ALA	1.79406e-06	1.79764e-06	6.67266e-07	5.92319e-07	0.371931	0.329499
aroB	ILE125TRP	1.79406e-06	1.79764e-06	6.67266e-07	5.92319e-07	0.371931	0.329499
aroB	ILE125GLN	4.66456e-05	1.25835e-05	2.0018e-06	1.18464e-06	0.0429151	0.0941425
aroB	ILE125ASP	1.79406e-06	1.79764e-06	6.67266e-07	5.92319e-07	0.371931	0.329499
aroB	ILE125PRO	1.79406e-06	1.79764e-06	6.67266e-07	1.18464e-06	0.371931	0.658997
aroB	VAL135ALA	1.79406e-06	1.79764e-06	6.67266e-07	5.92319e-07	0.371931	0.329499
aroB	VAL135TRP	1.79406e-06	1.79764e-06	6.67266e-07	5.92319e-07	0.371931	0.329499
aroB	VAL135GLN	1.79406e-06	1.79764e-06	6.67266e-07	5.92319e-07	0.371931	0.329499
aroB	VAL135ASP	1.79406e-06	1.79764e-06	6.67266e-07	5.92319e-07	0.371931	0.329499
aroB	VAL135PRO	1.79406e-06	1.79764e-06	6.67266e-07	5.92319e-07	0.371931	0.329499
aroB	MET274ALA	0.000455691	0.000514124	9.34173e-06	3.55391e-06	0.0205001	0.00691256
aroB	MET274TRP	8.9703e-06	5.39291e-06	4.0036e-05	9.4771e-06	4.46317	1.75733
aroB	MET274GLN	0.000683537	0.000724447	4.0036e-06	4.14623e-06	0.00585718	0.0057233
aroB	MET274ASP	1.79406e-06	1.79764e-06	7.33993e-06	1.18464e-06	4.09124	0.658997
aroB	MET274PRO	1.43525e-05	3.05598e-05	2.0018e-06	5.92319e-07	0.139474	0.0193823
aroB	VAL40ALA	2.33228e-05	1.9774e-05	2.66907e-06	5.92319e-07	0.11444	0.0299544
aroB	VAL40TRP	1.79406e-06	1.79764e-06	6.67266e-07	5.92319e-07	0.371931	0.329499
aroB	VAL40GLN	1.79406e-06	1.79764e-06	1.33453e-06	5.92319e-07	0.743862	0.329499
aroB	VAL40ASP	1.79406e-06	1.79764e-06	6.67266e-07	5.92319e-07	0.371931	0.329499
aroB	VAL40PRO	1.79406e-06	1.79764e-06	6.67266e-07	5.92319e-07	0.371931	0.329499
aroB	VAL273ALA	0.00037137	0.000481767	6.67266e-07	3.55391e-06	0.00179677	0.00737684
aroB	VAL273TRP	0.00010585	0.000106061	6.67266e-06	3.55391e-06	0.0630391	0.0335083
aroB	VAL273GLN	3.58812e-05	3.9548e-05	1.33453e-06	5.33087e-06	0.0371931	0.134795
aroB	VAL273ASP	0.000100467	0.000151001	2.66907e-06	1.77696e-06	0.0265665	0.0117678
aroB	VAL273PRO	4.84396e-05	8.98818e-05	2.66907e-06	5.92319e-07	0.0551009	0.00658997
aroB	LEU39ALA	6.63802e-05	4.67385e-05	1.33453e-06	5.92319e-07	0.0201044	0.012673
aroB	LEU39TRP	6.45862e-05	3.77504e-05	1.33453e-06	5.92319e-07	0.0206628	0.0156904
aroB	LEU39GLN	2.33228e-05	5.39291e-06	6.67266e-07	5.92319e-07	0.0286101	0.109833
aroB	LEU39ASP	1.79406e-06	1.79764e-06	6.67266e-07	5.92319e-07	0.371931	0.329499
aroB	LEU39PRO	5.38218e-05	8.08936e-05	6.67266e-07	5.92319e-07	0.0123977	0.00732219
aroB	MET38ALA	1.79406e-05	3.23575e-05	6.67266e-07	5.92319e-07	0.0371931	0.0183055
aroB	MET38TRP	5.20277e-05	5.39291e-05	6.67266e-07	5.92319e-07	0.0128252	0.0109833
aroB	MET38GLN	5.38218e-05	3.41551e-05	6.67266e-07	5.92319e-07	0.0123977	0.017342
aroB	MET38ASP	1.79406e-06	1.79764e-06	2.0018e-06	5.92319e-07	1.11579	0.329499
aroB	MET38PRO	5.38218e-06	3.59527e-06	6.67266e-07	5.92319e-07	0.123977	0.164749
aroC	LEU157ALA	1.79406e-06	1.79764e-06	6.67266e-07	5.92319e-07	0.371931	0.329499
aroC	LEU157TRP	1.79406e-06	1.79764e-06	6.67266e-07	5.92319e-07	0.371931	0.329499
aroC	LEU157GLN	1.79406e-06	1.79764e-06	6.67266e-07	5.92319e-07	0.371931	0.329499
aroC	LEU157ASP	1.79406e-06	1.79764e-06	6.67266e-07	5.92319e-07	0.371931	0.329499
aroC	LEU157PRO	1.79406e-06	1.79764e-06	6.67266e-07	5.92319e-07	0.371931	0.329499
aroC	LEU336ALA	8.61149e-05	7.01078e-05	7.80702e-05	5.92319e-07	0.906582	0.00844868
aroC	LEU336ASP	1.79406e-06	1.79764e-06	6.67266e-07	5.92319e-07	0.371931	0.329499
aroC	LEU336PRO	1.79406e-06	1.79764e-06	6.67266e-07	5.92319e-07	0.371931	0.329499
aroC	ILE338ALA	3.58812e-06	1.79764e-06	6.67266e-07	5.92319e-07	0.185965	0.329499
aroC	ILE338TRP	1.79406e-06	3.59527e-06	6.67266e-07	5.92319e-07	0.371931	0.164749
aroC	ILE338GLN	3.58812e-06	1.79764e-06	6.67266e-07	5.92319e-07	0.185965	0.329499
aroC	ILE338ASP	1.79406e-06	1.79764e-06	6.67266e-07	5.92319e-07	0.371931	0.329499
aroC	ILE338PRO	1.79406e-06	1.79764e-06	6.67266e-07	5.92319e-07	0.371931	0.329499
aroC	VAL339ALA	8.07327e-05	5.9322e-05	0.000158142	5.92319e-07	1.95884	0.00998481
aroC	VAL339TRP	5.38218e-06	1.79764e-06	6.67266e-07	5.92319e-07	0.123977	0.329499
aroC	VAL339GLN	3.22931e-05	1.79764e-06	2.66907e-06	5.92319e-07	0.0826513	0.329499
aroC	VAL339ASP	1.79406e-06	1.79764e-06	6.67266e-07	5.92319e-07	0.371931	0.329499
aroC	VAL339PRO	4.12634e-05	3.59527e-06	4.67086e-06	5.92319e-07	0.113196	0.164749
aroC	LEU340ALA	1.25584e-05	1.79764e-06	7.33993e-06	5.92319e-07	0.584463	0.329499
aroC	LEU340TRP	1.79406e-06	1.79764e-06	6.67266e-07	5.92319e-07	0.371931	0.329499
aroC	LEU340GLN	1.79406e-06	1.79764e-06	6.67266e-07	5.92319e-07	0.371931	0.329499
aroC	LEU340ASP	1.79406e-06	1.79764e-06	2.0018e-06	5.92319e-07	1.11579	0.329499
aroC	LEU340PRO	1.79406e-06	1.79764e-06	1.33453e-06	1.18464e-06	0.743862	0.658997
aroC	MET341ALA	0.000100467	7.19055e-05	6.67266e-07	5.92319e-07	0.00664162	0.00823747
aroC	MET341TRP	7.17624e-06	1.79764e-06	2.0018e-06	5.92319e-07	0.278948	0.329499
aroC	MET341GLN	2.8705e-05	1.79764e-06	2.66907e-06	5.92319e-07	0.0929827	0.329499
aroC	MET341ASP	5.38218e-06	1.79764e-06	2.66907e-06	5.92319e-07	0.495908	0.329499
aroC	MET341PRO	1.79406e-06	1.79764e-06	6.67266e-07	5.92319e-07	0.371931	0.329499
aroC	VAL12ALA	1.79406e-06	1.79764e-06	6.67266e-07	5.92319e-07	0.371931	0.329499
aroC	VAL12TRP	1.79406e-06	1.79764e-06	6.67266e-07	5.92319e-07	0.371931	0.329499
aroC	VAL12GLN	1.79406e-06	1.79764e-06	6.67266e-07	5.92319e-07	0.371931	0.329499
aroC	VAL12ASP	1.79406e-06	1.79764e-06	6.67266e-07	5.92319e-07	0.371931	0.329499
aroC	VAL12PRO	1.79406e-06	1.79764e-06	6.67266e-07	5.92319e-07	0.371931	0.329499
aroC	MET133ALA	1.79406e-06	1.79764e-06	6.67266e-07	5.92319e-07	0.371931	0.329499
aroC	MET133TRP	1.79406e-06	1.79764e-06	3.33633e-06	1.18464e-06	1.85965	0.658997
aroC	MET133GLN	2.15287e-05	2.15716e-05	6.67266e-07	5.92319e-07	0.0309942	0.0274582
aroC	MET133ASP	0.000166848	0.000111453	6.67266e-07	5.92319e-07	0.00399926	0.00531449
aroC	MET133PRO	1.79406e-06	1.79764e-06	6.67266e-07	5.92319e-07	0.371931	0.329499
aroC	ILE153ALA	1.79406e-06	1.79764e-06	1.33453e-06	5.92319e-07	0.743862	0.329499
aroC	ILE153TRP	1.79406e-06	1.79764e-06	6.67266e-07	5.92319e-07	0.371931	0.329499
aroC	ILE153GLN	1.79406e-06	1.79764e-06	6.67266e-07	5.92319e-07	0.371931	0.329499
aroC	ILE153ASP	1.79406e-06	1.79764e-06	6.67266e-07	5.92319e-07	0.371931	0.329499
aroC	ILE153PRO	1.79406e-06	1.79764e-06	6.67266e-07	5.92319e-07	0.371931	0.329499
aroC	ILE286ALA	1.79406e-06	1.79764e-06	6.67266e-07	5.92319e-07	0.371931	0.329499
aroC	ILE286TRP	1.79406e-06	1.79764e-06	6.67266e-07	5.92319e-07	0.371931	0.329499
aroC	ILE286GLN	1.79406e-06	1.79764e-06	6.67266e-07	5.92319e-07	0.371931	0.329499
aroC	ILE286ASP	1.79406e-06	1.79764e-06	6.67266e-07	5.92319e-07	0.371931	0.329499
aroC	ILE286PRO	1.79406e-06	1.79764e-06	6.67266e-07	5.92319e-07	0.371931	0.329499
aroD	LEU184ALA	1.79406e-06	1.79764e-06	6.67266e-07	5.92319e-07	0.371931	0.329499
aroD	LEU184TRP	1.79406e-06	1.79764e-06	6.67266e-07	5.92319e-07	0.371931	0.329499
aroD	LEU184GLN	1.79406e-06	1.79764e-06	6.67266e-07	5.92319e-07	0.371931	0.329499
aroD	LEU184ASP	1.79406e-06	1.79764e-06	6.67266e-07	5.92319e-07	0.371931	0.329499
aroD	LEU184PRO	1.79406e-06	1.79764e-06	6.67266e-07	5.92319e-07	0.371931	0.329499
aroD	ILE11ALA	1.79406e-06	1.79764e-06	6.67266e-07	5.92319e-07	0.371931	0.329499
aroD	ILE11TRP	6.45862e-05	6.47149e-05	6.67266e-07	5.92319e-07	0.0103314	0.00915274
aroD	ILE11GLN	1.79406e-06	1.79764e-06	6.67266e-07	5.92319e-07	0.371931	0.329499
aroD	ILE11ASP	1.79406e-06	1.79764e-06	6.67266e-07	5.92319e-07	0.371931	0.329499
aroD	ILE11PRO	1.79406e-06	1.79764e-06	6.67266e-07	1.77696e-06	0.371931	0.988496
aroD	VAL110ALA	1.07644e-05	1.07858e-05	6.67266e-07	5.92319e-07	0.0619885	0.0549164
aroD	VAL110TRP	1.61465e-05	5.39291e-06	6.67266e-07	5.92319e-07	0.0413257	0.109833
aroD	VAL110GLN	8.9703e-06	1.79764e-06	6.67266e-07	5.92319e-07	0.0743862	0.329499
aroD	VAL110ASP	1.79406e-06	1.79764e-06	6.67266e-07	5.92319e-07	0.371931	0.329499
aroD	VAL110PRO	3.58812e-06	1.25835e-05	6.67266e-07	5.92319e-07	0.185965	0.0470712
aroD	LEU158ALA	0.000130966	0.000107858	6.67266e-07	5.92319e-07	0.00509494	0.00549164
aroD	LEU158TRP	6.99683e-05	9.16795e-05	6.67266e-07	5.92319e-07	0.00953669	0.00646076
aroD	LEU158GLN	2.8705e-05	2.69645e-05	6.67266e-07	5.92319e-07	0.0232457	0.0219666
aroD	LEU158ASP	1.79406e-06	1.79764e-06	6.67266e-07	5.92319e-07	0.371931	0.329499
aroD	LEU158PRO	1.79406e-06	1.79764e-06	6.67266e-07	5.92319e-07	0.371931	0.329499
aroD	ILE168ALA	2.51168e-05	1.07858e-05	6.67266e-07	1.18464e-06	0.0265665	0.109833
aroD	ILE168TRP	8.9703e-06	3.59527e-06	1.33453e-06	5.92319e-07	0.148772	0.164749
aroD	ILE168GLN	3.0499e-05	3.05598e-05	6.67266e-07	5.92319e-07	0.0218783	0.0193823
aroD	ILE168ASP	1.79406e-06	1.79764e-06	6.67266e-07	5.92319e-07	0.371931	0.329499
aroD	ILE168PRO	3.58812e-06	5.39291e-06	6.67266e-07	5.92319e-07	0.185965	0.109833
aroD	PHE79ALA	4.12634e-05	7.01078e-05	6.67266e-07	5.92319e-07	0.0161709	0.00844868
aroD	PHE79TRP	5.20277e-05	5.75244e-05	6.67266e-06	5.92319e-07	0.128252	0.0102968
aroD	PHE79GLN	5.9204e-05	7.19055e-05	6.67266e-07	5.92319e-07	0.0112706	0.00823747
aroD	PHE79ASP	1.79406e-06	1.79764e-06	6.67266e-07	5.92319e-07	0.371931	0.329499
aroD	PHE79PRO	1.79406e-06	1.79764e-06	6.67266e-07	5.92319e-07	0.371931	0.329499
aroD	LEU45ALA	0.000157877	0.000233693	6.67266e-07	1.18464e-06	0.00422649	0.00506921
aroD	LEU45TRP	0.000236816	0.000273241	2.0018e-06	5.92319e-07	0.00845298	0.00216775
aroD	LEU45GLN	0.000204523	0.000185157	6.67266e-07	5.92319e-07	0.00326255	0.00319902
aroD	LEU45ASP	1.79406e-06	3.59527e-06	6.67266e-07	5.92319e-07	0.371931	0.164749
aroD	LEU45PRO	3.22931e-05	3.41551e-05	6.67266e-07	5.92319e-07	0.0206628	0.017342
aroD	MET203ALA	3.22931e-05	5.03338e-05	6.67266e-07	5.92319e-07	0.0206628	0.0117678
aroD	MET203TRP	6.27921e-05	8.26913e-05	6.67266e-07	5.92319e-07	0.0106266	0.00716301
aroD	MET203GLN	8.9703e-05	0.000113251	1.33453e-06	1.18464e-06	0.0148772	0.0104603
aroD	MET203ASP	8.9703e-06	1.07858e-05	6.67266e-07	5.92319e-07	0.0743862	0.0549164
aroD	MET203PRO	1.25584e-05	1.79764e-05	6.67266e-07	5.92319e-07	0.053133	0.0329499
aroD	LEU78ALA	9.68792e-05	0.000102465	6.67266e-07	5.92319e-07	0.00688761	0.00578068
aroD	LEU78TRP	6.45862e-05	9.16795e-05	6.67266e-07	5.92319e-07	0.0103314	0.00646076
aroD	LEU78GLN	4.84396e-05	6.11196e-05	6.67266e-07	5.92319e-07	0.0137752	0.00969114
aroD	LEU78ASP	1.79406e-06	1.79764e-06	6.67266e-07	5.92319e-07	0.371931	0.329499
aroD	LEU78PRO	2.15287e-05	7.19055e-06	6.67266e-07	5.92319e-07	0.0309942	0.0823747
aroD	ILE113ALA	1.79406e-06	1.79764e-06	6.67266e-07	5.92319e-07	0.371931	0.329499
aroD	ILE113TRP	1.79406e-06	1.79764e-06	6.67266e-07	5.92319e-07	0.371931	0.329499
aroD	ILE113GLN	1.79406e-06	1.79764e-06	6.67266e-07	5.92319e-07	0.371931	0.329499
aroD	ILE113ASP	1.79406e-06	1.79764e-06	6.67266e-07	5.92319e-07	0.371931	0.329499
aroD	ILE113PRO	1.79406e-06	1.79764e-06	6.67266e-07	5.92319e-07	0.371931	0.329499
aroE	LEU107ALA	0.000195553	0.000273241	2.0018e-06	5.92319e-07	0.0102366	0.00216775
aroE	LEU107TRP	0.000269109	0.000316384	6.67266e-07	5.92319e-07	0.00247954	0.00187215
aroE	LEU107GLN	0.000191964	0.000185157	2.0018e-06	5.92319e-07	0.010428	0.00319902
aroE	LEU107ASP	0.000152495	0.000156394	6.67266e-07	1.18464e-06	0.00437566	0.00757468
aroE	LEU107PRO	0.000206317	0.000179764	1.33453e-06	2.36928e-06	0.00646836	0.0131799
aroE	ILE122ALA	2.51168e-05	3.05598e-05	6.67266e-07	5.92319e-07	0.0265665	0.0193823
aroE	ILE122TRP	8.9703e-06	5.39291e-06	6.67266e-07	5.92319e-07	0.0743862	0.109833
aroE	ILE122GLN	2.15287e-05	7.19055e-06	6.67266e-07	1.18464e-06	0.0309942	0.164749
aroE	ILE122ASP	1.79406e-06	1.79764e-06	6.67266e-07	5.92319e-07	0.371931	0.329499
aroE	ILE122PRO	4.48515e-05	3.59527e-05	1.33453e-06	1.18464e-06	0.0297545	0.0329499
aroE	LEU123ALA	1.43525e-05	3.59527e-06	6.67266e-07	5.92319e-07	0.0464914	0.164749
aroE	LEU123TRP	1.79406e-06	1.79764e-06	6.67266e-07	5.92319e-07	0.371931	0.329499
aroE	LEU123GLN	1.61465e-05	1.79764e-05	6.67266e-07	5.92319e-07	0.0413257	0.0329499
aroE	LEU123ASP	1.25584e-05	1.79764e-06	6.67266e-07	1.18464e-06	0.053133	0.658997
aroE	LEU123PRO	3.58812e-06	8.98818e-06	6.67266e-07	5.92319e-07	0.185965	0.0658997
aroE	LEU135ALA	1.25584e-05	2.15716e-05	6.67266e-07	1.77696e-06	0.053133	0.0823747
aroE	LEU135TRP	3.58812e-06	5.39291e-06	6.67266e-07	5.92319e-07	0.185965	0.109833
aroE	LEU135GLN	3.40871e-05	2.69645e-05	6.67266e-07	5.92319e-07	0.0195753	0.0219666
aroE	LEU135ASP	5.38218e-06	1.79764e-06	6.67266e-07	5.92319e-07	0.123977	0.329499
aroE	LEU135PRO	2.8705e-05	2.69645e-05	6.67266e-07	5.92319e-07	0.0232457	0.0219666
aroE	LEU139ALA	0.000125584	0.000203133	6.67266e-07	1.77696e-06	0.0053133	0.00874775
aroE	LEU139TRP	0.000193758	0.000271443	6.67266e-07	1.18464e-06	0.0034438	0.00436422
aroE	LEU139GLN	0.000148907	0.000190549	2.0018e-06	3.55391e-06	0.0134433	0.0186509
aroE	LEU139ASP	0.00013276	8.98818e-05	6.67266e-07	5.92319e-07	0.00502609	0.00658997
aroE	LEU139PRO	0.00010585	0.000118644	6.67266e-07	5.92319e-07	0.00630391	0.0049924
aroE	ILE184ALA	1.07644e-05	1.07858e-05	6.67266e-07	5.92319e-07	0.0619885	0.0549164
aroE	ILE184TRP	1.61465e-05	1.79764e-05	2.0018e-06	1.18464e-06	0.123977	0.0658997
aroE	ILE184GLN	5.38218e-06	1.79764e-06	6.67266e-07	5.92319e-07	0.123977	0.329499
aroE	ILE184ASP	1.79406e-06	1.79764e-06	1.33453e-06	5.92319e-07	0.743862	0.329499
aroE	ILE184PRO	1.79406e-06	1.79764e-06	6.67266e-07	5.92319e-07	0.371931	0.329499
aroE	ILE185ALA	5.9204e-05	2.69645e-05	1.33453e-06	5.92319e-07	0.0225413	0.0219666
aroE	ILE185TRP	1.79406e-06	1.79764e-06	6.67266e-07	5.92319e-07	0.371931	0.329499
aroE	ILE185GLN	3.58812e-06	1.79764e-06	1.33453e-06	5.92319e-07	0.371931	0.329499
aroE	ILE185ASP	1.79406e-06	1.79764e-06	6.67266e-07	5.92319e-07	0.371931	0.329499
aroE	ILE185PRO	3.58812e-06	3.59527e-06	6.67266e-07	5.92319e-07	0.185965	0.164749
aroE	VAL242ALA	0.000139937	0.000140216	6.67266e-07	2.96159e-06	0.00476834	0.0211217
aroE	VAL242TRP	5.02337e-05	2.33693e-05	1.40126e-05	3.55391e-06	0.278948	0.152076
aroE	VAL242GLN	2.51168e-05	2.15716e-05	2.0018e-06	2.96159e-06	0.0796995	0.137291
aroE	VAL242ASP	3.58812e-06	1.79764e-06	6.67266e-06	1.77696e-06	1.85965	0.988496
aroE	VAL242PRO	0.000195553	0.00016718	2.0018e-06	7.10783e-06	0.0102366	0.042516
aroE	PHE249ALA	0.000121996	0.000118644	1.33453e-06	1.77696e-06	0.0109391	0.0149772
aroE	PHE249TRP	0.000139937	4.31433e-05	6.67266e-07	5.92319e-07	0.00476834	0.0137291
aroE	PHE249GLN	7.89386e-05	6.65125e-05	6.67266e-07	2.96159e-06	0.00845298	0.0445268
aroE	PHE249ASP	9.14971e-05	9.16795e-05	2.0018e-06	1.18464e-06	0.0218783	0.0129215
aroE	PHE249PRO	5.02337e-05	3.77504e-05	2.0018e-06	5.92319e-07	0.0398497	0.0156904
aroE	LEU266ALA	0.00010585	0.000154597	1.33453e-06	5.92319e-07	0.0126078	0.00383138
aroE	LEU266TRP	0.000258345	0.000294812	6.67266e-07	5.92319e-07	0.00258285	0.00200914
aroE	LEU266GLN	3.94693e-05	0.000125835	1.33453e-06	5.92319e-07	0.0338119	0.00470712
aroE	LEU266ASP	9.50852e-05	0.000127632	1.33453e-06	5.92319e-07	0.0140351	0.00464083
aroE	LEU266PRO	6.27921e-05	8.62866e-05	6.67266e-07	5.92319e-07	0.0106266	0.00686456
asd	VAL156ALA	1.79406e-06	1.79764e-06	6.67266e-07	5.92319e-07	0.371931	0.329499
asd	VAL156TRP	1.79406e-06	1.79764e-06	6.67266e-07	5.92319e-07	0.371931	0.329499
asd	VAL156GLN	1.79406e-06	1.79764e-06	6.67266e-07	5.92319e-07	0.371931	0.329499
asd	VAL156ASP	1.79406e-06	1.79764e-06	6.67266e-07	5.92319e-07	0.371931	0.329499
asd	VAL156PRO	1.79406e-06	1.79764e-06	6.67266e-07	5.92319e-07	0.371931	0.329499
asd	LEU176ALA	1.79406e-06	1.79764e-06	6.67266e-07	5.92319e-07	0.371931	0.329499
asd	LEU176TRP	0.000150701	5.03338e-05	6.67266e-07	1.18464e-06	0.00442775	0.0235356
asd	LEU176GLN	1.79406e-06	1.79764e-06	6.67266e-07	5.92319e-07	0.371931	0.329499
asd	LEU176ASP	1.79406e-06	1.79764e-06	6.67266e-07	5.92319e-07	0.371931	0.329499
asd	LEU176PRO	1.79406e-06	1.79764e-06	6.67266e-07	5.92319e-07	0.371931	0.329499
asd	ILE109ALA	0.000746329	0.000510529	1.06763e-05	1.77696e-06	0.014305	0.00348062
asd	ILE109TRP	1.79406e-06	1.79764e-06	6.67266e-07	5.92319e-07	0.371931	0.329499
asd	ILE109GLN	1.79406e-06	1.79764e-06	6.67266e-07	5.92319e-07	0.371931	0.329499
asd	ILE109ASP	1.79406e-06	1.79764e-06	6.67266e-07	5.92319e-07	0.371931	0.329499
asd	ILE109PRO	5.38218e-06	1.79764e-06	1.33453e-06	0.000113725	0.247954	63.2637
asd	MET140ALA	0.000147113	0.000131227	6.67266e-07	2.36928e-06	0.00453574	0.0180547
asd	MET140TRP	3.58812e-06	1.79764e-06	6.67266e-07	5.92319e-07	0.185965	0.329499
asd	MET140GLN	0.000145319	0.000138418	1.33453e-06	5.92319e-07	0.00918348	0.0042792
asd	MET140ASP	1.79406e-06	1.79764e-06	6.67266e-07	5.92319e-07	0.371931	0.329499
asd	MET140PRO	1.79406e-06	1.79764e-06	6.67266e-07	5.92319e-07	0.371931	0.329499
asd	LEU175ALA	1.25584e-05	1.25835e-05	6.67266e-07	2.96159e-06	0.053133	0.235356
asd	LEU175TRP	0.000256551	0.000222907	1.33453e-06	5.92319e-07	0.00520183	0.00265725
asd	LEU175GLN	1.79406e-06	1.79764e-06	6.67266e-07	5.92319e-07	0.371931	0.329499
asd	LEU175ASP	1.79406e-06	1.79764e-06	6.67266e-07	5.92319e-07	0.371931	0.329499
asd	LEU175PRO	1.79406e-06	1.79764e-06	6.67266e-07	5.92319e-07	0.371931	0.329499
asd	ILE110ALA	0.000654832	0.000990498	6.67266e-06	1.18464e-06	0.0101899	0.001196
asd	ILE110TRP	1.79406e-06	1.79764e-06	2.0018e-06	2.96159e-06	1.11579	1.64749
asd	ILE110GLN	0.000952646	0.00120621	1.06763e-05	4.73855e-06	0.011207	0.00392845
asd	ILE110ASP	2.69109e-05	1.79764e-06	1.33453e-06	1.18464e-06	0.0495908	0.658997
asd	ILE110PRO	0.000902412	0.00111813	6.0054e-06	7.10783e-06	0.00665483	0.00635689
asd	LEU139ALA	0.000111232	0.000113251	6.67266e-07	1.18464e-06	0.00599889	0.0104603
asd	LEU139TRP	1.79406e-06	1.79764e-06	6.67266e-07	5.92319e-07	0.371931	0.329499
asd	LEU139GLN	0.00010585	9.16795e-05	6.67266e-07	5.92319e-07	0.00630391	0.00646076
asd	LEU139ASP	1.79406e-06	1.79764e-06	6.67266e-07	5.92319e-07	0.371931	0.329499
asd	LEU139PRO	1.79406e-06	1.79764e-06	6.67266e-07	5.92319e-07	0.371931	0.329499
asd	LEU141ALA	0.000261933	0.000226502	5.33813e-06	1.18464e-06	0.0203798	0.00523014
asd	LEU141TRP	1.79406e-06	1.79764e-06	6.67266e-07	5.92319e-07	0.371931	0.329499
asd	LEU141GLN	0.000100467	5.57267e-05	6.67266e-07	5.92319e-07	0.00664162	0.010629
asd	LEU141ASP	1.79406e-06	1.79764e-06	6.67266e-07	5.92319e-07	0.371931	0.329499
asd	LEU141PRO	3.58812e-06	5.39291e-06	6.67266e-07	5.92319e-07	0.185965	0.109833
asd	VAL70ALA	1.79406e-06	1.79764e-06	6.67266e-07	5.92319e-07	0.371931	0.329499
asd	VAL70TRP	1.79406e-06	1.79764e-06	6.67266e-07	5.92319e-07	0.371931	0.329499
asd	VAL70GLN	3.58812e-06	3.59527e-06	6.67266e-07	5.92319e-07	0.185965	0.164749
asd	VAL70ASP	1.79406e-06	1.79764e-06	6.67266e-07	5.92319e-07	0.371931	0.329499
asd	VAL70PRO	3.58812e-06	1.79764e-06	6.67266e-07	5.92319e-07	0.185965	0.329499
asd	MET362ALA	1.79406e-06	3.59527e-06	6.67266e-07	5.92319e-07	0.371931	0.164749
asd	MET362TRP	3.58812e-06	1.79764e-06	6.67266e-07	5.92319e-07	0.185965	0.329499
asd	MET362GLN	1.79406e-06	1.79764e-06	6.67266e-07	5.92319e-07	0.371931	0.329499
asd	MET362ASP	1.79406e-06	1.79764e-06	6.67266e-07	5.92319e-07	0.371931	0.329499
asd	MET362PRO	1.79406e-06	1.79764e-06	6.67266e-07	5.92319e-07	0.371931	0.329499
asnS	VAL4ALA	3.58812e-06	3.59527e-06	6.67266e-07	5.92319e-07	0.185965	0.164749
asnS	VAL4TRP	1.79406e-06	1.79764e-06	6.67266e-07	5.92319e-07	0.371931	0.329499
asnS	VAL4GLN	3.58812e-06	1.79764e-06	6.67266e-07	5.92319e-07	0.185965	0.329499
asnS	VAL4ASP	3.58812e-06	1.25835e-05	6.67266e-07	5.92319e-07	0.185965	0.0470712
asnS	VAL4PRO	1.79406e-06	1.79764e-06	6.67266e-07	5.92319e-07	0.371931	0.329499
asnS	PHE38ALA	1.79406e-06	1.79764e-06	6.67266e-07	5.92319e-07	0.371931	0.329499
asnS	PHE38TRP	3.94693e-05	2.33693e-05	6.67266e-07	5.92319e-07	0.016906	0.0253461
asnS	PHE38GLN	1.79406e-06	1.79764e-06	6.67266e-07	5.92319e-07	0.371931	0.329499
asnS	PHE38ASP	1.79406e-06	1.79764e-06	6.67266e-07	5.92319e-07	0.371931	0.329499
asnS	PHE38PRO	1.79406e-06	1.79764e-06	6.67266e-07	5.92319e-07	0.371931	0.329499
asnS	VAL74ALA	0.000121996	0.000125835	6.67266e-07	2.96159e-06	0.00546957	0.0235356
asnS	VAL74TRP	1.79406e-06	1.79764e-06	6.67266e-07	5.92319e-07	0.371931	0.329499
asnS	VAL74GLN	1.61465e-05	1.79764e-06	1.33453e-06	5.92319e-07	0.0826513	0.329499
asnS	VAL74ASP	1.79406e-06	1.79764e-06	6.67266e-07	5.92319e-07	0.371931	0.329499
asnS	VAL74PRO	0.000116614	1.79764e-06	6.67266e-07	5.92319e-07	0.00572201	0.329499
asnS	ILE75ALA	0.000116614	9.52747e-05	1.33453e-06	5.92319e-07	0.011444	0.00621696
asnS	ILE75TRP	0.000136349	0.000168978	1.40126e-05	1.18464e-06	0.10277	0.00701061
asnS	ILE75GLN	0.000121996	0.000133025	1.33453e-06	1.18464e-06	0.0109391	0.00890537
asnS	ILE75ASP	0.000138143	0.00019774	6.67266e-07	5.92319e-07	0.00483027	0.00299544
asnS	ILE75PRO	1.79406e-06	1.79764e-06	6.67266e-07	5.92319e-07	0.371931	0.329499
asnS	MET249ALA	3.58812e-06	1.43811e-05	6.67266e-07	5.92319e-07	0.185965	0.0411873
asnS	MET249TRP	1.79406e-06	5.39291e-06	6.67266e-07	5.92319e-07	0.371931	0.109833
asnS	MET249GLN	0.000147113	9.52747e-05	6.67266e-07	5.92319e-07	0.00453574	0.00621696
asnS	MET249ASP	1.79406e-06	1.79764e-06	6.67266e-07	5.92319e-07	0.371931	0.329499
asnS	MET249PRO	8.9703e-06	3.59527e-06	6.67266e-07	5.92319e-07	0.0743862	0.164749
asnS	LEU250ALA	0.000156083	0.000107858	1.33453e-06	1.18464e-06	0.00855014	0.0109833
asnS	LEU250TRP	0.000148907	0.00015999	2.66907e-06	1.18464e-06	0.0179244	0.00740446
asnS	LEU250GLN	1.79406e-06	1.79764e-06	6.67266e-07	5.92319e-07	0.371931	0.329499
asnS	LEU250ASP	1.79406e-06	1.79764e-06	6.67266e-07	5.92319e-07	0.371931	0.329499
asnS	LEU250PRO	1.79406e-06	1.79764e-06	6.67266e-07	5.92319e-07	0.371931	0.329499
asnS	VAL273ALA	0.000380341	0.000379301	6.67266e-07	5.92319e-07	0.00175439	0.00156161
asnS	VAL273TRP	0.000165054	0.000124037	6.67266e-07	5.92319e-07	0.00404273	0.00477534
asnS	VAL273GLN	0.000136349	0.000222907	1.33453e-06	2.36928e-06	0.00978766	0.010629
asnS	VAL273ASP	1.79406e-06	1.79764e-06	6.67266e-07	5.92319e-07	0.371931	0.329499
asnS	VAL273PRO	1.79406e-06	1.79764e-06	6.67266e-07	5.92319e-07	0.371931	0.329499
asnS	PHE274ALA	0.000152495	0.000203133	4.67086e-06	5.92319e-07	0.0306296	0.00291592
asnS	PHE274TRP	0.000211699	0.000294812	6.67266e-07	5.92319e-07	0.00315196	0.00200914
asnS	PHE274GLN	8.9703e-06	1.9774e-05	6.67266e-07	5.92319e-07	0.0743862	0.0299544
asnS	PHE274ASP	1.79406e-06	1.79764e-06	6.67266e-07	5.92319e-07	0.371931	0.329499
asnS	PHE274PRO	1.79406e-06	1.79764e-06	6.67266e-07	5.92319e-07	0.371931	0.329499
asnS	LEU383ALA	0.000785798	0.000737031	6.67266e-06	2.36928e-06	0.00849157	0.00321462
asnS	LEU383TRP	0.000807327	0.000674114	3.33633e-06	5.92319e-07	0.00413257	0.000878663
asnS	LEU383GLN	1.79406e-06	1.79764e-06	6.67266e-07	5.92319e-07	0.371931	0.329499
asnS	LEU383ASP	1.79406e-06	1.79764e-06	6.67266e-07	5.92319e-07	0.371931	0.329499
asnS	LEU383PRO	1.79406e-06	1.79764e-06	6.67266e-07	5.92319e-07	0.371931	0.329499
asnS	ILE387ALA	1.07644e-05	1.79764e-06	6.67266e-07	5.92319e-07	0.0619885	0.329499
asnS	ILE387TRP	1.79406e-06	1.79764e-06	6.67266e-07	5.92319e-07	0.371931	0.329499
asnS	ILE387GLN	1.79406e-06	1.79764e-06	6.67266e-07	5.92319e-07	0.371931	0.329499
asnS	ILE387ASP	1.79406e-06	1.79764e-06	6.67266e-07	5.92319e-07	0.371931	0.329499
asnS	ILE387PRO	1.79406e-06	1.79764e-06	6.67266e-07	5.92319e-07	0.371931	0.329499
aspS	ILE69ALA	7.17624e-06	1.79764e-06	6.67266e-07	5.92319e-07	0.0929827	0.329499
aspS	ILE69TRP	1.79406e-06	1.79764e-06	6.67266e-07	5.92319e-07	0.371931	0.329499
aspS	ILE69GLN	1.79406e-06	1.79764e-06	6.67266e-07	5.92319e-07	0.371931	0.329499
aspS	ILE69ASP	1.79406e-06	1.79764e-06	6.67266e-07	5.92319e-07	0.371931	0.329499
aspS	ILE69PRO	1.79406e-06	1.79764e-06	6.67266e-07	5.92319e-07	0.371931	0.329499
aspS	VAL148ALA	1.79406e-06	1.79764e-06	6.67266e-07	5.92319e-07	0.371931	0.329499
aspS	VAL148TRP	1.79406e-06	1.79764e-06	6.67266e-07	5.92319e-07	0.371931	0.329499
aspS	VAL148GLN	1.79406e-06	1.79764e-06	6.67266e-07	5.92319e-07	0.371931	0.329499
aspS	VAL148ASP	1.79406e-06	1.79764e-06	6.67266e-07	5.92319e-07	0.371931	0.329499
aspS	VAL148PRO	1.79406e-06	1.79764e-06	6.67266e-07	5.92319e-07	0.371931	0.329499
aspS	ILE34ALA	1.79406e-06	3.59527e-06	6.67266e-07	5.92319e-07	0.371931	0.164749
aspS	ILE34TRP	3.76753e-05	1.79764e-05	6.67266e-07	5.92319e-07	0.017711	0.0329499
aspS	ILE34GLN	5.02337e-05	3.05598e-05	6.67266e-07	5.92319e-07	0.0132832	0.0193823
aspS	ILE34ASP	2.15287e-05	3.41551e-05	6.67266e-07	5.92319e-07	0.0309942	0.017342
aspS	ILE34PRO	1.79406e-06	1.79764e-06	6.67266e-07	5.92319e-07	0.371931	0.329499
aspS	PHE394ALA	5.38218e-05	4.13456e-05	6.67266e-07	1.18464e-06	0.0123977	0.0286521
aspS	PHE394TRP	1.79406e-05	2.33693e-05	6.67266e-07	5.92319e-07	0.0371931	0.0253461
aspS	PHE394GLN	1.97347e-05	1.25835e-05	6.67266e-07	5.92319e-07	0.0338119	0.0470712
aspS	PHE394ASP	1.79406e-06	1.79764e-06	6.67266e-07	5.92319e-07	0.371931	0.329499
aspS	PHE394PRO	1.79406e-06	1.79764e-06	6.67266e-07	5.92319e-07	0.371931	0.329499
aspS	PHE500ALA	1.79406e-06	1.79764e-06	6.67266e-07	5.92319e-07	0.371931	0.329499
aspS	PHE500TRP	7.17624e-06	1.79764e-06	6.67266e-07	5.92319e-07	0.0929827	0.329499
aspS	PHE500GLN	1.79406e-06	1.79764e-06	6.67266e-07	5.92319e-07	0.371931	0.329499
aspS	PHE500ASP	1.79406e-06	1.79764e-06	6.67266e-07	5.92319e-07	0.371931	0.329499
aspS	PHE500PRO	1.79406e-06	1.79764e-06	6.67266e-07	5.92319e-07	0.371931	0.329499
aspS	PHE393ALA	3.0499e-05	1.79764e-05	6.67266e-07	5.92319e-07	0.0218783	0.0329499
aspS	PHE393TRP	1.97347e-05	2.69645e-05	6.67266e-07	5.92319e-07	0.0338119	0.0219666
aspS	PHE393GLN	5.38218e-05	7.19055e-06	6.67266e-07	5.92319e-07	0.0123977	0.0823747
aspS	PHE393ASP	1.79406e-06	1.79764e-06	6.67266e-07	5.92319e-07	0.371931	0.329499
aspS	PHE393PRO	1.79406e-06	7.19055e-06	6.67266e-07	5.92319e-07	0.371931	0.0823747
aspS	VAL47TRP	1.79406e-06	1.79764e-06	6.67266e-07	5.92319e-07	0.371931	0.329499
aspS	VAL47GLN	1.79406e-06	1.79764e-06	6.67266e-07	5.92319e-07	0.371931	0.329499
aspS	VAL47PRO	1.79406e-06	1.79764e-06	6.67266e-07	5.92319e-07	0.371931	0.329499
aspS	ILE36ALA	3.40871e-05	1.25835e-05	6.67266e-07	5.92319e-07	0.0195753	0.0470712
aspS	ILE36TRP	2.69109e-05	7.19055e-06	6.67266e-07	5.92319e-07	0.0247954	0.0823747
aspS	ILE36GLN	1.79406e-06	1.79764e-06	6.67266e-07	5.92319e-07	0.371931	0.329499
aspS	ILE36ASP	1.79406e-06	1.79764e-06	6.67266e-07	5.92319e-07	0.371931	0.329499
aspS	ILE36PRO	1.79406e-06	1.79764e-06	6.67266e-07	5.92319e-07	0.371931	0.329499
aspS	ILE392ALA	2.8705e-05	2.33693e-05	6.67266e-07	5.92319e-07	0.0232457	0.0253461
aspS	ILE392TRP	7.17624e-06	1.79764e-06	6.67266e-07	5.92319e-07	0.0929827	0.329499
aspS	ILE392GLN	5.38218e-06	1.07858e-05	6.67266e-07	5.92319e-07	0.123977	0.0549164
aspS	ILE392ASP	5.38218e-06	1.07858e-05	6.67266e-07	5.92319e-07	0.123977	0.0549164
aspS	ILE392PRO	1.07644e-05	7.19055e-06	6.67266e-07	5.92319e-07	0.0619885	0.0823747
aspS	VAL477ALA	7.17624e-06	1.79764e-06	6.67266e-07	5.92319e-07	0.0929827	0.329499
aspS	VAL477TRP	3.76753e-05	1.61787e-05	1.33453e-06	5.92319e-07	0.035422	0.036611
aspS	VAL477GLN	1.25584e-05	3.05598e-05	6.67266e-07	5.92319e-07	0.053133	0.0193823
aspS	VAL477ASP	1.07644e-05	1.79764e-06	6.67266e-07	5.92319e-07	0.0619885	0.329499
aspS	VAL477PRO	3.76753e-05	2.15716e-05	6.67266e-07	5.92319e-07	0.017711	0.0274582
bamA	ILE194ALA	0.000134554	0.000204931	6.67266e-07	5.92319e-07	0.00495908	0.00289034
bamA	ILE194TRP	0.000166848	0.000251669	1.33453e-06	1.77696e-06	0.00799851	0.00706069
bamA	ILE194GLN	9.32911e-05	0.000195942	4.67086e-06	5.92319e-07	0.0500676	0.00302292
bamA	ILE194ASP	0.000177612	0.000203133	6.67266e-07	5.92319e-07	0.00375688	0.00291592
bamA	ILE194PRO	0.000222463	0.00019774	1.33453e-06	2.36928e-06	0.00599889	0.0119818
bamA	ILE308ALA	6.45862e-05	5.39291e-05	6.67266e-07	1.18464e-06	0.0103314	0.0219666
bamA	ILE308TRP	3.58812e-05	8.08936e-05	6.67266e-07	5.92319e-07	0.0185965	0.00732219
bamA	ILE308GLN	9.50852e-05	7.37031e-05	6.67266e-07	5.92319e-07	0.00701756	0.00803655
bamA	ILE308ASP	5.38218e-05	5.75244e-05	6.67266e-07	5.92319e-07	0.0123977	0.0102968
bamA	ILE308PRO	4.84396e-05	7.55007e-05	6.67266e-07	5.92319e-07	0.0137752	0.00784521
bamA	PHE395ALA	7.17624e-06	1.43811e-05	6.67266e-07	5.92319e-07	0.0929827	0.0411873
bamA	PHE395TRP	2.33228e-05	1.25835e-05	6.67266e-07	5.92319e-07	0.0286101	0.0470712
bamA	PHE395GLN	2.33228e-05	1.9774e-05	6.67266e-07	5.92319e-07	0.0286101	0.0299544
bamA	PHE395ASP	2.69109e-05	3.59527e-05	6.67266e-07	5.92319e-07	0.0247954	0.0164749
bamA	PHE395PRO	2.33228e-05	2.33693e-05	6.67266e-07	5.92319e-07	0.0286101	0.0253461
bamA	VAL628ALA	1.07644e-05	1.61787e-05	6.67266e-07	5.92319e-07	0.0619885	0.036611
bamA	VAL628TRP	1.43525e-05	1.25835e-05	6.67266e-07	5.92319e-07	0.0464914	0.0470712
bamA	VAL628GLN	2.69109e-05	2.51669e-05	6.67266e-07	5.92319e-07	0.0247954	0.0235356
bamA	VAL628ASP	2.8705e-05	1.61787e-05	6.67266e-07	5.92319e-07	0.0232457	0.036611
bamA	VAL628PRO	1.43525e-05	1.25835e-05	2.0018e-06	1.18464e-06	0.139474	0.0941425
bamA	VAL151ALA	9.68792e-05	5.03338e-05	6.67266e-07	5.92319e-07	0.00688761	0.0117678
bamA	VAL151TRP	6.99683e-05	0.000107858	6.67266e-07	5.92319e-07	0.00953669	0.00549164
bamA	VAL151GLN	0.000102261	7.9096e-05	6.67266e-07	5.92319e-07	0.0065251	0.00748861
bamA	VAL151ASP	4.30574e-05	3.41551e-05	6.67266e-07	5.92319e-07	0.0154971	0.017342
bamA	VAL151PRO	2.69109e-05	9.16795e-05	1.33453e-06	5.92319e-07	0.0495908	0.00646076
bamA	VAL256ALA	0.000152495	0.000145609	6.67266e-07	5.92319e-07	0.00437566	0.00406788
bamA	VAL256TRP	6.63802e-05	5.39291e-05	6.67266e-07	5.92319e-07	0.0100522	0.0109833
bamA	VAL256GLN	0.000143525	0.000133025	1.33453e-06	1.77696e-06	0.00929827	0.0133581
bamA	VAL256ASP	7.89386e-05	8.26913e-05	6.67266e-07	5.92319e-07	0.00845298	0.00716301
bamA	VAL256PRO	0.000129172	0.000107858	6.67266e-07	5.92319e-07	0.00516571	0.00549164
bamA	VAL258ALA	0.000231434	0.00015999	6.67266e-07	5.92319e-07	0.00288319	0.00370223
bamA	VAL258TRP	8.9703e-05	6.47149e-05	6.67266e-07	5.92319e-07	0.00743862	0.00915274
bamA	VAL258GLN	0.000188376	0.000188752	6.67266e-07	2.96159e-06	0.0035422	0.0156904
bamA	VAL258ASP	0.000136349	0.000106061	1.33453e-06	5.92319e-07	0.00978766	0.00558472
bamA	VAL258PRO	0.000134554	0.000172573	6.67266e-07	5.92319e-07	0.00495908	0.00343228
bamA	ILE352ALA	5.9204e-05	8.44889e-05	6.67266e-07	5.92319e-07	0.0112706	0.00701061
bamA	ILE352TRP	5.38218e-05	8.08936e-05	6.67266e-07	5.92319e-07	0.0123977	0.00732219
bamA	ILE352GLN	5.02337e-05	9.52747e-05	1.33453e-06	5.92319e-07	0.0265665	0.00621696
bamA	ILE352ASP	5.56159e-05	0.000102465	2.0018e-06	5.92319e-07	0.0359933	0.00578068
bamA	ILE352PRO	1.79406e-06	1.79764e-06	6.67266e-07	5.92319e-07	0.371931	0.329499
bamA	PHE354ALA	5.02337e-05	9.70724e-05	2.0018e-06	5.92319e-07	0.0398497	0.00610183
bamA	PHE354TRP	3.94693e-05	7.37031e-05	6.67266e-07	5.92319e-07	0.016906	0.00803655
bamA	PHE354GLN	2.69109e-05	3.05598e-05	6.67266e-07	5.92319e-07	0.0247954	0.0193823
bamA	PHE354ASP	2.51168e-05	4.49409e-05	6.67266e-07	5.92319e-07	0.0265665	0.0131799
bamA	PHE354PRO	2.69109e-05	3.05598e-05	6.67266e-07	5.92319e-07	0.0247954	0.0193823
bamA	LEU536ALA	3.76753e-05	2.69645e-05	6.67266e-07	5.92319e-07	0.017711	0.0219666
bamA	LEU536TRP	1.61465e-05	3.41551e-05	6.67266e-07	5.92319e-07	0.0413257	0.017342
bamA	LEU536GLN	1.25584e-05	1.79764e-06	6.67266e-07	5.92319e-07	0.053133	0.329499
bamA	LEU536ASP	8.9703e-06	2.51669e-05	6.67266e-07	5.92319e-07	0.0743862	0.0235356
bamA	LEU536PRO	1.25584e-05	3.23575e-05	6.67266e-07	5.92319e-07	0.053133	0.0183055
bamD	ILE76ALA	1.79406e-06	1.79764e-06	6.67266e-07	5.92319e-07	0.371931	0.329499
bamD	ILE76TRP	1.79406e-06	1.79764e-06	6.67266e-07	5.92319e-07	0.371931	0.329499
bamD	ILE76GLN	1.79406e-06	1.79764e-06	6.67266e-07	5.92319e-07	0.371931	0.329499
bamD	ILE76ASP	1.79406e-06	1.79764e-06	6.67266e-07	5.92319e-07	0.371931	0.329499
bamD	ILE76PRO	1.79406e-06	1.79764e-06	6.67266e-07	5.92319e-07	0.371931	0.329499
bamD	VAL108ALA	1.79406e-06	1.79764e-06	6.67266e-07	5.92319e-07	0.371931	0.329499
bamD	VAL108TRP	1.79406e-06	1.79764e-06	6.67266e-07	5.92319e-07	0.371931	0.329499
bamD	VAL108GLN	1.79406e-06	1.79764e-06	6.67266e-07	5.92319e-07	0.371931	0.329499
bamD	VAL108ASP	1.79406e-06	1.79764e-06	6.67266e-07	5.92319e-07	0.371931	0.329499
bamD	VAL108PRO	1.79406e-06	1.79764e-06	6.67266e-07	5.92319e-07	0.371931	0.329499
bamD	PHE147ALA	3.58812e-06	1.79764e-05	6.67266e-07	5.92319e-07	0.185965	0.0329499
bamD	PHE147TRP	1.79406e-06	1.61787e-05	6.67266e-07	5.92319e-07	0.371931	0.036611
bamD	PHE147GLN	1.79406e-06	5.39291e-06	6.67266e-07	5.92319e-07	0.371931	0.109833
bamD	PHE147ASP	2.33228e-05	3.59527e-05	6.67266e-07	1.77696e-06	0.0286101	0.0494248
bamD	PHE147PRO	8.9703e-06	1.61787e-05	6.67266e-07	5.92319e-07	0.0743862	0.036611
bamD	LEU55ALA	0.000213493	0.00015999	2.66907e-06	5.92319e-07	0.0125019	0.00370223
bamD	LEU55ASP	0.000134554	0.00012943	6.67266e-07	5.92319e-07	0.00495908	0.00457637
bamD	LEU55PRO	0.000130966	0.000206728	2.66907e-06	5.92319e-07	0.0203798	0.00286521
bamD	VAL71TRP	0.00012379	8.80842e-05	6.67266e-07	5.92319e-07	0.0053903	0.00672446
bamD	VAL71GLN	0.000179406	0.000188752	2.66907e-06	1.18464e-06	0.0148772	0.00627616
bamD	VAL71PRO	0.000184788	0.000174371	2.0018e-06	5.92319e-07	0.0108329	0.00339689
bamD	ILE92ALA	1.79406e-06	1.79764e-06	6.67266e-07	5.92319e-07	0.371931	0.329499
bamD	ILE92TRP	1.79406e-06	1.79764e-06	6.67266e-07	5.92319e-07	0.371931	0.329499
bamD	ILE92GLN	1.79406e-06	1.25835e-05	6.67266e-07	5.92319e-07	0.371931	0.0470712
bamD	ILE92ASP	1.79406e-06	1.79764e-06	6.67266e-07	5.92319e-07	0.371931	0.329499
bamD	ILE92PRO	3.58812e-06	1.79764e-06	6.67266e-07	5.92319e-07	0.185965	0.329499
bamD	PHE95ALA	5.38218e-06	5.39291e-06	6.67266e-07	5.92319e-07	0.123977	0.109833
bamD	PHE95TRP	5.38218e-06	1.61787e-05	6.67266e-07	5.92319e-07	0.123977	0.036611
bamD	PHE95GLN	7.17624e-06	1.79764e-06	6.67266e-07	5.92319e-07	0.0929827	0.329499
bamD	PHE95ASP	1.79406e-06	3.59527e-06	6.67266e-07	5.92319e-07	0.371931	0.164749
bamD	PHE95PRO	3.58812e-06	1.79764e-06	6.67266e-07	5.92319e-07	0.185965	0.329499
bamD	MET109ALA	1.79406e-06	1.79764e-06	6.67266e-07	5.92319e-07	0.371931	0.329499
bamD	MET109TRP	1.79406e-06	1.79764e-06	6.67266e-07	5.92319e-07	0.371931	0.329499
bamD	MET109GLN	1.79406e-06	1.79764e-06	6.67266e-07	5.92319e-07	0.371931	0.329499
bamD	MET109ASP	1.79406e-06	1.79764e-06	6.67266e-07	5.92319e-07	0.371931	0.329499
bamD	MET109PRO	1.79406e-06	1.79764e-06	6.67266e-07	5.92319e-07	0.371931	0.329499
bamD	VAL192ALA	1.79406e-06	1.79764e-06	6.67266e-07	5.92319e-07	0.371931	0.329499
bamD	VAL192TRP	1.79406e-06	1.79764e-06	6.67266e-07	5.92319e-07	0.371931	0.329499
bamD	VAL192GLN	1.79406e-06	1.79764e-06	6.67266e-07	5.92319e-07	0.371931	0.329499
bamD	VAL192ASP	1.25584e-05	1.79764e-06	6.67266e-07	5.92319e-07	0.053133	0.329499
bamD	VAL192PRO	1.79406e-06	1.79764e-06	6.67266e-07	5.92319e-07	0.371931	0.329499
bamD	VAL195ALA	0.000213493	0.000217514	6.67266e-07	1.18464e-06	0.00312547	0.00544626
bamD	VAL195TRP	0.00028705	0.000208526	1.33453e-06	5.92319e-07	0.00464914	0.00284051
bamD	VAL195GLN	0.000299608	0.000177966	6.67266e-07	1.77696e-06	0.00222713	0.00998481
bamD	VAL195ASP	0.0001812	0.000168978	6.67266e-07	5.92319e-07	0.00368248	0.0035053
bamD	VAL195PRO	0.000321137	0.000246276	2.66907e-06	1.77696e-06	0.00831131	0.0072153
bioA	ILE231ALA	2.8705e-05	3.05598e-05	6.67266e-07	5.92319e-07	0.0232457	0.0193823
bioA	ILE231TRP	0.000104055	8.26913e-05	6.67266e-07	1.18464e-06	0.0064126	0.014326
bioA	ILE231GLN	8.9703e-05	8.62866e-05	6.67266e-07	5.92319e-07	0.00743862	0.00686456
bioA	ILE231ASP	0.000100467	0.000133025	2.66907e-06	2.96159e-06	0.0265665	0.0222634
bioA	ILE231PRO	5.02337e-05	5.03338e-05	6.67266e-07	5.92319e-07	0.0132832	0.0117678
bioA	ILE390ALA	8.9703e-06	1.25835e-05	6.67266e-07	5.92319e-07	0.0743862	0.0470712
bioA	ILE390TRP	1.43525e-05	5.39291e-06	6.67266e-07	5.92319e-07	0.0464914	0.109833
bioA	ILE390GLN	3.58812e-06	8.98818e-06	6.67266e-07	5.92319e-07	0.185965	0.0658997
bioA	ILE390ASP	3.58812e-06	1.79764e-06	6.67266e-07	5.92319e-07	0.185965	0.329499
bioA	ILE390PRO	3.58812e-06	1.79764e-06	6.67266e-07	5.92319e-07	0.185965	0.329499
bioA	VAL368ALA	1.43525e-05	1.25835e-05	6.67266e-07	5.92319e-07	0.0464914	0.0470712
bioA	VAL368TRP	1.79406e-06	1.79764e-06	6.67266e-07	5.92319e-07	0.371931	0.329499
bioA	VAL368GLN	8.9703e-06	1.79764e-06	6.67266e-07	5.92319e-07	0.0743862	0.329499
bioA	VAL368ASP	3.58812e-06	1.79764e-06	6.67266e-07	5.92319e-07	0.185965	0.329499
bioA	VAL368PRO	3.58812e-06	1.79764e-06	6.67266e-07	5.92319e-07	0.185965	0.329499
bioA	ILE365ALA	1.43525e-05	7.19055e-06	6.67266e-07	5.92319e-07	0.0464914	0.0823747
bioA	ILE365TRP	3.58812e-06	3.59527e-06	6.67266e-07	5.92319e-07	0.185965	0.164749
bioA	ILE365GLN	7.17624e-06	5.39291e-06	6.67266e-07	5.92319e-07	0.0929827	0.109833
bioA	ILE365ASP	1.43525e-05	1.79764e-06	6.67266e-07	5.92319e-07	0.0464914	0.329499
bioA	ILE365PRO	5.38218e-06	1.79764e-06	6.67266e-07	5.92319e-07	0.123977	0.329499
bioA	MET400ALA	1.79406e-06	1.79764e-06	6.67266e-07	5.92319e-07	0.371931	0.329499
bioA	MET400TRP	1.79406e-06	1.79764e-06	6.67266e-07	5.92319e-07	0.371931	0.329499
bioA	MET400GLN	1.79406e-06	1.79764e-06	6.67266e-07	5.92319e-07	0.371931	0.329499
bioA	MET400ASP	1.79406e-06	1.79764e-06	6.67266e-07	5.92319e-07	0.371931	0.329499
bioA	MET400PRO	1.79406e-06	1.79764e-06	6.67266e-07	5.92319e-07	0.371931	0.329499
bioA	LEU270ALA	1.79406e-06	1.79764e-06	6.67266e-07	5.92319e-07	0.371931	0.329499
bioA	LEU270TRP	1.79406e-06	1.79764e-06	6.67266e-07	5.92319e-07	0.371931	0.329499
bioA	LEU270GLN	1.79406e-06	1.79764e-06	6.67266e-07	5.92319e-07	0.371931	0.329499
bioA	LEU270ASP	1.79406e-06	1.79764e-06	6.67266e-07	5.92319e-07	0.371931	0.329499
bioA	LEU270PRO	1.79406e-06	1.79764e-06	6.67266e-07	5.92319e-07	0.371931	0.329499
bioA	LEU108ALA	0.000923941	0.000959938	5.93867e-05	5.92319e-06	0.0642754	0.00617039
bioA	LEU108TRP	0.000688919	0.000417052	9.34173e-06	5.92319e-06	0.01356	0.0142025
bioA	LEU108GLN	0.00111949	0.0011397	1.06763e-05	7.70014e-06	0.00953669	0.00675628
bioA	LEU108ASP	0.000669184	0.00039548	4.0036e-06	1.18464e-05	0.0059828	0.0299544
bioA	LEU108PRO	0.000984939	0.000843092	5.33813e-06	4.14623e-06	0.00541976	0.00491789
bioA	MET152ALA	0.000579481	0.000460195	9.34173e-06	2.36928e-06	0.0161208	0.00514842
bioA	MET152TRP	0.000321137	0.000282229	0.00032963	5.33087e-06	1.02645	0.0188885
bioA	MET152GLN	0.000681743	0.000598613	9.34173e-06	4.73855e-06	0.0137027	0.00791588
bioA	MET152ASP	0.00031396	0.000192347	3.33633e-06	1.77696e-06	0.0106266	0.00923828
bioA	MET152PRO	0.000270903	0.000174371	4.67086e-06	1.77696e-06	0.0172418	0.0101907
bioA	ILE243ALA	1.79406e-06	1.79764e-06	6.67266e-07	5.92319e-07	0.371931	0.329499
bioA	ILE243TRP	1.79406e-06	1.79764e-06	6.67266e-07	5.92319e-07	0.371931	0.329499
bioA	ILE243GLN	1.79406e-06	1.79764e-06	6.67266e-07	5.92319e-07	0.371931	0.329499
bioA	ILE243ASP	1.79406e-06	1.79764e-06	6.67266e-07	5.92319e-07	0.371931	0.329499
bioA	ILE243PRO	1.79406e-06	1.79764e-06	6.67266e-07	5.92319e-07	0.371931	0.329499
bioA	TRP53ALA	0.0019627	0.00217514	6.40576e-05	2.01388e-05	0.0326374	0.00925864
bioA	TRP53GLN	0.00242377	0.0027396	1.80162e-05	1.12541e-05	0.00743311	0.00410792
bioA	TRP53ASP	0.00148728	0.00109296	1.73489e-05	1.42157e-05	0.0116649	0.0130065
bioA	TRP53PRO	1.79406e-06	1.79764e-06	6.67266e-07	5.92319e-07	0.371931	0.329499
bioB	MET98ALA	0.000407252	0.000417052	6.0054e-06	7.10783e-06	0.0147462	0.017043
bioB	MET98TRP	0.000193758	7.55007e-05	9.34173e-06	1.77696e-06	0.0482133	0.0235356
bioB	MET98GLN	0.000376753	0.000161787	3.33633e-06	2.36928e-06	0.0088555	0.0146444
bioB	MET98ASP	0.000260139	0.000142013	6.0054e-06	4.73855e-06	0.0230854	0.033367
bioB	MET98PRO	0.000177612	8.80842e-05	2.66907e-06	3.55391e-06	0.0150275	0.0403468
bioB	MET116ALA	7.71446e-05	7.55007e-05	6.67266e-07	5.92319e-07	0.00864956	0.00784521
bioB	MET116ASP	2.15287e-05	1.43811e-05	6.67266e-07	5.92319e-07	0.0309942	0.0411873
bioB	MET116PRO	3.76753e-05	1.43811e-05	6.67266e-07	5.92319e-07	0.017711	0.0411873
bioB	LEU131ALA	1.79406e-06	1.79764e-06	6.67266e-07	5.92319e-07	0.371931	0.329499
bioB	LEU131ASP	1.79406e-06	1.79764e-06	6.67266e-07	5.92319e-07	0.371931	0.329499
bioB	LEU131PRO	1.79406e-06	1.79764e-06	6.67266e-07	5.92319e-07	0.371931	0.329499
bioB	VAL193ALA	2.51168e-05	2.51669e-05	6.67266e-07	5.92319e-07	0.0265665	0.0235356
bioB	VAL193TRP	4.48515e-05	9.52747e-05	1.33453e-06	2.36928e-05	0.0297545	0.248678
bioB	VAL193GLN	7.53505e-05	3.9548e-05	6.67266e-07	1.18464e-06	0.0088555	0.0299544
bioB	VAL193ASP	4.84396e-05	3.59527e-05	6.67266e-07	5.92319e-07	0.0137752	0.0164749
bioB	VAL193PRO	2.69109e-05	3.41551e-05	6.67266e-07	5.92319e-07	0.0247954	0.017342
bioB	LEU206ALA	4.12634e-05	7.19055e-06	6.67266e-07	5.92319e-07	0.0161709	0.0823747
bioB	LEU206TRP	3.0499e-05	1.25835e-05	6.67266e-07	5.92319e-07	0.0218783	0.0470712
bioB	LEU206GLN	2.8705e-05	1.79764e-06	6.67266e-07	5.92319e-07	0.0232457	0.329499
bioB	LEU206ASP	1.79406e-05	1.79764e-06	6.67266e-07	5.92319e-07	0.0371931	0.329499
bioB	LEU206PRO	2.33228e-05	3.59527e-06	6.67266e-07	5.92319e-07	0.0286101	0.164749
bioB	ILE244ALA	8.9703e-06	5.39291e-06	6.67266e-07	5.92319e-07	0.0743862	0.109833
bioB	ILE244TRP	1.43525e-05	1.79764e-06	6.67266e-07	5.92319e-07	0.0464914	0.329499
bioB	ILE244GLN	5.38218e-06	1.79764e-06	6.67266e-07	5.92319e-07	0.123977	0.329499
bioB	ILE244ASP	1.07644e-05	1.79764e-06	6.67266e-07	5.92319e-07	0.0619885	0.329499
bioB	ILE244PRO	2.33228e-05	8.98818e-06	6.67266e-07	5.92319e-07	0.0286101	0.0658997
bioB	MET278ALA	0.0003624	0.000289419	3.33633e-06	5.92319e-07	0.00920621	0.00204658
bioB	MET278ASP	0.000156083	0.000118644	2.0018e-06	2.96159e-06	0.0128252	0.024962
bioB	MET278PRO	0.00012379	6.83102e-05	3.33633e-06	1.77696e-06	0.0269515	0.0260131
bioB	ILE247ALA	0.000570511	0.000488957	3.33633e-06	1.77696e-06	0.00584797	0.00363418
bioB	ILE247TRP	0.000104055	5.03338e-05	6.67266e-07	1.18464e-06	0.0064126	0.0235356
bioB	ILE247GLN	0.000100467	5.21315e-05	3.33633e-06	2.36928e-06	0.0332081	0.0454481
bioB	ILE247ASP	0.000139937	6.83102e-05	4.67086e-06	2.96159e-06	0.0333784	0.0433551
bioB	ILE247PRO	0.00010585	5.21315e-05	1.33453e-06	5.33087e-06	0.0126078	0.102258
bioB	VAL249ALA	0.000290638	0.000305598	2.0018e-06	1.18464e-06	0.00688761	0.00387645
bioB	VAL249TRP	0.000130966	2.33693e-05	6.67266e-07	1.18464e-06	0.00509494	0.0506921
bioB	VAL249GLN	0.000121996	0.000107858	2.66907e-06	5.92319e-07	0.0218783	0.00549164
bioB	VAL249ASP	5.56159e-05	3.59527e-05	2.0018e-06	5.92319e-07	0.0359933	0.0164749
bioB	VAL249PRO	0.00010585	6.83102e-05	6.67266e-07	5.92319e-07	0.00630391	0.00867102
bioB	PHE305ALA	0.000242198	0.000212121	4.0036e-06	1.77696e-06	0.0165303	0.00837708
bioB	PHE305TRP	0.00011482	0.000147406	2.0018e-06	5.92319e-07	0.0174343	0.00401828
bioB	PHE305GLN	0.00017223	0.000161787	1.33453e-06	5.92319e-07	0.00774856	0.0036611
bioB	PHE305ASP	5.02337e-05	2.15716e-05	2.0018e-06	1.18464e-06	0.0398497	0.0549164
bioB	PHE305PRO	4.84396e-05	4.49409e-05	6.67266e-07	1.18464e-06	0.0137752	0.0263599
bioC	LEU35ALA	0.000367782	0.000314586	3.33633e-06	5.92319e-07	0.00907149	0.00188285
bioC	LEU35TRP	0.000434162	0.000251669	6.0054e-06	5.92319e-07	0.0138321	0.00235356
bioC	LEU35GLN	0.000218875	0.000190549	2.0018e-06	5.92319e-07	0.00914584	0.00310848
bioC	LEU35ASP	0.000215287	0.000203133	2.66907e-06	1.18464e-06	0.0123977	0.00583183
bioC	LEU35PRO	0.000179406	7.55007e-05	6.67266e-07	1.18464e-06	0.00371931	0.0156904
bioC	LEU126ALA	0.000662008	0.000539291	7.33993e-06	4.14623e-06	0.0110874	0.0076883
bioC	LEU126TRP	0.000710448	0.000496148	5.33813e-06	5.33087e-06	0.00751376	0.0107445
bioC	LEU126GLN	0.000640479	0.000497945	3.33633e-06	2.36928e-06	0.00520912	0.0047581
bioC	LEU126ASP	0.000461073	0.000212121	4.67086e-06	4.14623e-06	0.0101304	0.0195465
bioC	LEU126PRO	0.000407252	0.000244479	4.0036e-06	5.92319e-06	0.00983077	0.0242278
bioC	VAL136ALA	1.61465e-05	2.15716e-05	6.67266e-07	1.77696e-06	0.0413257	0.0823747
bioC	VAL136TRP	5.20277e-05	2.51669e-05	2.0018e-06	5.92319e-07	0.0384756	0.0235356
bioC	VAL136GLN	5.20277e-05	4.31433e-05	6.67266e-07	5.92319e-07	0.0128252	0.0137291
bioC	VAL136ASP	5.74099e-05	3.23575e-05	6.67266e-07	5.92319e-07	0.0116228	0.0183055
bioC	VAL136PRO	5.56159e-05	3.05598e-05	6.67266e-07	5.92319e-07	0.0119978	0.0193823
bioC	PHE138ALA	1.61465e-05	3.23575e-05	1.13435e-05	5.92319e-07	0.702536	0.0183055
bioC	PHE138TRP	1.79406e-06	1.79764e-06	6.67266e-07	5.92319e-07	0.371931	0.329499
bioC	PHE138GLN	1.79406e-06	1.79764e-06	6.67266e-07	5.92319e-07	0.371931	0.329499
bioC	PHE138ASP	8.07327e-05	2.87622e-05	1.33453e-06	5.92319e-07	0.0165303	0.0205937
bioC	PHE138PRO	1.61465e-05	5.39291e-06	6.67266e-07	5.92319e-07	0.0413257	0.109833
bioC	LEU149ALA	1.79406e-06	1.79764e-06	6.67266e-07	5.92319e-07	0.371931	0.329499
bioC	LEU149TRP	0.000156083	0.000106061	3.33633e-06	1.18464e-06	0.0213753	0.0111694
bioC	LEU149GLN	0.000215287	0.000154597	1.33453e-06	5.92319e-07	0.00619885	0.00383138
bioC	LEU149ASP	0.000150701	0.00013662	4.0036e-06	5.92319e-07	0.0265665	0.00433551
bioC	LEU149PRO	6.81743e-05	6.65125e-05	6.67266e-07	5.92319e-07	0.00978766	0.00890537
bioC	TRP190ALA	0.000256551	0.000249871	3.33633e-06	1.18464e-06	0.0130046	0.00474099
bioC	TRP190GLN	0.00010585	0.000113251	6.67266e-07	5.92319e-07	0.00630391	0.00523014
bioC	TRP190ASP	0.00019017	9.70724e-05	6.67266e-07	1.18464e-06	0.00350878	0.0122037
bioC	TRP190PRO	0.000136349	0.000134823	6.67266e-07	5.92319e-07	0.00489383	0.00439332
bioC	LEU245ALA	7.71446e-05	8.62866e-05	6.67266e-07	5.92319e-07	0.00864956	0.00686456
bioC	LEU245ASP	1.79406e-06	1.79764e-06	6.67266e-07	5.92319e-07	0.371931	0.329499
bioC	LEU245PRO	5.56159e-05	3.05598e-05	2.66907e-05	5.92319e-07	0.479911	0.0193823
bioC	ILE248ALA	3.58812e-06	1.79764e-06	6.67266e-07	5.92319e-07	0.185965	0.329499
bioC	ILE248TRP	8.9703e-06	1.07858e-05	6.67266e-07	5.92319e-07	0.0743862	0.0549164
bioC	ILE248GLN	1.43525e-05	1.25835e-05	6.67266e-07	5.92319e-07	0.0464914	0.0470712
bioC	ILE248ASP	3.58812e-06	1.07858e-05	6.67266e-07	5.92319e-07	0.185965	0.0549164
bioC	ILE248PRO	8.9703e-06	5.39291e-06	6.67266e-07	5.92319e-07	0.0743862	0.109833
bioD	LEU114ALA	0.000452103	0.000402671	6.67266e-07	1.77696e-06	0.00147592	0.00441293
bioD	LEU114TRP	0.00035343	0.000402671	4.0036e-06	2.96159e-06	0.0113278	0.00735488
bioD	LEU114GLN	0.000536424	0.000550077	2.66907e-06	2.96159e-06	0.00497566	0.00538397
bioD	LEU114ASP	0.000134554	0.000142013	6.67266e-07	1.77696e-06	0.00495908	0.0125126
bioD	LEU114PRO	0.000660214	0.000226502	4.0036e-06	5.92319e-06	0.00606409	0.0261507
bioD	LEU192ALA	2.69109e-05	1.25835e-05	6.67266e-07	5.92319e-07	0.0247954	0.0470712
bioD	LEU192TRP	8.9703e-06	3.59527e-06	6.67266e-07	5.92319e-07	0.0743862	0.164749
bioD	LEU192GLN	1.43525e-05	1.79764e-06	6.67266e-07	5.92319e-07	0.0464914	0.329499
bioD	LEU192ASP	8.9703e-06	8.98818e-06	6.67266e-07	5.92319e-07	0.0743862	0.0658997
bioD	LEU192PRO	5.38218e-06	1.79764e-06	6.67266e-07	5.92319e-07	0.123977	0.329499
bioD	LEU24ALA	1.97347e-05	7.19055e-06	6.67266e-07	5.92319e-07	0.0338119	0.0823747
bioD	LEU24TRP	1.61465e-05	8.98818e-06	6.67266e-07	5.92319e-07	0.0413257	0.0658997
bioD	LEU24GLN	1.25584e-05	1.43811e-05	6.67266e-07	5.92319e-07	0.053133	0.0411873
bioD	LEU24ASP	5.38218e-06	7.19055e-06	6.67266e-07	5.92319e-07	0.123977	0.0823747
bioD	LEU24PRO	1.43525e-05	7.19055e-06	6.67266e-07	5.92319e-07	0.0464914	0.0823747
bioD	MET99ALA	6.63802e-05	9.34771e-05	6.67266e-07	5.92319e-07	0.0100522	0.00633651
bioD	MET99TRP	2.8705e-05	3.05598e-05	6.67266e-07	5.92319e-07	0.0232457	0.0193823
bioD	MET99GLN	3.22931e-05	2.33693e-05	2.0018e-06	5.92319e-07	0.0619885	0.0253461
bioD	MET99ASP	2.15287e-05	2.69645e-05	6.67266e-07	5.92319e-07	0.0309942	0.0219666
bioD	MET99PRO	3.58812e-06	3.59527e-06	6.67266e-07	5.92319e-07	0.185965	0.164749
bioD	VAL113ALA	0.000391105	0.000399075	1.33453e-06	4.73855e-06	0.00341221	0.0118738
bioD	VAL113TRP	0.000550776	0.000230097	5.33813e-06	2.36928e-06	0.00969201	0.0102968
bioD	VAL113GLN	0.000547188	0.000300205	6.67266e-07	3.55391e-06	0.00121945	0.0118383
bioD	VAL113ASP	0.000256551	0.000138418	1.33453e-06	3.55391e-06	0.00520183	0.0256752
bioD	VAL113PRO	0.000306784	0.000222907	6.67266e-07	4.73855e-06	0.00217503	0.021258
bioD	VAL142ALA	1.79406e-06	1.79764e-06	6.67266e-07	5.92319e-07	0.371931	0.329499
bioD	VAL142TRP	1.79406e-06	1.79764e-06	6.67266e-07	5.92319e-07	0.371931	0.329499
bioD	VAL142GLN	1.79406e-06	1.79764e-06	6.67266e-07	5.92319e-07	0.371931	0.329499
bioD	VAL142ASP	1.79406e-06	1.79764e-06	6.67266e-07	5.92319e-07	0.371931	0.329499
bioD	VAL142PRO	1.79406e-06	1.79764e-06	6.67266e-07	5.92319e-07	0.371931	0.329499
bioD	ILE143ALA	1.79406e-06	1.79764e-06	6.67266e-07	5.92319e-07	0.371931	0.329499
bioD	ILE143TRP	1.79406e-06	1.79764e-06	6.67266e-07	5.92319e-07	0.371931	0.329499
bioD	ILE143GLN	1.79406e-06	1.79764e-06	6.67266e-07	5.92319e-07	0.371931	0.329499
bioD	ILE143ASP	1.79406e-06	1.79764e-06	6.67266e-07	5.92319e-07	0.371931	0.329499
bioD	ILE143PRO	1.79406e-06	1.79764e-06	6.67266e-07	5.92319e-07	0.371931	0.329499
bioD	LEU144ALA	1.79406e-06	1.79764e-06	6.67266e-07	5.92319e-07	0.371931	0.329499
bioD	LEU144TRP	1.79406e-06	1.79764e-06	6.67266e-07	5.92319e-07	0.371931	0.329499
bioD	LEU144GLN	1.79406e-06	1.79764e-06	6.67266e-07	5.92319e-07	0.371931	0.329499
bioD	LEU144ASP	1.79406e-06	1.79764e-06	6.67266e-07	5.92319e-07	0.371931	0.329499
bioD	LEU144PRO	1.79406e-06	1.79764e-06	6.67266e-07	5.92319e-07	0.371931	0.329499
bioD	VAL115ALA	0.000400075	0.000483564	5.33813e-06	5.92319e-07	0.0133428	0.0012249
bioD	VAL115ASP	6.27921e-05	2.69645e-05	6.67266e-07	5.92319e-07	0.0106266	0.0219666
bioD	VAL115PRO	0.000365988	0.000204931	3.33633e-06	1.77696e-06	0.00911595	0.00867102
bioD	VAL145ALA	1.79406e-06	1.79764e-06	6.67266e-07	5.92319e-07	0.371931	0.329499
bioD	VAL145TRP	1.79406e-06	1.79764e-06	6.67266e-07	5.92319e-07	0.371931	0.329499
bioD	VAL145GLN	1.79406e-06	1.79764e-06	6.67266e-07	5.92319e-07	0.371931	0.329499
bioD	VAL145ASP	1.79406e-06	1.79764e-06	6.67266e-07	5.92319e-07	0.371931	0.329499
bioD	VAL145PRO	1.79406e-06	1.79764e-06	6.67266e-07	5.92319e-07	0.371931	0.329499
bioF	LEU93ALA	1.79406e-06	1.79764e-06	6.67266e-07	5.92319e-07	0.371931	0.329499
bioF	LEU93TRP	1.79406e-06	1.79764e-06	6.67266e-07	5.92319e-07	0.371931	0.329499
bioF	LEU93GLN	1.79406e-06	1.79764e-06	6.67266e-07	5.92319e-07	0.371931	0.329499
bioF	LEU93ASP	1.79406e-06	1.79764e-06	6.67266e-07	5.92319e-07	0.371931	0.329499
bioF	LEU93PRO	1.79406e-06	1.79764e-06	6.67266e-07	5.92319e-07	0.371931	0.329499
bioF	ILE116ALA	1.79406e-06	1.79764e-06	6.67266e-07	5.92319e-07	0.371931	0.329499
bioF	ILE116TRP	1.79406e-06	1.79764e-06	6.67266e-07	5.92319e-07	0.371931	0.329499
bioF	ILE116GLN	1.79406e-06	1.79764e-06	6.67266e-07	5.92319e-07	0.371931	0.329499
bioF	ILE116ASP	7.17624e-06	8.98818e-06	6.67266e-07	5.92319e-07	0.0929827	0.0658997
bioF	ILE116PRO	1.79406e-06	1.79764e-06	6.67266e-07	5.92319e-07	0.371931	0.329499
bioF	LEU104ALA	0.000204523	0.00016718	6.67266e-07	1.18464e-06	0.00326255	0.00708599
bioF	LEU104TRP	0.000211699	0.000133025	1.33453e-06	5.92319e-07	0.00630391	0.00445268
bioF	LEU104GLN	1.79406e-06	5.39291e-06	6.67266e-07	5.92319e-07	0.371931	0.109833
bioF	LEU104ASP	0.000260139	0.000242681	3.33633e-06	1.77696e-06	0.0128252	0.00732219
bioF	LEU104PRO	5.38218e-06	1.79764e-06	6.67266e-07	5.92319e-07	0.123977	0.329499
bioF	PHE105ALA	5.38218e-06	5.39291e-06	6.67266e-07	5.92319e-07	0.123977	0.109833
bioF	PHE105TRP	0.000378547	0.000303801	4.0036e-06	2.36928e-06	0.0105762	0.00779878
bioF	PHE105GLN	1.79406e-06	1.79764e-06	6.67266e-07	5.92319e-07	0.371931	0.329499
bioF	PHE105ASP	3.58812e-06	3.59527e-06	6.67266e-07	5.92319e-07	0.185965	0.164749
bioF	PHE105PRO	0.000285256	0.00019774	2.66907e-06	1.77696e-06	0.00935675	0.00898633
bioF	LEU246ALA	0.00159133	0.000873651	1.40126e-05	9.4771e-06	0.00880558	0.0108477
bioF	LEU246TRP	0.00149266	0.00102825	1.40126e-05	8.29246e-06	0.00938768	0.00806465
bioF	LEU246GLN	0.00115896	0.000783769	1.0009e-05	2.96159e-06	0.00863617	0.00377865
bioF	LEU246ASP	0.000748123	0.000568053	1.13435e-05	2.96159e-06	0.0151627	0.00521359
bioF	LEU246PRO	0.000943675	0.000674114	7.33993e-06	5.92319e-07	0.00777802	0.000878663
bioF	VAL203ALA	7.17624e-06	3.59527e-06	6.67266e-07	5.92319e-07	0.0929827	0.164749
bioF	VAL203TRP	2.51168e-05	1.25835e-05	6.67266e-07	5.92319e-07	0.0265665	0.0470712
bioF	VAL203GLN	5.38218e-06	1.79764e-06	6.67266e-07	5.92319e-07	0.123977	0.329499
bioF	VAL203ASP	7.17624e-06	1.79764e-06	6.67266e-07	5.92319e-07	0.0929827	0.329499
bioF	VAL203PRO	1.25584e-05	1.07858e-05	6.67266e-07	5.92319e-07	0.053133	0.0549164
bioF	ILE320ALA	8.79089e-05	8.62866e-05	1.33453e-06	5.92319e-07	0.0151809	0.00686456
bioF	ILE320GLN	6.99683e-05	8.26913e-05	6.67266e-07	5.92319e-07	0.00953669	0.00716301
bioF	ILE320PRO	7.17624e-05	9.34771e-05	1.33453e-06	1.77696e-06	0.0185965	0.0190095
bioF	VAL345ALA	0.00030499	0.000400873	4.0036e-06	2.36928e-06	0.013127	0.00591029
bioF	VAL345TRP	0.000199141	0.000271443	2.0018e-06	5.92319e-06	0.0100522	0.0218211
bioF	VAL345GLN	0.000423398	0.000487159	3.33633e-06	3.55391e-06	0.00787989	0.00729517
bioF	VAL345ASP	0.000136349	0.000142013	2.0018e-06	2.96159e-06	0.0146815	0.0208543
bioF	VAL345PRO	0.000263727	0.000332563	2.66907e-06	1.77696e-06	0.0101206	0.00534322
bioF	MET202ALA	5.38218e-06	3.59527e-06	6.67266e-07	5.92319e-07	0.123977	0.164749
bioF	MET202TRP	1.43525e-05	3.59527e-06	6.67266e-07	5.92319e-07	0.0464914	0.164749
bioF	MET202GLN	1.07644e-05	5.39291e-06	6.67266e-07	5.92319e-07	0.0619885	0.109833
bioF	MET202ASP	5.38218e-06	3.59527e-06	6.67266e-07	5.92319e-07	0.123977	0.164749
bioF	MET202PRO	8.9703e-06	5.39291e-06	6.67266e-07	5.92319e-07	0.0743862	0.109833
bioF	LEU201ALA	8.9703e-06	3.59527e-06	6.67266e-07	5.92319e-07	0.0743862	0.164749
bioF	LEU201TRP	8.9703e-06	5.39291e-06	6.67266e-07	5.92319e-07	0.0743862	0.109833
bioF	LEU201GLN	5.38218e-06	7.19055e-06	6.67266e-07	5.92319e-07	0.123977	0.0823747
bioF	LEU201ASP	1.43525e-05	1.79764e-06	6.67266e-07	5.92319e-07	0.0464914	0.329499
bioF	LEU201PRO	8.9703e-06	5.39291e-06	6.67266e-07	5.92319e-07	0.0743862	0.109833
bioH	VAL103ALA	0.000726594	0.000733436	7.33993e-06	5.92319e-06	0.0101018	0.00807595
bioH	VAL103TRP	0.000859355	0.00085208	4.0036e-06	5.92319e-06	0.00465884	0.00695145
bioH	VAL103GLN	0.000965204	0.000817925	1.73489e-05	7.10783e-06	0.0179744	0.00869007
bioH	VAL103ASP	0.000669184	0.000418849	4.0036e-06	3.55391e-06	0.0059828	0.00848494
bioH	VAL103PRO	0.000233228	0.00023549	2.66907e-06	1.77696e-06	0.011444	0.00754577
bioH	VAL45ALA	1.79406e-06	1.79764e-06	6.67266e-07	5.92319e-07	0.371931	0.329499
bioH	VAL45TRP	1.79406e-06	1.79764e-06	6.67266e-07	5.92319e-07	0.371931	0.329499
bioH	VAL45GLN	1.79406e-06	1.79764e-06	6.67266e-07	5.92319e-07	0.371931	0.329499
bioH	VAL45ASP	1.79406e-06	1.79764e-06	6.67266e-07	5.92319e-07	0.371931	0.329499
bioH	VAL45PRO	1.79406e-06	1.79764e-06	6.67266e-07	5.92319e-07	0.371931	0.329499
bioH	LEU125ALA	1.79406e-06	1.79764e-06	6.67266e-07	5.92319e-07	0.371931	0.329499
bioH	LEU125TRP	1.79406e-06	1.79764e-06	6.67266e-07	5.92319e-07	0.371931	0.329499
bioH	LEU125GLN	1.79406e-06	1.79764e-06	6.67266e-07	5.92319e-07	0.371931	0.329499
bioH	LEU125ASP	1.79406e-06	1.79764e-06	6.67266e-07	5.92319e-07	0.371931	0.329499
bioH	LEU125PRO	1.79406e-06	1.79764e-06	6.67266e-07	5.92319e-07	0.371931	0.329499
bioH	LEU249ALA	0.000979557	0.000785567	1.13435e-05	4.14623e-06	0.0115803	0.00527801
bioH	LEU249TRP	0.000862943	0.000891628	8.67446e-06	4.73855e-06	0.0100522	0.00531449
bioH	LEU249GLN	0.00115896	0.00092758	7.33993e-06	3.55391e-06	0.00633319	0.00383138
bioH	LEU249ASP	0.00077324	0.000467385	6.67266e-06	3.55391e-06	0.00862949	0.00760382
bioH	LEU249PRO	0.00112846	0.000997688	6.67266e-06	6.51551e-06	0.00591305	0.0065306
bioH	TRP78ALA	0.000870119	0.000746019	1.33453e-05	7.70014e-06	0.0153374	0.0103216
bioH	TRP78GLN	0.000584864	0.000506933	5.33813e-06	7.70014e-06	0.00912714	0.0151897
bioH	TRP78ASP	1.43525e-05	1.25835e-05	6.67266e-07	5.92319e-07	0.0464914	0.0470712
bioH	TRP78PRO	0.000647656	0.000551874	2.66907e-06	6.51551e-06	0.00412112	0.0118061
bioH	LEU183ALA	1.79406e-06	1.79764e-06	6.67266e-07	5.92319e-07	0.371931	0.329499
bioH	LEU183TRP	1.79406e-06	1.79764e-06	6.67266e-07	5.92319e-07	0.371931	0.329499
bioH	LEU183GLN	1.79406e-06	1.79764e-06	6.67266e-07	5.92319e-07	0.371931	0.329499
bioH	LEU183ASP	1.79406e-06	1.79764e-06	6.67266e-07	5.92319e-07	0.371931	0.329499
bioH	LEU183PRO	1.79406e-06	1.79764e-06	6.67266e-07	5.92319e-07	0.371931	0.329499
bioH	LEU79ALA	0.000134554	0.000152799	1.33453e-06	1.18464e-06	0.00991816	0.00775291
bioH	LEU79TRP	0.000317549	0.000377504	3.33633e-06	3.55391e-06	0.0105065	0.00941425
bioH	LEU79GLN	0.000283461	0.000337956	6.67266e-06	2.96159e-06	0.0235399	0.00876326
bioH	LEU79ASP	0.000450309	0.000390087	4.0036e-06	2.96159e-06	0.00889078	0.00759214
bioH	LEU79PRO	0.000209905	0.00025886	2.0018e-06	5.92319e-07	0.00953669	0.00228819
bioH	LEU42ALA	1.79406e-06	1.79764e-06	6.67266e-07	5.92319e-07	0.371931	0.329499
bioH	LEU42TRP	1.79406e-06	1.79764e-06	6.67266e-07	5.92319e-07	0.371931	0.329499
bioH	LEU42GLN	1.79406e-06	1.79764e-06	6.67266e-07	5.92319e-07	0.371931	0.329499
bioH	LEU42ASP	1.79406e-06	1.79764e-06	6.67266e-07	5.92319e-07	0.371931	0.329499
bioH	LEU42PRO	1.79406e-06	1.79764e-06	6.67266e-07	5.92319e-07	0.371931	0.329499
bioH	LEU200ALA	0.000182994	0.000106061	1.33453e-06	2.96159e-06	0.00729276	0.0279236
bioH	LEU200TRP	0.00029602	0.00023549	7.33993e-06	2.36928e-06	0.0247954	0.010061
bioH	LEU200GLN	0.000213493	0.000190549	6.67266e-06	1.77696e-06	0.0312547	0.00932543
bioH	LEU200ASP	0.000288844	0.000215716	6.67266e-06	1.18464e-06	0.0231013	0.00549164
bioH	LEU200PRO	0.000267315	0.000168978	1.33453e-06	1.77696e-06	0.00499236	0.0105159
bioH	LEU19ALA	1.79406e-06	1.79764e-06	6.67266e-07	5.92319e-07	0.371931	0.329499
bioH	LEU19TRP	1.79406e-06	1.79764e-06	6.67266e-07	5.92319e-07	0.371931	0.329499
bioH	LEU19GLN	1.79406e-06	1.79764e-06	6.67266e-07	5.92319e-07	0.371931	0.329499
bioH	LEU19ASP	5.38218e-06	1.79764e-06	6.67266e-07	5.92319e-07	0.123977	0.329499
bioH	LEU19PRO	1.79406e-06	1.79764e-06	6.67266e-07	5.92319e-07	0.371931	0.329499
birA	LEU14ALA	1.61465e-05	1.9774e-05	6.67266e-07	5.92319e-07	0.0413257	0.0299544
birA	LEU14TRP	1.43525e-05	2.15716e-05	6.67266e-07	5.92319e-07	0.0464914	0.0274582
birA	LEU14GLN	2.15287e-05	8.98818e-06	6.67266e-07	5.92319e-07	0.0309942	0.0658997
birA	LEU14ASP	1.25584e-05	1.79764e-06	6.67266e-07	1.18464e-06	0.053133	0.658997
birA	LEU14PRO	1.25584e-05	1.79764e-06	6.67266e-07	5.92319e-07	0.053133	0.329499
birA	LEU242ALA	0.000100467	0.000115049	1.33453e-06	5.92319e-07	0.0132832	0.00514842
birA	LEU242TRP	6.81743e-05	8.44889e-05	6.67266e-07	5.92319e-07	0.00978766	0.00701061
birA	LEU242GLN	4.30574e-05	4.31433e-05	6.67266e-07	5.92319e-07	0.0154971	0.0137291
birA	LEU242ASP	1.79406e-06	1.79764e-06	6.67266e-07	5.92319e-07	0.371931	0.329499
birA	LEU242PRO	1.79406e-06	1.79764e-06	6.67266e-07	5.92319e-07	0.371931	0.329499
birA	ILE243ALA	9.14971e-05	9.887e-05	6.67266e-07	5.92319e-07	0.00729276	0.00599088
birA	ILE243TRP	6.27921e-05	8.62866e-05	6.67266e-07	5.92319e-07	0.0106266	0.00686456
birA	ILE243GLN	0.00011482	1.79764e-05	6.67266e-07	5.92319e-07	0.00581142	0.0329499
birA	ILE243ASP	1.79406e-06	1.79764e-06	6.67266e-07	5.92319e-07	0.371931	0.329499
birA	ILE243PRO	3.94693e-05	1.79764e-06	6.67266e-07	5.92319e-07	0.016906	0.329499
birA	MET157ALA	0.000147113	0.000194145	6.67266e-07	5.92319e-07	0.00453574	0.00305091
birA	MET157TRP	0.000233228	0.000222907	1.33453e-06	5.92319e-07	0.00572201	0.00265725
birA	MET157GLN	0.000202729	0.000217514	4.67086e-06	5.92319e-07	0.02304	0.00272313
birA	MET157ASP	1.79406e-06	1.79764e-06	6.67266e-07	5.92319e-07	0.371931	0.329499
birA	MET157PRO	1.79406e-06	1.79764e-06	6.67266e-07	5.92319e-07	0.371931	0.329499
birA	LEU149ALA	1.79406e-06	1.79764e-06	6.67266e-07	5.92319e-07	0.371931	0.329499
birA	LEU149TRP	1.79406e-06	1.79764e-06	6.67266e-07	5.92319e-07	0.371931	0.329499
birA	LEU149GLN	1.79406e-06	1.79764e-06	6.67266e-07	5.92319e-07	0.371931	0.329499
birA	LEU149ASP	2.33228e-05	1.25835e-05	6.67266e-07	5.92319e-07	0.0286101	0.0470712
birA	LEU149PRO	1.79406e-06	1.79764e-06	6.67266e-07	5.92319e-07	0.371931	0.329499
birA	VAL156ALA	0.000157877	0.000181561	6.67266e-07	5.92319e-07	0.00422649	0.00326236
birA	VAL156TRP	0.000102261	0.000122239	6.67266e-07	5.92319e-07	0.0065251	0.00484557
birA	VAL156GLN	0.000165054	0.000246276	1.33453e-06	5.92319e-07	0.00808545	0.0024051
birA	VAL156ASP	7.17624e-06	1.79764e-06	6.67266e-07	5.92319e-07	0.0929827	0.329499
birA	VAL156PRO	8.07327e-05	1.07858e-05	6.67266e-07	5.92319e-07	0.00826513	0.0549164
birA	VAL160ALA	1.97347e-05	1.25835e-05	6.67266e-07	5.92319e-07	0.0338119	0.0470712
birA	VAL160TRP	0.000139937	0.000140216	7.33993e-06	5.33087e-06	0.0524518	0.0380191
birA	VAL160GLN	1.07644e-05	3.05598e-05	6.67266e-07	5.92319e-07	0.0619885	0.0193823
birA	VAL160ASP	3.76753e-05	1.9774e-05	6.67266e-07	5.92319e-07	0.017711	0.0299544
birA	VAL160PRO	5.38218e-06	3.59527e-06	6.67266e-07	5.92319e-07	0.123977	0.164749
birA	ILE155ALA	0.000170436	0.000217514	6.0054e-06	5.92319e-07	0.0352356	0.00272313
birA	ILE155TRP	0.00010585	0.000177966	6.67266e-07	5.92319e-07	0.00630391	0.00332827
birA	ILE155GLN	0.000136349	0.000215716	6.67266e-07	1.18464e-06	0.00489383	0.00549164
birA	ILE155ASP	6.27921e-05	5.39291e-06	6.67266e-07	5.92319e-07	0.0106266	0.109833
birA	ILE155PRO	0.000206317	7.55007e-05	6.67266e-07	5.92319e-07	0.00323418	0.00784521
birA	LEU161ALA	7.17624e-05	9.52747e-05	6.67266e-07	5.92319e-07	0.00929827	0.00621696
birA	LEU161TRP	6.45862e-05	3.05598e-05	6.67266e-07	5.92319e-07	0.0103314	0.0193823
birA	LEU161GLN	8.43208e-05	1.07858e-05	6.67266e-07	5.92319e-07	0.00791342	0.0549164
birA	LEU161ASP	1.25584e-05	1.79764e-05	6.67266e-07	5.92319e-07	0.053133	0.0329499
birA	LEU161PRO	1.79406e-06	1.79764e-06	6.67266e-07	5.92319e-07	0.371931	0.329499
birA	VAL152ALA	1.79406e-06	1.79764e-06	6.67266e-07	5.92319e-07	0.371931	0.329499
birA	VAL152TRP	1.79406e-06	1.79764e-06	6.67266e-07	5.92319e-07	0.371931	0.329499
birA	VAL152GLN	1.79406e-06	1.79764e-06	6.67266e-07	5.92319e-07	0.371931	0.329499
birA	VAL152ASP	1.79406e-06	1.79764e-06	6.67266e-07	5.92319e-07	0.371931	0.329499
birA	VAL152PRO	1.79406e-06	1.79764e-06	6.67266e-07	5.92319e-07	0.371931	0.329499
can	VAL81ALA	0.000231434	0.000276836	1.33453e-06	5.92319e-07	0.00576637	0.0021396
can	VAL81TRP	1.79406e-06	1.79764e-06	6.67266e-07	5.92319e-07	0.371931	0.329499
can	VAL81GLN	1.07644e-05	1.79764e-06	1.33453e-06	5.92319e-07	0.123977	0.329499
can	VAL81ASP	1.79406e-06	1.79764e-06	6.67266e-07	5.92319e-07	0.371931	0.329499
can	VAL81PRO	1.79406e-06	1.79764e-06	6.67266e-07	5.92319e-07	0.371931	0.329499
can	LEU78ALA	1.79406e-06	5.39291e-06	6.67266e-07	5.92319e-07	0.371931	0.109833
can	LEU78TRP	5.38218e-06	7.19055e-06	6.67266e-07	5.92319e-07	0.123977	0.0823747
can	LEU78GLN	8.9703e-06	1.79764e-06	6.67266e-07	5.92319e-07	0.0743862	0.329499
can	LEU78ASP	1.79406e-06	1.79764e-06	6.67266e-07	5.92319e-07	0.371931	0.329499
can	LEU78PRO	1.79406e-06	1.79764e-06	6.67266e-07	5.92319e-07	0.371931	0.329499
can	LEU121ALA	2.69109e-05	1.61787e-05	6.67266e-07	5.92319e-07	0.0247954	0.036611
can	LEU121TRP	1.79406e-05	2.15716e-05	6.67266e-07	5.92319e-07	0.0371931	0.0274582
can	LEU121GLN	1.97347e-05	2.15716e-05	6.67266e-07	5.92319e-07	0.0338119	0.0274582
can	LEU121ASP	1.79406e-06	3.59527e-06	6.67266e-07	5.92319e-07	0.371931	0.164749
can	LEU121PRO	1.79406e-06	1.79764e-06	6.67266e-07	5.92319e-07	0.371931	0.329499
can	LEU120ALA	1.79406e-06	1.79764e-06	6.67266e-07	5.92319e-07	0.371931	0.329499
can	LEU120TRP	1.61465e-05	1.43811e-05	6.67266e-07	5.92319e-07	0.0413257	0.0411873
can	LEU120GLN	5.38218e-06	2.69645e-05	6.67266e-07	5.92319e-07	0.123977	0.0219666
can	LEU120ASP	1.43525e-05	3.59527e-06	6.67266e-07	5.92319e-07	0.0464914	0.164749
can	LEU120PRO	7.17624e-06	5.39291e-06	6.67266e-07	5.92319e-07	0.0929827	0.109833
can	PHE61ALA	1.79406e-06	1.79764e-06	6.67266e-07	5.92319e-07	0.371931	0.329499
can	PHE61TRP	1.79406e-06	1.79764e-06	6.67266e-07	5.92319e-07	0.371931	0.329499
can	PHE61GLN	1.79406e-06	1.79764e-06	6.67266e-07	5.92319e-07	0.371931	0.329499
can	PHE61ASP	1.79406e-06	1.79764e-06	6.67266e-07	5.92319e-07	0.371931	0.329499
can	PHE61PRO	1.79406e-06	1.79764e-06	6.67266e-07	5.92319e-07	0.371931	0.329499
can	LEU149ALA	0.000274491	0.000176168	1.33453e-06	2.96159e-06	0.00486184	0.0168112
can	LEU149TRP	1.79406e-06	1.79764e-06	6.67266e-07	5.92319e-07	0.371931	0.329499
can	LEU149GLN	8.9703e-06	8.98818e-06	6.67266e-07	5.92319e-07	0.0743862	0.0658997
can	LEU149ASP	1.79406e-06	1.79764e-06	6.67266e-07	5.92319e-07	0.371931	0.329499
can	LEU149PRO	8.9703e-06	2.69645e-05	6.67266e-07	5.92319e-07	0.0743862	0.0219666
can	VAL155ALA	1.79406e-06	1.79764e-06	6.67266e-07	5.92319e-07	0.371931	0.329499
can	VAL155TRP	1.79406e-06	1.79764e-06	6.67266e-07	5.92319e-07	0.371931	0.329499
can	VAL155GLN	1.79406e-06	1.79764e-06	6.67266e-07	5.92319e-07	0.371931	0.329499
can	VAL155ASP	1.79406e-06	1.79764e-06	6.67266e-07	5.92319e-07	0.371931	0.329499
can	VAL155PRO	1.79406e-06	1.79764e-06	6.67266e-07	5.92319e-07	0.371931	0.329499
can	ILE116ALA	7.35565e-05	6.65125e-05	6.67266e-07	5.92319e-07	0.00907149	0.00890537
can	ILE116TRP	2.51168e-05	3.9548e-05	6.67266e-07	5.92319e-07	0.0265665	0.0149772
can	ILE116GLN	9.86733e-05	7.37031e-05	2.0018e-06	5.92319e-07	0.0202871	0.00803655
can	ILE116ASP	3.94693e-05	2.51669e-05	6.67266e-07	5.92319e-07	0.016906	0.0235356
can	ILE116PRO	9.32911e-05	8.44889e-05	6.67266e-07	5.92319e-07	0.00715252	0.00701061
can	MET152ALA	0.000312166	0.000176168	6.0054e-06	5.92319e-07	0.0192378	0.00336223
can	MET152ASP	1.79406e-06	1.79764e-06	6.67266e-07	5.92319e-07	0.371931	0.329499
can	MET152PRO	1.79406e-06	1.79764e-06	6.67266e-07	5.92319e-07	0.371931	0.329499
can	LEU69ALA	6.81743e-05	5.9322e-05	6.67266e-07	5.92319e-07	0.00978766	0.00998481
can	LEU69TRP	1.79406e-06	1.79764e-06	6.67266e-07	5.92319e-07	0.371931	0.329499
can	LEU69ASP	1.79406e-06	1.79764e-06	6.67266e-07	5.92319e-07	0.371931	0.329499
carA	ILE110ALA	3.22931e-05	1.9774e-05	6.67266e-07	5.92319e-07	0.0206628	0.0299544
carA	ILE110TRP	1.79406e-06	1.79764e-06	3.33633e-06	5.92319e-07	1.85965	0.329499
carA	ILE110GLN	1.79406e-06	1.79764e-06	2.0018e-06	5.92319e-07	1.11579	0.329499
carA	ILE110ASP	1.79406e-06	1.79764e-06	6.67266e-07	5.92319e-07	0.371931	0.329499
carA	ILE110PRO	1.79406e-06	1.79764e-06	6.67266e-07	5.92319e-07	0.371931	0.329499
carA	LEU216ALA	0.000204523	0.000226502	1.33453e-06	5.92319e-07	0.0065251	0.00261507
carA	LEU216TRP	0.000154289	0.000242681	6.67266e-07	1.18464e-06	0.00432478	0.00488146
carA	LEU216GLN	0.000380341	0.000578839	1.33453e-06	1.18464e-06	0.00350878	0.00204658
carA	LEU216ASP	0.000100467	3.41551e-05	2.0018e-06	1.77696e-06	0.0199249	0.0520261
carA	LEU216PRO	0.000161465	0.000165383	1.33453e-06	1.77696e-06	0.00826513	0.0107445
carA	ILE307ALA	1.79406e-06	1.79764e-06	6.67266e-07	5.92319e-07	0.371931	0.329499
carA	ILE307TRP	1.79406e-06	1.79764e-06	6.67266e-07	5.92319e-07	0.371931	0.329499
carA	ILE307GLN	1.79406e-06	1.79764e-06	6.67266e-07	5.92319e-07	0.371931	0.329499
carA	ILE307ASP	1.43525e-05	3.59527e-06	6.67266e-07	5.92319e-07	0.0464914	0.164749
carA	ILE307PRO	1.79406e-06	1.79764e-06	6.67266e-07	5.92319e-07	0.371931	0.329499
carA	ILE132ALA	1.79406e-06	1.79764e-06	6.67266e-07	5.92319e-07	0.371931	0.329499
carA	ILE132TRP	1.79406e-06	1.79764e-06	6.67266e-07	5.92319e-07	0.371931	0.329499
carA	ILE132GLN	1.79406e-06	1.79764e-06	6.67266e-07	5.92319e-07	0.371931	0.329499
carA	ILE132ASP	1.79406e-06	1.79764e-06	6.67266e-07	5.92319e-07	0.371931	0.329499
carA	ILE132PRO	1.79406e-06	1.79764e-06	6.67266e-07	5.92319e-07	0.371931	0.329499
carA	LEU238ALA	1.79406e-06	1.79764e-06	6.67266e-07	5.92319e-07	0.371931	0.329499
carA	LEU238TRP	1.79406e-06	1.79764e-06	6.67266e-07	5.92319e-07	0.371931	0.329499
carA	LEU238GLN	1.79406e-06	1.79764e-06	6.67266e-07	5.92319e-07	0.371931	0.329499
carA	LEU238ASP	1.79406e-06	1.79764e-06	6.67266e-07	5.92319e-07	0.371931	0.329499
carA	LEU238PRO	1.79406e-06	1.79764e-06	6.67266e-07	5.92319e-07	0.371931	0.329499
carA	LEU209ALA	0.000152495	0.000163585	1.33453e-06	1.18464e-06	0.00875132	0.00724173
carA	LEU209TRP	0.000145319	0.000174371	4.0036e-06	2.96159e-06	0.0275504	0.0169845
carA	LEU209GLN	0.000107644	7.01078e-05	6.67266e-07	5.92319e-07	0.00619885	0.00844868
carA	LEU209ASP	5.38218e-06	7.19055e-06	6.0054e-06	1.18464e-06	1.11579	0.164749
carA	LEU209PRO	0.000127378	0.00016718	2.66907e-06	2.96159e-06	0.0209539	0.017715
carA	ILE255ALA	1.79406e-06	1.79764e-06	6.67266e-07	5.92319e-07	0.371931	0.329499
carA	ILE255TRP	1.79406e-06	1.79764e-06	6.67266e-07	5.92319e-07	0.371931	0.329499
carA	ILE255GLN	1.79406e-06	1.79764e-06	6.67266e-07	5.92319e-07	0.371931	0.329499
carA	ILE255ASP	1.79406e-06	1.79764e-06	6.67266e-07	5.92319e-07	0.371931	0.329499
carA	ILE255PRO	1.79406e-06	1.79764e-06	6.67266e-07	5.92319e-07	0.371931	0.329499
carA	PHE266ALA	1.07644e-05	3.9548e-05	6.67266e-07	5.92319e-07	0.0619885	0.0149772
carA	PHE266TRP	8.9703e-05	8.62866e-05	2.66907e-06	5.92319e-07	0.0297545	0.00686456
carA	PHE266GLN	1.97347e-05	1.25835e-05	6.67266e-07	5.92319e-07	0.0338119	0.0470712
carA	PHE266ASP	4.12634e-05	1.07858e-05	6.67266e-07	5.92319e-07	0.0161709	0.0549164
carA	PHE266PRO	1.79406e-06	1.79764e-06	2.0018e-06	5.92319e-07	1.11579	0.329499
carA	LEU206ALA	0.000174024	0.000133025	1.33453e-06	5.92319e-07	0.00766868	0.00445268
carA	LEU206TRP	0.000130966	0.000116846	3.33633e-06	1.77696e-06	0.0254747	0.0152076
carA	LEU206GLN	4.30574e-05	7.19055e-05	6.67266e-07	5.92319e-07	0.0154971	0.00823747
carA	LEU206ASP	7.35565e-05	6.29173e-05	6.67266e-07	1.77696e-06	0.00907149	0.0282427
carA	LEU7ALA	8.9703e-06	8.98818e-06	2.93597e-05	5.92319e-07	3.27299	0.0658997
carA	LEU7ASP	1.79406e-06	1.79764e-06	4.67086e-06	1.77696e-06	2.60352	0.988496
carA	LEU7PRO	1.79406e-06	1.79764e-06	3.33633e-06	5.92319e-07	1.85965	0.329499
carB	VAL381ALA	8.61149e-05	7.55007e-05	2.0018e-06	5.92319e-07	0.0232457	0.00784521
carB	VAL381TRP	5.38218e-06	5.39291e-06	8.0072e-06	5.92319e-07	1.48772	0.109833
carB	VAL381GLN	8.43208e-05	6.29173e-05	2.66907e-06	5.92319e-07	0.0316537	0.00941425
carB	VAL381ASP	5.9204e-05	4.13456e-05	6.67266e-07	5.92319e-07	0.0112706	0.014326
carB	VAL381PRO	2.15287e-05	1.61787e-05	4.67086e-06	5.92319e-07	0.21696	0.036611
carB	VAL322ALA	0.000825268	0.000747817	6.0054e-06	2.36928e-06	0.00727691	0.00316826
carB	VAL322TRP	0.000952646	0.000792758	7.33993e-06	2.96159e-06	0.00770478	0.00373581
carB	VAL322GLN	0.000726594	0.000379301	5.33813e-06	3.55391e-06	0.00734678	0.00936963
carB	VAL322ASP	3.40871e-05	5.39291e-06	1.26781e-05	4.14623e-06	0.371931	0.76883
carB	VAL322PRO	1.79406e-06	1.79764e-06	6.67266e-06	3.55391e-06	3.71931	1.97699
carB	ILE352ALA	0.000159671	0.00015999	6.67266e-07	2.96159e-06	0.004179	0.0185112
carB	ILE352TRP	1.97347e-05	7.19055e-06	6.67266e-06	2.36928e-06	0.338119	0.329499
carB	ILE352GLN	0.000258345	0.000255264	3.33633e-06	4.73855e-06	0.0129143	0.0185633
carB	ILE352ASP	0.000294226	0.00019774	2.40216e-05	1.77696e-06	0.0816434	0.00898633
carB	ILE352PRO	0.000161465	0.000188752	2.0018e-06	1.18464e-06	0.0123977	0.00627616
carB	ILE12ALA	2.51168e-05	1.79764e-05	6.67266e-07	5.92319e-07	0.0265665	0.0329499
carB	ILE12TRP	1.79406e-06	1.79764e-06	6.67266e-07	5.92319e-07	0.371931	0.329499
carB	ILE12GLN	4.84396e-05	1.43811e-05	6.67266e-07	5.92319e-07	0.0137752	0.0411873
carB	ILE12ASP	1.79406e-06	1.79764e-06	6.67266e-07	5.92319e-07	0.371931	0.329499
carB	ILE12PRO	1.79406e-06	1.79764e-06	1.33453e-06	5.92319e-07	0.743862	0.329499
carB	LEU13ALA	0.000193758	7.19055e-05	1.33453e-06	1.18464e-06	0.00688761	0.0164749
carB	LEU13TRP	8.43208e-05	1.61787e-05	4.0036e-06	5.92319e-07	0.0474805	0.036611
carB	LEU13GLN	1.79406e-06	1.79764e-06	6.67266e-07	5.92319e-07	0.371931	0.329499
carB	LEU13ASP	3.58812e-06	1.79764e-06	1.33453e-06	2.96159e-06	0.371931	1.64749
carB	LEU13PRO	7.17624e-05	6.65125e-05	2.0018e-06	5.92319e-07	0.0278948	0.00890537
carB	VAL47ALA	1.79406e-06	1.79764e-06	6.67266e-07	5.92319e-07	0.371931	0.329499
carB	VAL47TRP	1.79406e-06	1.79764e-06	6.67266e-07	5.92319e-07	0.371931	0.329499
carB	VAL47GLN	1.79406e-06	1.79764e-06	6.67266e-07	5.92319e-07	0.371931	0.329499
carB	VAL47ASP	1.79406e-06	1.79764e-06	6.67266e-07	5.92319e-07	0.371931	0.329499
carB	VAL47PRO	1.79406e-06	1.79764e-06	6.67266e-07	5.92319e-07	0.371931	0.329499
carB	LEU399ALA	5.38218e-06	7.19055e-06	6.67266e-07	5.92319e-07	0.123977	0.0823747
carB	LEU399TRP	1.61465e-05	7.19055e-06	6.67266e-07	5.92319e-07	0.0413257	0.0823747
carB	LEU399GLN	5.38218e-06	1.25835e-05	6.67266e-07	5.92319e-07	0.123977	0.0470712
carB	LEU399ASP	1.79406e-06	1.79764e-06	6.67266e-07	5.92319e-07	0.371931	0.329499
carB	LEU399PRO	1.79406e-06	7.19055e-06	6.67266e-07	5.92319e-07	0.371931	0.0823747
carB	MET598ALA	0.000233228	0.000156394	9.34173e-06	1.18464e-06	0.0400541	0.00757468
carB	MET598TRP	8.43208e-05	7.01078e-05	5.33813e-06	5.92319e-07	0.0633074	0.00844868
carB	MET598GLN	9.32911e-05	6.65125e-05	2.66907e-06	5.92319e-07	0.0286101	0.00890537
carB	MET598ASP	0.000104055	0.000113251	2.66907e-06	5.92319e-07	0.0256504	0.00523014
carB	MET598PRO	8.9703e-06	1.79764e-06	9.34173e-06	5.92319e-07	1.04141	0.329499
carB	MET918ALA	0.00037137	0.000372111	6.67266e-06	4.73855e-06	0.0179677	0.0127342
carB	MET918TRP	0.000378547	0.000350539	5.33813e-06	3.55391e-06	0.0141016	0.0101384
carB	MET918GLN	0.000270903	0.000264253	3.33633e-06	1.59926e-05	0.0123156	0.0605202
carB	MET918ASP	0.000638685	0.00062378	1.13435e-05	1.18464e-05	0.0177607	0.0189913
carB	MET918PRO	3.0499e-05	1.07858e-05	3.46978e-05	2.96159e-06	1.13767	0.274582
carB	LEU46ALA	1.79406e-06	1.79764e-06	6.67266e-07	5.92319e-07	0.371931	0.329499
carB	LEU46TRP	1.79406e-06	1.79764e-06	6.67266e-07	5.92319e-07	0.371931	0.329499
carB	LEU46GLN	1.79406e-06	1.79764e-06	6.67266e-07	5.92319e-07	0.371931	0.329499
carB	LEU46ASP	1.79406e-06	1.79764e-06	6.67266e-07	5.92319e-07	0.371931	0.329499
carB	LEU46PRO	1.79406e-06	1.79764e-06	6.67266e-07	5.92319e-07	0.371931	0.329499
cca	VAL25ALA	0.000252962	0.000183359	2.0018e-06	5.92319e-07	0.00791342	0.00323038
cca	VAL25TRP	5.38218e-06	1.79764e-06	6.67266e-07	5.92319e-07	0.123977	0.329499
cca	VAL25GLN	0.000224257	0.000282229	1.33453e-06	5.92319e-07	0.00595089	0.00209872
cca	VAL25ASP	0.00013276	7.55007e-05	2.0018e-06	5.92319e-07	0.0150783	0.00784521
cca	VAL25PRO	1.79406e-06	1.79764e-06	6.67266e-07	5.92319e-07	0.371931	0.329499
cca	VAL26ALA	9.86733e-05	0.000100668	6.67266e-07	5.92319e-07	0.00676238	0.0058839
cca	VAL26TRP	1.79406e-06	1.79764e-06	6.67266e-07	5.92319e-07	0.371931	0.329499
cca	VAL26GLN	0.000111232	0.000113251	6.67266e-07	5.92319e-07	0.00599889	0.00523014
cca	VAL26ASP	7.17624e-06	1.79764e-06	1.33453e-06	1.18464e-06	0.185965	0.658997
cca	VAL26PRO	0.00010585	7.37031e-05	6.67266e-07	5.92319e-07	0.00630391	0.00803655
cca	VAL27ALA	0.00023861	0.000179764	6.67266e-07	5.92319e-07	0.00279647	0.00329499
cca	VAL27TRP	7.35565e-05	3.59527e-05	6.67266e-07	5.92319e-07	0.00907149	0.0164749
cca	VAL27GLN	0.000188376	0.000163585	6.67266e-07	5.92319e-07	0.0035422	0.00362086
cca	VAL27ASP	0.000138143	0.000133025	6.67266e-07	5.92319e-07	0.00483027	0.00445268
cca	VAL27PRO	0.000186582	0.000181561	1.33453e-06	5.92319e-07	0.00715252	0.00326236
cca	VAL124ALA	1.79406e-06	1.79764e-06	6.67266e-07	5.92319e-07	0.371931	0.329499
cca	VAL124TRP	1.79406e-06	1.79764e-06	6.67266e-07	5.92319e-07	0.371931	0.329499
cca	VAL124GLN	1.79406e-06	1.79764e-06	6.67266e-07	5.92319e-07	0.371931	0.329499
cca	VAL124ASP	1.79406e-06	1.79764e-06	6.67266e-07	5.92319e-07	0.371931	0.329499
cca	VAL124PRO	1.79406e-06	1.79764e-06	6.67266e-07	5.92319e-07	0.371931	0.329499
cca	LEU136ALA	0.000423398	0.000508731	7.33993e-06	5.92319e-06	0.0173358	0.0116431
cca	LEU136TRP	0.000394693	0.00043323	1.33453e-06	2.36928e-06	0.00338119	0.00546886
cca	LEU136GLN	0.000243992	0.000194145	2.66907e-06	5.92319e-07	0.0109391	0.00305091
cca	LEU136ASP	0.000357018	0.000409861	1.33453e-06	2.36928e-06	0.003738	0.00578068
cca	LEU136PRO	0.000405458	0.000418849	3.2696e-05	5.92319e-07	0.0806399	0.00141416
cca	LEU206ALA	0.00115537	0.00115408	8.0072e-06	0.000118464	0.00693039	0.102648
cca	LEU206TRP	0.000801945	0.000914997	3.46978e-05	0.000110171	0.0432671	0.120406
cca	LEU206GLN	0.00109976	0.00120442	6.0054e-06	5.92319e-06	0.00546065	0.00491789
cca	LEU206ASP	0.000708654	0.000767591	9.34173e-06	2.96159e-06	0.0131824	0.0038583
cca	LEU206PRO	0.00108541	0.00115948	3.80342e-05	3.55391e-06	0.0350414	0.0030651
cca	PHE207ALA	0.00100109	0.000862866	6.67266e-06	2.96159e-06	0.00666543	0.00343228
cca	PHE207TRP	0.000674567	0.000826913	4.0036e-06	1.77696e-06	0.00593507	0.0021489
cca	PHE207GLN	0.00066739	0.000713662	5.33813e-06	1.77696e-06	0.00799851	0.00248991
cca	PHE207ASP	0.00119484	0.00126913	7.33993e-06	2.36928e-06	0.006143	0.00186685
cca	PHE207PRO	0.000125584	1.07858e-05	7.33993e-06	2.96159e-06	0.0584463	0.274582
cca	MET234ALA	0.000113026	8.08936e-05	6.67266e-07	5.92319e-07	0.00590367	0.00732219
cca	MET234TRP	0.000174024	0.00019774	2.66907e-06	5.92319e-07	0.0153374	0.00299544
cca	MET234GLN	0.000179406	0.000168978	2.0018e-06	5.92319e-07	0.0111579	0.0035053
cca	MET234ASP	0.00013276	0.000140216	6.67266e-07	5.92319e-07	0.00502609	0.00422434
cca	MET234PRO	0.000121996	0.000100668	6.67266e-07	5.92319e-07	0.00546957	0.0058839
cca	LEU297ALA	2.51168e-05	2.69645e-05	6.67266e-07	5.92319e-07	0.0265665	0.0219666
cca	LEU297TRP	8.61149e-05	1.61787e-05	6.67266e-07	5.92319e-07	0.00774856	0.036611
cca	LEU297GLN	6.45862e-05	2.15716e-05	6.67266e-07	5.92319e-07	0.0103314	0.0274582
cca	LEU297ASP	5.20277e-05	1.61787e-05	6.67266e-07	5.92319e-07	0.0128252	0.036611
cca	LEU297PRO	5.38218e-05	1.07858e-05	6.67266e-07	5.92319e-07	0.0123977	0.0549164
cca	ILE308ALA	4.30574e-05	7.19055e-05	6.67266e-07	5.92319e-07	0.0154971	0.00823747
cca	ILE308TRP	0.000168642	0.000248074	6.67266e-07	1.18464e-06	0.00395671	0.00477534
cca	ILE308GLN	8.79089e-05	0.000172573	6.67266e-07	5.92319e-07	0.00759043	0.00343228
cca	ILE308ASP	0.000100467	8.62866e-05	6.67266e-07	5.92319e-07	0.00664162	0.00686456
cca	ILE308PRO	0.000129172	0.000188752	6.67266e-07	5.92319e-07	0.00516571	0.00313808
cdsA	ILE7ALA	0.000121996	9.887e-05	6.67266e-07	5.92319e-07	0.00546957	0.00599088
cdsA	ILE7TRP	0.000159671	0.000145609	6.67266e-07	1.18464e-06	0.004179	0.00813577
cdsA	ILE7GLN	0.000191964	0.000242681	2.0018e-06	1.18464e-06	0.010428	0.00488146
cdsA	ILE7ASP	1.25584e-05	1.43811e-05	2.66907e-06	5.92319e-07	0.212532	0.0411873
cdsA	ILE7PRO	0.000148907	0.000170775	8.67446e-06	5.15317e-05	0.0582542	0.301751
cdsA	VAL16ALA	0.000396487	0.000404468	3.33633e-06	1.77696e-06	0.00841473	0.00439332
cdsA	VAL16TRP	0.000245786	0.000183359	2.66907e-06	5.92319e-07	0.0108593	0.00323038
cdsA	VAL16GLN	0.000258345	0.000285824	4.67086e-06	1.77696e-06	0.01808	0.00621696
cdsA	VAL16ASP	0.000177612	0.000168978	6.67266e-07	5.92319e-07	0.00375688	0.0035053
cdsA	VAL16PRO	0.000243992	0.000172573	6.67266e-07	1.18464e-06	0.00273479	0.00686456
cdsA	ILE17ALA	0.000166848	0.000172573	2.66907e-06	5.92319e-07	0.015997	0.00343228
cdsA	ILE17TRP	0.000401869	0.000390087	5.33813e-06	2.96159e-06	0.0132832	0.00759214
cdsA	ILE17GLN	0.000317549	0.000310991	2.66907e-06	5.92319e-07	0.00840522	0.00190462
cdsA	ILE17ASP	0.000403663	0.000319979	6.40576e-05	1.18464e-06	0.158691	0.00370223
cdsA	ILE17PRO	0.000116614	8.26913e-05	6.67266e-07	5.92319e-07	0.00572201	0.00716301
cdsA	LEU20ALA	0.000276285	0.000314586	2.66907e-06	5.92319e-07	0.00966054	0.00188285
cdsA	LEU20TRP	8.07327e-05	0.000138418	1.33453e-06	1.18464e-06	0.0165303	0.00855841
cdsA	LEU20GLN	0.000276285	0.00029661	2.66907e-06	5.92319e-07	0.00966054	0.00199696
cdsA	LEU20ASP	0.000254757	0.000305598	4.0036e-06	1.18464e-06	0.0157154	0.00387645
cdsA	LEU20PRO	0.000303196	0.000325372	0.000150802	1.18464e-06	0.497375	0.00364087
cdsA	ILE122ALA	9.50852e-05	6.83102e-05	6.67266e-07	5.92319e-07	0.00701756	0.00867102
cdsA	ILE122TRP	6.45862e-05	8.98818e-05	6.67266e-07	1.77696e-06	0.0103314	0.0197699
cdsA	ILE122GLN	7.17624e-05	7.01078e-05	6.67266e-07	5.92319e-07	0.00929827	0.00844868
cdsA	ILE122ASP	4.48515e-05	3.05598e-05	6.67266e-07	5.92319e-07	0.0148772	0.0193823
cdsA	ILE122PRO	7.35565e-05	0.000111453	6.67266e-07	2.36928e-06	0.00907149	0.021258
cdsA	VAL125ALA	3.22931e-05	2.33693e-05	6.67266e-07	5.92319e-07	0.0206628	0.0253461
cdsA	VAL125TRP	2.8705e-05	2.87622e-05	6.67266e-07	5.92319e-07	0.0232457	0.0205937
cdsA	VAL125GLN	3.58812e-05	2.15716e-05	6.67266e-07	5.92319e-07	0.0185965	0.0274582
cdsA	VAL125ASP	1.97347e-05	1.43811e-05	6.67266e-07	5.92319e-07	0.0338119	0.0411873
cdsA	VAL125PRO	1.61465e-05	1.61787e-05	6.67266e-07	5.92319e-07	0.0413257	0.036611
cdsA	LEU126ALA	3.0499e-05	3.05598e-05	6.67266e-07	5.92319e-07	0.0218783	0.0193823
cdsA	LEU126TRP	6.0998e-05	3.41551e-05	6.67266e-07	5.92319e-07	0.0109391	0.017342
cdsA	LEU126GLN	3.0499e-05	3.05598e-05	6.67266e-07	5.92319e-07	0.0218783	0.0193823
cdsA	LEU126ASP	1.97347e-05	1.9774e-05	6.67266e-07	5.92319e-07	0.0338119	0.0299544
cdsA	LEU126PRO	2.15287e-05	1.9774e-05	6.67266e-07	5.92319e-07	0.0309942	0.0299544
cdsA	ILE203ALA	1.79406e-06	1.79764e-06	6.67266e-07	5.92319e-07	0.371931	0.329499
cdsA	ILE203TRP	0.000365988	0.000336158	2.0018e-06	1.18464e-06	0.00546957	0.00352405
cdsA	ILE203GLN	0.000281667	0.000363123	6.67266e-07	5.92319e-07	0.00236899	0.00163118
cdsA	ILE203ASP	1.61465e-05	1.61787e-05	2.66907e-06	5.92319e-07	0.165303	0.036611
cdsA	ILE203PRO	7.17624e-06	1.07858e-05	1.33453e-06	5.92319e-07	0.185965	0.0549164
cdsA	LEU221ALA	0.000125584	0.000149204	6.67266e-07	5.92319e-07	0.0053133	0.00396986
cdsA	LEU221TRP	0.000138143	9.34771e-05	6.67266e-07	1.18464e-06	0.00483027	0.012673
cdsA	LEU221GLN	0.000129172	0.000125835	6.67266e-07	5.92319e-07	0.00516571	0.00470712
cdsA	LEU221ASP	5.20277e-05	7.01078e-05	6.67266e-07	5.92319e-07	0.0128252	0.00844868
cdsA	LEU221PRO	0.000136349	0.000156394	1.33453e-06	5.92319e-07	0.00978766	0.00378734
cdsA	LEU236ALA	6.27921e-05	2.33693e-05	2.0018e-06	5.92319e-07	0.0318798	0.0253461
cdsA	LEU236TRP	1.79406e-06	1.79764e-06	6.67266e-07	5.92319e-07	0.371931	0.329499
cdsA	LEU236GLN	1.61465e-05	1.43811e-05	1.33453e-06	5.92319e-07	0.0826513	0.0411873
cdsA	LEU236ASP	1.79406e-06	1.79764e-06	6.67266e-07	5.92319e-07	0.371931	0.329499
cdsA	LEU236PRO	1.79406e-05	1.61787e-05	6.67266e-07	5.92319e-07	0.0371931	0.036611
coaD	LEU113ALA	0.000113026	9.16795e-05	6.67266e-07	5.92319e-07	0.00590367	0.00646076
coaD	LEU113TRP	1.79406e-06	1.79764e-06	1.33453e-06	5.92319e-07	0.743862	0.329499
coaD	LEU113GLN	0.000113026	0.000111453	6.67266e-07	5.92319e-07	0.00590367	0.00531449
coaD	LEU113ASP	1.79406e-06	1.79764e-06	6.67266e-07	5.92319e-07	0.371931	0.329499
coaD	LEU113PRO	8.9703e-06	8.98818e-06	6.67266e-07	5.92319e-07	0.0743862	0.0658997
coaD	VAL116ALA	2.69109e-05	1.25835e-05	6.67266e-07	5.92319e-07	0.0247954	0.0470712
coaD	VAL116TRP	6.45862e-05	0.000106061	3.33633e-06	5.92319e-07	0.0516571	0.00558472
coaD	VAL116GLN	2.51168e-05	1.43811e-05	6.67266e-07	5.92319e-07	0.0265665	0.0411873
coaD	VAL116ASP	8.9703e-06	1.25835e-05	6.67266e-07	5.92319e-07	0.0743862	0.0470712
coaD	VAL116PRO	1.97347e-05	1.43811e-05	6.67266e-07	5.92319e-07	0.0338119	0.0411873
coaD	VAL22ALA	1.79406e-06	1.79764e-06	6.67266e-07	5.92319e-07	0.371931	0.329499
coaD	VAL22TRP	1.79406e-06	1.79764e-06	6.67266e-07	5.92319e-07	0.371931	0.329499
coaD	VAL22GLN	1.79406e-06	1.79764e-06	6.67266e-07	5.92319e-07	0.371931	0.329499
coaD	VAL22ASP	1.79406e-06	1.79764e-06	6.67266e-07	5.92319e-07	0.371931	0.329499
coaD	VAL22PRO	1.79406e-06	1.79764e-06	6.67266e-07	5.92319e-07	0.371931	0.329499
coaD	LEU34ALA	6.81743e-05	2.87622e-05	6.67266e-07	5.92319e-07	0.00978766	0.0205937
coaD	LEU34TRP	6.0998e-05	9.887e-05	6.67266e-07	5.92319e-07	0.0109391	0.00599088
coaD	LEU34GLN	0.000136349	0.000107858	6.67266e-07	5.92319e-07	0.00489383	0.00549164
coaD	LEU34ASP	7.35565e-05	4.49409e-05	6.67266e-07	5.92319e-07	0.00907149	0.0131799
coaD	LEU34PRO	2.15287e-05	2.87622e-05	6.67266e-07	5.92319e-07	0.0309942	0.0205937
coaD	PHE117ALA	5.56159e-05	5.57267e-05	6.67266e-07	5.92319e-07	0.0119978	0.010629
coaD	PHE117TRP	4.48515e-05	5.57267e-05	2.46889e-05	1.77696e-06	0.550458	0.031887
coaD	PHE117GLN	2.33228e-05	1.43811e-05	6.67266e-07	5.92319e-07	0.0286101	0.0411873
coaD	PHE117ASP	3.0499e-05	2.15716e-05	6.67266e-07	5.92319e-07	0.0218783	0.0274582
coaD	PHE117PRO	4.12634e-05	3.05598e-05	6.67266e-07	5.92319e-07	0.0161709	0.0193823
coaD	PHE29ALA	1.79406e-06	1.79764e-06	6.67266e-07	5.92319e-07	0.371931	0.329499
coaD	PHE29TRP	1.79406e-06	1.79764e-06	6.67266e-07	5.92319e-07	0.371931	0.329499
coaD	PHE29GLN	1.79406e-06	1.79764e-06	6.67266e-07	5.92319e-07	0.371931	0.329499
coaD	PHE29ASP	1.79406e-06	1.79764e-06	6.67266e-07	5.92319e-07	0.371931	0.329499
coaD	PHE29PRO	1.79406e-06	1.79764e-06	6.67266e-07	5.92319e-07	0.371931	0.329499
coaD	ILE33ALA	0.000127378	0.000104263	6.67266e-07	5.92319e-07	0.00523846	0.00568101
coaD	ILE33TRP	0.000156083	0.000151001	2.0018e-06	1.18464e-06	0.0128252	0.00784521
coaD	ILE33GLN	7.71446e-05	5.9322e-05	6.67266e-07	5.92319e-07	0.00864956	0.00998481
coaD	ILE33ASP	6.81743e-05	9.70724e-05	6.67266e-07	5.92319e-07	0.00978766	0.00610183
coaD	ILE33PRO	7.17624e-06	1.79764e-06	6.67266e-07	5.92319e-07	0.0929827	0.329499
coaD	LEU118ALA	1.61465e-05	1.79764e-05	6.67266e-07	5.92319e-07	0.0413257	0.0329499
coaD	LEU118TRP	3.76753e-05	3.05598e-05	4.0036e-06	5.92319e-07	0.106266	0.0193823
coaD	LEU118GLN	2.15287e-05	2.15716e-05	6.67266e-07	5.92319e-07	0.0309942	0.0274582
coaD	LEU118ASP	1.61465e-05	2.33693e-05	6.67266e-07	5.92319e-07	0.0413257	0.0253461
coaD	LEU118PRO	2.15287e-05	1.61787e-05	6.67266e-07	5.92319e-07	0.0309942	0.036611
coaD	LEU86ALA	0.000242198	0.000255264	1.33453e-06	5.92319e-07	0.00551009	0.00232041
coaD	LEU86TRP	5.38218e-06	5.39291e-06	6.67266e-07	5.92319e-07	0.123977	0.109833
coaD	LEU86GLN	0.000134554	0.000163585	6.67266e-07	5.92319e-07	0.00495908	0.00362086
coaD	LEU86ASP	1.79406e-06	1.79764e-06	6.67266e-07	5.92319e-07	0.371931	0.329499
coaD	LEU86PRO	7.17624e-05	8.26913e-05	6.67266e-07	5.92319e-07	0.00929827	0.00716301
coaD	VAL32ALA	3.22931e-05	2.87622e-05	6.67266e-07	5.92319e-07	0.0206628	0.0205937
coaD	VAL32TRP	6.0998e-05	7.01078e-05	6.67266e-07	5.92319e-07	0.0109391	0.00844868
coaD	VAL32GLN	3.40871e-05	4.31433e-05	6.67266e-07	5.92319e-07	0.0195753	0.0137291
coaD	VAL32ASP	8.25268e-05	6.83102e-05	2.0018e-06	5.92319e-07	0.0242564	0.00867102
coaD	VAL32PRO	2.33228e-05	3.05598e-05	6.67266e-07	5.92319e-07	0.0286101	0.0193823
csrA	LEU2ALA	1.79406e-06	1.79764e-06	6.67266e-07	5.92319e-07	0.371931	0.329499
csrA	LEU2TRP	1.79406e-06	1.79764e-06	6.67266e-07	5.92319e-07	0.371931	0.329499
csrA	LEU2GLN	1.79406e-06	1.79764e-06	6.67266e-07	5.92319e-07	0.371931	0.329499
csrA	LEU2ASP	1.79406e-06	3.59527e-06	6.67266e-07	5.92319e-07	0.371931	0.164749
csrA	LEU2PRO	1.79406e-06	1.79764e-06	6.67266e-07	5.92319e-07	0.371931	0.329499
csrA	ILE3ALA	1.79406e-06	1.79764e-06	6.67266e-07	5.92319e-07	0.371931	0.329499
csrA	ILE3TRP	3.58812e-06	8.98818e-06	6.67266e-07	5.92319e-07	0.185965	0.0658997
csrA	ILE3GLN	5.38218e-06	8.98818e-06	6.67266e-07	5.92319e-07	0.123977	0.0658997
csrA	ILE3ASP	1.25584e-05	1.79764e-06	6.67266e-07	5.92319e-07	0.053133	0.329499
csrA	ILE3PRO	1.79406e-06	1.79764e-06	6.67266e-07	5.92319e-07	0.371931	0.329499
csrA	LEU4ALA	5.38218e-06	5.39291e-06	6.67266e-07	5.92319e-07	0.123977	0.109833
csrA	LEU4TRP	3.58812e-05	1.61787e-05	6.67266e-07	5.92319e-07	0.0185965	0.036611
csrA	LEU4GLN	1.97347e-05	1.61787e-05	6.67266e-07	5.92319e-07	0.0338119	0.036611
csrA	LEU4ASP	1.07644e-05	1.07858e-05	4.0036e-06	2.72467e-05	0.371931	2.52616
csrA	LEU4PRO	1.43525e-05	2.33693e-05	6.67266e-07	5.92319e-07	0.0464914	0.0253461
csrA	LEU12ALA	1.79406e-06	1.79764e-06	6.67266e-07	5.92319e-07	0.371931	0.329499
csrA	LEU12TRP	1.79406e-06	1.79764e-06	6.67266e-07	5.92319e-07	0.371931	0.329499
csrA	LEU12GLN	1.79406e-06	1.79764e-06	6.67266e-07	5.92319e-07	0.371931	0.329499
csrA	LEU12ASP	1.79406e-06	1.79764e-06	6.67266e-07	5.92319e-07	0.371931	0.329499
csrA	VAL20ALA	1.79406e-06	1.79764e-06	6.67266e-07	5.92319e-07	0.371931	0.329499
csrA	VAL20TRP	1.79406e-06	1.79764e-06	6.67266e-07	5.92319e-07	0.371931	0.329499
csrA	VAL20ASP	1.79406e-06	1.79764e-06	6.67266e-07	5.92319e-07	0.371931	0.329499
csrA	VAL22ALA	1.79406e-06	7.19055e-06	6.67266e-07	5.92319e-07	0.371931	0.0823747
csrA	VAL22TRP	1.79406e-06	1.79764e-06	6.67266e-07	5.92319e-07	0.371931	0.329499
csrA	VAL22GLN	1.79406e-06	1.79764e-06	6.67266e-07	5.92319e-07	0.371931	0.329499
csrA	VAL22ASP	5.38218e-06	5.39291e-06	6.67266e-07	5.92319e-07	0.123977	0.109833
csrA	VAL22PRO	5.38218e-06	1.79764e-06	6.67266e-07	5.92319e-07	0.123977	0.329499
csrA	VAL30TRP	1.79406e-06	1.79764e-06	6.67266e-07	5.92319e-07	0.371931	0.329499
csrA	VAL30GLN	1.79406e-06	1.79764e-06	6.67266e-07	5.92319e-07	0.371931	0.329499
csrA	VAL30PRO	1.79406e-06	1.79764e-06	6.67266e-07	5.92319e-07	0.371931	0.329499
csrA	LEU23ALA	1.79406e-06	1.79764e-06	6.67266e-07	5.92319e-07	0.371931	0.329499
csrA	LEU23TRP	8.9703e-06	1.79764e-06	6.67266e-07	2.13235e-05	0.0743862	11.862
csrA	LEU23GLN	1.79406e-06	1.79764e-06	6.67266e-07	5.92319e-07	0.371931	0.329499
csrA	LEU23ASP	1.79406e-06	1.79764e-06	6.67266e-07	5.92319e-07	0.371931	0.329499
csrA	LEU23PRO	1.79406e-06	1.79764e-06	6.67266e-07	5.92319e-07	0.371931	0.329499
cysB	VAL10ALA	1.79406e-06	1.79764e-06	6.67266e-07	5.92319e-07	0.371931	0.329499
cysB	VAL10TRP	1.79406e-06	1.79764e-06	6.67266e-07	5.92319e-07	0.371931	0.329499
cysB	VAL10GLN	1.79406e-06	1.79764e-06	6.67266e-07	5.92319e-07	0.371931	0.329499
cysB	VAL10ASP	1.79406e-06	1.79764e-06	6.67266e-07	5.92319e-07	0.371931	0.329499
cysB	VAL10PRO	1.79406e-06	1.79764e-06	6.67266e-07	5.92319e-07	0.371931	0.329499
cysB	LEU161ALA	0.000204523	7.37031e-05	6.67266e-06	1.95465e-05	0.0326255	0.265206
cysB	LEU161TRP	5.56159e-05	6.65125e-05	1.33453e-06	5.92319e-07	0.0239955	0.00890537
cysB	LEU161GLN	8.61149e-05	8.80842e-05	1.40126e-05	2.36928e-06	0.16272	0.0268978
cysB	LEU161ASP	7.53505e-05	0.000109656	1.33453e-06	5.92319e-07	0.017711	0.00540162
cysB	LEU161PRO	3.58812e-05	3.77504e-05	2.0018e-06	5.92319e-07	0.0557896	0.0156904
cysB	VAL171ALA	6.99683e-05	7.37031e-05	6.67266e-07	5.92319e-07	0.00953669	0.00803655
cysB	VAL171TRP	0.000136349	0.000100668	1.13435e-05	5.92319e-07	0.0831951	0.0058839
cysB	VAL171GLN	5.38218e-06	5.39291e-06	4.53741e-05	1.77696e-06	8.43043	0.329499
cysB	VAL171ASP	1.79406e-06	1.43811e-05	6.67266e-07	5.92319e-07	0.371931	0.0411873
cysB	VAL171PRO	7.17624e-06	1.79764e-06	6.67266e-07	5.92319e-07	0.0929827	0.329499
cysB	VAL172ALA	6.0998e-05	4.67385e-05	6.67266e-07	1.18464e-06	0.0109391	0.0253461
cysB	VAL172TRP	5.74099e-05	4.49409e-05	6.67266e-07	5.92319e-07	0.0116228	0.0131799
cysB	VAL172GLN	6.81743e-05	3.9548e-05	2.66907e-06	4.14623e-06	0.0391506	0.10484
cysB	VAL172ASP	1.79406e-06	1.79764e-06	6.67266e-07	5.92319e-07	0.371931	0.329499
cysB	VAL172PRO	4.66456e-05	1.79764e-06	3.33633e-06	2.36928e-06	0.0715252	1.31799
cysB	VAL221ALA	8.9703e-05	3.9548e-05	1.33453e-06	5.92319e-07	0.0148772	0.0149772
cysB	VAL221TRP	2.15287e-05	1.79764e-06	0.000202182	5.33087e-06	9.39126	2.96549
cysB	VAL221GLN	0.000116614	8.62866e-05	1.33453e-06	5.92319e-07	0.011444	0.00686456
cysB	VAL221ASP	6.0998e-05	5.39291e-06	8.0072e-06	1.18464e-06	0.13127	0.219666
cysB	VAL221PRO	0.000125584	1.07858e-05	1.33453e-06	2.36928e-06	0.0106266	0.219666
cysB	PHE222ALA	0.000134554	1.79764e-06	7.33993e-06	2.96159e-06	0.0545499	1.64749
cysB	PHE222TRP	1.79406e-06	1.79764e-06	6.67266e-07	5.92319e-07	0.371931	0.329499
cysB	PHE222GLN	1.79406e-06	1.79764e-06	6.67266e-07	5.92319e-07	0.371931	0.329499
cysB	PHE222ASP	1.79406e-06	1.79764e-06	6.67266e-07	5.92319e-07	0.371931	0.329499
cysB	PHE222PRO	1.79406e-06	1.79764e-06	6.67266e-07	5.92319e-07	0.371931	0.329499
cysB	VAL240ALA	1.43525e-05	1.25835e-05	6.67266e-07	5.92319e-07	0.0464914	0.0470712
cysB	VAL240TRP	1.97347e-05	2.69645e-05	6.67266e-07	5.92319e-07	0.0338119	0.0219666
cysB	VAL240GLN	3.22931e-05	1.61787e-05	1.33453e-06	5.92319e-07	0.0413257	0.036611
cysB	VAL240ASP	1.79406e-05	2.15716e-05	6.67266e-07	5.92319e-07	0.0371931	0.0274582
cysB	VAL240PRO	6.99683e-05	7.55007e-05	6.67266e-07	5.92319e-07	0.00953669	0.00784521
cysB	ILE243ALA	1.79406e-06	1.79764e-06	6.67266e-07	5.92319e-07	0.371931	0.329499
cysB	ILE243TRP	1.79406e-06	1.79764e-06	6.67266e-07	5.92319e-07	0.371931	0.329499
cysB	ILE243GLN	1.79406e-06	1.79764e-06	6.67266e-07	5.92319e-07	0.371931	0.329499
cysB	ILE243ASP	1.79406e-06	1.79764e-06	6.67266e-07	5.92319e-07	0.371931	0.329499
cysB	ILE243PRO	1.79406e-06	1.79764e-06	6.67266e-07	5.92319e-07	0.371931	0.329499
cysB	MET315ALA	1.79406e-05	1.07858e-05	6.67266e-07	5.92319e-07	0.0371931	0.0549164
cysB	MET315TRP	8.79089e-05	2.69645e-05	6.67266e-07	5.92319e-07	0.00759043	0.0219666
cysB	MET315GLN	5.9204e-05	5.57267e-05	6.67266e-07	5.92319e-07	0.0112706	0.010629
cysB	MET315ASP	2.51168e-05	1.07858e-05	6.67266e-07	5.92319e-07	0.0265665	0.0549164
cysB	MET315PRO	1.07644e-05	1.07858e-05	8.0072e-06	1.18464e-06	0.743862	0.109833
cysB	PHE316ALA	5.38218e-05	2.69645e-05	6.67266e-07	5.92319e-07	0.0123977	0.0219666
cysB	PHE316TRP	2.33228e-05	1.79764e-05	6.67266e-07	5.92319e-07	0.0286101	0.0329499
cysB	PHE316GLN	3.0499e-05	4.49409e-05	6.67266e-07	5.92319e-07	0.0218783	0.0131799
cysB	PHE316ASP	5.20277e-05	1.79764e-05	4.67086e-06	5.92319e-07	0.0897764	0.0329499
cysB	PHE316PRO	3.22931e-05	5.39291e-06	1.80162e-05	5.92319e-07	0.557896	0.109833
cysC	VAL29ALA	2.51168e-05	3.9548e-05	6.67266e-07	5.92319e-07	0.0265665	0.0149772
cysC	VAL29TRP	7.17624e-06	3.59527e-05	6.67266e-07	5.92319e-07	0.0929827	0.0164749
cysC	VAL29GLN	3.0499e-05	4.67385e-05	6.67266e-07	5.92319e-07	0.0218783	0.012673
cysC	VAL29ASP	4.12634e-05	7.55007e-05	6.67266e-07	5.92319e-07	0.0161709	0.00784521
cysC	VAL29PRO	1.25584e-05	3.9548e-05	6.67266e-07	5.92319e-07	0.053133	0.0149772
cysC	VAL30ALA	1.79406e-05	3.41551e-05	6.67266e-07	5.92319e-07	0.0371931	0.017342
cysC	VAL30TRP	1.61465e-05	1.79764e-05	6.67266e-07	5.92319e-07	0.0413257	0.0329499
cysC	VAL30GLN	1.79406e-05	1.9774e-05	4.67086e-06	5.92319e-07	0.260352	0.0299544
cysC	VAL30ASP	2.69109e-05	5.57267e-05	1.33453e-06	5.92319e-07	0.0495908	0.010629
cysC	VAL30PRO	8.9703e-06	7.19055e-06	6.67266e-07	5.92319e-07	0.0743862	0.0823747
cysC	LEU31ALA	1.61465e-05	2.51669e-05	6.67266e-07	5.92319e-07	0.0413257	0.0235356
cysC	LEU31TRP	2.69109e-05	4.49409e-05	4.0036e-06	1.18464e-06	0.148772	0.0263599
cysC	LEU31GLN	0.00010585	0.000161787	1.33453e-06	5.92319e-07	0.0126078	0.0036611
cysC	LEU31ASP	2.15287e-05	1.9774e-05	6.67266e-07	5.92319e-07	0.0309942	0.0299544
cysC	LEU31PRO	1.25584e-05	1.61787e-05	6.67266e-07	5.92319e-07	0.053133	0.036611
cysC	TRP32ALA	1.43525e-05	1.79764e-06	1.80162e-05	1.18464e-06	1.25527	0.658997
cysC	TRP32GLN	1.79406e-06	1.79764e-06	4.0036e-06	5.92319e-07	2.23159	0.329499
cysC	TRP32ASP	1.79406e-06	1.79764e-06	6.67266e-07	5.92319e-07	0.371931	0.329499
cysC	TRP32PRO	1.79406e-06	1.79764e-06	6.67266e-07	5.92319e-07	0.371931	0.329499
cysC	PHE33ALA	5.38218e-06	5.39291e-06	3.53651e-05	1.42157e-05	6.57078	2.63599
cysC	PHE33TRP	1.43525e-05	2.51669e-05	4.0036e-06	5.92319e-07	0.278948	0.0235356
cysC	PHE33GLN	2.69109e-05	4.31433e-05	6.67266e-07	2.96159e-06	0.0247954	0.0686456
cysC	PHE33ASP	1.61465e-05	2.33693e-05	1.33453e-06	5.92319e-07	0.0826513	0.0253461
cysC	PHE33PRO	5.38218e-06	1.07858e-05	6.67266e-07	5.92319e-07	0.123977	0.0549164
cysC	VAL102ALA	6.99683e-05	8.08936e-05	6.67266e-07	5.92319e-07	0.00953669	0.00732219
cysC	VAL102TRP	3.76753e-05	2.33693e-05	4.67086e-06	1.18464e-06	0.123977	0.0506921
cysC	VAL102GLN	3.76753e-05	3.77504e-05	6.67266e-07	5.92319e-07	0.017711	0.0156904
cysC	VAL102ASP	0.000127378	0.000115049	5.33813e-06	5.92319e-07	0.0419077	0.00514842
cysC	VAL102PRO	0.000107644	9.887e-05	2.0018e-06	5.92319e-07	0.0185965	0.00599088
cysC	VAL103ALA	5.20277e-05	3.59527e-05	6.67266e-07	5.92319e-07	0.0128252	0.0164749
cysC	VAL103TRP	3.58812e-05	2.33693e-05	1.33453e-06	2.96159e-06	0.0371931	0.12673
cysC	VAL103GLN	3.22931e-05	1.9774e-05	8.67446e-06	1.77696e-06	0.268617	0.0898633
cysC	VAL103ASP	3.22931e-05	5.21315e-05	6.67266e-07	5.92319e-07	0.0206628	0.011362
cysC	VAL103PRO	5.02337e-05	6.83102e-05	1.33453e-06	5.92319e-07	0.0265665	0.00867102
cysC	LEU104ALA	0.000202729	0.000156394	2.0018e-06	5.92319e-07	0.00987427	0.00378734
cysC	LEU104TRP	1.79406e-06	1.79764e-06	6.67266e-07	5.92319e-07	0.371931	0.329499
cysC	LEU104GLN	5.02337e-05	3.23575e-05	4.67086e-06	5.92319e-07	0.0929827	0.0183055
cysC	LEU104ASP	1.79406e-06	1.79764e-06	6.67266e-07	5.92319e-07	0.371931	0.329499
cysC	LEU104PRO	5.38218e-05	2.15716e-05	0.000135455	5.92319e-07	2.51673	0.0274582
cysC	LEU48ALA	3.22931e-05	2.51669e-05	6.67266e-07	5.92319e-07	0.0206628	0.0235356
cysC	LEU48TRP	1.61465e-05	2.51669e-05	7.60684e-05	5.92319e-07	4.71112	0.0235356
cysC	LEU48GLN	9.32911e-05	0.000109656	5.33813e-06	1.18464e-06	0.0572201	0.0108032
cysC	LEU48ASP	3.76753e-05	3.77504e-05	6.67266e-07	5.92319e-07	0.017711	0.0156904
cysC	LEU48PRO	2.8705e-05	1.61787e-05	6.67266e-07	5.92319e-07	0.0232457	0.036611
cysC	VAL118ALA	0.000317549	0.00039548	1.80162e-05	4.14623e-06	0.0567352	0.010484
cysC	VAL118TRP	0.000231434	3.77504e-05	1.13435e-05	1.77696e-06	0.0490142	0.0470712
cysC	VAL118GLN	5.38218e-06	7.19055e-06	4.20378e-05	8.29246e-06	7.81055	1.15325
cysC	VAL118ASP	5.38218e-06	1.25835e-05	2.0018e-06	1.77696e-06	0.371931	0.141214
cysC	VAL118PRO	7.35565e-05	1.79764e-06	1.0009e-05	1.18464e-06	0.136072	0.658997
cysD	ILE20ALA	4.30574e-05	2.69645e-05	6.67266e-07	5.92319e-07	0.0154971	0.0219666
cysD	ILE20TRP	6.99683e-05	1.61787e-05	2.0018e-06	5.92319e-07	0.0286101	0.036611
cysD	ILE20GLN	6.45862e-05	1.9774e-05	2.0018e-06	1.18464e-06	0.0309942	0.0599088
cysD	ILE20ASP	1.79406e-06	1.79764e-06	6.67266e-07	1.77696e-06	0.371931	0.988496
cysD	ILE20PRO	1.79406e-06	1.79764e-06	2.66907e-06	5.92319e-07	1.48772	0.329499
cysD	VAL23ALA	0.000175818	8.26913e-05	6.0054e-05	1.77696e-06	0.341569	0.021489
cysD	VAL23TRP	3.58812e-06	1.79764e-06	0.000277583	2.01388e-05	77.3616	11.203
cysD	VAL23GLN	0.000157877	1.79764e-06	3.80342e-05	3.55391e-06	0.24091	1.97699
cysD	VAL23ASP	4.30574e-05	1.79764e-06	8.94137e-05	3.55391e-06	2.07661	1.97699
cysD	VAL23PRO	8.25268e-05	8.98818e-06	8.07392e-05	9.24017e-05	0.97834	10.2804
cysD	MET43ALA	1.79406e-06	1.79764e-06	6.67266e-07	5.92319e-07	0.371931	0.329499
cysD	MET43TRP	1.79406e-06	1.79764e-06	6.67266e-07	5.92319e-07	0.371931	0.329499
cysD	MET43GLN	1.79406e-06	1.79764e-06	6.67266e-07	5.92319e-07	0.371931	0.329499
cysD	MET43ASP	1.79406e-06	1.79764e-06	6.67266e-07	5.92319e-07	0.371931	0.329499
cysD	MET43PRO	1.79406e-06	1.79764e-06	6.67266e-07	5.92319e-07	0.371931	0.329499
cysD	LEU44ALA	1.79406e-06	1.79764e-06	6.67266e-07	5.92319e-07	0.371931	0.329499
cysD	LEU44TRP	1.79406e-06	1.79764e-06	6.67266e-07	5.92319e-07	0.371931	0.329499
cysD	LEU44GLN	1.79406e-06	1.79764e-06	6.67266e-07	5.92319e-07	0.371931	0.329499
cysD	LEU44ASP	1.79406e-06	1.79764e-06	6.67266e-07	5.92319e-07	0.371931	0.329499
cysD	LEU44PRO	1.79406e-06	1.79764e-06	6.67266e-07	5.92319e-07	0.371931	0.329499
cysD	PHE184ALA	3.58812e-06	1.79764e-06	5.80522e-05	4.14623e-06	16.179	2.30649
cysD	PHE184TRP	1.79406e-06	1.79764e-06	6.67266e-07	5.92319e-07	0.371931	0.329499
cysD	PHE184GLN	7.17624e-06	1.79764e-06	2.40216e-05	2.96159e-06	3.34738	1.64749
cysD	PHE184ASP	1.79406e-06	1.79764e-06	6.67266e-07	1.18464e-06	0.371931	0.658997
cysD	PHE184PRO	1.79406e-06	1.79764e-06	6.67266e-07	5.92319e-07	0.371931	0.329499
cysD	VAL206ALA	0.000252962	0.000140216	2.66907e-06	5.92319e-07	0.0105512	0.00422434
cysD	VAL206TRP	8.43208e-05	7.72984e-05	4.67086e-06	5.92319e-07	0.055394	0.00766276
cysD	VAL206GLN	8.43208e-05	5.39291e-05	2.33543e-05	2.36928e-06	0.27697	0.0439332
cysD	VAL206ASP	0.0001812	0.000213919	0.00012945	1.06617e-05	0.714402	0.0498401
cysD	VAL206PRO	0.000175818	7.19055e-05	2.0018e-06	5.92319e-07	0.0113856	0.00823747
cysD	LEU208ALA	1.79406e-06	5.39291e-06	0.000162146	8.88478e-06	90.3792	1.64749
cysD	LEU208TRP	5.38218e-06	1.79764e-06	8.67446e-06	2.36928e-06	1.6117	1.31799
cysD	LEU208GLN	1.79406e-06	1.79764e-06	0.000213525	1.77696e-05	119.018	9.88496
cysD	LEU208ASP	1.07644e-05	1.61787e-05	6.0054e-06	2.96159e-06	0.557896	0.183055
cysD	LEU208PRO	6.63802e-05	2.33693e-05	5.33813e-06	2.36928e-06	0.0804175	0.101384
cysD	TRP252ALA	3.58812e-06	1.79764e-06	3.60324e-05	2.96159e-06	10.0421	1.64749
cysD	TRP252GLN	1.79406e-06	1.79764e-06	0.000177493	1.06617e-05	98.9336	5.93098
cysD	TRP252ASP	1.79406e-06	1.79764e-06	8.0072e-06	2.36928e-06	4.46317	1.31799
cysD	TRP252PRO	5.38218e-06	1.79764e-06	9.34173e-06	1.18464e-06	1.73568	0.658997
cysD	ILE268ALA	2.33228e-05	7.19055e-06	0.000402362	5.15317e-05	17.2519	7.1666
cysD	ILE268TRP	1.79406e-06	1.79764e-06	5.73849e-05	2.36928e-06	31.9861	1.31799
cysD	ILE268GLN	8.9703e-06	1.79764e-06	0.000648583	7.04859e-05	72.3034	39.2103
cysD	ILE268ASP	3.58812e-06	1.79764e-06	6.0054e-06	5.92319e-07	1.67369	0.329499
cysD	ILE268PRO	1.79406e-06	1.79764e-06	6.67266e-06	1.77696e-06	3.71931	0.988496
cysD	ILE269ALA	0.000145319	1.79764e-05	5.73849e-05	5.92319e-07	0.39489	0.0329499
cysD	ILE269TRP	5.74099e-05	1.9774e-05	0.00029293	2.42851e-05	5.10243	1.22813
cysD	ILE269GLN	7.53505e-05	3.23575e-05	0.000166817	8.88478e-06	2.21387	0.274582
cysD	ILE269ASP	4.30574e-05	2.33693e-05	2.66907e-06	1.18464e-06	0.0619885	0.0506921
cysD	ILE269PRO	1.79406e-06	3.59527e-06	6.0054e-06	2.36928e-06	3.34738	0.658997
cysE	LEU120ALA	0.000184788	0.000163585	2.53561e-05	5.92319e-07	0.137217	0.00362086
cysE	LEU120TRP	0.000156083	0.000115049	6.67266e-07	5.92319e-07	0.00427507	0.00514842
cysE	LEU120GLN	5.74099e-05	1.79764e-06	6.67266e-07	5.92319e-07	0.0116228	0.329499
cysE	LEU120ASP	5.9204e-05	8.26913e-05	2.66907e-06	5.92319e-07	0.0450825	0.00716301
cysE	LEU120PRO	3.76753e-05	1.43811e-05	6.67266e-07	5.92319e-07	0.017711	0.0411873
cysE	VAL163ALA	1.79406e-06	1.79764e-06	6.67266e-07	5.92319e-07	0.371931	0.329499
cysE	VAL163TRP	1.79406e-06	1.79764e-06	6.67266e-07	5.92319e-07	0.371931	0.329499
cysE	VAL163GLN	1.79406e-06	1.79764e-06	6.67266e-07	5.92319e-07	0.371931	0.329499
cysE	VAL163ASP	1.79406e-06	1.79764e-06	6.67266e-07	5.92319e-07	0.371931	0.329499
cysE	VAL163PRO	1.79406e-06	1.79764e-06	6.67266e-07	5.92319e-07	0.371931	0.329499
cysE	VAL164ALA	1.79406e-06	1.79764e-06	6.67266e-07	5.92319e-07	0.371931	0.329499
cysE	VAL164TRP	1.79406e-06	1.79764e-06	6.67266e-07	5.92319e-07	0.371931	0.329499
cysE	VAL164GLN	1.79406e-06	1.79764e-06	6.67266e-07	5.92319e-07	0.371931	0.329499
cysE	VAL164ASP	1.79406e-06	1.79764e-06	6.67266e-07	5.92319e-07	0.371931	0.329499
cysE	VAL164PRO	1.79406e-06	1.79764e-06	6.67266e-07	5.92319e-07	0.371931	0.329499
cysE	MET201ALA	1.79406e-06	1.79764e-06	6.67266e-07	5.92319e-07	0.371931	0.329499
cysE	MET201TRP	1.79406e-06	1.79764e-06	6.67266e-07	5.92319e-07	0.371931	0.329499
cysE	MET201GLN	1.79406e-06	1.79764e-06	6.67266e-07	5.92319e-07	0.371931	0.329499
cysE	MET201ASP	1.79406e-06	1.79764e-06	6.67266e-07	5.92319e-07	0.371931	0.329499
cysE	MET201PRO	1.79406e-06	1.79764e-06	6.67266e-07	5.92319e-07	0.371931	0.329499
cysE	ILE202ALA	1.79406e-06	1.79764e-06	6.67266e-07	5.92319e-07	0.371931	0.329499
cysE	ILE202TRP	1.79406e-06	1.79764e-06	6.67266e-07	5.92319e-07	0.371931	0.329499
cysE	ILE202GLN	1.79406e-06	1.79764e-06	6.67266e-07	5.92319e-07	0.371931	0.329499
cysE	ILE202ASP	1.79406e-06	1.79764e-06	6.67266e-07	5.92319e-07	0.371931	0.329499
cysE	ILE202PRO	1.79406e-06	1.79764e-06	6.67266e-07	5.92319e-07	0.371931	0.329499
cysE	VAL88ALA	0.000102261	0.000107858	6.67266e-07	5.92319e-07	0.0065251	0.00549164
cysE	VAL88TRP	7.53505e-05	4.85362e-05	2.0018e-06	5.92319e-07	0.0265665	0.0122037
cysE	VAL88GLN	8.25268e-05	8.26913e-05	6.67266e-07	1.18464e-06	0.00808545	0.014326
cysE	VAL88ASP	4.84396e-05	8.08936e-05	6.67266e-07	5.92319e-07	0.0137752	0.00732219
cysE	VAL88PRO	5.02337e-05	5.75244e-05	6.67266e-07	5.92319e-07	0.0132832	0.0102968
cysE	LEU111ALA	3.58812e-06	1.79764e-06	6.67266e-07	5.92319e-07	0.185965	0.329499
cysE	LEU111TRP	1.25584e-05	1.07858e-05	6.67266e-07	5.92319e-07	0.053133	0.0549164
cysE	LEU111GLN	1.79406e-06	8.98818e-06	6.67266e-07	5.92319e-07	0.371931	0.0658997
cysE	LEU111ASP	1.79406e-06	7.19055e-06	6.67266e-07	5.92319e-07	0.371931	0.0823747
cysE	LEU111PRO	1.79406e-06	1.79764e-06	6.67266e-07	5.92319e-07	0.371931	0.329499
cysE	ILE116ALA	0.00059204	1.61787e-05	1.33453e-06	5.92319e-07	0.00225413	0.036611
cysE	ILE116TRP	1.79406e-06	1.79764e-06	6.67266e-07	5.92319e-07	0.371931	0.329499
cysE	ILE116GLN	1.79406e-06	1.79764e-06	1.33453e-06	5.92319e-07	0.743862	0.329499
cysE	ILE116ASP	1.79406e-06	1.79764e-06	6.67266e-07	5.92319e-07	0.371931	0.329499
cysE	ILE116PRO	1.79406e-06	1.79764e-06	6.67266e-07	5.92319e-07	0.371931	0.329499
cysE	ILE208ALA	1.79406e-06	1.79764e-06	6.67266e-07	5.92319e-07	0.371931	0.329499
cysE	ILE208TRP	1.79406e-06	1.79764e-06	6.67266e-07	5.92319e-07	0.371931	0.329499
cysE	ILE208GLN	1.79406e-06	1.79764e-06	6.67266e-07	5.92319e-07	0.371931	0.329499
cysE	ILE208ASP	1.79406e-06	1.79764e-06	6.67266e-07	5.92319e-07	0.371931	0.329499
cysE	ILE208PRO	1.79406e-06	1.79764e-06	6.67266e-07	5.92319e-07	0.371931	0.329499
cysE	VAL226ALA	1.79406e-06	5.39291e-06	3.33633e-06	1.18464e-06	1.85965	0.219666
cysE	VAL226TRP	1.79406e-06	1.79764e-06	6.67266e-07	5.92319e-07	0.371931	0.329499
cysE	VAL226GLN	1.79406e-06	1.79764e-06	6.67266e-07	5.92319e-07	0.371931	0.329499
cysE	VAL226ASP	1.79406e-06	1.79764e-06	6.67266e-07	5.92319e-07	0.371931	0.329499
cysE	VAL226PRO	1.79406e-06	1.79764e-06	6.67266e-07	5.92319e-07	0.371931	0.329499
cysG	ILE441ALA	0.000121996	0.000168978	6.67266e-07	5.92319e-07	0.00546957	0.0035053
cysG	ILE441TRP	1.79406e-06	1.79764e-06	6.67266e-07	5.92319e-07	0.371931	0.329499
cysG	ILE441GLN	1.79406e-06	1.79764e-06	6.67266e-07	5.92319e-07	0.371931	0.329499
cysG	ILE441ASP	1.79406e-06	1.79764e-06	6.67266e-07	5.92319e-07	0.371931	0.329499
[truncated: 14,039 more rows]
