# Supplementary material for: Metabolic mutations reduce antibiotic susceptibility of E. coli by pathway-specific bottlenecks
Source: Mol Syst Biol. 2025 Jan 2;21(3):274–93. doi: 10.1038/s44320-024-00084-z (PMC11876631; doi:10.1038/s44320-024-00084-z)
Supplement: Supplementary file 12 — Source data Fig. 2 [file 44320_2024_84_MOESM12_ESM.zip]

Archive with 21 entries (17 files):
- SD_fig2/
- SD_fig2/2B/
- SD_fig2/2B/0 and 100.jpg
- SD_fig2/2B/0 and 100.tif
- SD_fig2/2B/1.5_and_2.3.jpg
- SD_fig2/2B/1.5_and_2.3.tif
- SD_fig2/2B/3.1_and_4.6.jpg
- SD_fig2/2B/3.1_and_4.6.tif
- SD_fig2/2B/Plate layout.xlsx
- SD_fig2/2B/Readme.txt
- SD_fig2/2D/
- SD_fig2/2D/0.3 and 0.jpg
- SD_fig2/2D/0.3 and 0.tif
- SD_fig2/2D/0.45 and 0.6.jpg
- SD_fig2/2D/0.45 and 0.6.tif
- SD_fig2/2D/0.9 and 1.8.jpg
- SD_fig2/2D/0.9 and 1.8.tif
- SD_fig2/2D/Plate layout.xlsx
- SD_fig2/2D/Readme.txt
- SD_fig2/2E/
- SD_fig2/2E/Figure 2E.xlsx
