# Supplementary material for: Metabolic mutations reduce antibiotic susceptibility of E. coli by pathway-specific bottlenecks
Source: Mol Syst Biol. 2025 Jan 2;21(3):274–93. doi: 10.1038/s44320-024-00084-z (PMC11876631; doi:10.1038/s44320-024-00084-z)
Supplement: Supplementary file 12 — Source data Fig. 2 [file 44320_2024_84_MOESM12_ESM.zip › SD_fig2/2B/Plate layout.xlsx]

## Sheet: Sheet1
												N
								OD600	Control	CsrA Leu23Trp	FtsI Val468Trp	PurA Leu75Asp	PurF Met173Pro	Purm Phe105Ala	HisF Val126Pro
								0.1
						W		0.01									E
								0.001
								0.001
												S
