# Supplementary material for: Metabolic mutations reduce antibiotic susceptibility of E. coli by pathway-specific bottlenecks
Source: Mol Syst Biol. 2025 Jan 2;21(3):274–93. doi: 10.1038/s44320-024-00084-z (PMC11876631; doi:10.1038/s44320-024-00084-z)
Supplement: Supplementary file 12 — Source data Fig. 2 [file 44320_2024_84_MOESM12_ESM.zip › SD_fig2/2B/Readme.txt]

Here are shown spot assays petri dishes used to make the Figure 2B of our manuscript.
Pictures are available in .tiff and .jpeg formats. 
The red frames describe the part of the picture used for each strain. 
Each image shows square petri dishes with various spots. 7 rows of spots are shown.
Only 4 strains are relevant for this manuscript and have been accordingly annotated.
The other three mutants (PurF M173P, FtsIV468W and CsrAL23W) were originally planned to be included in the manuscript but later discarded.

There are four concentrations as displayed in Figure 2B. 
They are also annotated manually on the top of each plate.
Additionally, the concentration at 100 µg/ml and 4.6 µg/ml carbenicillin are shown. 
They were not used for the manuscript.

An excel file with the plate layout used to make the spots is also included.
"Cardinal points" (N,S,W,E) are on the plates and this deposit plan. This was used to guide us to deposit the strains properly on the agar.
