# Supplementary material for: Metabolic mutations reduce antibiotic susceptibility of E. coli by pathway-specific bottlenecks
Source: Mol Syst Biol. 2025 Jan 2;21(3):274–93. doi: 10.1038/s44320-024-00084-z (PMC11876631; doi:10.1038/s44320-024-00084-z)
Supplement: Supplementary file 12 — Source data Fig. 2 [file 44320_2024_84_MOESM12_ESM.zip › SD_fig2/2D/Plate layout.xlsx]

## Sheet: Sheet1
														N
											OD600	ribD Leu364Trp	pgsA Val44Pro	ispE Val146Trp	hemA Leu276Gln	ptsI Ile330Pro	control
											0.1
										W	0.01							E
											0.001
											0.0001
														S
