# Supplementary material for: Metabolic mutations reduce antibiotic susceptibility of E. coli by pathway-specific bottlenecks
Source: Mol Syst Biol. 2025 Jan 2;21(3):274–93. doi: 10.1038/s44320-024-00084-z (PMC11876631; doi:10.1038/s44320-024-00084-z)
Supplement: Supplementary file 12 — Source data Fig. 2 [file 44320_2024_84_MOESM12_ESM.zip › SD_fig2/2D/Readme.txt]

Here are shown spot assays petri dishes used to make the Figure 2D of our manuscript.
Pictures are available in .tiff and .jpeg formats. 
The red frames describe the part of the picture used for each strain.
Each image shows square petri dishes with various spots. 

There are four concentrations as displayed in Figure 2D. 
They are also annotated manually on the top of each plate.
Additionally, the concentration at 0.3 µg/ml and 1.8 µg/ml gentamicin are shown. 
We did not use them for the manuscript.

An excel file with the plate layout used to make the spots is also included.
"Cardinal points" (N,S,W,E) on the plates and this deposit plan. 
This was used to guide us to deposit the strains properly on the agar.
