# Supplementary material for: Metabolic mutations reduce antibiotic susceptibility of E. coli by pathway-specific bottlenecks
Source: Mol Syst Biol. 2025 Jan 2;21(3):274–93. doi: 10.1038/s44320-024-00084-z (PMC11876631; doi:10.1038/s44320-024-00084-z)
Supplement: Supplementary file 12 — Source data Fig. 2 [file 44320_2024_84_MOESM12_ESM.zip › SD_fig2/2E/Figure 2E.xlsx]

## Sheet: Description
Log2 FCs in comparison to the control strain.
Metabolite levels were obtained using a Triple-Quad Mass spectrometer as in (Guder et al. 2017).
p-values were calculated by using a t-test (paired two-tailed, excel function T.TEST)

## Sheet: Figure 2e and S5
Name	Pathway	Log2FC PurM F105A	Log2FC HisF V126P	Log2FC PurA L75D	p-value PurM F105A	p-value HisF V126P	p-value PurA L75D
p-Hydroxybenzoic acid	Isoprenoid biosynthesis	0.685538	1.15459	0.605511	0.0536458	0.295781	0.237956
Acetyl-P	Central carbon Metabolism	0.763872	1.94923	1.71985	0.0329881	0.0154143	0.00638824
Phosphoenolpyruvate	Central carbon Metabolism	2.00464	1.70978	1.68397	0.0330115	0.0269828	0.0143967
Dihydroxyacetone-P	Central carbon Metabolism	-0.963391	-0.150482	-0.381901	0.00445733	0.398737	0.000289206
Glycerol 3-Phosphate	Lipid metabolism	0.647176	0.817144	-0.153846	0.0737336	0.12294	0.124033
2-Isopropylmalic acid	Amino acid biosynthesis	1.85762	1.96996	0.55043	0.0117383	0.0075143	0.0426999
Glucose	Central carbon Metabolism	0.288245	-0.00582309	0.183453	0.237824	0.94396	0.228822
Citrate	Central carbon Metabolism	-0.598504	-1.00372	-0.827747	0.464775	0.294545	0.297424
2,3-dihydroxybenzoylserine	Iron assimilation	-2.04023	0.0824372	0.0815914	0.00578316	0.5089	0.557924
Hexose-P	Central carbon Metabolism	-1.31347	-0.846623	-0.663982	0.0537414	0.0632214	0.103385
N-acetylmuramate	Peptidoglycan biosynthesis	-0.649529	0.646363	-0.112803	0.0815175	0.0754796	0.633688
Fructose-1,6-Bisphosphate	Central carbon Metabolism	-2.17288	-1.20876	-0.944048	0.0627642	0.125157	0.130592
NAD	NAD biosynthesis	-0.510169	-0.00431509	0.0709344	0.253204	0.987701	0.749796
Phosphoribosyl-ATP	Histidine biosynthesis	-2.42106	-0.533376	-0.604616	0.0721288	0.297672	0.41214
NADP	NAD biosynthesis	-2.19143	-0.475631	-0.612852	0.0196564	0.179989	0.106962
Acetyl-CoA	Central carbon Metabolism	-1.04245	-0.0785473	-0.0413544	0.0637256	0.661103	0.852466
GABA	Catabolism	0.951245	1.28983	0.832476	0.0170825	0.0151352	0.00663887
L-Valine	Amino acid biosynthesis	-0.89418	-0.518835	-0.104417	0.0271428	0.0209137	0.167784
L-Citrulline	Amino acid biosynthesis	-0.241926	1.15055	0.954304	0.184662	0.0386473	0.0185618
L-Tyrosine	Amino acid biosynthesis	0.356546	0.218382	-0.0350766	0.0808928	0.279769	0.766922
Cytidine	Nucleotide salvage	-0.357551	-0.254441	-0.370914	0.194877	0.224518	0.0852307
Guanosine	Nucleotide metabolism	-0.137036	-0.332279	-0.129377	0.219484	0.0646247	0.565601
L-Argininosuccinic acid	Amino acid biosynthesis	-0.374065	1.83738	1.16481	0.220823	0.00795623	0.0131523
CMP	Pyrimidine biosynthesis	-0.867215	-0.744989	-0.185681	0.0983313	0.0309933	0.162722
UMP	Pyrimidine biosynthesis	-1.04046	-0.488109	-0.169681	0.0126526	0.0507885	0.286747
AMP	Purine biosynthesis	-1.07705	-0.424354	-0.587143	0.0585348	0.100442	0.0588274
IMP	Purine biosynthesis	-3.32109	-1.69754	6.34726	0.0155179	0.033059	0.00070707
GMP	Purine biosynthesis	-1.39482	-1.43506	0.365724	0.0406876	0.0104478	0.051579
ADP	Purine biosynthesis	-1.42336	-1.12138	-0.850172	0.0416023	0.0317682	0.0392089
GDP	Purine biosynthesis	-1.79091	-1.78276	-0.64875	0.051723	0.0300742	0.0920272
CTP	Pyrimidine biosynthesis	-1.65219	-1.70603	-0.501034	0.00185537	0.0116477	0.116853
UTP	Pyrimidine biosynthesis	-1.56885	-0.891274	0.269295	0.00907039	0.00970519	0.0428589
ATP	Purine biosynthesis	-2.72423	-1.62837	-1.78033	0.0116125	0.0289937	0.018083
GTP	Purine biosynthesis	-3.04081	-2.4054	-0.985861	0.013795	0.0146186	0.0747903
Oxidized glutathione	Glutathione biosynthesis	-1.34295	-0.211497	-0.195458	0.0623955	0.373142	0.577563
Coenzyme A	Cofactor biosynthesis	-0.512728	0.212587	-0.4302	0.127671	0.23891	0.203198
O-Acetyl-L-Serine	Amino acid biosynthesis	2.26227	1.29584	0.980641	0.00065793	0.0331458	0.0206932
N-Acetyl-L-Ornithine	Amino acid biosynthesis	-0.862395	0.421789	0.573854	0.0514779	0.0594826	0.0138503
3-Carboxy-4-methyl-2-oxopentanoate	Amino acid biosynthesis	-0.469675	0.345691	0.567101	0.0761676	0.123481	0.071603
3-Phosphoserine	Amino acid biosynthesis	-1.94713	-1.74383	-1.1211	0.000294284	0.00335788	0.0247123
O-Succinyl-L-homoserine	Amino acid biosynthesis	0.570217	0.0907548	0.182753	0.108165	0.569486	0.118339
Pyridoxamine 5-Phosphate	Pyridoxal salvage	-0.698642	-0.217312	-0.109221	0.00399004	0.091184	0.403209
2-Deoxyadenosine	Purine biosynthesis	-1.43885	0.0628483	0.178227	0.048666	0.840126	0.64189
S-Adenosyl-L-homocysteine	SAM biosynthesis	-1.58826	-0.538254	-0.333046	0.00170142	0.0225176	0.127291
S-Adenosylmethionine	SAM biosynthesis	-0.819459	-0.623791	-0.538017	0.00432756	0.113392	0.0680334
Inosine diphosphate	Nucleotide salvage	-1.33292	-1.23968	1.89943	0.00586195	0.0768112	0.0119664
5-Methyltetrahydrofolic acid	Folate metabolism	-1.54912	-0.696746	-0.577462	0.0264269	0.0417029	0.180685
Adenylosuccinic acid	Purine biosynthesis	-2.87345	-0.929469	-1.07855	0.0124032	0.00525276	0.0391601
Protoheme	Heme biosynthesis	0.292931	0.32409	0.323735	0.27123	0.226733	0.242383
Propionyl-CoA	Catabolism	-3.08267	-2.95872	-1.64131	0.0073738	0.00577658	0.0238048
Succinate	Central carbon Metabolism	1.31069	0.636936	0.354669	0.00807987	0.0873752	0.17115
L-Aspartic acid	Amino acid biosynthesis	0.585947	1.1368	1.01439	0.0830491	0.0124429	0.00193002
Malate	Central carbon Metabolism	-0.0786739	0.490014	0.25901	0.501153	0.0530473	0.140083
(2R,3R)-2,3-Dihydroxy-3-methylpentanoate	Amino acid biosynthesis	1.13401	1.62742	0.580668	0.0392976	0.00211088	0.225347
Orotate	Pyrimidine biosynthesis	-3.87713	-2.54984	-0.740648	0.00323478	0.00285336	0.0350392
Dihydroorotate	Pyrimidine biosynthesis	-4.77651	-2.91244	-1.2307	0.011171	0.011788	0.0211054
N-Carbamoyl-L-aspartate	Pyrimidine biosynthesis	-6.06313	-3.63447	-1.69692	0.00257391	0.00328508	0.00666981
Pentose-P	Central carbon Metabolism	1.69044	-0.518136	-0.361811	0.0463253	0.0133208	0.0600538
5-Phosphoribosyl-N-formylglycinamidine	Purine biosynthesis	9.0284	0.594924	0.556669	0.00793066	0.0581893	0.287864
UDP-Glucose	Peptidoglycan biosynthesis	-1.1131	0.372365	0.435143	0.0176071	0.0426141	0.0733756
UDP-N-acetyl-D-Glucosamine	Peptidoglycan biosynthesis	-1.74415	-1.26259	-0.633057	0.019244	0.0346599	0.107759
Urea (Carbamide)	Catabolism	0.0413898	0.173887	0.204205	0.882812	0.525097	0.68143
Glycine	Amino acid biosynthesis	-0.854228	-0.313374	-0.162126	0.05347	0.084015	0.297138
L-Alanine	Amino acid biosynthesis	-0.591751	0.237506	0.27863	0.0520194	0.233825	0.00994319
L-Serine	Amino acid biosynthesis	-0.575706	-0.318861	-0.130276	0.180226	0.235948	0.503568
L-Proline	Amino acid biosynthesis	-0.838	-0.419698	0.120637	0.0190597	0.048425	0.436879
L-Homoserine	Amino acid biosynthesis	-0.88875	-0.500554	-0.228285	0.010533	0.00484441	0.0173751
L-Ornithine	Amino acid biosynthesis	-0.106116	0.109067	0.00280496	0.455441	0.372028	0.980759
Adenine	Nucleotide salvage	-1.21046	-1.14132	-0.742221	0.00145718	0.0106735	0.0106325
Histidinol	Histidine biosynthesis	-0.57998	-2.83013	0.5368	0.0528381	0.00219446	0.0230547
L-Glutamine	Amino acid biosynthesis	1.71644	0.350797	0.633973	0.0354172	0.0080544	0.0263217
L-Glutamic acid	Amino acid biosynthesis	0.555098	0.890441	0.930898	0.0435549	0.00913871	0.0124657
L-Methionine	Amino acid biosynthesis	-1.04088	-0.511635	-0.121423	0.0195898	0.0147296	0.281691
Guanine	Nucleotide metabolism	-0.888891	-0.738347	0.126671	0.0162964	0.0083544	0.500243
L-Histidine	Histidine biosynthesis	-0.421225	-0.266233	-0.211612	0.194258	0.359704	0.61584
L-Phenylalanine	Amino acid biosynthesis	-0.170655	-0.0662507	0.0724305	0.344445	0.601009	0.50986
L-Arginine	Amino acid biosynthesis	-0.16148	-0.0461687	0.0796139	0.591496	0.330049	0.184495
Diaminopimelic acid	Amino acid biosynthesis	-0.740017	-0.200265	-0.228993	0.0412217	0.164142	0.167898
L-Tryptophan	Amino acid biosynthesis	-0.47647	-0.0471322	0.262929	0.20424	0.304046	0.362941
Adenosine	Nucleotide salvage	0.0381024	-0.0855825	-0.155555	0.705644	0.760977	0.368795
Inosine	Nucleotide salvage	-0.828397	-0.2412	5.95955	0.0966702	0.510177	0.00429986
Semicarbazide	Catabolism	-0.144797	-0.194101	-0.184108	0.368754	0.186859	0.00843952
N-Acetylputrescine	Catabolism	1.07413	1.94941	1.4655	0.0760067	0.0900571	0.00748242
Hypoxanthine	Nucleotide salvage	-0.259144	-0.348447	2.60278	0.531699	0.381396	0.00206582
D-Alanyl-Alanine	Peptidoglycan biosynthesis	1.64167	1.58421	0.930075	0.0214133	0.0006668	0.0219725
Pyridoxamine	Pyridoxal salvage	0.353668	-0.110432	-0.0661103	0.331251	0.845089	0.811119
7,8-Diaminononanoate	Biotin biosynthesis	2.07469	1.82518	1.69502	0.0368502	0.0538058	0.0111174
D-Pantothenic acid	Coenzyme A biosynthesis	4.14435	4.27838	2.74486	0.00482637	0.00703048	0.00988596
N2-Succinyl-L-glutamate	Amino acid biosynthesis	0.807133	0.529519	0.514523	0.0256637	0.194366	0.184251
Xanthosine	Nucleotide salvage	0.139104	-0.0275961	0.340083	0.553801	0.543644	0.504288
5-Amino-1-(5-phospho-D-ribosyl)imidazole	Purine biosynthesis	-2.76026	-0.0152601	0.397591	0.0176993	0.924233	0.203314
5-Methylthioadenosine	Nucleotide salvage	-0.754084	-0.514707	-0.542527	0.176625	0.129797	0.19302
Reduced glutathione	Glutathione biosynthesis	-2.36294	-0.0918628	-0.240782	0.00786344	0.306083	0.000648104
dCMP	Pyrimidine biosynthesis	-1.19625	-0.331317	-0.837298	0.0269241	0.0298029	0.044755
Riboflavin	FAD biosynthesis	0.664118	1.07128	0.750834	0.0975258	0.00953625	0.0520645
Flavin adenine dinucleotide	FAD biosynthesis	-1.44107	-0.358086	-0.475482	0.00883731	0.285073	0.107266
Name	Pathway	Log2FC PtsI I330P	p-value PtsI I330P
p-Hydroxybenzoic acid	Cofactor metabolism	0.0977507	0.725278
Acetyl-P	Central Metabolism	-1.75306	0.0049093
Phosphoenolpyruvate	Central Metabolism	3.58424	0.00398079
Dihydroxyacetone-P	Central Metabolism	-0.989706	0.0687431
Glycerol 3-Phosphate	Lipid metabolism	0.242459	0.076288
2-Isopropylmalic acid	Amino acid metabolism	-2.50285	0.000181463
Glucose	Central Metabolism	-0.00138617	0.992137
2,3-dihydroxybenzoylserine	Cofactor Synthesis	-1.28741	0.000138551
Hexose-P	Central Metabolism	-2.02476	0.00344536
N-acetylmuramate	Central Metabolism	-0.638616	0.101602
NAD	Cofactor metabolism	-0.0539196	0.718405
NADP	Cofactor metabolism	-1.19629	0.0533216
Acetyl-CoA	Central Metabolism	-1.43276	0.00153054
GABA	Amino acid metabolism	1.2036	0.000881465
L-Valine	Amino acid metabolism	-0.792487	0.0167742
L-Citrulline	Amino acid metabolism	-0.432756	0.00302054
L-Tyrosine	Amino acid metabolism	-0.220737	0.0503424
Cytidine	Nucleotide metabolism	-0.832107	0.0161507
N2-Succinyl-L-arginine	Arginine and Proline Metabolism	-0.150626	0.700531
Guanosine	Nucleotide metabolism	-0.597322	0.172159
L-Argininosuccinic acid	Amino acid metabolism	-0.949696	0.0807053
CMP	Nucleotide metabolism	-0.163021	0.405233
UMP	Nucleotide metabolism	-0.305009	0.0912059
cAMP	Nucleotide metabolism	0.338494	0.172807
AMP	Nucleotide metabolism	-0.187096	0.118405
IMP	Nucleotide metabolism	-1.60253	0.00631516
GMP	Nucleotide metabolism	-0.962958	0.0294842
ADP	Nucleotide metabolism	-1.15703	0.0492472
CTP	Nucleotide metabolism	-1.10969	0.0486538
ATP	Nucleotide metabolism	-1.5209	0.0413068
GTP	Nucleotide metabolism	-1.81702	0.0266957
Oxidized glutathione	Cofactor metabolism	0.0876293	0.535082
Coenzyme A	Cofactor metabolism	0.863019	0.0792852
O-Acetyl-L-Serine	Amino acid metabolism	-0.496721	0.037085
3-Phosphoserine	Serine, cysteine, glycine biosynthesis	-2.24891	0.00403099
O-Succinyl-L-homoserine	Amino acid metabolism	-0.452569	0.115189
Pyridoxamine 5-Phosphate	Cofactor metabolism	0.0453194	0.367957
2-Deoxyadenosine	Nucleotide metabolism	-0.363907	0.0313206
Dihydroneopterin	Cofactor Synthesis	-0.349943	0.28769
S-Adenosyl-L-homocysteine	Amino acid metabolism	-0.637122	0.119456
S-Adenosylmethionine	Amino acid metabolism	-0.171865	0.18853
Inosine diphosphate	Nucleotide biosynthesis (purine)	-0.985887	0.0539028
5-Methyltetrahydrofolic acid	Cofactor metabolism	-0.621943	0.0388027
Adenylosuccinic acid	Central metabolism and aspartic acid biosynthesis	-2.36513	0.00122562
Protoheme	Cofactor Synthesis	0.00523556	0.975148
Propionyl-CoA	Central Metabolism	-0.437912	0.0979644
Succinate	Central Metabolism	-2.1624	0.0421555
(2R,3R)-2,3-Dihydroxy-3-methylpentanoate	Isoleucine biosynthesis	0.522681	0.0897946
Orotate	Nucleotide metabolism	-0.673994	0.106214
Dihydroorotate	Nucleotide metabolism	-1.674	0.208925
N-Carbamoyl-L-aspartate	Nucleotide metabolism	-1.41599	0.0216841
5-Phosphoribosyl-N-formylglycinamidine	Nucleotide biosynthesis (purine)	0.938431	0.101875
UDP-Glucose	Central Metabolism	-0.559264	0.0051756
UDP-N-acetyl-D-Glucosamine	Central Metabolism	-0.453618	0.251374
Urea (Carbamide)	Amino acid metabolism	0.0594848	0.853737
L-Serine	Amino acid metabolism	-0.505476	0.00884154
L-Proline	Amino acid metabolism	0.652977	0.291167
Adenine	Nucleotide metabolism	-0.213774	0.918387
Histidinol	Amino acid metabolism	-0.748251	0.0154983
L-Glutamic acid	Amino acid metabolism	1.11432	0.0231664
L-Methionine	Amino acid metabolism	-0.445046	0.0171548
Guanine	Nucleotide metabolism	-0.193963	0.817538
L-Histidine	Amino acid metabolism	-0.112668	0.209863
L-Phenylalanine	Amino acid metabolism	0.395384	0.0963735
L-Arginine	Amino acid metabolism	-0.0557989	0.743968
Diaminopimelic acid	Amino acid metabolism	-0.395054	0.151686
L-Tryptophan	Amino acid metabolism	-0.102237	0.589079
Adenosine	Nucleotide metabolism	-0.155984	0.0363319
Inosine	Nucleotide metabolism	-0.800785	0.02308
N-Acetylputrescine	Amino acid metabolism	-1.24289	0.0113184
Hypoxanthine	Nucleotide metabolism	0.224856	0.512781
D-Alanyl-Alanine	Central Metabolism	-0.294347	0.035393
Pyridoxamine	Cofactor Synthesis	0.792083	0.134251
7,8-Diaminononanoate	Cofactor Synthesis	-1.55236	0.00549949
D-Pantothenic acid	Cofactor metabolism	0.781071	0.0352119
Xanthosine	Nucleotide metabolism	-0.296038	0.04656
N1-(5-Phospho-D-ribosyl)glycinamide	Nucleotide biosynthesis (purine)	0.188165	0.784814
5-Amino-1-(5-phospho-D-ribosyl)imidazole	Nucleotide biosynthesis (purine)	-1.10481	0.00285076
5-Methylthioadenosine	Amino acid metabolism	0.113229	0.574201
Reduced glutathione	Cofactor metabolism	-0.179896	0.316651
dCMP	Others	-0.448756	0.197024
Riboflavin	Cofactor metabolism	-0.303956	0.287061
Flavin adenine dinucleotide	Cofactor metabolism	-0.570654	0.0915141
Name	Pathway	Log2FC HemA L276Q	Log2FC RibD L364W	p-value HemA L276Q	p-value RibD L364W
p-Hydroxybenzoic acid	Cofactor metabolism	0.0175165	0.0175579	0.866965	0.948026
Phosphoenolpyruvate	Central Metabolism	-0.515572	-1.52701	0.292187	0.0803566
Dihydroxyacetone-P	Central Metabolism	-0.335582	-0.553039	0.647649	0.341032
Glycerol 3-Phosphate	Lipid metabolism	0.97025	0.523475	0.149048	0.0057744
2-Isopropylmalic acid	Amino acid metabolism	-0.738513	-1.7965	0.00808071	0.00170582
Glucose	Central Metabolism	0.0362722	0.0865436	0.757482	0.526826
Citrate	Central Metabolism	-0.837264	-1.09791	0.067658	0.0610019
Hexose-P	Central Metabolism	-0.644545	-1.10853	0.130178	0.149153
N-acetylmuramate	Central Metabolism	0.0688745	0.419234	0.572456	0.215746
Nicotinate D-ribonucleotide	Nucleotide Salvage Pathway	-0.112714	-3.60686	0.649443	0.00224061
5-Amino-1-(5-phospho-D-ribosyl)imidazole-4-carboxamide	Nucleotide biosynthesis (purine)	0.126663	-0.0631945	0.622805	0.63461
5-Carboxyamino-1-(5-phospho-D-ribosyl)imidazole	Nucleotide biosynthesis (purine)	-0.479037	-0.161322	0.474603	0.784556
NAD	Cofactor metabolism	0.26998	-0.361098	0.400638	0.262797
NADP	Cofactor metabolism	-0.18459	-1.10315	0.411837	0.00580191
Acetyl-CoA	Central Metabolism	0.531459	0.634273	0.207885	0.0643266
GABA	Amino acid metabolism	-0.358688	-0.349173	0.263261	0.139595
L-Valine	Amino acid metabolism	-0.00236262	-0.176987	0.989112	0.0394587
L-Citrulline	Amino acid metabolism	-0.0608265	-0.119017	0.802327	0.273543
L-Tyrosine	Amino acid metabolism	0.0713702	0.432827	0.175661	0.0268036
Cytidine	Nucleotide metabolism	0.195034	-0.259596	0.503888	0.282725
N2-Succinyl-L-arginine	Arginine and Proline Metabolism	-0.339691	-0.681197	0.40096	0.0299062
Guanosine	Nucleotide metabolism	0.965067	0.565993	0.248312	0.219806
L-Argininosuccinic acid	Amino acid metabolism	-0.309485	-0.0422693	0.100293	0.58453
CMP	Nucleotide metabolism	-0.351315	-0.598901	0.0834681	0.0770149
UMP	Nucleotide metabolism	-0.501017	-0.294005	0.0473544	0.0163751
cAMP	Nucleotide metabolism	0.0772602	-0.269627	0.808706	0.253284
AMP	Nucleotide metabolism	0.510829	0.110521	0.0625785	0.360182
IMP	Nucleotide metabolism	-0.597132	-1.42889	0.104971	0.0251899
GMP	Nucleotide metabolism	-0.271317	-0.667954	0.167572	0.145238
ADP	Nucleotide metabolism	0.373139	-0.451406	0.00561214	0.167444
CTP	Nucleotide metabolism	-0.237477	-0.114214	0.237651	0.0240422
UTP	Nucleotide metabolism	-0.117712	0.312469	0.669492	0.214814
ATP	Nucleotide metabolism	-0.205711	-0.590092	0.00764863	0.130985
GTP	Nucleotide metabolism	-0.262452	-0.174718	0.567917	0.702745
Oxidized glutathione	Cofactor metabolism	0.404485	0.35921	0.0955003	0.139686
Coenzyme A	Cofactor metabolism	0.391279	-0.080898	0.258827	0.6959
N-Acetyl-L-Ornithine	Amino acid metabolism	0.415417	0.127965	0.0890666	0.303283
3-Carboxy-4-methyl-2-oxopentanoate	Valine, Leucine, and Isoleucine Metabolism	0.18339	0.012074	0.160073	0.948225
Pyridoxamine 5-Phosphate	Cofactor metabolism	0.106408	0.309145	0.390236	0.0303157
2-Deoxyadenosine	Nucleotide metabolism	0.377167	-0.0552143	0.18146	0.818237
Dihydroneopterin	Cofactor Synthesis	0.0309718	-0.202751	0.869207	0.200322
5-Methyltetrahydrofolic acid	Cofactor metabolism	-0.257869	-0.294734	0.345826	0.325985
Adenylosuccinic acid	Central metabolism and aspartic acid biosynthesis	-0.812052	-1.12688	0.230098	0.182692
Protoheme	Cofactor Synthesis	0.195977	0.050054	0.223751	0.838164
Propionyl-CoA	Central Metabolism	-0.432974	-0.545679	0.284817	0.0232461
Glycolaldehyde	Cofactor Synthesis	0.0800501	-0.188229	0.696887	0.426135
Succinate	Central Metabolism	1.62281	1.04497	0.00788083	0.00865623
L-Aspartic acid	Amino acid metabolism	-0.729567	-0.00345334	0.030761	0.988869
Malate	Central Metabolism	0.460513	-0.00201709	0.100016	0.991639
(2R,3R)-2,3-Dihydroxy-3-methylpentanoate	Isoleucine biosynthesis	0.879797	0.25404	0.0153221	0.322184
Orotate	Nucleotide metabolism	-0.0213806	0.0290369	0.289478	0.78957
Dihydroorotate	Nucleotide metabolism	-0.219906	0.458835	0.0977852	0.0269648
N-Carbamoyl-L-aspartate	Nucleotide metabolism	-0.277897	0.454257	0.150515	0.216521
Pentose-P	Central Metabolism	-0.300226	-0.405026	0.227138	0.191736
Seduheptulose 7-P	Central Metabolism	-0.232405	-0.875147	0.316856	0.0799967
UDP-Glucose	Central Metabolism	-0.69381	-0.502133	0.0641097	0.120328
UDP-N-acetyl-D-Glucosamine	Central Metabolism	-0.542165	-0.353279	0.0478549	0.21001
Urea (Carbamide)	Amino acid metabolism	-0.0291795	0.101244	0.750812	0.584248
Glycine	Amino acid metabolism	-0.662629	-0.568159	0.00901755	0.00439063
L-Alanine	Amino acid metabolism	0.797936	-0.312979	0.00370589	0.0244466
L-Serine	Amino acid metabolism	-0.197596	-0.289934	0.297431	0.315618
Cytosine	Nucleotide metabolism	0.272072	0.085688	0.488997	0.788395
L-Proline	Amino acid metabolism	-0.629725	-0.0114997	0.344528	0.978503
L-Homoserine	Amino acid metabolism	-0.276569	-0.35033	0.139652	0.0226956
L-Ornithine	Amino acid metabolism	0.0653733	-0.373539	0.826604	0.204885
Adenine	Nucleotide metabolism	0.638203	0.0268894	0.249544	0.935456
Histidinol	Amino acid metabolism	-0.741092	-0.272367	0.108502	0.532038
L-Glutamine	Amino acid metabolism	-0.633476	-0.256279	0.0033818	0.0582872
L-Lysine	Amino acid metabolism	-0.515343	-0.0105926	0.0208163	0.65231
L-Glutamic acid	Amino acid metabolism	-0.500856	-0.0680646	0.0299943	0.653227
L-Methionine	Amino acid metabolism	-0.167745	-0.0360402	0.253506	0.843868
Guanine	Nucleotide metabolism	0.103638	0.401017	0.833274	0.271421
L-Histidine	Amino acid metabolism	0.0460116	-0.257047	0.689484	0.0757365
L-Phenylalanine	Amino acid metabolism	-0.00094642	-0.121255	0.976864	0.597029
L-Arginine	Amino acid metabolism	0.0877683	0.928617	0.485785	0.00607083
Diaminopimelic acid	Amino acid metabolism	-0.295929	-0.36416	0.0214085	0.0694893
L-Tryptophan	Amino acid metabolism	-0.205032	-0.308623	0.360456	0.262137
Adenosine	Nucleotide metabolism	0.460519	-0.00231591	0.376143	0.996857
Inosine	Nucleotide metabolism	0.292245	-0.398666	0.614393	0.0672444
3-Hydroxypropanoate	Nucleotide Salvage Pathway	-0.0305091	-0.291089	0.688999	0.391566
N-Acetylputrescine	Amino acid metabolism	0.107539	0.0247791	0.67011	0.81249
Hypoxanthine	Nucleotide metabolism	-0.229439	-0.196432	0.233947	0.309818
D-Alanyl-Alanine	Central Metabolism	1.68131	0.587426	0.023774	0.0332152
Pyridoxamine	Cofactor Synthesis	-0.679427	-0.119785	0.283039	0.865387
7,8-Diaminononanoate	Cofactor Synthesis	-0.149434	-0.113065	0.00790247	0.411963
N-Acetyl-L-Glutamic acid	Amino acid metabolism	-0.0937484	-0.237543	0.412134	0.0464592
D-Pantothenic acid	Cofactor metabolism	3.3795	2.97573	0.00565181	0.00061529
D-Glucosamine-P	Central Metabolism	-0.177562	-0.51892	0.034878	0.0628489
5-Amino-1-(5-phospho-D-ribosyl)imidazole	Nucleotide biosynthesis (purine)	-0.512882	-0.380002	0.232588	0.193714
5-Methylthioadenosine	Amino acid metabolism	-0.606188	0.0377493	0.113122	0.722744
Riboflavin	Cofactor metabolism	1.18247	-2.60668	0.0219502	0.00295833
Flavin adenine dinucleotide	Cofactor metabolism	0.429197	-0.352241	0.0414612	0.155372
