# Supplementary material for: Metabolic mutations reduce antibiotic susceptibility of E. coli by pathway-specific bottlenecks
Source: Mol Syst Biol. 2025 Jan 2;21(3):274–93. doi: 10.1038/s44320-024-00084-z (PMC11876631; doi:10.1038/s44320-024-00084-z)
Supplement: Supplementary file 13 — Source data Fig. 3 [file 44320_2024_84_MOESM13_ESM.zip]

Archive with 7 entries (3 files):
- SD_fig3/
- SD_fig3/3A/
- SD_fig3/3A/Growth_data_3A.xlsx
- SD_fig3/3B/
- SD_fig3/3B/Time-kill source data_3B.xlsx
- SD_fig3/3C/
- SD_fig3/3C/Time-kill source data_3C.xlsx
