# Supplementary material for: Metabolic mutations reduce antibiotic susceptibility of E. coli by pathway-specific bottlenecks
Source: Mol Syst Biol. 2025 Jan 2;21(3):274–93. doi: 10.1038/s44320-024-00084-z (PMC11876631; doi:10.1038/s44320-024-00084-z)
Supplement: Supplementary file 13 — Source data Fig. 3 [file 44320_2024_84_MOESM13_ESM.zip › SD_fig3/3A/Growth_data_3A.xlsx]

## Sheet: Data description
This is the growth data for all the mutants that were cloned and used in this study
Growth was measured in minimal medium with glucose
Each strain was measured in triplicates data is given as OD600. Time scale is given in hour (one measurement every 10 minutes)
Various plate readers were used (BioTek Epoch, BioTek Synergy, Tecan Infinite 200 Pro, Tecan Spark). Therefore, OD 600 values were corrected based on former calibration experiments

## Sheet: Growth data
Time (h)	PtsI I330P	PtsI I330P	PtsI I330P	PurM F105A	PurM F105A	PurM F105A	PurA L75D	PurA L75D	PurA L75D	HisF V126P	HisF V126P	HisF V126P	Control	Control	Control	IspE V146W	IspE V146W	IspE V146W	PgsA V44P	PgsA V44P	PgsA V44P	RibD L364W	RibD L364W	RibD L364W	HemA L276Q	HemA L276Q	HemA L276Q
0	0.0519968	0.055141	0.0519968	0.03144	0.0392	0.0392	0.04308	0.0392	0.05084	0.04308	0.05084	0.05084	0.05084	0.04696	0.04696	0.02368	0.02756	0.02368	0.04308	0.04308	0.04696	0.04696	0.05084	0.04696	0.05084	0.04696	0.05084
0.166667	0.055141	0.055141	0.055141	0.03144	0.04308	0.04308	0.04308	0.0392	0.05084	0.04696	0.0586	0.05472	0.05084	0.05084	0.05084	0.02756	0.02756	0.02368	0.04696	0.04696	0.05084	0.05084	0.05472	0.05084	0.0586	0.05084	0.05084
0.333333	0.055141	0.0582852	0.055141	0.03532	0.04696	0.04308	0.04696	0.04308	0.05472	0.05084	0.06248	0.0586	0.05472	0.05084	0.05472	0.02756	0.03144	0.02756	0.05084	0.05472	0.05472	0.0586	0.0586	0.05472	0.06636	0.05472	0.0586
0.5	0.0582852	0.0614294	0.0582852	0.03144	0.04308	0.04696	0.05084	0.04696	0.0586	0.05472	0.06248	0.06248	0.0586	0.0586	0.0586	0.02756	0.03532	0.02756	0.0586	0.0586	0.06248	0.06636	0.06248	0.0586	0.07024	0.05472	0.0586
0.666667	0.0614294	0.0614294	0.0614294	0.03532	0.04696	0.04696	0.05472	0.05084	0.06636	0.0586	0.06636	0.06636	0.06248	0.06248	0.06248	0.03144	0.03532	0.03144	0.06248	0.06636	0.06636	0.07024	0.07024	0.06636	0.07412	0.06248	0.06636
0.833333	0.0645736	0.0645736	0.0614294	0.0392	0.04696	0.05084	0.06248	0.05472	0.07024	0.06248	0.07024	0.06636	0.06636	0.06636	0.06636	0.03532	0.0392	0.03144	0.07024	0.07024	0.07024	0.078	0.07412	0.07024	0.08188	0.07024	0.07412
1	0.0677178	0.070862	0.0645736	0.0392	0.05084	0.05084	0.06636	0.06248	0.07412	0.07024	0.078	0.07024	0.07412	0.07024	0.07024	0.0392	0.04308	0.03532	0.07412	0.078	0.078	0.08576	0.08188	0.078	0.08576	0.078	0.078
1.16667	0.070862	0.0740062	0.0677178	0.04308	0.05084	0.05084	0.07024	0.06248	0.07412	0.07024	0.078	0.078	0.078	0.078	0.078	0.0392	0.04308	0.0392	0.08188	0.08576	0.08576	0.08964	0.08964	0.08576	0.08964	0.08188	0.08576
1.33333	0.0771504	0.0771504	0.0740062	0.04308	0.05472	0.05472	0.07412	0.06636	0.078	0.078	0.08188	0.08188	0.08576	0.08188	0.08576	0.04308	0.04696	0.04308	0.08964	0.09352	0.09352	0.0974	0.09352	0.09352	0.0974	0.08964	0.09352
1.5	0.0802946	0.0802946	0.0771504	0.04696	0.05472	0.05472	0.07412	0.07024	0.08188	0.08188	0.08576	0.08576	0.09352	0.08964	0.08964	0.04308	0.05084	0.04308	0.0974	0.10128	0.10128	0.10516	0.10128	0.0974	0.10516	0.0974	0.0974
1.66667	0.0834388	0.086583	0.0834388	0.04696	0.0586	0.05472	0.078	0.07412	0.08576	0.08576	0.09352	0.08964	0.10128	0.0974	0.10128	0.04696	0.05472	0.04696	0.10904	0.10904	0.10904	0.11292	0.10904	0.10516	0.11292	0.10516	0.10904
1.83333	0.0897272	0.0897272	0.086583	0.05084	0.0586	0.0586	0.08576	0.078	0.08964	0.08964	0.0974	0.0974	0.10904	0.10904	0.10904	0.05084	0.0586	0.05084	0.12068	0.12068	0.12068	0.12456	0.12068	0.1168	0.12456	0.11292	0.1168
2	0.0928714	0.0960156	0.0928714	0.05084	0.06248	0.0586	0.08964	0.08188	0.09352	0.09352	0.10128	0.10128	0.12068	0.1168	0.12068	0.05472	0.06248	0.05472	0.13232	0.13232	0.13232	0.13232	0.13232	0.12844	0.13232	0.12456	0.12844
2.16667	0.0991598	0.102304	0.0991598	0.05084	0.06248	0.06248	0.09352	0.08576	0.0974	0.0974	0.10516	0.10516	0.12844	0.12844	0.12844	0.0586	0.06636	0.0586	0.14396	0.14396	0.14784	0.14396	0.14008	0.1362	0.14396	0.13232	0.1362
2.33333	0.105448	0.108592	0.105448	0.05472	0.06248	0.06636	0.0974	0.09352	0.10128	0.10128	0.10904	0.10904	0.14008	0.14008	0.14396	0.06636	0.07024	0.06248	0.15948	0.15948	0.16336	0.1556	0.15172	0.14784	0.1556	0.14784	0.14784
2.5	0.114881	0.114881	0.111737	0.0586	0.06636	0.06636	0.10128	0.0974	0.10516	0.10904	0.1168	0.11292	0.1556	0.15172	0.1556	0.07024	0.078	0.07024	0.175	0.175	0.17888	0.16724	0.16336	0.15948	0.16724	0.15948	0.15948
2.66667	0.121169	0.121169	0.118025	0.0586	0.07024	0.07024	0.10904	0.10128	0.11292	0.11292	0.12068	0.12068	0.16724	0.16724	0.16724	0.07412	0.08188	0.07412	0.1944	0.1944	0.1944	0.17888	0.175	0.17112	0.18276	0.175	0.175
2.83333	0.130602	0.130602	0.124313	0.06248	0.07024	0.07024	0.11292	0.10904	0.1168	0.12068	0.12456	0.12068	0.18276	0.18276	0.17888	0.08188	0.08964	0.08188	0.2138	0.2138	0.2138	0.19052	0.19052	0.18664	0.19828	0.19052	0.19052
3	0.13689	0.13689	0.133746	0.06636	0.07412	0.07412	0.12068	0.1168	0.12068	0.12456	0.13232	0.12844	0.19828	0.19828	0.19828	0.08576	0.09352	0.08576	0.23708	0.2332	0.2332	0.20604	0.20216	0.19828	0.2138	0.20604	0.20604
3.16667	0.146323	0.143179	0.140034	0.06636	0.078	0.078	0.12844	0.12068	0.12844	0.13232	0.1362	0.1362	0.21768	0.2138	0.21768	0.09352	0.10128	0.09352	0.25648	0.25648	0.25648	0.21768	0.21768	0.2138	0.2332	0.22544	0.22544
3.33333	0.1589	0.152611	0.149467	0.07024	0.078	0.078	0.1362	0.12844	0.1362	0.1362	0.14008	0.14008	0.23708	0.23708	0.23708	0.0974	0.10904	0.10128	0.28364	0.27976	0.27976	0.2332	0.22932	0.22932	0.2526	0.24484	0.24096
3.5	0.168332	0.165188	0.1589	0.07024	0.08188	0.08188	0.14008	0.1362	0.14396	0.14396	0.14784	0.14396	0.26036	0.25648	0.25648	0.10516	0.1168	0.10904	0.3108	0.30692	0.30692	0.24872	0.24484	0.24096	0.272	0.26424	0.26036
3.66667	0.180909	0.174621	0.168332	0.07412	0.08188	0.08188	0.1556	0.14396	0.15172	0.15172	0.1556	0.15172	0.28752	0.28364	0.28364	0.1168	0.12844	0.1168	0.33796	0.33408	0.33408	0.26424	0.26424	0.25648	0.29528	0.28364	0.28364
3.83333	0.193486	0.187197	0.177765	0.078	0.08576	0.08576	0.16724	0.1556	0.15948	0.15948	0.16336	0.15948	0.31468	0.31468	0.31468	0.12456	0.1362	0.12844	0.369	0.36512	0.36512	0.28364	0.27976	0.272	0.31856	0.30692	0.30692
4	0.209207	0.202918	0.193486	0.08188	0.08964	0.08964	0.17888	0.16336	0.16724	0.16724	0.17112	0.16724	0.34572	0.34572	0.34572	0.1362	0.14784	0.1362	0.4078	0.40392	0.40004	0.29916	0.29528	0.2914	0.34184	0.33408	0.3302
4.16667	0.228072	0.218639	0.209207	0.08188	0.08964	0.09352	0.18664	0.175	0.17888	0.175	0.17888	0.175	0.38064	0.37676	0.37676	0.14396	0.15948	0.14784	0.44272	0.43496	0.43884	0.31856	0.31468	0.30692	0.369	0.35736	0.35736
4.33333	0.250081	0.237505	0.231216	0.08576	0.09352	0.0974	0.19828	0.18664	0.19052	0.18664	0.18664	0.18664	0.41556	0.41556	0.41556	0.1556	0.17112	0.15948	0.4854	0.47376	0.47376	0.3302	0.32632	0.32244	0.39616	0.3884	0.3884
4.5	0.278379	0.259514	0.25637	0.08964	0.0974	0.0974	0.20992	0.1944	0.20216	0.1944	0.19828	0.1944	0.46212	0.45436	0.45824	0.17112	0.18664	0.175	0.53196	0.52808	0.5242	0.36124	0.3496	0.33796	0.43108	0.41944	0.41944
4.66667	0.309821	0.281523	0.284668	0.08964	0.10128	0.10128	0.22156	0.20992	0.2138	0.20604	0.20992	0.20216	0.5048	0.50092	0.5048	0.18276	0.20216	0.18664	0.57852	0.57464	0.57464	0.369	0.36512	0.36124	0.466	0.45824	0.45436
4.83333	0.347552	0.309821	0.322398	0.09352	0.10516	0.10516	0.23708	0.22156	0.22544	0.2138	0.21768	0.2138	0.55136	0.55136	0.55524	0.19828	0.21768	0.20216	0.63284	0.6212	0.62508	0.39616	0.3884	0.38064	0.5048	0.49316	0.49316
5	0.388426	0.344407	0.363273	0.0974	0.10904	0.10904	0.24484	0.2332	0.23708	0.22156	0.22932	0.22544	0.60568	0.60568	0.61344	0.2138	0.2332	0.21768	0.67164	0.64836	0.66776	0.44272	0.43496	0.42332	0.53972	0.52808	0.5242
5.16667	0.432445	0.378994	0.404147	0.10128	0.10904	0.11292	0.2526	0.24484	0.2526	0.2332	0.23708	0.23708	0.66	0.66	0.66388	0.2332	0.2526	0.23708	0.6988	0.68328	0.69104	0.47764	0.47376	0.466	0.59016	0.57464	0.57076
5.33333	0.470175	0.41358	0.448166	0.10516	0.1168	0.1168	0.26812	0.26036	0.26424	0.24096	0.24484	0.24484	0.71432	0.71432	0.72208	0.24872	0.272	0.25648	0.72596	0.72984	0.72984	0.5048	0.5048	0.49704	0.62508	0.61732	0.60956
5.5	0.504762	0.445022	0.489041	0.10904	0.12068	0.12068	0.28364	0.27976	0.28364	0.2526	0.25648	0.25648	0.78028	0.7764	0.78416	0.272	0.2914	0.27588	0.77252	0.76088	0.77252	0.53584	0.53196	0.5242	0.6794	0.66388	0.65612
5.66667	0.539348	0.47332	0.536204	0.11292	0.12068	0.12456	0.29916	0.29528	0.29916	0.26424	0.26812	0.26812	0.84624	0.84236	0.84624	0.2914	0.31468	0.29528	0.82296	0.81908	0.80744	0.56688	0.563	0.55524	0.72208	0.71432	0.71044
5.83333	0.57079	0.501617	0.573934	0.1168	0.12456	0.12844	0.32244	0.32632	0.32244	0.27588	0.27976	0.27976	0.90832	0.90832	0.91608	0.31468	0.33796	0.31856	0.86564	0.854	0.854	0.59792	0.59404	0.58628	0.7764	0.76476	0.757
6	0.602232	0.526771	0.60852	0.12068	0.12844	0.12844	0.34572	0.3496	0.34572	0.2914	0.29528	0.2914	0.97816	0.97428	0.98204	0.34184	0.36512	0.34572	0.91996	0.90444	0.90832	0.63284	0.62508	0.61732	0.82684	0.8152	0.80744
6.16667	0.614809	0.533059	0.639962	0.12456	0.13232	0.13232	0.42332	0.37288	0.37676	0.30692	0.3108	0.30692	1.05964	1.04412	1.048	0.36512	0.39228	0.369	0.98204	0.96264	0.9704	0.66776	0.66	0.64836	0.88116	0.86952	0.86176
6.33333	0.646251	0.536204	0.66826	0.12844	0.1362	0.1362	0.39616	0.40004	0.4078	0.32244	0.32632	0.32244	1.12948	1.10232	1.1062	0.39228	0.41944	0.40004	1.04024	1.04024	1.0286	0.70268	0.69492	0.68716	0.95488	0.91996	0.91996
6.5	0.658827	0.551925	0.693414	0.12844	0.1362	0.14008	0.43496	0.43108	0.43884	0.33796	0.34184	0.34184	1.20708	1.17216	1.17604	0.42332	0.45436	0.43108	1.11396	1.1062	1.11008	0.7376	0.73372	0.72596	1.02472	0.99756	0.98592
6.66667	0.680837	0.583367	0.721711	0.13232	0.14008	0.14396	0.466	0.466	0.46988	0.35736	0.35736	0.35736	1.28856	1.25752	1.2614	0.45436	0.4854	0.45824	1.17992	1.16052	1.17216	0.78028	0.7764	0.76864	1.0868	1.05964	1.0674
6.83333	0.709135	0.617953	0.753153	0.1362	0.14396	0.14784	0.5048	0.50092	0.50868	0.37288	0.37676	0.37676	1.37392	1.34676	1.34676	0.48928	0.52032	0.49704	1.24588	1.2226	1.242	0.81908	0.8152	0.8152	1.145	1.1256	1.12172
7	0.737432	0.655683	0.784595	0.14008	0.14784	0.15172	0.53584	0.53584	0.53972	0.39228	0.39616	0.39228	1.44376	1.4166	1.40884	0.5242	0.55912	0.53584	1.31184	1.29632	1.32348	0.85788	0.85012	0.854	1.18768	1.17992	1.17992
7.16667	0.756298	0.693414	0.812893	0.14396	0.15172	0.15172	0.57464	0.57076	0.57464	0.41556	0.41556	0.41168	1.51748	1.49032	1.48644	0.55912	0.59792	0.57076	1.37392	1.37004	1.38168	0.90832	0.89668	0.90832	1.25752	1.23424	1.22648
7.33333	0.784595	0.731144	0.847479	0.14784	0.1556	0.15948	0.61344	0.60956	0.61344	0.43884	0.43884	0.43496	1.5912	1.56404	1.56016	0.6018	0.6406	0.60956	1.44376	1.43212	1.4554	0.95488	0.95488	0.95876	1.30408	1.26916	1.28856
7.5	0.822326	0.768874	0.882066	0.15172	0.15948	0.16336	0.65612	0.64836	0.65224	0.46212	0.46212	0.46212	1.66492	1.63776	1.63776	0.64448	0.68328	0.65224	1.50196	1.49808	1.52912	1.01308	1.0092	1.01696	1.35452	1.3196	1.34288
7.66667	0.853768	0.809749	0.913508	0.1556	0.16336	0.16724	0.69492	0.69104	0.69492	0.4854	0.4854	0.48152	1.73088	1.71924	1.71924	0.68716	0.72596	0.6988	1.55628	1.56016	1.5912	1.06352	1.0674	1.07516	1.39332	1.37004	1.39332
7.83333	0.882066	0.844335	0.938661	0.15948	0.16724	0.17112	0.74148	0.72984	0.73372	0.51256	0.51256	0.50868	1.81236	1.78908	1.79296	0.73372	0.7764	0.74536	1.61836	1.63	1.66104	1.11008	1.1256	1.12948	1.436	1.3972	1.43988
8	0.910363	0.878921	0.970103	0.16336	0.175	0.175	0.78804	0.77252	0.7764	0.53972	0.5436	0.53584	1.87832	1.86668	1.86668	0.78028	0.82296	0.78804	1.67656	1.69596	1.727	1.1644	1.17604	1.17992	1.46316	1.44376	1.46704
8.16667	0.948094	0.919796	1.00155	0.17112	0.17888	0.18276	0.83072	0.8152	0.81908	0.57076	0.57076	0.56688	1.95204	1.9404	1.93652	0.82296	0.86952	0.8346	1.73864	1.75804	1.78908	1.2032	1.21484	1.21872	1.47868	1.47092	1.50972
8.33333	0.979536	0.951238	1.02984	0.175	0.18276	0.18664	0.87728	0.85788	0.86176	0.60568	0.6018	0.59792	2.02576	2.01412	2.00636	0.86952	0.91996	0.88892	1.78908	1.81236	1.84728	1.24588	1.26528	1.27692	1.50972	1.4942	1.53688
8.5	1.01098	0.973247	1.05814	0.17888	0.18664	0.19052	0.91996	0.89668	0.90056	0.63284	0.63284	0.62508	2.09172	2.08008	2.0762	0.93548	0.9898	0.93936	1.8434	1.87444	1.90936	1.28468	1.32348	1.32736	1.52136	1.5136	1.55628
8.66667	1.03613	0.998401	1.08644	0.18276	0.1944	0.19828	0.96652	0.94324	0.94324	0.66388	0.66	0.65224	2.15768	2.14992	2.14216	0.97428	1.04024	0.98204	1.89772	1.92876	1.96368	1.33124	1.35064	1.36616	1.54076	1.52136	1.56792
8.83333	1.06128	1.01412	1.11159	0.18664	0.19828	0.20216	1.02084	0.98592	0.99756	0.69492	0.68716	0.68328	2.21588	2.212	2.20812	1.05188	1.09844	1.0674	1.95204	1.99472	2.02576	1.35452	1.38944	1.40108	1.54464	1.52136	1.5912
9	1.08015	1.03299	1.1336	0.1944	0.20604	0.20604	1.07904	1.05188	1.048	0.72208	0.71432	0.71044	2.27796	2.27796	2.2702	1.11008	1.15664	1.12948	2.00248	2.04128	2.0762	1.39332	1.42436	1.43988	1.53688	1.51748	1.58732
9.16667	1.11159	1.05814	1.15561	0.19828	0.20992	0.2138	1.13336	1.11008	1.11008	0.75312	0.757	0.74536	2.33616	2.33616	2.33228	1.16828	1.21484	1.1838	2.04904	2.09172	2.12664	1.4166	1.45928	1.48256	1.53688	1.50584	1.58344
9.33333	1.14303	1.08644	1.18076	0.20604	0.2138	0.21768	1.18768	1.1644	1.16828	0.79968	0.78028	0.7764	2.39436	2.39824	2.39048	1.21872	1.25752	1.22648	2.09948	2.14216	2.18096	1.44764	1.49808	1.50972	1.533	1.4942	1.57568
9.5	1.17762	1.11474	1.20906	0.2138	0.22156	0.22544	1.23812	1.21484	1.21872	0.82296	0.8152	0.8152	2.44868	2.45644	2.44868	1.2614	1.3002	1.26916	2.14604	2.18872	2.22752	1.47868	1.52136	1.533	1.52136	1.48644	1.56792
9.66667	1.21221	1.14303	1.23736	0.21768	0.22932	0.2332	1.29632	1.26916	1.27304	0.85788	0.854	0.84624	2.49912	2.50688	2.49912	1.30408	1.339	1.30408	2.1926	2.22752	2.27796	1.4942	1.533	1.55628	1.52136	1.48256	1.56016
9.83333	1.24679	1.17133	1.25937	0.22544	0.2332	0.23708	1.35452	1.32736	1.33124	0.89668	0.88892	0.88116	2.54956	2.55732	2.55344	1.339	1.37392	1.339	2.23916	2.2702	2.3284	1.50196	1.54076	1.56404	1.51748	1.47868	1.55628
10	1.27823	1.19963	1.28767	0.2332	0.24096	0.24484	1.40884	1.38168	1.38556	0.93548	0.92772	0.92384	2.59612	2.60388	2.59612	1.36616	1.3972	1.36616	2.27796	2.31288	2.37108	1.51748	1.5524	1.57956	1.52524	1.49032	1.55628
10.1667	1.30653	1.23107	1.31911	0.24096	0.2526	0.2526	1.47092	1.44376	1.45152	0.98204	0.97428	0.9704	2.6388	2.65044	2.6388	1.38556	1.40884	1.38944	2.31676	2.3478	2.40988	1.52524	1.55628	1.58344	1.51748	1.48644	1.5524
10.3333	1.34112	1.26566	1.35055	0.24872	0.26036	0.26036	1.52524	1.50196	1.50584	1.03248	1.02472	1.01696	2.68148	2.68924	2.68148	1.39332	1.41272	1.39332	2.35168	2.37496	2.4448	1.52912	1.55628	1.60284	1.51748	1.49032	1.56792
10.5	1.36942	1.2971	1.3757	0.25648	0.26812	0.272	1.58344	1.55628	1.56016	1.08292	1.07128	1.06352	2.71252	2.72416	2.7164	1.3972	1.4166	1.39332	2.38272	2.39436	2.47584	1.53688	1.5524	1.6106	1.51748	1.48256	1.56016
10.6667	1.41972	1.33169	1.40086	0.26424	0.27588	0.27588	1.63776	1.6106	1.61448	1.12948	1.12172	1.1062	2.74744	2.7552	2.74744	1.40108	1.42048	1.40108	2.406	2.41764	2.50688	1.54464	1.5524	1.61448	1.51748	1.48256	1.5524
10.8333	1.45745	1.36627	1.43859	0.27588	0.28364	0.28752	1.68432	1.6688	1.6688	1.17604	1.16828	1.14888	2.7746	2.78624	2.77848	1.40496	1.42436	1.40108	2.43704	2.44092	2.53404	1.54076	1.54852	1.6106	1.50972	1.47868	1.53688
11	1.49833	1.39771	1.47003	0.28364	0.29528	0.29916	1.73476	1.71924	1.72312	1.21484	1.2032	1.19544	2.794	2.81728	2.80564	1.40496	1.42048	1.3972	2.43316	2.43704	2.52628	1.54076	1.54852	1.60284	1.50584	1.46704	1.52136
11.1667	1.52977	1.42916	1.50462	0.29528	0.30304	0.30692	1.78132	1.7658	1.77356	1.2614	1.25364	1.23812	2.78236	2.80176	2.794	1.40496	1.40884	1.39332	2.42928	2.43704	2.51464	1.53688	1.54464	1.59508	1.50196	1.47092	1.49808
11.3333	1.57379	1.47003	1.54235	0.30692	0.31468	0.31468	1.824	1.80848	1.81624	1.30796	1.29632	1.2808	2.78624	2.80564	2.794	1.39332	1.40108	1.38168	2.4254	2.42928	2.503	1.533	1.54464	1.59508	1.50196	1.46316	1.48256
11.5	1.62095	1.50147	1.58951	0.32244	0.3302	0.3302	1.8628	1.85116	1.8628	1.34676	1.33124	1.3196	2.79012	2.80952	2.80176	1.38168	1.39332	1.37392	2.42152	2.4254	2.48748	1.52524	1.53688	1.57568	1.49808	1.46704	1.48256
11.6667	1.65868	1.53606	1.62724	0.3302	0.33796	0.33796	1.9016	1.89384	1.9016	1.38944	1.38168	1.36616	2.79012	2.8134	2.80176	1.37392	1.38556	1.36616	2.42152	2.4254	2.46808	1.52136	1.533	1.56404	1.49032	1.46316	1.4748
11.8333	1.70585	1.57379	1.67755	0.34184	0.34572	0.3496	1.93652	1.92876	1.9404	1.436	1.42824	1.40884	2.79012	2.80952	2.80176	1.37004	1.38168	1.36228	2.4254	2.4254	2.43316	1.51748	1.52912	1.54076	1.49032	1.4554	1.47092
12	1.74986	1.61152	1.71842	0.36124	0.35736	0.36124	1.97144	1.96368	1.97532	1.47868	1.46704	1.4554	2.79012	2.8134	2.79788	1.37004	1.38168	1.36228	2.42152	2.4254	2.4254	1.51748	1.52524	1.51748	1.4748	1.44764	1.46316
12.1667	1.79388	1.64611	1.75615	0.35736	0.36124	0.36512	2.00248	1.99472	2.00636	1.52524	1.51748	1.50196	2.78624	2.80952	2.79788	1.37004	1.3778	1.36228	2.41764	2.42152	2.42152	1.5136	1.52524	1.50972	1.4748	1.44376	1.46316
12.3333	1.83161	1.68384	1.80646	0.37288	0.37676	0.38064	2.02576	2.02188	2.0374	1.57956	1.56792	1.54464	2.78624	2.80564	2.794	1.36616	1.3778	1.35452	2.41764	2.41764	2.41376	1.5136	1.52524	1.50972	1.4748	1.436	1.45152
12.5	1.86934	1.72157	1.83476	0.38452	0.3884	0.40004	2.04516	2.04904	2.06456	1.62224	1.61448	1.59896	2.78236	2.80564	2.79012	1.36616	1.3778	1.35452	2.406	2.41376	2.41376	1.5136	1.52524	1.50972	1.46316	1.42824	1.46316
12.6667	1.88821	1.75615	1.91965	0.39616	0.40004	0.40004	2.06456	2.06456	2.08396	1.67656	1.6688	1.6494	2.78236	2.80176	2.79012	1.36228	1.37392	1.35064	2.40212	2.406	2.406	1.5136	1.52136	1.50584	1.46316	1.43212	1.45152
12.8333	1.93852	1.78445	1.99826	0.4078	0.42332	0.41944	2.08008	2.08396	2.10336	1.73088	1.71536	1.69596	2.78624	2.80176	2.78624	1.36228	1.37392	1.35064	2.39824	2.40212	2.40212	1.50972	1.52136	1.50584	1.4554	1.42048	1.43212
13	1.97939	1.8096	2.03599	0.43496	0.43108	0.43108	2.08784	2.0956	2.11888	1.78132	1.7658	1.75416	2.79012	2.80952	2.79012	1.3584	1.37392	1.34676	2.39824	2.40212	2.39824	1.50584	1.51748	1.50584	1.44764	1.42436	1.43988
13.1667	2.00455	1.8379	2.07057	0.43496	0.44272	0.4466	2.09172	2.10336	2.13052	1.83952	1.82788	1.8046	2.79788	2.8134	2.794	1.3584	1.37004	1.34676	2.39436	2.39824	2.39824	1.50196	1.51748	1.50196	1.45928	1.42436	1.44376
13.3333	2.03599	1.86934	2.11145	0.45824	0.46212	0.46212	2.09172	2.115	2.1344	1.89384	1.8822	1.8628	2.79788	2.82116	2.79788	1.3584	1.37004	1.34676	2.39436	2.39824	2.39824	1.50196	1.5136	1.49808	1.4554	1.4166	1.436
13.5	2.07372	1.89135	2.15547	0.46988	0.47764	0.48152	2.09948	2.115	2.13828	1.95592	1.94428	1.92488	2.80176	2.82504	2.80176	1.35452	1.37004	1.34676	2.39048	2.39824	2.40212	1.49808	1.50972	1.49808	1.436	1.41272	1.42436
13.6667	2.09573	1.9228	2.19005	0.4854	0.49316	0.49704	2.10336	2.11888	2.13828	2.018	2.00248	1.98308	2.80952	2.82504	2.80564	1.35452	1.37004	1.34676	2.39048	2.39824	2.406	1.49808	1.50972	1.4942	1.44764	1.40496	1.42824
13.8333	2.11145	1.94166	2.20577	0.5048	0.51256	0.51644	2.10336	2.11888	2.14604	2.0762	2.06068	2.04128	2.81728	2.83668	2.8134	1.35452	1.36616	1.34288	2.39048	2.39824	2.40212	1.4942	1.50972	1.4942	1.44376	1.40884	1.43212
14	2.14289	1.96367	2.22464	0.5242	0.53196	0.53584	2.11112	2.12276	2.14992	2.1344	2.11888	2.0956	2.82116	2.84056	2.82116	1.35452	1.37004	1.34288	2.39048	2.39824	2.406	1.49032	1.50584	1.49032	1.42824	1.40108	1.42436
14.1667	2.1649	1.98254	2.23722	0.5436	0.55136	0.55524	2.115	2.13052	2.1538	2.18872	2.16932	2.14992	2.82504	2.84444	2.82116	1.35452	1.36616	1.34288	2.39436	2.40212	2.406	1.49032	1.50584	1.48644	1.43212	1.40496	1.42436
14.3333	2.18376	1.99197	2.22778	0.56688	0.57076	0.57464	2.115	2.1344	2.16156	2.23916	2.22364	2.19648	2.82504	2.84832	2.82504	1.35064	1.36616	1.34288	2.39048	2.40212	2.406	1.48644	1.50196	1.48644	1.42436	1.3972	1.41272
14.5	2.17748	1.99826	2.23093	0.58628	0.59404	0.59792	2.11888	2.13828	2.16544	2.2896	2.2702	2.24304	2.82892	2.84832	2.82504	1.35064	1.36228	1.339	2.39824	2.406	2.40988	1.48644	1.50196	1.48644	1.42048	1.40108	1.41272
14.6667	2.14918	1.96996	2.22464	0.60956	0.61344	0.61732	2.12664	2.14216	2.16932	2.33616	2.31676	2.2896	2.82892	2.84832	2.82892	1.35064	1.36228	1.339	2.39824	2.406	2.40988	1.48644	1.50196	1.48644	1.42048	1.3972	1.4166
14.8333	2.10516	1.93852	2.19949	0.62896	0.63672	0.6406	2.12664	2.14216	2.1732	2.38272	2.35944	2.33228	2.8328	2.8522	2.8328	1.35064	1.36228	1.339	2.39436	2.406	2.406	1.48644	1.49808	1.48256	1.4166	1.39332	1.40496
15	2.03599	1.94795	2.10202	0.65612	0.66388	0.66388	2.13052	2.14992	2.17708	2.4254	2.40212	2.37884	2.8328	2.85608	2.8328	1.34676	1.3584	1.339	2.39824	2.406	2.40988	1.48256	1.4942	1.48256	1.4166	1.38944	1.41272
15.1667	1.97939	1.95109	2.04228	0.6794	0.68716	0.69104	2.1344	2.14992	2.18096	2.4448	2.43316	2.41764	2.83668	2.85608	2.8328	1.34676	1.35452	1.339	2.39824	2.40212	2.406	1.48256	1.4942	1.47868	1.41272	1.38944	1.40108
15.3333	1.95424	1.94795	1.98254	0.70268	0.71044	0.71432	2.13828	2.1538	2.18484	2.46032	2.44868	2.42928	2.83668	2.85996	2.83668	1.34676	1.35452	1.33512	2.39824	2.40212	2.406	1.47868	1.4942	1.4748	1.41272	1.38944	1.40108
15.5	1.93852	1.92908	1.91965	0.72984	0.73372	0.7376	2.14216	2.15768	2.18872	2.47584	2.46808	2.45256	2.84056	2.85996	2.84056	1.34676	1.35452	1.33124	2.39436	2.40212	2.406	1.47868	1.49032	1.47868	1.42048	1.38556	1.40884
15.6667	1.90393	1.88821	1.90707	0.75312	0.76088	0.76864	2.14216	2.15768	2.1926	2.4836	2.47196	2.4642	2.84056	2.86772	2.84444	1.34288	1.35064	1.32736	2.39436	2.40212	2.406	1.4748	1.49032	1.4748	1.40884	1.38168	1.40108
15.8333	1.8662	1.87249	1.86306	0.78028	0.78804	0.79192	2.14604	2.16544	2.19648	2.47972	2.47196	2.4642	2.84444	2.8716	2.84832	1.339	1.35064	1.33124	2.39436	2.39824	2.40212	1.47868	1.49032	1.4748	1.40884	1.38168	1.3972
16	1.86934	1.88507	1.8379	0.80744	0.8152	0.81908	2.14604	2.16544	2.20036	2.47196	2.46808	2.46032	2.84832	2.87548	2.8522	1.339	1.35064	1.32736	2.39436	2.40212	2.406	1.47868	1.49032	1.47868	1.40108	1.38556	1.40108
16.1667	1.87249	1.86306	1.84105	0.8346	0.84236	0.85012	2.14992	2.16544	2.20036	2.47196	2.4642	2.45644	2.8522	2.87936	2.85608	1.339	1.34676	1.32736	2.39824	2.39824	2.406	1.4748	1.49032	1.4748	1.40496	1.38168	1.39332
16.3333	1.85048	1.85677	1.82218	0.86176	0.86952	0.87728	2.1538	2.16932	2.20424	2.4836	2.47196	2.45644	2.85608	2.87936	2.85996	1.339	1.34676	1.32348	2.39436	2.40212	2.40988	1.48256	1.49032	1.47868	1.40496	1.3778	1.39332
16.5	1.84734	1.85677	1.81589	0.8928	0.90056	0.90832	2.1538	2.1732	2.20424	2.49524	2.4836	2.4642	2.85996	2.88712	2.86384	1.33512	1.34288	1.32348	2.39824	2.406	2.40988	1.48256	1.49032	1.47868	1.40108	1.3778	1.39332
16.6667	1.84734	1.85048	1.81275	0.92772	0.93548	0.94324	2.16544	2.1732	2.20812	2.50688	2.49136	2.47584	2.86384	2.88712	2.86772	1.33512	1.34676	1.32348	2.39824	2.406	2.40988	1.47868	1.49032	1.4748	1.40108	1.3778	1.38944
16.8333	1.85048	1.85362	1.81589	0.96264	0.9704	0.97816	2.16156	2.17708	2.20812	2.51852	2.50688	2.48748	2.86772	2.891	2.8716	1.33124	1.34288	1.3196	2.39824	2.40212	2.40988	1.47868	1.4942	1.4748	1.3972	1.3778	1.38944
17	1.84734	1.8662	1.81275	1.00144	1.0092	1.01308	2.16544	2.17708	2.20812	2.52628	2.51464	2.49912	2.86772	2.89488	2.87548	1.33124	1.34288	1.3196	2.39824	2.406	2.40988	1.47868	1.49032	1.47868	1.40108	1.3778	1.38944
17.1667	1.84419	1.85048	1.8096	1.03636	1.048	1.05188	2.16544	2.18096	2.20812	2.53016	2.5224	2.51076	2.8716	2.89488	2.87936	1.33124	1.339	1.31572	2.39824	2.406	2.40988	1.47868	1.4942	1.47868	1.40108	1.3778	1.39332
17.3333	1.84734	1.85362	1.81275	1.07516	1.0868	1.09068	2.16932	2.18096	2.20812	2.53792	2.52628	2.51464	2.87548	2.89876	2.87936	1.32736	1.33512	1.3196	2.40212	2.406	2.406	1.47868	1.49032	1.47868	1.40108	1.37392	1.38944
17.5	1.84419	1.85362	1.81275	1.11008	1.12172	1.12948	2.16932	2.18096	2.20424	2.54568	2.53404	2.5224	2.87936	2.89876	2.87936	1.32736	1.339	1.31572	2.39824	2.406	2.40988	1.48256	1.4942	1.47868	1.40108	1.37392	1.38944
17.6667	1.84419	1.85362	1.8096	1.14888	1.15664	1.16828	2.16932	2.18096	2.20424	2.5612	2.54568	2.53404	2.87936	2.89876	2.88324	1.32348	1.33512	1.31184	2.40212	2.406	2.40988	1.48256	1.49032	1.47868	1.3972	1.37392	1.39332
17.8333	1.84734	1.85362	1.81275	1.17992	1.19544	1.2032	2.16932	2.18096	2.20036	2.56508	2.55732	2.5418	2.87936	2.89876	2.88324	1.32348	1.33124	1.31184	2.39436	2.406	2.40988	1.47868	1.49032	1.4748	1.40108	1.3778	1.38944
18	1.84734	1.85677	1.81275	1.21484	1.23036	1.23424	2.1732	2.18096	2.20036	2.57284	2.56508	2.54956	2.88324	2.90264	2.88324	1.32348	1.33512	1.31184	2.39824	2.406	2.40988	1.48256	1.4942	1.4748	1.3972	1.37392	1.38944
18.1667	1.84419	1.85362	1.8096	1.24976	1.26916	1.27304	2.16932	2.18096	2.20424	2.57672	2.57284	2.55732	2.88324	2.90264	2.88712	1.32348	1.33124	1.31184	2.39824	2.406	2.40988	1.47868	1.49032	1.4748	1.40108	1.3778	1.38944
18.3333	1.85048	1.85991	1.81275	1.28856	1.30408	1.30408	2.1732	2.18096	2.20036	2.58448	2.57672	2.5612	2.88712	2.90652	2.891	1.3196	1.32736	1.30796	2.39824	2.406	2.406	1.47868	1.49032	1.4748	1.3972	1.37392	1.38944
18.5	1.84734	1.85677	1.81275	1.3196	1.339	1.339	2.17708	2.18096	2.20036	2.59224	2.58448	2.56896	2.88712	2.90652	2.89488	1.3196	1.33124	1.30796	2.39824	2.40212	2.406	1.47868	1.4942	1.4748	1.3972	1.3778	1.39332
18.6667	1.84734	1.85362	1.8096	1.35452	1.3778	1.37004	2.16932	2.17708	2.20036	2.6	2.59224	2.57672	2.88712	2.9104	2.89488	1.3196	1.33124	1.30408	2.39824	2.406	2.406	1.48256	1.4942	1.4748	1.40108	1.3778	1.38944
18.8333	1.85048	1.85991	1.8096	1.38944	1.41272	1.40496	2.16932	2.17708	2.20036	2.60776	2.6	2.58448	2.88712	2.9104	2.89876	1.3196	1.32736	1.30796	2.39824	2.40212	2.406	1.47868	1.4942	1.4748	1.40108	1.37392	1.3972
19	1.85677	1.86306	1.81275	1.42048	1.44764	1.44376	2.18484	2.17708	2.20036	2.61552	2.60388	2.59224	2.891	2.91428	2.90264	1.3196	1.32736	1.30408	2.39436	2.40212	2.406	1.47868	1.4942	1.4748	1.3972	1.37392	1.38944
19.1667	1.85991	1.8662	1.8096	1.4554	1.48644	1.4748	2.16544	2.17708	2.20036	2.62328	2.61552	2.6	2.891	2.91816	2.90652	1.31572	1.32348	1.30408	2.39824	2.40212	2.406	1.47868	1.49032	1.4748	1.3972	1.37392	1.38944
19.3333	1.86306	1.87249	1.81275	1.49032	1.52136	1.50972	2.16544	2.1732	2.20036	2.63104	2.6194	2.60388	2.89488	2.91816	2.9104	1.31572	1.32348	1.30408	2.39824	2.39824	2.406	1.47868	1.49032	1.4748	1.3972	1.37392	1.39332
19.5	1.85991	1.87249	1.8096	1.52912	1.55628	1.54464	2.16544	2.1732	2.20036	2.63492	2.62716	2.61164	2.89876	2.92204	2.91428	1.31184	1.32348	1.30408	2.39436	2.39824	2.40212	1.47868	1.49032	1.47092	1.3972	1.37392	1.38944
19.6667	1.85991	1.87249	1.8096	1.56404	1.5912	1.58344	2.16156	2.1732	2.20036	2.64268	2.63492	2.61552	2.89876	2.92592	2.91816	1.31184	1.32348	1.3002	2.39436	2.40212	2.406	1.47868	1.49032	1.4748	1.3972	1.37392	1.38556
19.8333	1.86306	1.87563	1.81904	1.59896	1.62224	1.61836	2.16156	2.16932	2.20812	2.64656	2.6388	2.62328	2.90264	2.9298	2.92204	1.31184	1.32348	1.3002	2.39436	2.39824	2.40212	1.47868	1.49032	1.4748	1.3972	1.37392	1.38556
20	1.86306	1.87563	1.81904	1.63	1.65716	1.65328	2.16156	2.16932	2.20812	2.65044	2.64268	2.62716	2.90264	2.93756	2.92592	1.31184	1.3196	1.3002	2.39436	2.40212	2.40212	1.47868	1.49032	1.47092	1.3972	1.37392	1.38556
20.1667	1.86306	1.87563	1.81904	1.66104	1.69208	1.6882	2.16156	2.16932	2.212	2.65432	2.65044	2.63492	2.90652	2.94144	2.93368	1.30796	1.3196	1.3002	2.39436	2.40212	2.406	1.47868	1.48644	1.4748	1.3972	1.37392	1.38944
20.3333	1.86306	1.87563	1.82218	1.69596	1.72312	1.727	2.16156	2.16932	2.212	2.66208	2.65432	2.63492	2.9104	2.94532	2.93756	1.30796	1.31572	1.29632	2.39436	2.39824	2.40212	1.4748	1.48644	1.47092	1.3972	1.37392	1.39332
20.5	1.8662	1.87878	1.82533	1.72312	1.75416	1.75416	2.16156	2.16932	2.21588	2.66208	2.66208	2.64268	2.91428	2.9492	2.94532	1.30796	1.31572	1.29244	2.39436	2.40212	2.40212	1.4748	1.49032	1.47092	1.39332	1.37392	1.38556
20.6667	1.86306	1.87249	1.82218	1.75416	1.7852	1.78908	2.15768	2.16932	2.21976	2.66984	2.66208	2.64656	2.91816	2.95308	2.9492	1.30408	1.31572	1.29632	2.39436	2.39824	2.40212	1.4748	1.48644	1.47092	1.3972	1.37004	1.38556
20.8333	1.86306	1.87249	1.82218	1.7852	1.81624	1.82012	2.15768	2.16932	2.21976	2.6776	2.66984	2.65432	2.92204	2.96084	2.95696	1.30408	1.31184	1.29244	2.39436	2.40212	2.40212	1.47868	1.48644	1.47092	1.39332	1.37004	1.39332
21	1.85991	1.86934	1.82218	1.80848	1.8434	1.85116	2.15768	2.16932	2.22364	2.68148	2.67372	2.6582	2.92592	2.96472	2.96472	1.30408	1.31184	1.29244	2.39436	2.40212	2.40212	1.4748	1.48644	1.47092	1.39332	1.37392	1.38556
21.1667	1.85991	1.87249	1.82218	1.83952	1.87056	1.88608	2.15768	2.16932	2.22364	2.68924	2.68148	2.66208	2.9298	2.97248	2.97248	1.30408	1.31184	1.29244	2.39048	2.39824	2.40212	1.4748	1.48644	1.46704	1.39332	1.37004	1.38556
21.3333	1.85991	1.87249	1.82218	1.86668	1.89772	1.91712	2.15768	2.1732	2.22364	2.697	2.68924	2.66984	2.93368	2.97636	2.98024	1.3002	1.30796	1.28856	2.39436	2.40212	2.406	1.4748	1.48644	1.46704	1.39332	1.37004	1.38556
21.5	1.85677	1.86934	1.81904	1.89772	1.93264	1.94428	2.1538	2.17708	2.22752	2.70088	2.69312	2.6776	2.94144	2.98412	2.98412	1.29632	1.30796	1.28856	2.39436	2.40212	2.406	1.4748	1.48644	1.47092	1.39332	1.37004	1.38168
21.6667	1.85991	1.87249	1.82218	1.89772	1.93652	1.97144	2.1538	2.17708	2.2314	2.70864	2.697	2.68148	2.94532	2.988	2.99188	1.3002	1.30796	1.28856	2.39436	2.40212	2.406	1.4748	1.48644	1.47092	1.38944	1.37004	1.38944
21.8333	1.85677	1.86934	1.81904	1.90936	1.94428	1.98308	2.1538	2.17708	2.23528	2.71252	2.70476	2.68924	2.95308	2.99576	2.99964	1.29632	1.30796	1.28468	2.39436	2.40212	2.406	1.4748	1.48644	1.47092	1.39332	1.37004	1.38168
22	1.85677	1.8662	1.81904	1.91712	1.95592	1.99472	2.1538	2.18096	2.23528	2.72028	2.70864	2.69312	2.95696	2.99964	3.0074	1.29632	1.30796	1.28468	2.39436	2.40212	2.406	1.4748	1.48644	1.46704	1.39332	1.37004	1.38168
22.1667	1.85362	1.8662	1.81589	1.92488	1.96368	2.00636	2.15768	2.18096	2.23916	2.72416	2.7164	2.697	2.96472	3.0074	3.01516	1.29632	1.30408	1.28468	2.39824	2.406	2.40988	1.4748	1.48644	1.46704	1.39332	1.36616	1.38168
22.3333	1.85677	1.8662	1.81589	1.93652	1.96756	2.018	2.15768	2.18096	2.23916	2.72804	2.72416	2.70476	2.9686	3.01904	3.01904	1.29632	1.30796	1.28468	2.39824	2.40212	2.40988	1.4748	1.48644	1.46704	1.38944	1.37004	1.38168
22.5	1.85362	1.8662	1.81275	1.94428	1.97144	2.02576	2.15768	2.18096	2.23916	2.7358	2.72804	2.71252	2.97636	3.02292	3.0268	1.29632	1.30408	1.2808	2.39824	2.406	2.40988	1.47092	1.48644	1.46704	1.38944	1.36616	1.38944
22.6667	1.85362	1.86306	1.81275	1.94816	1.97532	2.02576	2.15768	2.18484	2.24304	2.73968	2.73192	2.7164	2.98024	3.03068	3.03456	1.29244	1.3002	1.2808	2.39824	2.406	2.40988	1.4748	1.48644	1.46704	1.38944	1.37004	1.38168
22.8333	1.85362	1.86306	1.81275	1.95204	1.97532	2.02576	2.16156	2.18484	2.24304	2.74356	2.73968	2.72416	2.99188	3.03844	3.04232	1.29244	1.3002	1.2808	2.40212	2.40988	2.41376	1.47092	1.48644	1.46704	1.39332	1.36616	1.38168
23	1.87249	1.86306	1.8096	1.95204	1.97144	2.02576	2.16156	2.18484	2.24304	2.75132	2.74356	2.72804	2.99576	3.0462	3.05008	1.29244	1.3002	1.2808	2.40212	2.40988	2.41376	1.47092	1.48256	1.46316	1.38944	1.36616	1.3778
23.1667	1.87563	1.85991	1.8096	1.94428	1.96368	2.018	2.16156	2.18484	2.24692	2.7552	2.74356	2.7358	3.00352	3.05396	3.05784	1.28856	1.3002	1.27692	2.40212	2.40988	2.41764	1.47092	1.48256	1.46316	1.38944	1.36616	1.3778
23.3333	1.87878	1.86306	1.8096	1.9404	1.96368	2.01412	2.16156	2.18484	2.25468	2.7552	2.75132	2.73968	3.01128	3.06172	3.0656	1.28856	1.29632	1.27692	2.406	2.41376	2.41764	1.47092	1.48256	1.46316	1.38944	1.36616	1.3778
23.5	1.87878	1.86306	1.8096	1.93264	1.9598	2.01024	2.16156	2.18484	2.2508	2.75908	2.7552	2.73968	3.01904	3.06948	3.06948	1.28856	1.29632	1.27692	2.406	2.41376	2.41764	1.47092	1.48256	1.46316	1.38944	1.36616	1.38168
23.6667	1.87878	1.86306	1.80646	1.93264	1.9598	2.01024	2.16544	2.18872	2.25468	2.75908	2.7552	2.74356	3.02292	3.07336	3.07724	1.28468	1.29632	1.27692	2.40988	2.41764	2.42152	1.47092	1.48256	1.46316	1.38944	1.37392	1.38168
23.8333	1.87878	1.85991	1.80646	1.93264	1.96368	2.01024	2.16156	2.1926	2.25856	2.75908	2.75908	2.74744	3.03068	3.08112	3.08112	1.28468	1.29244	1.27304	2.40988	2.42152	2.42152	1.47092	1.48256	1.46316	1.38556	1.36616	1.3778
24	1.87878	1.86306	1.80646	1.93264	1.97144	2.01024	2.16156	2.1926	2.26244	2.76296	2.75908	2.75132	3.03844	3.08888	3.08888	1.28468	1.29244	1.27304	2.40988	2.42152	2.4254	1.46704	1.48256	1.45928	1.38944	1.36616	1.3778
