# Supplementary material for: Metabolic mutations reduce antibiotic susceptibility of E. coli by pathway-specific bottlenecks
Source: Mol Syst Biol. 2025 Jan 2;21(3):274–93. doi: 10.1038/s44320-024-00084-z (PMC11876631; doi:10.1038/s44320-024-00084-z)
Supplement: Supplementary file 13 — Source data Fig. 3 [file 44320_2024_84_MOESM13_ESM.zip › SD_fig3/3B/Time-kill source data_3B.xlsx]

## Sheet: Data description
This is the source data used for making Figure 3B
Mutants and control strain were cultivated in M9 medium with glucose and subjected to carbenicillin treatment (MIC-adjusted concentration given in µg/ml)
After 0 and 6h of treatment, 1 ml of culture was washed, serial dilluted by factors of 10 and 15µl was plated on M9 agar to allow colony count. CFU/ml = dillution factor * CFU. Dillution factor is calculated as the number of time the culture was serial dilluted * 15/1000 (15µl plated)
Colonies were counted manually.
p-values were calculated by using a t-test (paired two-tailed, excel function T.TEST)
Survival is calulcated by deviding the CFU/ml obtained for a given replicate after 6h by the CFU/ml of the same replicate at 0h treatment

## Sheet: Feuil1
Strain	Time(h)	CFU	Dillution factor	CFU/mL	Carbenicillin concentration (µg/mL)	Survival after treatment start (%)			p-value
Control_1	0	15	6.66667e+06	100000000	25			Control and PurAL75D after 6h treatment	0.00744106
Control_2	0	28	6.66667e+06	1.86667e+08	25			Control and PurMF105A after 6h treatment	1.79299e-09
Control_3	0	21	6.66667e+06	140000000	25			Control and HisFV126P after 6h treatment	0.0170804
Control_1	6	30	666.667	20000	25	0.02		Control and LeuBI134P after 6h treatment	0.0474641
Control_2	6	27	666.667	18000	25	0.00964286
Control_3	6	37	666.667	24666.7	25	0.017619
LeuB I134P_1	0	12	6.66667e+06	80000000	25
LeuB I134P_2	0	17	6.66667e+06	1.13333e+08	25
LeuB I134P_3	0	23	6.66667e+06	1.53333e+08	25
LeuB I134P_1	6	17	666667	1.13333e+07	25	14.1667
LeuB I134P_2	6	23	666667	1.53333e+07	25	13.5294
LeuB I134P_3	6	10	666667	6.66667e+06	25	4.34783
PurA L75D_1	0	29	6.66667e+06	1.93333e+08	50
PurA L75D_2	0	18	6.66667e+06	120000000	50
PurA L75D_3	0	30	6.66667e+06	200000000	50
PurA L75D_1	6	21	666667	1.4e+07	50	7.24138
PurA L75D_2	6	17	666667	1.13333e+07	50	9.44444
PurA L75D_3	6	23	666667	1.53333e+07	50	7.66667
PurM F105A_1	0	20	6.66667e+06	1.33333e+08	50
PurM F105A_2	0	26	6.66667e+06	1.73333e+08	50
PurM F105A_3	0	21	6.66667e+06	140000000	50
PurM F105A_1	6	7	6.66667e+06	4.66667e+07	50	35
PurM F105A_2	6	7	6.66667e+06	4.66667e+07	50	26.9231
PurM F105A_3	6	7	6.66667e+06	4.66667e+07	50	33.3333
HisF V126P_1	0	19	6.66667e+06	1.26667e+08	50
HisF V126P_2	0	23	6.66667e+06	1.53333e+08	50
HisF V126P_3	0	18	6.66667e+06	120000000	50
HisF V126P_1	6	7	6.66667e+06	4.66667e+07	50	36.8421
HisF V126P_2	6	8	6.66667e+06	5.33333e+07	50	34.7826
HisF V126P_3	6	5	6.66667e+06	3.33333e+07	50	27.7778
CFU/ml = dillution factor * CFU
