# Supplementary material for: Metabolic mutations reduce antibiotic susceptibility of E. coli by pathway-specific bottlenecks
Source: Mol Syst Biol. 2025 Jan 2;21(3):274–93. doi: 10.1038/s44320-024-00084-z (PMC11876631; doi:10.1038/s44320-024-00084-z)
Supplement: Supplementary file 13 — Source data Fig. 3 [file 44320_2024_84_MOESM13_ESM.zip › SD_fig3/3C/Time-kill source data_3C.xlsx]

## Sheet: Data description
This is the source data used for making Figure 3C
Mutants and control strain were cultivated in M9 medium with glucose and subjected to carbenicillin treatment. 1mM adenine was supplemented when required.
After each time point a volume of culture was washed. Dillution was made according to an automatic procedure and dillutions factors were calculated according to volume plated, washed, and extracted from the main culture.
Colonies were counted manually.
Survival is calulcated by deviding the CFU/ml obtained for a given replicate after a given time point by the CFU/ml of the same replicate at 0h treatment

## Sheet: Feuil1
Strain	Time(h)	CFU	Dillution factor	CFU/mL	Carbenicillin concentration (µg/mL)
Control_1	0	50	4.97851e+06	2.48925e+08	50
Control_1	1	46	4.97851e+06	2.29011e+08	50
Control_1	4	61	71.1378	4339.41	50
Control_1	6	18	42.6827	768.288	50
Control_1	18	9	0.711378	6.4024	50
Control_1	24	84	0.711378	59.7558	50
Control_2	0	32	4.97851e+06	1.59312e+08	50
Control_2	1	61	829751	5.06148e+07	50
Control_2	4	18	42.6827	768.288	50
Control_2	6	11	21.3413	234.755	50
Control_2	18	24	0.711378	17.0731	50
Control_2	24	1	0.711378	0.711378	50
Control_3	0	47	4.97851e+06	2.3399e+08	50
Control_3	1	44	829751	3.65091e+07	50
Control_3	4	16	42.6827	682.923	50
Control_3	6	11	2.13413	23.4755	50
Control_3	18	1	0.711378	0.711378	50
Control_3	24	2	0.333333	0.666667	50
PurA L75D_1	0	50	4.97851e+06	2.48925e+08	50
PurA L75D_1	1	26	4.97851e+06	1.29441e+08	50
PurA L75D_1	4	22	3.31901e+06	7.30181e+07	50
PurA L75D_1	6	23	9219.46	212048	50
PurA L75D_1	18	74	7.11378	526.42	50
PurA L75D_1	24	20	7.11378	142.276	50
PurA L75D_2	0	44	4.97851e+06	2.19054e+08	50
PurA L75D_2	1	34	4.97851e+06	1.69269e+08	50
PurA L75D_2	4	15	1.9914e+06	2.9871e+07	50
PurA L75D_2	6	26	165950	4.31471e+06	50
PurA L75D_2	18	10	42.6827	426.827	50
PurA L75D_2	24	48	7.11378	341.461	50
PurA L75D_3	0	43	4.97851e+06	2.14076e+08	50
PurA L75D_3	1	33	4.97851e+06	1.64291e+08	50
PurA L75D_3	4	61	331901	2.02459e+07	50
PurA L75D_3	6	98	27658.4	2.71052e+06	50
PurA L75D_3	18	119	0.711378	84.654	50
PurA L75D_3	24	35	0.711378	24.8982	50
PurM F105A_1	0	20	4.97851e+06	9.95702e+07	50
PurM F105A_1	1	30	4.97851e+06	1.49355e+08	50
PurM F105A_1	4	38	3.31901e+06	1.26122e+08	50
PurM F105A_1	6	64	1.9914e+06	1.2745e+08	50
PurM F105A_1	18	82	1536.58	125999	50
PurM F105A_1	24	30	256.096	7682.88	50
PurM F105A_2	0	44	4.97851e+06	2.19054e+08	50
PurM F105A_2	1	30	4.97851e+06	1.49355e+08	50
PurM F105A_2	4	67	1.9914e+06	1.33424e+08	50
PurM F105A_2	6	44	5.97421e+06	2.62865e+08	50
PurM F105A_2	18	46	256.096	11780.4	50
PurM F105A_2	24	88	42.6827	3756.08	50
PurM F105A_3	0	43	4.97851e+06	2.14076e+08	50
PurM F105A_3	1	33	4.97851e+06	1.64291e+08	50
PurM F105A_3	4	61	553168	3.37432e+07	50
PurM F105A_3	6	98	55316.8	5.42104e+06	50
PurM F105A_3	18	43	42.6827	1835.36	50
PurM F105A_3	24	18	42.6827	768.288	50
HisF V126P_1	0	54	4.97851e+06	2.68839e+08	50
HisF V126P_1	1	45	4.97851e+06	2.24033e+08	50
HisF V126P_1	4	33	3.31901e+06	1.09527e+08	50
HisF V126P_1	6	54	331901	1.79226e+07	50
HisF V126P_1	18	21	7.11378	149.389	50
HisF V126P_1	24	9	7.11378	64.024	50
HisF V126P_2	0	40	4.97851e+06	1.9914e+08	50
HisF V126P_2	1	28	4.97851e+06	1.39398e+08	50
HisF V126P_2	4	73	3.31901e+06	2.42287e+08	50
HisF V126P_2	6	51	331901	1.69269e+07	50
HisF V126P_2	18	25	7.11378	177.845	50
HisF V126P_2	24	39	0.711378	27.7437	50
HisF V126P_3	0	43	4.97851e+06	2.14076e+08	50
HisF V126P_3	1	33	4.97851e+06	1.64291e+08	50
HisF V126P_3	4	47	1.9914e+06	9.3596e+07	50
HisF V126P_3	6	67	995702	6.6712e+07	50
HisF V126P_3	18	123	0.711378	87.4995	50
HisF V126P_3	24	59	0.711378	41.9713	50
Control+ adenine_1	0	31	4.97851e+06	1.54334e+08	50
Control+ adenine_1	1	37	4.97851e+06	1.84205e+08	50
Control+ adenine_1	4	27	15365.8	414876	50
Control+ adenine_1	6	17	256.096	4353.63	50
Control+ adenine_1	18	45	0.711378	32.012	50
Control+ adenine_1	24	28	0.711378	19.9186	50
Control+ adenine_2	0	51	4.97851e+06	2.53904e+08	50
Control+ adenine_2	1	81	4.97851e+06	4.03259e+08	50
Control+ adenine_2	4	85	71.1378	6046.71	50
Control+ adenine_2	6	36	42.6827	1536.58	50
Control+ adenine_2	18	39	0.711378	27.7437	50
Control+ adenine_2	24	14	0.711378	9.95929	50
Control+ adenine_3	0	40	4.97851e+06	1.9914e+08	50
Control+ adenine_3	1	37	829751	3.07008e+07	50
Control+ adenine_3	4	18	1536.58	27658.4	50
Control+ adenine_3	6	38	768.288	29195	50
Control+ adenine_3	18	20	7.11378	142.276	50
Control+ adenine_3	24	200	0.333333	66.6667	50
PurA L75D + adenine_1	0	25	4.97851e+06	1.24463e+08	50
PurA L75D + adenine_1	1	16	4.97851e+06	7.96561e+07	50
PurA L75D + adenine_1	4	30	15365.8	460973	50
PurA L75D + adenine_1	6	81	42.6827	3457.3	50
PurA L75D + adenine_1	18	91	0.711378	64.7354	50
PurA L75D + adenine_1	24	32	0.711378	22.7641	50
PurA L75D + adenine_2	0	44	4.97851e+06	2.19054e+08	50
PurA L75D + adenine_2	1	27	4.97851e+06	1.3442e+08	50
PurA L75D + adenine_2	4	60	71.1378	4268.27	50
PurA L75D + adenine_2	6	18	42.6827	768.288	50
PurA L75D + adenine_2	18	10	0.711378	7.11378	50
PurA L75D + adenine_2	24	6	0.711378	4.26827	50
PurA L75D + adenine_3	0	42	4.97851e+06	2.09097e+08	50
PurA L75D + adenine_3	1	76	829751	6.30611e+07	50
PurA L75D + adenine_3	4	16	256.096	4097.54	50
PurA L75D + adenine_3	6	43	128.048	5506.07	50
PurA L75D + adenine_3	18	50	0.711378	35.5689	50
PurA L75D + adenine_3	24	31	0.333333	10.3333	50
PurM F105A + adenine_1	0	36	4.97851e+06	1.79226e+08	50
PurM F105A + adenine_1	1	31	4.97851e+06	1.54334e+08	50
PurM F105A + adenine_1	4	30	15365.8	460973	50
PurM F105A + adenine_1	6	15	256.096	3841.44	50
PurM F105A + adenine_1	18	16	0.711378	11.382	50
PurM F105A + adenine_1	24	15	0.711378	10.6707	50
PurM F105A + adenine_2	0	37	4.97851e+06	1.84205e+08	50
PurM F105A + adenine_2	1	18	4.97851e+06	8.96131e+07	50
PurM F105A + adenine_2	4	23	71.1378	1636.17	50
PurM F105A + adenine_2	6	79	4.26827	337.193	50
PurM F105A + adenine_2	18	14	0.711378	9.95929	50
PurM F105A + adenine_2	24	51	0.711378	36.2803	50
PurM F105A + adenine_3	0	54	4.97851e+06	2.68839e+08	50
PurM F105A + adenine_3	1	64	829751	5.31041e+07	50
PurM F105A + adenine_3	4	53	256.096	13573.1	50
PurM F105A + adenine_3	6	17	128.048	2176.82	50
PurM F105A + adenine_3	18	129	0.711378	91.7678	50
PurM F105A + adenine_3	24	74	0.333333	24.6667	50
HisF V126P + adenine_3	0	32	4.97851e+06	1.59312e+08	50
HisF V126P + adenine_3	1	44	4.97851e+06	2.19054e+08	50
HisF V126P + adenine_3	4	72	92194.6	6.63801e+06	50
HisF V126P + adenine_3	6	22	256.096	5634.11	50
HisF V126P + adenine_3	18	32	0.711378	22.7641	50
HisF V126P + adenine_3	24	10	0.711378	7.11378	50
HisF V126P + adenine_2	0	25	4.97851e+06	1.24463e+08	50
HisF V126P + adenine_2	1	19	4.97851e+06	9.45917e+07	50
HisF V126P + adenine_2	4	26	15365.8	399510	50
HisF V126P + adenine_2	6	37	42.6827	1579.26	50
HisF V126P + adenine_2	18	11	0.711378	7.82516	50
HisF V126P + adenine_2	24	18	0.711378	12.8048	50
HisF V126P + adenine_3	0	38	4.97851e+06	1.89183e+08	50
HisF V126P + adenine_3	1	24	4.97851e+06	1.19484e+08	50
HisF V126P + adenine_3	4	40	55316.8	2.21267e+06	50
HisF V126P + adenine_3	6	33	768.288	25353.5	50
HisF V126P + adenine_3	18	18	7.11378	128.048	50
HisF V126P + adenine_3	24	41	0.333333	13.6667	50
CFU/ml = dillution factor * CFU
