# Supplementary material for: Metabolic mutations reduce antibiotic susceptibility of E. coli by pathway-specific bottlenecks
Source: Mol Syst Biol. 2025 Jan 2;21(3):274–93. doi: 10.1038/s44320-024-00084-z (PMC11876631; doi:10.1038/s44320-024-00084-z)
Supplement: Supplementary file 14 — Source data Fig. 4 [file 44320_2024_84_MOESM14_ESM.zip]

Archive with 13 entries (6 files):
- SD_fig4/
- SD_fig4/4B/
- SD_fig4/4B/Figure 4B.xlsx
- SD_fig4/4C/
- SD_fig4/4C/Growth_data_4C.xlsx
- SD_fig4/4D/
- SD_fig4/4D/Metabolite levels_4D.xlsx
- SD_fig4/4E/
- SD_fig4/4E/Figure 4E.xlsx
- SD_fig4/4F/
- SD_fig4/4F/Figure 4F.xlsx
- SD_fig4/4G/
- SD_fig4/4G/Figure 4G.xlsx
