# Supplementary material for: Metabolic mutations reduce antibiotic susceptibility of E. coli by pathway-specific bottlenecks
Source: Mol Syst Biol. 2025 Jan 2;21(3):274–93. doi: 10.1038/s44320-024-00084-z (PMC11876631; doi:10.1038/s44320-024-00084-z)
Supplement: Supplementary file 14 — Source data Fig. 4 [file 44320_2024_84_MOESM14_ESM.zip › SD_fig4/4B/Figure 4B.xlsx]

## Sheet: Description
Shown are the metabolite level log2 fold-changes relative to mean intensity per metabolite feature, depicted in Figure 4 B

## Sheet: Figure 4b
			Metabolite level log2 fold-changes (relative to mean intensity per metabolite feature)
Abbreviation	Metabolite Name	Mass	EC-27	EC-28	EC-40	EC-49	EC-54	EC-57	EC-58	EC-61	EC-63	EC-69	EC-71	EC-93	EC-94	EC-96	EC-106	EC-109	EC-111	EC-124	EC-125	EC-126	EC-127	EC-137	EC-139	EC-140	EC-146	EC-150	EC-157	EC-169	EC-171	EC-173	EC-181	EC-188	EC-193	EC-210	EC-215	EC-219	EC-220	EC-239	EC-241	EC-244	EC-250
ppal/	Propanal[M+H]+/	59.0491	0.100077	0.106426	0.0725009	0.106759	0.0939849	0.0572464	0.0638003	0.0014537	0.00321054	-0.131407	0.068112	0.0549152	0.011	3.51076e-05	0.032001	-0.127487	0.0170368	-0.0520578	-0.0161788	-0.118311	-0.208306	0.0484998	-0.0567447	0	0.0306083	-0.041587	-0.00926211	-0.00637805	0.0277058	-0.0466761	-0.0389124	-0.0682788	-0.0593161	-0.0576578	-0.133984	-0.0532957	-0.184422	-0.0972801	-0.0843611	0.0654707	0.0186894
cbm/	Carbamate[M-H]-/	60.0091	0.058543	0.1394	0.0571078	0.127096	-0.00078371	0.101309	0.00492825	-0.0247377	0.134517	-0.100195	-0.0606056	0.104646	0.251169	0.143764	0.00239191	0.093817	-0.0636246	-0.112609	-0.0855503	0.266896	0.0754664	0	0.119966	-0.0611923	-0.0109571	-0.106659	-0.090928	-0.0288029	-0.118752	-0.0209094	0.0505259	-0.026657	-0.215759	0.0695481	0.0195306	-0.117504	-0.115123	0.0721932	-0.148541	-0.0453381	0.0125983
aacald/	Aminoacetaldehyde[M+H]+/	60.0444	0	-0.220341	-0.489563	-0.282064	0.227071	-0.0200393	-0.471693	0.828815	0.304565	0.731968	0.0583864	0.315313	0.127287	0.126749	-0.171888	0.0517006	-0.16847	-0.10493	-0.257425	-0.387714	-0.19878	0.457191	-0.2122	-0.0152038	-0.560627	0.476247	-0.61562	-0.145788	-0.213842	0.237405	0.319807	0.27197	0.132574	-0.776447	0.0703959	0.190092	-0.0888808	0.437938	0.0597943	-0.286778	0.532744
tma/	Trimethylamine[M+H]+/	60.0808	0.448244	0.102256	-0.118974	0.384079	-0.117973	0.115438	-0.0202743	-0.104501	0.0814952	0.0812638	0.0981947	0.222542	0.0176963	0.0731634	0.159141	-0.38717	0	-0.0104122	0.0717937	-0.469554	-0.140871	-0.00318278	0.194571	0.164053	0.0471692	-0.00185872	0.00236255	-0.0458923	-0.15525	-0.0729978	-0.19539	-0.243806	0.341235	0.0224013	-0.26311	-0.113608	-0.0144099	-0.163965	-0.25153	0.209083	0.727588
dms/	Dimethyl sulfide[M-H]-/	61.0117	0.120985	0.219522	0.0227861	0.206706	-0.0481296	0.0173091	0.200145	-0.0103209	0.250432	-0.0159968	-0.0826908	0.076034	0.131329	0.21022	0.107917	-0.125554	-0.0689843	0	-0.0917836	0.0990442	0.0557616	0.036477	0.0734984	0.0216289	-0.177341	-0.198513	0.0435782	0.0379453	-0.13044	-0.0282024	-0.212173	-0.234513	-0.247282	0.143519	-0.0543331	-0.205325	-0.291952	-0.293877	-0.0483576	0.0117436	-0.1318
ac/ gcald/	Acetate[M+H]+/ Glycolaldehyde[M+H]+/	61.0284	-0.145497	-0.023375	0.121847	0.0648545	-0.161644	-0.165678	-0.0153877	0.038453	-0.372331	0.128568	0.050363	0.133089	0.173001	0.120928	0.232692	-0.047269	-0.0408584	0.0492888	-0.125659	0.106921	-0.127086	0.134336	-0.0344528	-0.106598	0.136573	-0.0444295	-0.351463	0.128799	-0.0408006	0	0.164346	0.285721	0.426739	0.204724	-0.0491503	-0.050065	-0.0562504	0.115083	-0.199334	0.0164777	-0.0134956
urea/	Urea CH4N2O[M+H]+/	61.0396	0.34082	0.220671	0.320993	0.231195	0.360816	0.143146	0.225539	0.142129	-0.0734015	-0.120809	0.278435	0.347364	0	-0.154116	0.342729	-0.148076	0.00929587	-0.0962181	0.0890057	-0.328161	-0.360892	-0.138585	-0.0761003	0.187271	0.0348597	-0.101112	0.0231912	-0.203515	0.145763	-0.0995597	0.0609432	-0.0312974	-0.0583697	-0.148105	-0.0230341	-0.0469791	-0.197038	-0.220048	-0.354917	0.101203	0.195045
no3/	Nitrate[M-H]-/	61.9884	-0.0553801	0.314065	0.602092	0.0638977	0.0341518	-0.269074	0.5731	-0.113479	-0.217704	-0.150632	0.175846	-0.137097	-0.365124	0.161895	0.0739491	0.448994	0.185672	0.0126466	-0.0844718	0.663607	0.0893797	0.424579	-0.152985	0.152436	-0.202498	0	0.56379	-0.155651	0.190836	-0.171065	0.0984004	-0.149631	-0.0939242	-0.0845498	-0.100959	0.698236	-0.012313	-0.194372	-0.0863605	0.56577	-0.329845
etha/	Ethanolamine[M+H]+/	62.06	0.294581	-0.0886039	0.149631	0.0316176	0.563224	0.356999	-0.0641491	-0.526426	-0.0860851	0.619262	0.598056	0.0554708	0.128618	-0.0927924	-0.171212	-0.0255956	0.398892	-0.280172	0	-0.25173	-0.306101	-0.286485	-0.323597	-0.115529	0.510019	0.202468	-0.0480304	-0.392236	-0.330643	0.117516	0.494074	-0.046619	0.634777	-0.0159039	-0.337516	0.300844	0.431749	0.091138	-0.313382	0.583938	0.264337
hco3/	Bicarbonate[M+H]+/	63.0077	0.0892986	0.380606	0.148614	0.420228	-0.0186106	0.260606	0.176253	-0.0289626	0.207205	-0.192587	0.150667	0.270691	0.354663	-0.160358	0.274059	-0.100922	-0.0606111	0.0523201	-0.11442	-0.499241	0	0.170722	0.109229	-0.11607	-0.343496	-0.308621	0.375172	0.209978	0.0273865	-0.33631	-0.396804	-0.0917761	0.297226	-0.0969714	-0.378506	-0.0218502	-0.145238	-0.146335	0.00982144	-0.0264663	0.299034
glx/	Glyoxylate[M-H]-/	72.9931	0.0344986	0.18231	0.0705982	0.0923926	0	-0.130308	-0.041157	0.0516302	-0.0369056	-0.140027	-0.0599709	0.198165	0.602091	0.593789	-0.150128	0.256775	-0.343033	-0.0776746	-0.0583658	0.827865	0.266203	0.05355	0.330326	-0.423847	-0.0852078	-0.24744	-0.348499	0.0320894	-0.371271	-0.135	0.0565703	-0.130282	-0.150851	0.361522	-0.0582652	-0.200316	0.0560216	0.439295	-0.263668	0.0168414	0.142942
mthgxl/	Methylglyoxal[M+H]+/	73.0284	0	-0.0812539	0.176503	-0.333587	0.141707	-0.0047206	0.00165051	-0.109927	0.0612656	0.14647	-0.151597	0.0173451	0.184121	0.195653	-0.523535	-0.112141	0.00226023	-0.139283	0.00664901	0.16229	0.227647	-0.0779359	-0.237799	-0.343132	0.0239337	0.23021	-0.0700094	-0.0819703	-0.0223708	-0.27151	0.109109	-0.179318	0.0223647	0.0527627	-0.0588184	-0.0510266	0.197575	-0.153374	0.143338	0.222216	-0.113021
btal/	Butanal C4H8O[M+H]+/	73.0648	0.164728	0.0967228	0.0501626	-0.0122285	0.186597	0.0394638	0.210599	0.25186	0.108192	-0.0843102	0.120893	0.124935	0.0689281	-0.111366	0.00228633	-0.14125	0.102321	0.00249097	-0.0251226	-0.289946	-0.245234	0.050026	0.0620118	-0.0499403	-0.0496528	-0.0325852	-0.0155556	-0.0988161	0	-0.0118706	-0.0498533	-0.0578511	-0.0610775	-0.109345	-0.0619815	0.0466647	-0.287741	0.0355456	-0.188386	0.128831	0.145047
dhgly/	Dehydroglycine[M+H]+/	74.0237	0.0137588	-0.02139	0.35675	0.319066	0.3151	-0.365584	0.350782	0.404398	0.458719	-0.13302	-0.480961	0.597858	0.31936	0.141431	-0.166047	0	-0.361086	0.038214	-0.275718	-0.313185	5.57134e-05	0.165521	-0.0252224	0.0433013	-0.679944	-0.560573	0.00849766	-0.718007	-0.443948	-0.375964	-0.233449	-0.22957	-0.627597	-0.291885	0.440856	-0.0474968	-0.25377	0.00587536	0.21857	0.267467	0.0165563
aact/	Aminoacetone[M+H]+/	74.06	0.709495	0.458864	0.27794	0.450362	0.236058	-0.0321965	0.246423	0.526574	0.0520885	0.238975	0.0436536	-0.0330572	0.180901	-0.0512343	0.138624	0.0839695	-0.0187875	0.213324	-0.436449	-0.306004	0.0184994	0.623125	0.054798	-0.038757	-0.206934	-0.0627671	-0.136549	-0.0456148	-0.218645	-0.0621836	-0.225717	-0.0146212	0.0299788	0	0.0351225	-0.0624329	-0.276996	-0.222148	-0.229862	-0.0642168	0.117726
glyclt/	Glycolate C2H3O3[M-H]-/	75.0088	-0.182847	0.00705696	-0.00870469	-0.0944288	-0.108098	-0.188121	-0.247514	0.00141705	-0.19611	-0.126714	-0.264544	0.0307709	0.456944	0.429852	-0.0264076	0.121347	-0.281022	-0.0887102	0.0178966	0.739813	0.303998	0.269537	0.440098	-0.316335	0	-0.0214959	-0.235723	0.108376	-0.130104	-0.0760552	0.164398	-0.1265	0.0388647	0.402538	0.11236	-0.0548179	0.00981631	0.459258	0.0420218	-0.00265021	0.0804746
ppa/	Propionate (n-C3:0)[M+H]+/	75.0441	-0.0816818	0.437974	0.274074	0.283744	-0.182087	-0.407432	0.954001	0.02569	0.285949	0.240484	-0.0675727	-0.219089	0.174342	0.0362457	0.0636254	0.194231	0.0784764	-0.420737	-0.246738	-0.596353	0.214256	0.0182681	0.234206	0.0701087	0	-0.43413	-0.0713464	-0.900172	0.202063	0.156757	-0.0404357	0.20605	-0.251795	-0.35863	-0.362244	-0.0339635	-0.185204	-0.436507	-0.255541	0.122138	-0.409464
3hppnl/ acetol/ lald/	3-Hydroxypropanal[M+H]+/ Acetol cytosol[M+H]+/ L-Lactaldehyde[M+H]+/	75.0441	-0.0816818	0.437974	0.274074	0.283744	-0.182087	-0.407432	0.954001	0.02569	0.285949	0.240484	-0.0675727	-0.219089	0.174342	0.0362457	0.0636254	0.194231	0.0784764	-0.420737	-0.246738	-0.596353	0.214256	0.0182681	0.234206	0.0701087	0	-0.43413	-0.0713464	-0.900172	0.202063	0.156757	-0.0404357	0.20605	-0.251795	-0.35863	-0.362244	-0.0339635	-0.185204	-0.436507	-0.255541	0.122138	-0.409464
gly/	Glycine[M+H]+/	76.0393	0.228846	0.12426	0.344451	-0.167082	0.140667	-0.201307	0.211559	0.133139	0.250779	-0.0811802	0.186753	0.114367	-0.0566828	0	-0.024631	0.0493895	0.120183	-0.0796814	0.168146	-0.609759	-0.303127	0.107655	-0.22523	-0.020539	-0.0639535	0.532632	-0.212865	-0.0933704	0.266487	0.319443	-0.25985	0.0713182	-0.0176886	-0.390487	-0.590819	-0.232889	-0.00451916	-1.05501	0.0697012	0.212501	0.373061
appl/ tmao/	1-Aminopropan-2-ol[M+H]+/ Trimethylamine N-oxide[M+H]+/	76.0757	0.116482	0.177101	0.0881595	0.0987412	0.052176	0.0384533	0.102414	-0.016872	-0.0395696	-0.153838	0.0612402	0.0705663	0.0438109	0	0.0446997	-0.163561	-0.0221832	-0.0393376	0.0158296	-0.170062	-0.196477	0.0858009	-0.0508986	0.0368534	0.0627614	-0.0321013	0.010344	0.0240885	0.0685836	-0.0111613	-0.0246964	-0.0368032	-0.0224871	-0.0676296	-0.173137	-0.0396805	-0.168053	-0.0700501	-0.108637	0.100004	0.0209349
12ppd/ 13ppd/	(R)-Propane-1,2-diol[M+H]+/ 1,3-Propanediol[M+H]+/	77.0597	0.236236	0.0163766	-0.0878021	-0.287428	-0.20583	0.0307137	-0.0226107	0.0248753	-0.00949813	0.0532103	0.204785	-0.0600793	0.0445657	0.146489	-0.393142	0.310017	-0.214503	-0.0405366	-0.0225	0.115328	0	0.11185	0.0673007	0.414751	0.272246	0.0712527	-0.00871534	0.252464	-0.016398	0.122045	0.290977	-0.144171	-0.173933	-0.253326	-0.106334	-0.0157202	-0.261026	-0.368795	0.309369	-0.154407	0.206506
so3/	Sulfite[M-H]-/	80.9652	-0.143447	-0.00898716	-0.0625789	0	-0.020491	-0.0861902	-0.221591	-0.00180255	0.152951	-0.288105	-0.309176	0.303475	0.482456	0.422987	-0.0478759	0.318448	-0.291196	-0.0240585	0.194743	0.651431	0.328302	0.125146	0.262673	-0.150194	-0.0745327	-0.176557	-0.147506	0.164807	-0.137106	-0.0996419	0.112126	0.108796	0.0806363	0.254909	0.102851	-0.0865182	0.0631106	0.560379	-0.0940172	0.0550388	0.162798
msa/ pyr/	Malonate semialdehyde[M-H]-/ Pyruvate[M-H]-/	87.0088	-0.263028	-0.41812	-0.148338	-0.132751	-0.162688	-0.384295	-0.736136	0.0845256	1.23814	0.580209	-0.249553	0.00693716	0.490922	1.45632	-0.231849	0.813953	-0.407304	-0.107761	-0.159014	0.859903	0.234046	-0.260694	0.145988	-0.566944	0.248351	0.333173	-0.393831	0.686209	-0.42442	-0.102462	0.181532	-0.227649	-0.0642864	0.0158011	0	0.0529232	0.452235	0.134175	-0.286005	0.0718913	0.211263
3amac/	3-Aminoacrylate[M+H]+/	88.0393	-0.468676	-0.475851	-0.822406	-0.167226	0.255048	-0.578885	-1.43834	1.19703	0.774	1.09419	0	0.354361	0.0698973	0.0779901	-0.094613	0.163388	-0.187937	0.0549479	-0.396522	-0.378868	-0.0622217	0.530753	-0.556104	0.112678	-0.766299	0.682707	-1.142	-0.748789	-0.238052	0.635894	0.344774	0.156167	0.231301	-1.84043	-0.00390113	0.389793	0.110237	0.408154	-0.317869	-0.233676	0.554809
4abutn/	4-Aminobutanal[M+H]+/	88.0757	0.479251	0.396494	0.218539	0.278866	0.296756	0.181819	0.463796	-0.0303634	-0.0162625	-0.0184815	0.231614	0.0480026	0.025354	-0.0592371	0.177075	-0.181053	0.0528223	-0.0210893	-0.0398685	-0.473689	-0.359489	0.122328	-0.0747094	-0.0367023	0.010146	0	-0.0669207	0.0415036	0.0872213	-0.0790626	-0.0855125	-0.0113625	0.00208682	1.66591e-05	-0.167535	0.0943275	-0.154721	-0.121359	-0.128941	0.184718	-0.0180498
oxa/	Oxalate[M-H]-/	88.988	0.623944	0.617642	0.409862	0.251058	-0.113087	0.179024	0.944236	0.117495	-0.043889	0.103859	-0.0426657	0.122707	-0.11184	0.364704	-0.0692999	0.0327928	-0.260354	-0.00193454	0.129369	0	-0.277685	0.264135	-0.0222788	0.117836	-0.262696	-0.321173	0.301655	0.0713359	-0.105163	-0.208572	-0.115063	-0.127512	0.280067	0.220774	-0.0727292	-0.18229	-0.23137	-0.0557089	0.000412667	0.361883	-0.121239
but/	Butyrate (n-C4:0)[M+H]+/	89.0597	0.175953	0.223168	0.295845	0.223683	0.170111	0.000361391	0.360117	0.238311	0.0975418	-0.089778	0.129608	0.104106	0.230394	-0.0338093	0.253808	0.170215	0.140215	-0.0266253	-0.0762091	-0.218296	-0.150951	0.260474	-0.188601	0	-0.181933	-0.139486	0.111204	0.106103	-0.126796	-0.0157589	-0.146727	-0.1665	0.189489	-0.318605	-0.0119565	0.0493191	-0.150842	-0.102567	-0.146826	-0.0957936	-0.0923052
ptrc/	Putrescine[M+H]+/	89.1073	-0.490799	0.112133	-0.641363	-0.63868	-0.676855	-1.49591	-0.119718	-0.240343	0.904984	-0.125283	0.337824	0.722503	0.270743	1.95683	-0.0478255	1.21283	0.244407	-0.149139	-0.122332	0.609252	-0.0657372	0.228397	0.872887	-0.463293	-0.696393	-1.3907	0	1.27136	-0.140879	0.116815	-0.0588314	0.81166	0.441587	0.974979	0.385302	-0.295733	-1.11953	1.15374	0.0676357	0.937291	-0.387544
ala/ ala_B/ sarcs/	L-Alanine[M+H]+/ Beta-Alanine[M+H]+/ Sarcosine C3H7NO2[M+H]+/	90.055	0.0827773	0.295979	0.0799425	-0.272925	0.0137666	0.428371	2.06688	-0.107798	0.689719	0.0627238	0.146194	0.0427396	-0.041229	-0.121814	0.0620603	-0.109721	0.282308	-0.150544	0.0480908	-0.0638549	-0.200384	-0.465184	-0.0729472	0.272296	-0.29853	0.291469	-0.199902	-0.176037	-0.149041	0.0989567	-0.227141	0.0419934	-1.28917	-1.34954	0	0.0407046	-0.451183	-0.159516	0.280358	0.643871	-0.139946
3hpp/ lac/	3-Hydroxypropanoate[M+H]+/ D-Lactate[M+H]+/	91.039	-0.0864869	-0.240473	-0.00809988	0.165431	-0.104866	-0.289747	-0.0373011	-0.00887924	-0.349505	-0.177006	-0.0375781	0.169109	0.187044	0.304127	-0.0477085	0	-0.441467	0.129772	-0.0724184	0.552573	0.289678	0.282295	0.205459	-0.24587	0.174408	0.320331	-0.199082	0.351825	-0.138791	0.0728202	0.159557	0.131277	0.490792	0.290407	-0.0728339	-0.288203	-0.0372502	0.263202	0.0986765	-0.111803	0.397921
dha/ glyald/	Dihydroxyacetone[M+H]+/ D-Glyceraldehyde[M+H]+/	91.039	-0.0864869	-0.240473	-0.00809988	0.165431	-0.104866	-0.289747	-0.0373011	-0.00887924	-0.349505	-0.177006	-0.0375781	0.169109	0.187044	0.304127	-0.0477085	0	-0.441467	0.129772	-0.0724184	0.552573	0.289678	0.282295	0.205459	-0.24587	0.174408	0.320331	-0.199082	0.351825	-0.138791	0.0728202	0.159557	0.131277	0.490792	0.290407	-0.0728339	-0.288203	-0.0372502	0.263202	0.0986765	-0.111803	0.397921
glyc/	Glycerol[M-H]-/	91.0401	-0.274617	-0.38496	-0.158308	0.0597743	0.0438893	-0.236292	-0.0373512	-0.133055	-0.122828	-0.368368	-0.0769212	-0.245201	0.155162	-0.0362269	-0.122256	-0.257031	0.0105251	0.0339891	-0.0244507	0.262055	0.1884	0.138934	0.0549507	0.101237	-0.0904151	0.0488777	-0.142875	0	0.0228042	0.00618025	0.00877215	-0.0920295	-0.0565658	0.239708	0.196107	0.259039	0.0594754	-0.0678575	0.0209426	0.0674805	-0.150845
mso3/	Methanesulfonate[M-H]-/	94.9808	0.787303	0.642381	0.667302	0.463496	0.376243	0.395646	0.642002	0.395075	0.313477	0.381447	0.459245	0.195383	0.0580519	0.14844	0.0732206	-0.0696716	0.10854	0.0543057	-0.00551737	-0.225215	-0.217469	0.0783284	-0.134972	0	-0.0125129	-0.0688853	-0.0242889	-0.0486224	-0.0353757	-0.137207	-0.100604	-0.176066	-0.0717936	-0.227176	-0.264647	-0.0672738	-0.313101	-0.55816	-0.276118	0.276294	0.0916439
so4/	Sulfate[M-H]-/	96.9601	-0.304602	-0.160973	-0.123663	0.0561105	-0.409055	-0.278738	-0.348854	0.0388022	-0.210033	-0.319385	-0.690512	0.280334	0.372743	0.514517	-0.201032	0.352856	-0.488846	-0.0646469	0.0412234	0.870537	0.351982	0.357138	0.530581	-0.487736	-0.0511898	-0.222013	-0.229326	0.140908	-0.205735	-0.0614928	0.25786	0.107872	0.0781985	0.644798	0.192327	-0.416152	0	0.746056	-0.291415	0.00196798	0.16755
mepn/	Methylphosphonic acid[M+H]+/	97.0049	-0.0409121	0.0111142	-0.0876499	-0.0693245	-0.319139	-0.120383	-0.190762	-0.0826585	0.0914162	0.0196362	-0.369482	0.213648	0.178231	0.214678	-0.00864092	0.201719	-0.270048	0.0248004	0.0448696	0.726838	0.389815	-0.182554	0.274704	0.0143442	-0.0586133	0.0774036	-0.365598	-0.0976017	-0.246662	0.0946529	-0.0376873	-0.000436349	0.274853	0	0.197952	-0.397014	-0.0277482	0.147521	0.0847127	-0.0528909	0.252474
pi/	Phosphate[M+H]+/	98.9842	-0.0536537	-0.129568	-0.00560315	-0.0352268	0.0907859	0.104145	-0.365485	-0.0402539	0.112288	-0.000126408	-0.136763	0.120312	0.191023	-0.0125638	0	0.182543	0.00606602	-0.0101972	0.0704519	0.299198	-0.000650138	-0.233681	0.016853	-0.122303	0.252269	-0.0446176	-0.0179929	-0.029551	-0.0942129	-0.080485	0.0141567	0.0606353	0.111408	-0.112468	0.00242336	0.0312068	0.0642028	0.145293	-0.0262969	0.109564	0.143526
2amsa/ poaac/	2-Aminomalonate semialdehyde[M-H]-/ Peroxyaminoacrylate[M-H]-/	102.02	0.163562	0.197295	0.35814	-0.114102	-0.23667	-0.331918	0.212693	0.155548	0.374341	-0.0914071	-0.0432642	-0.0675257	0.109678	0.212613	0.4221	0.0238391	-0.0939662	-0.0177886	0.0959342	0.660423	-0.058777	-0.0368876	-0.527754	0.229166	-0.0940669	-0.155881	0.352965	-0.153174	0	0.196697	-0.191609	0.457467	-0.306118	0.0221756	0.12082	-0.093085	-0.0441215	-0.201015	0.0789889	-0.00505888	0.0352304
betald/	Betaine aldehyde[M+H]+/	102.091	0.477353	0.217272	0.186625	0.25376	0.0834107	-0.0752595	0.152701	0.130075	0.0274455	-0.317981	-0.0309232	-0.0610117	0.0529771	-0.0717374	0.796981	-0.127305	-0.000304034	-0.0974152	0.104201	0.0484645	-0.267576	0.060101	-0.141492	-0.00389096	0	-0.0855675	0.0497281	0.0616057	-0.0372143	-0.0414361	0.0437136	0.363713	0.0838008	-0.0709138	-0.111979	-0.159222	-0.15479	-0.0475756	-0.255296	0.0324345	0.0506026
2h3oppan/ hpyr/	2-Hydroxy-3-oxopropanoate[M-H]-/ Hydroxypyruvate[M-H]-/	103.004	0.0828751	0.0493931	-0.0185965	0.0958763	0.0878171	-0.0636452	0.20644	-0.112755	0.0532382	0.0655713	0.134526	0.0156974	0	0.0111275	-0.0724229	-0.0490746	0.0346928	0.0416051	-0.0556366	-0.0102156	-0.0840121	-0.024488	-0.0544786	-0.0464221	-0.0482948	0.0302464	0.073022	-0.0041726	0.000804209	0.023615	0.085877	-0.0427463	-0.0256576	-0.0299156	-0.0863456	0.231441	0.0692741	-0.25108	-0.0808232	-0.0537573	0.0424872
2obut/ acac/ sucsal/	2-Oxobutanoate[M+H]+/ Acetoacetate[M+H]+/ Succinic semialdehyde[M+H]+/	103.039	-0.301233	-0.0575535	-0.0965623	-0.0499034	-0.109038	-0.438702	-0.00470823	0	-0.0179177	-0.0529749	-0.0808291	0.343627	-0.0300785	0.0671059	0.226638	0.155332	-0.055083	-0.198884	-0.0320197	0.278431	0.34895	0.11887	0.162796	-0.29541	0.216063	0.0118312	0.193035	0.240129	-0.0801509	-0.0419989	0.341625	-0.0689644	0.399442	0.204765	-0.118273	0.184017	0.000785555	0.597332	-0.114588	0.224558	0.14393
23dappa/	2,3-diaminopropionate[M-H]-/	103.051	0.191107	0.187179	0.163085	0.144123	0.176611	0.135537	0.186181	0.0582727	0.0831217	0.141154	0.187132	0.0394445	-0.0451516	-0.0377219	0	-0.102213	0.0895447	0.0402372	0.0136566	-0.243688	-0.12975	-0.0329764	-0.131013	0.0833212	0.0390845	0.0183517	0.0355124	-0.13705	-0.00744412	-0.0468503	-0.116141	-0.129952	-0.103687	-0.255655	-0.17061	-0.0821783	-0.16169	-0.433032	-0.130577	0.0783149	-0.000529784
15dap/	1,5-Diaminopentane[M+H]+/	103.123	0.277346	-0.387993	0.217409	0.628394	0.387195	0.0472088	-0.2337	1.6461	0.985933	0.295246	-0.619674	-0.438387	1.37735	0.0667368	0.113187	0.47944	-0.470592	-1.2447	-0.552101	0.21651	0.608742	0.644693	-0.23404	-0.107462	-0.444112	0.489687	0.183838	-0.614372	-0.354835	0	0.370433	-0.365026	-0.423378	-0.365553	-0.44056	-0.678701	-0.723421	0.609765	-0.431422	-0.552555	0.921096
4abut/	4-Aminobutanoate[M+H]+/	104.071	-0.0520221	0.495018	0.591574	0.498739	0.576125	0.274964	1.81632	-0.325336	-0.0487921	-0.566251	0.148529	-0.5663	-0.479065	0.42621	0.789793	0.255712	-0.321294	0.192939	-0.367714	-0.149635	0.0683745	0.930559	-0.0262928	0	-0.159182	-0.892097	0.957565	0.106947	-0.0893802	0.757129	-0.650465	0.410154	-0.0957943	0.922826	-0.164444	-0.397084	-0.772897	-0.36624	0.184002	0.300902	-0.103307
chol/	Choline C5H14NO[M+H]+/	104.107	-0.264197	-0.127293	0.166531	0.537481	-0.450269	-0.0792711	0.038667	1.22384	0.287826	0.257519	-1.2394	0.884867	0.91008	1.07175	0.253228	0.959006	0.277268	-0.0345531	-0.886463	0.0879955	-0.439041	-0.361411	-0.42087	-0.407668	-0.459607	0.827964	0.411953	0.185438	-1.30893	-0.783466	1.01108	0.118744	0.352408	-1.43281	-0.430826	-0.485697	-0.357395	-0.579538	-1.17222	0	3.60855
ghb/	Gamma-hydroxybutyrate[M+H]+/	105.055	0.0670372	0.096919	-0.0600262	-0.0814654	0	0.0292742	-0.253693	0.0597091	-0.0108876	-0.112905	-0.371814	0.0222016	0.20209	-0.177102	-0.102588	0.284274	-0.156315	-0.114062	0.0295104	0.364186	0.16896	0.0805656	0.110703	0.00858947	-0.133541	-0.134311	-0.100536	-0.144007	-0.0584498	-0.0537784	-0.0990378	0.155027	0.247657	-0.0878272	0.0998719	-0.172705	-0.0549267	0.227219	0.00903957	0.0124264	0.256739
ser/	L-Serine[M+H]+/	106.05	-0.245454	-0.756296	-1.01594	-0.397111	0.37234	-0.244854	-1.70285	1.39901	0.619148	1.43753	0.138348	0.380382	0	0.317607	-0.218306	0.183069	-0.290901	-0.098993	-0.684947	-0.181852	-0.117177	0.760022	-0.514729	0.138129	-1.14137	1.06834	-1.04465	-0.805765	-0.449984	0.496613	0.624104	0.399574	0.405145	-2.13327	0.112852	0.306232	0.273371	0.741712	-0.0941653	-0.38971	0.983354
ethso3/	Ethanesulfonate[M-H]-/	108.996	0.21297	0.27972	0.184556	0.0428819	0.0107968	0.196252	0.365327	-0.118152	-0.159173	0.211959	0.0404053	0.0131281	-0.395654	0.074481	0.0907781	-0.250804	0.0348721	-0.019506	-0.0251418	-0.422629	-0.338617	0.17435	-0.158007	0.145872	-0.0762209	-0.20015	0.065962	0.136437	0.0212837	-0.0787757	-0.204667	-0.0367013	0	0.0509548	-0.234706	-0.208169	-0.0558599	-0.346338	-0.0265669	0.0772253	-0.373272
4crsol/	P-Cresol[M+H]+/	109.065	0.215535	0.112024	0.271994	0.206159	-0.0352986	0.135583	0.229792	0.308503	-0.0184189	0.126583	0.418011	0.150284	0.176917	-0.260993	0.0174703	-0.274384	0.283679	-0.105185	-0.256142	-0.233601	-0.738506	0.197833	-0.100714	0.172758	-0.160845	-0.136395	-0.446094	-0.374067	-0.0476053	0.0271418	-0.00764372	0.0120299	-0.101704	-0.547753	0.14787	0.102563	0	-0.406186	-0.0864193	0.140239	-0.462644
hqn/	Hydroquinone[M+H]+/	111.044	-0.0581967	0.0981614	-0.119178	-0.278593	-0.139029	0.316299	0.556989	0.094538	0.49271	0.503029	0.372802	0.00845922	0.314224	0.769315	-0.132378	0.572406	-0.0526106	0	-0.27025	-0.27579	0.00845094	0.251711	-0.141233	0.0450812	-0.371163	-0.0104358	-0.0669167	0.598018	-0.241542	0.0444368	0.0636527	0.0247801	0.228481	-0.32961	-0.31186	-0.152433	-0.0511134	-0.345365	-0.128234	0.152483	-0.452763
csn/	Cytosine[M+H]+/	112.051	0.149438	-0.3257	-0.0161405	0.0280764	0	-0.363047	-0.904645	-0.318814	0.750494	-0.132715	-0.649821	0.676295	-0.0967127	0.378582	0.0541801	0.111981	-0.335534	0.0842531	0.0656939	0.347554	0.30573	-0.36028	0.360522	-0.0185833	0.11421	-0.00135514	-0.417809	0.21977	-0.286981	0.0606779	-0.321465	-0.25745	0.0359337	0.445932	0.405489	0.143678	-0.0176686	-0.40382	0.14158	-0.235435	-0.427456
tsul/	Thiosulfate[M-H]-/	112.937	1.32018	0.881918	1.45865	1.13067	-0.301365	-0.090795	0.882355	-0.201721	0.630239	0.468319	-0.467636	0.662415	1.63273	0.26056	0.474942	0.0566766	-0.123852	-0.174924	-0.123888	0.652392	1.20731	-0.1113	1.37244	-0.549937	-0.330548	-1.12818	0.251115	0.810024	-0.331727	-0.0201996	-0.457717	0.254487	-0.225626	-0.00755424	-0.0239508	-0.337378	-0.682493	-0.302203	0	0.204478	0.193584
ura/	Uracil[M+H]+/	113.035	0.0198676	-0.34902	0.510924	-0.23505	-0.0243727	-0.0141995	-0.260557	-0.0238196	0.0558364	0.254824	0.446298	0.293495	-0.4513	0.382809	-0.67269	-0.122392	-0.414075	-0.0291615	0.0862843	-0.130014	-0.0696273	0.0411232	0.163404	-0.645104	0.248858	0.383864	0.597703	0.402984	-0.13505	0.0365132	0	0.0866518	-0.0149953	0.238963	-0.0599554	0.105751	-0.13312	-0.00459606	-0.503492	0.328619	0.188956
1pyr5c/	1-Pyrroline-5-carboxylate[M+H]+/	114.055	0.211366	1.11933	-0.405824	-0.193563	0.0454692	0.0990419	0.229171	-0.538523	0.65265	-0.0500267	0.24118	1.26132	-0.296995	0.848644	0.474392	0.104391	-0.160688	-0.0693702	0.0978246	-0.159566	-0.395163	-1.00922	1.17935	0.0961733	-0.764879	-1.20826	-0.0995768	-0.0385341	-0.048214	-0.0877783	-0.666387	-0.0158828	-0.670487	-0.956276	1.33874	0.966352	0.208985	0	0.372814	0.0634331	0.164924
fum/	Fumarate[M-H]-/	115.004	-0.026657	0.324025	-0.449014	-0.0648178	0.634933	-0.449422	-0.059942	0	1.0159	0.876425	1.17187	0.548777	0.954369	-0.136734	-0.147907	0.499749	0.157645	0.363756	-0.158614	0.283996	0.302857	-1.058	0.130298	0.332102	-0.222004	-0.10352	-0.692754	-0.663493	-0.0429771	0.382695	0.23753	-0.189473	-0.969388	-1.02897	0.161911	0.714206	0.683994	-0.235215	0.247056	-0.0600909	-0.292772
op4en/	2-Oxopent-4-enoate[M+H]+/	115.039	0.0747599	-0.0542785	0.0273347	-0.0306604	0.00362455	-0.169998	0.025538	-0.0131306	-0.217819	0.051864	-0.0018643	0.00883422	0	0.0511576	-0.125326	-0.00393594	-0.215718	0.0508366	-0.0120755	0.304613	0.137578	0.155019	0.0931553	-0.0198154	-0.121028	-0.0665505	-0.112173	-0.05173	-0.206632	0.11358	-0.0758922	0.00447639	0.158303	-0.00959241	-0.0414773	-0.147225	0.000603625	0.108881	0.171633	0.157432	0.042999
indole/	Indole[M-H]-/	116.051	-0.177981	-0.106049	-0.735857	0.241806	-0.0836466	-0.0316013	1.05436	0.331669	0.360252	0.290603	0.38687	0.00220589	1.12565	1.12765	-0.641818	0.109589	-0.985308	0.176822	-0.980779	-0.162842	0.175286	0.0107421	0.582213	-1.21446	-0.407503	0.0632635	-0.0365871	0.768719	-1.09484	-0.504381	0.108683	-0.817616	-1.17778	0.210827	0	-0.509508	-0.541735	1.11381	-1.02027	0.967116	-0.400891
pro/	L-Proline[M+H]+/	116.071	0.59191	0.146156	0.218568	0.0939535	0.116994	0.233848	-0.320962	1.05553	0.988247	0.398892	0.186887	0.0122086	-0.167928	0.502215	0.0857366	0.247515	0.104856	-0.351515	-0.188789	0.140053	-0.253592	-0.432908	-0.232054	-0.380715	-0.719966	0.245803	-0.316357	0	-0.455246	-0.1427	0.193016	-0.0814637	-0.828541	-0.209299	0.0357288	-0.135809	-0.478602	-0.688648	-0.490264	-0.40333	0.427569
3mob/	3-Methyl-2-oxobutanoate[M+H]+/	117.055	-0.0520122	-0.257693	0.109726	-0.072699	0.0329387	-0.109262	0.0674341	-0.0132505	-0.0237922	-0.0609813	0.0116356	-0.0603219	-0.0776212	0.223946	0.140638	0	-0.226752	0.0323798	0.11778	0.0414346	0.106506	0.098946	0.221379	-0.0540609	-0.00496324	0.142444	-0.00461133	0.0503769	-0.0592927	-0.0749489	-0.0626038	0.300969	0.257352	-0.105824	0.11508	0.0139689	0.170936	-0.0204674	-0.175952	0.00701766	-0.0949189
hxa/	Hexanoate (n-C6:0)[M+H]+/	117.091	0.12694	0.122139	0.0757741	0.124977	0.105995	0.0688886	0.0963049	0.00426642	0.0124827	-0.180053	0.104333	0.0894061	0.0108345	0.02344	0.0271202	-0.12889	0.0455031	-0.0805433	-0.019033	-0.051737	-0.228594	0.036114	-0.01348	0.00473168	0.0537533	-0.045236	-0.00648319	-0.00171471	0.043137	-0.102941	-0.0661438	-0.0958287	0	-0.0449563	-0.128886	-0.0877199	-0.16772	-0.104842	-0.0293592	0.0564681	-0.0153039
2aobut/ aspsa/	L-2-Amino-3-oxobutanoate[M+H]+/ L-Aspartate 4-semialdehyde[M+H]+/	118.05	0.234133	0.309241	0.0696714	0.280164	0.199623	0.1562	0.215707	0.0710591	0.18839	-0.0579011	-0.128163	0	-0.00152408	0.102855	0.220089	-0.132126	0.145822	-0.0885596	-0.00385884	-0.4971	-0.225262	0.0579386	-0.0139211	0.166715	-0.113069	-0.114183	0.09308	-0.0932373	0.250549	-0.0635254	-0.0906696	-0.00236384	-0.162899	0.020055	-0.110617	0.0461456	-0.186377	-0.105156	-0.152187	0.222208	0.072699
glyb/ val/	Glycine betaine[M+H]+/ L-Valine[M+H]+/	118.086	0.0665516	0.896466	-0.536809	0.72753	-0.449029	-0.326085	1.01248	-0.3091	-0.201819	-0.626857	-1.0006	0	-0.091096	0.557137	0.0638821	-0.502611	-0.291174	0.0110953	-0.195779	0.491496	0.0549874	0.838873	0.533147	0.19472	-2.07846	-1.16992	0.823852	0.493788	0.380337	0.0431527	-0.956444	-0.304856	-0.54521	1.44016	0.136325	-0.0994498	-0.628621	-0.663499	0.351871	0.136644	-0.710544
succ/	Succinate[M+H]+/	119.034	0.09617	0.303548	-0.176122	0.353233	-0.104248	0.237408	0.646992	-0.309451	0.207249	-0.403301	-0.651566	0.21806	0	0.54754	-0.0115207	-0.185314	-0.0936233	-0.0801912	-0.0690808	0.145373	0.00389232	0.382402	0.264287	0.166748	-0.455985	-0.612299	0.6	0.37182	0.127688	0.247463	-0.466822	-0.113922	-0.604429	0.571412	-0.137738	0.203768	-0.322854	-0.573059	0.170683	-0.163435	-0.597008
athr/ hom/ thr/	L-Allo-threonine[M+H]+/ L-Homoserine[M+H]+/ L-Threonine[M+H]+/	120.066	0.869862	0.527447	0.515671	0.572394	0.273626	-0.312882	-0.0493712	1.3339	0.553911	0.190334	-0.0776275	0.330674	0.512598	0.071566	0.256734	0.412865	-0.301566	-0.167321	-0.476335	-0.0147023	0.0488772	1.04114	0.205429	-0.315836	-0.700422	-0.011152	-0.150003	-0.0230844	-0.727934	0	-0.133964	0.026953	0.126864	-0.200134	0.324771	-0.153331	-0.473804	-0.0955991	-0.429335	-0.213482	0.363542
erthrs/	D-erythrose[M+H]+/	121.05	0.145897	0.21982	0.121165	0.175763	0.150946	0.129959	0.221709	0.0977786	0.0461332	-0.030571	0.124237	0.038712	-0.00605284	-0.054261	0.10629	-0.0972937	0.0128327	0	-0.0015016	-0.418225	-0.192667	0.059133	-0.0639983	-0.0168639	-0.0118711	-0.0312642	0.00847934	0.010311	0.074126	-0.0372976	-0.0418184	-0.00219283	0.00688109	-0.078018	-0.157057	-0.0703694	-0.144237	-0.0667143	-0.227581	0.0949394	0.0526268
pacald/	Phenylacetaldehyde[M+H]+/	121.065	-0.667995	-0.483824	-0.14201	-0.37321	0.0285586	0	0.502668	0.431425	0.770287	1.46946	1.18213	-0.119906	0.577019	0.320584	0.0795099	0.530286	-0.00142367	-0.623449	-0.234955	-0.280329	0.785617	0.730301	-0.206647	-0.360307	0.100886	0.603119	0.0990413	-0.220965	-0.251938	0.294955	0.397823	0.305779	1.11002	-0.0668137	-1.08239	-0.72837	-0.762591	-0.733906	-0.45009	0.682592	-0.6927
cys/	D-Cysteine[M+H]+/	122.027	0.841144	0.432214	0.673128	-0.054332	0	0.648473	0.282248	-0.0408754	1.0495	-0.406271	-0.148402	0.119261	0.412326	-0.340114	0.531793	-0.133196	0.958173	-0.00226503	-0.0212508	0.296125	0.617075	0.226321	0.697362	-0.40346	-0.162952	-0.431058	0.458681	-0.164179	0.168145	-0.488197	-0.664801	0.242643	-0.0592324	0.0735033	0.0155547	-0.112075	-0.250649	-0.561846	0.194334	-0.514211	-0.153604
peamn/	Phenethylamine[M+H]+/	122.096	0.0755005	0.0925875	0.0126188	0.084428	-0.0311991	0.0261805	0.0170438	-0.120747	-0.0360548	0.255413	-0.175348	0.0133441	0	0.307834	-0.0180098	0.140572	-0.117475	0.0645687	-0.00518456	0.256633	0.247427	0.065501	0.162433	-0.146654	-0.232268	-0.0813191	-0.153333	-0.0955495	-0.0867458	0.0171556	-0.0271016	-0.0513743	0.29742	0.0344819	-0.0711701	-0.138417	-0.0583081	-0.0625985	-0.129791	0.179821	0.0346138
ncam/	Nicotinamide[M+H]+/	123.055	-0.0466639	-0.0937535	-0.0796106	-0.170166	0.491231	0.191515	0.315264	-0.18237	0.611588	-0.166426	-0.0927142	0.149771	0.0683936	0.00784161	0.129869	0	0.0449775	0.0425299	0.117978	-0.204838	-0.0861738	0.137229	0.021758	0.128378	-0.403216	0.152262	-0.218312	-0.213787	-0.109382	0.489232	-0.00860251	0.33302	-0.548676	-0.0308836	-0.198172	0.00478703	-0.086187	0.074614	0.172643	-0.1048	-0.193611
taur/	Taurine C2H7NO3S[M-H]-/	124.007	0.30266	0.659923	0.134248	0.193071	-0.275373	0.108367	0.331159	-0.471554	-0.0730623	0	0.180962	0.293665	0.324317	-0.218785	0.500265	-0.279338	-0.160417	-0.402865	-0.412376	0.0624231	0.045039	-0.441414	0.226164	-0.362276	-0.42673	-0.102555	0.354931	0.389941	-0.203934	-0.096161	-0.308257	-0.166578	-0.352134	0.151033	0.00292838	0.0897279	-0.160766	0.0456994	-0.195548	-0.320816	0.00547403
nac/	Nicotinate[M+H]+/	124.039	-0.188752	0.0216035	-0.150863	-0.341597	2.39333	0.0653628	0.0760249	0.24944	1.12879	-0.213269	-0.0492914	3.16317	0.292379	-0.0382468	-0.421562	0.651036	-0.124396	0.133636	-0.578957	-0.4011	-0.332201	-0.311996	0.0723016	-0.62931	-0.419701	0.253973	-0.374447	-0.0195492	-0.639193	2.46583	2.23986	2.78467	0.027821	6.7691e-05	-0.283088	0.24149	0	0.168221	-0.754144	0.219845	-0.134234
isetac/	Isethionic acid[M-H]-/	124.991	0.182845	0.160677	0.325002	0.0810549	0.196037	0.121394	0.388401	-0.0971202	-0.0450238	0.194128	0.198858	0.0348063	-0.388686	-0.0678017	0.0486365	-0.172296	0.201949	0.134114	0.00670774	-0.191372	-0.12456	-0.0155428	-0.166787	0.134563	0	-0.131426	0.283685	-0.0426582	0.0342899	-0.104861	0.133919	-0.0258591	-0.166132	-0.105256	-0.0179583	0.521967	-0.0232179	-0.477308	-0.107262	0.184392	-0.342566
thym/	Thymine C5H6N2O2[M+H]+/	127.05	-0.0815607	-0.0931449	-0.0930392	-0.00850729	-0.247427	-0.101043	-0.11008	0.296945	0.0109335	0	-0.353539	0.288442	0.174141	0.074407	-0.100776	0.0801408	-0.438833	0.024214	-0.19087	0.132028	0.195902	-0.0728255	-0.000326971	0.570605	0.0540689	-0.00461181	-0.0709679	0.187212	-0.169651	0.020545	0.0630324	0.0296101	0.459197	0.0924269	0.0180292	-0.13346	-0.0402605	0.266597	-0.25272	-0.0159411	0.110752
octapb/	Octanoate (protein bound)[M+H]+/	127.112	0.181274	0.146217	0.180315	0.0678359	0.110988	0.0998359	0.268242	0.0694087	-0.1199	0.016491	0.428371	0	0.0341036	-0.0835717	-0.27992	-0.0350187	0.12898	-0.158637	-0.0782607	-0.262758	-0.235095	0.157653	0.0754321	0.00778682	-0.0401689	-0.0897583	-0.101476	-0.0627199	0.0234472	-0.111188	0.0033209	0.0497194	0.0495655	-0.270917	0.410106	-0.0648587	-0.0985463	-0.114269	-0.0379954	-0.0187627	-0.201636
oaa/	Oxaloacetate[M-H]-/	130.999	0.163004	0.0138014	-0.456647	0.264486	0.116915	-0.913622	-1.29092	0.216266	0.302079	1.20961	0.909929	0.363977	0.3368	-0.613958	-0.248125	0.137916	0.0100828	-0.0013004	-0.278867	0.319448	0.122581	-0.59352	-0.0281549	-0.263528	0.435771	0.848491	-0.628266	-1.17343	-0.395974	-0.30327	0.321384	-0.54274	0	-0.710164	-0.423519	0.415297	0.351724	-0.767357	-0.634548	-0.487742	0.86881
3mop/ 4mop/	(S)-3-Methyl-2-oxopentanoate[M+H]+/ 4-Methyl-2-oxopentanoate[M+H]+/	131.07	0.0844209	-0.29226	0.0505063	0.0206075	0.385114	-0.136669	0.220798	0.174196	0.225478	0.65326	0.434266	0.173708	0.0136994	0	-0.0639243	0.00637665	-0.1242	0.0344221	-0.195084	-0.294779	0.177764	0.287588	-0.204907	0.0427017	-0.172694	0.518206	-0.302342	-0.101621	-0.519794	-0.116771	0.399757	0.148966	0.109671	-0.166535	-0.0840322	-0.051988	-0.167668	-0.442187	-0.252183	-0.0663866	-0.446512
agm/	Agmatine[M+H]+/	131.129	0.262778	0.725184	-0.368088	0	-0.0171526	-2.15037	0.578146	-0.28006	1.07411	-0.754392	0.425107	0.724002	-0.215728	0.582832	0.547172	0.658707	-0.120637	-0.12896	-0.589328	0.137848	0.160729	-0.630011	0.440568	-1.04311	-1.09954	-2.94285	0.21991	0.788888	-1.4258	0.192161	-1.2364	0.985054	-0.479539	-0.293191	1.44888	0.398709	-1.12232	0.668578	0.135908	-0.627077	-1.42689
urdgci/	S-ureidoglycine[M-H]-/	132.041	-0.341235	1.24408	0	-0.302184	-0.399577	-0.621759	-0.248793	-0.151956	0.220418	-0.276563	0.999112	2.29563	0.407501	0.636769	-0.0877597	0.302001	-0.63037	0.0174151	0.117183	1.93988	1.57622	-0.0520588	1.50361	0.979497	-0.510274	1.07983	-0.384241	0.0973809	-0.331313	-0.0180222	-0.142773	-0.0125924	-0.163134	2.03723	0.0372426	0.0056959	1.27376	0.0577642	-0.135278	-0.25509	-0.0501636
5aop/ glu1sa/ glu5sa/	5-Amino-4-oxopentanoate[M+H]+/ L-Glutamate 1-semialdehyde[M+H]+/ L-Glutamate 5-semialdehyde[M+H]+/	132.066	0.347295	0.297746	0.137419	0.0283507	0.0740823	0.115563	0.208058	0.617739	0.37046	0	0.328631	0.221013	0.0575656	-0.0228511	0.288687	-0.143037	-0.00984611	-0.0290398	-0.142965	-0.274694	-0.147115	0.0744331	0.104713	-0.0577147	0.0315943	-0.368783	0.177104	-0.0727976	-0.143712	-0.039535	0.109901	-0.0354258	-0.468203	-0.155164	-0.121175	0.100344	-0.469744	-0.114276	-0.260279	0.0375065	-0.0448554
ile/ leu/	L-Isoleucine[M+H]+/ L-Leucine[M+H]+/	132.102	0.482168	-0.411529	-0.410664	0.309921	0.637126	-0.683568	0.126291	1.41265	1.10777	0.958533	0.645334	-0.276579	0.175048	0.997882	0.798694	-0.579377	0.486669	0.670357	-0.374847	-0.209305	-0.0151853	0.262243	-0.541389	0.284359	-1.60329	-0.0738729	0.262462	-0.0388752	-0.284925	0.738528	-0.703188	-0.394816	-0.230953	-0.9478	0.428092	-0.255416	-0.759853	0.100303	0	-0.228582	0.848495
oxur/	Oxalureate[M+H]+/	133.024	-0.343831	0.140209	0.184991	0.469137	-0.379042	0.814261	-0.31857	-1.03714	0.00270522	1.07736	0.0377196	-0.0709396	0.277674	0.169397	-1.15099	0.221059	0.463255	-0.1283	-1.29266	0.258559	0.15844	0.108898	0.0488592	-0.553857	0.524001	-0.0821879	0.258512	0.0432316	-0.609362	-0.167353	-0.0804208	-0.0383936	-0.333433	-0.479133	-0.271434	0	-0.14771	0.267879	-0.298919	-0.318122	0.268833
urdglyc/	(-)-Ureidoglycolate[M-H]-/	133.025	-0.481047	0.037824	-0.740313	-0.582856	0.351504	-0.780647	-0.550172	0.232418	0.486762	0.392787	-0.555231	0.666144	-0.720634	0.16098	-1.58851	0.529006	-0.309145	-0.0478132	0.0706021	0.517539	-0.259524	-1.79452	0.259613	0.543101	0.0537993	-0.440122	-1.11257	-0.479182	-0.393531	0.503524	0.464028	0	-0.781991	-0.980594	0.418227	0.895721	0.259756	0.0314454	0.407827	-0.352546	-0.733619
4h2opntn/ alac/ dhptd/ mdhdhf/	4-Hydroxy-2-oxopentanoate[M+H]+/ (S)-2-Acetolactate[M+H]+/ 4,5-dihydroxy-2,3-pentanedione[M+H]+/ (2R,4S)-2-methyl-2,4-dihydroxydihydrofuran-3-one[M+H]+/	133.05	0.157925	-0.0926127	0.0940071	0.0714921	0.204937	-0.336528	0.156631	0.350015	0.322753	0.133162	0.229521	-0.21297	0.277394	0.107821	0.0751411	0.149831	-0.20934	-0.032989	-0.51494	0.443996	-0.150009	-0.153042	0.211358	-0.282741	-0.348563	-0.0176351	0.261886	0.210111	-0.10788	0.0652937	0.173392	-0.171156	-0.0365953	0.158304	-0.0756981	-0.247779	0	-0.311338	-0.0289399	-0.145107	-0.307714
asn/	L-Asparagine[M+H]+/	133.061	0.568425	0.642044	-0.119791	0.231547	0.369458	0.0314932	0.533524	0.344061	-0.284034	0.563602	-0.0138275	0.490715	-0.0113822	-0.107104	0	-0.10068	0.129284	-0.540613	-0.0885319	-0.203431	-0.305483	1.10089	-0.144315	0.134184	0.00378008	0.215095	0.0267029	-0.225181	0.237854	-0.152613	-0.673114	-0.260704	0.0743344	0.0441773	-0.400862	-0.347728	-0.139682	-0.494873	0.111193	-0.0441904	0.100216
orn/	Ornithine[M+H]+/	133.097	-0.12068	0.13041	0.0588098	-0.312451	-0.0860124	-0.189068	0.186949	0.15729	0.47408	-0.192251	-0.0929048	0.849341	0.145651	1.61677	0.105801	0.533843	0.0997192	0	-0.178727	0.680668	-0.0589025	-0.531481	0.784093	-0.236087	-1.07017	-0.839924	-0.0258035	1.01688	-0.231005	-0.111528	-0.189409	0.382193	-0.421681	0.42882	0.49002	-0.0454844	-0.744612	0.81508	0.152706	0.554789	-0.0741185
asp/	L-Aspartate[M+H]+/	134.045	0.0220242	0.143899	0.127472	0.14533	-0.142201	-0.266257	0.00167029	0.305334	0.630714	-0.0458217	0.128276	0.486507	0.359778	0.121942	0.015704	0.17227	-0.312334	-0.0359677	-0.0303743	-0.22788	0.1751	-0.363924	0.0643424	-0.0400834	-0.455902	0.0359242	-0.533595	-0.257133	-0.470988	0.0141874	-0.0977498	-0.175307	-0.846933	0.130503	0.521783	0.680887	-0.000689155	-0.0772394	0	-0.287871	-0.140045
mal/	L-Malate[M+H]+/	135.029	0.369901	-0.532905	0.226454	0.373824	-0.961115	0.361249	-0.598016	1.52944	-0.46442	0.481348	0.106134	-0.188705	0.0885001	-0.384698	-0.33906	0.0270312	-0.391127	-0.46423	0.193583	0.364279	0.824222	-0.332079	-0.288377	-0.667545	0.6562	0.801047	0.431674	-0.565203	-0.59289	0.0854273	-0.573823	-0.365621	0.325679	-0.515133	0	-0.207939	0.463048	0.109367	-0.306978	-0.404705	0.458271
23dhmb/ 5drib/ dxyl/	(R)-2,3-Dihydroxy-3-methylbutanoate[M+H]+/ 5'-deoxyribose[M+H]+/ 1-deoxy-D-xylulose[M+H]+/	135.065	0.126525	0.0921325	0.000191094	0.348717	0	0.0285914	0.0164326	-0.156432	0.18317	0.16876	0.168997	0.145995	0.0310046	-0.17807	0.233643	-0.279416	0.217132	0.142112	-0.145971	-0.518805	0.301062	-0.026744	-0.100715	0.0197583	0.0310514	-0.0302635	-0.330889	-0.120122	-0.304976	-0.370245	-0.0588384	0.0726945	0.00971628	-0.353227	-0.212232	-0.028336	-0.281798	-0.179523	-0.390243	-0.18783	0.479447
dhptdn/	6,7-Dihydropteridine[M+H]+/	135.067	-0.0496402	0.134263	0.00715096	0.250766	0.111182	0.0335307	0.0555405	-0.0677427	0.0906695	0.0293446	0.0986764	0.100646	0.0536299	-0.360185	0.207556	-0.295065	0.119336	0.149623	-0.136817	-0.522314	0.229506	-0.0845567	-0.0812564	-0.0776544	-0.0631641	0.00234225	-0.292928	-0.0502371	-0.114948	-0.367119	-0.125069	0.0467762	0.0923621	-0.529551	-0.196184	0	-0.128602	-0.223818	-0.348286	0.0270506	0.409282
hcys/	L-Homocysteine[M+H]+/	136.043	1.05933	0.543262	1.2359	0.000571419	0.0269416	1.27119	-0.183374	-0.583741	0.933089	0.768103	0.408518	0.631792	0.461186	-0.182041	1.05696	-0.40384	0.474758	-0.453574	-0.141915	0.153584	0.183714	-1.28257	0.310217	0.0321687	-0.997025	-1.73164	0.252639	-0.688991	-0.874005	-0.798141	-0.781096	-0.554281	-1.55707	-1.07562	0.628211	-0.93888	-0.914336	-0.627002	0	-0.478977	0.669714
4hthr/	4-Hydroxy-L-threonine[M+H]+/	136.06	-0.0549575	-0.492553	0.221168	0.135222	0.357894	-0.0208032	-0.105361	-0.297706	0.196498	-0.118959	-0.0881835	0.681228	0.250349	0.385106	-0.227489	0.389643	0.0719684	0.0258893	-0.0771968	-0.0744063	0.105898	0.336969	0.160437	-0.174489	-0.0786221	0.128965	-0.173766	0.338203	-0.169071	0.14708	-0.0941785	-0.133149	0.290365	0.41992	-0.104352	0.074888	0	-0.0277593	-0.267576	0.0062348	-0.03448
ade/	Adenine[M+H]+/	136.062	-0.0549575	-0.492553	0.221168	0.135222	0.357894	-0.0208032	-0.105361	-0.297706	0.196498	-0.118959	-0.0881835	0.681228	0.250349	0.385106	-0.227489	0.389643	0.0719684	0.0258893	-0.0771968	-0.0744063	0.105898	0.336969	0.160437	-0.174489	-0.0786221	0.128965	-0.173766	0.338203	-0.169071	0.14708	-0.0941785	-0.133149	0.290365	0.41992	-0.104352	0.074888	0	-0.0277593	-0.267576	0.0062348	-0.03448
hxan/	Hypoxanthine[M+H]+/	137.046	1.03233	-1.07966	0.741202	0.550974	0.804986	1.18957	-1.58159	1.20516	-0.304728	1.44407	0.639545	-0.359801	-0.215164	0	-0.413354	-0.302113	0.897678	-0.513981	-0.620462	1.47644	0.32819	0.588477	-0.896196	-1.10481	0.62967	0.781522	1.05911	0.245202	-1.27095	-0.635131	-0.436013	-0.781679	0.509277	-1.03631	-1.14066	1.80197	2.29082	-1.43405	-1.22514	-0.896091	0.868497
4hoxpacd/ pac/	4-Hydroxyphenylacetaldehyde[M+H]+/ Phenylacetic acid[M+H]+/	137.06	-0.286413	-0.23418	-0.169977	0	0.168179	0.0230306	0.0211966	0.00511238	0.307182	0.706328	0.599393	0.165063	0.0509727	0.0262555	-0.145434	0.222775	-0.124401	-0.240441	-0.272287	-0.489315	0.348239	0.279808	-0.36427	-0.143804	-0.0868741	0.195255	-0.157457	-0.194232	-0.26741	0.122089	0.132735	0.094134	0.347513	0.0365534	-0.370403	-0.0297664	-0.112012	-0.351081	-0.0498431	0.108839	-0.364572
thptdn/	5,6,7,8-tetrahydropteridine[M+H]+/	137.082	0.248476	0.174224	0.0384818	0.174046	-0.0149453	-0.0373348	0.21078	-0.0107014	0.0236562	0.0574646	0.222061	-0.0257358	-0.0876822	-0.00806568	0.106587	-0.315213	0.00719115	0.0692755	0.0269692	0.147874	-0.227039	0	-0.138821	0.034691	-0.0216897	-0.154602	-0.121672	-0.00583108	0.0947999	0.00637566	-0.0694953	-0.00494986	0.0850851	-0.358663	-0.144596	0.0628996	-0.134232	-0.162106	0.0718088	0.276381	-0.0746545
4abz/ anth/	4-Aminobenzoate[M+H]+/ Anthranilate[M+H]+/	138.055	-0.382855	2.4401	-0.213155	-0.61404	1.33186	-0.319138	-0.274292	-0.161519	0	0.37361	-0.444435	1.89473	-0.277196	-0.424967	1.8601	-0.265728	-0.173564	-0.209186	1.22358	0.0570084	-0.413915	-0.338021	1.38829	1.0082	0.70994	0.177082	-0.414049	-0.695807	1.08417	1.47996	1.64505	1.34722	-0.452746	-0.183053	1.52434	1.34055	1.01578	-0.283806	1.33858	-0.646438	0.411125
tym/	Tyramine[M+H]+/	138.091	0.510729	0.158254	0.159109	0.186543	0.0907268	0.049545	0.338153	0	-0.186554	0.0926556	3.59863e-05	0.0172148	0.0313748	-0.117936	0.0520187	-0.369163	-0.0932951	-0.196173	0.0392975	-0.463019	-0.23095	0.3099	-0.0520463	0.0810908	-0.0449213	-0.019608	-0.143688	-0.0681612	0.114282	-0.104331	0.12023	0.0222185	0.135898	-0.148773	-0.356786	-0.027301	-0.157535	-0.0731729	-0.0231071	0.279614	-0.163324
4hbz/	4-Hydroxybenzoate[M+H]+/	139.039	-0.000413914	0.178317	0.291523	-0.302251	0.164637	0.00177152	-0.0238331	-0.122522	0.776161	-0.067837	0.14383	0.239114	0.143656	0.130596	0.382541	-0.0869978	0.0501156	-0.118456	-0.491406	0.497288	-0.24613	-0.082591	-0.0814838	-0.0404985	0.0379249	0	-0.109005	0.0858636	0.406711	-0.0532372	0.060006	0.446992	-0.113169	-0.272451	-0.186231	0.105916	-0.161805	-0.127455	0.151751	-0.0919942	0.243772
3hbz/	3-Hydroxybenzoate[M+H]+/	139.039	-0.000413914	0.178317	0.291523	-0.302251	0.164637	0.00177152	-0.0238331	-0.122522	0.776161	-0.067837	0.14383	0.239114	0.143656	0.130596	0.382541	-0.0869978	0.0501156	-0.118456	-0.491406	0.497288	-0.24613	-0.082591	-0.0814838	-0.0404985	0.0379249	0	-0.109005	0.0858636	0.406711	-0.0532372	0.060006	0.446992	-0.113169	-0.272451	-0.186231	0.105916	-0.161805	-0.127455	0.151751	-0.0919942	0.243772
butso3/	Butanesulfonate[M+H]+/	139.042	-0.212221	-0.337047	-0.532201	-0.48315	-0.487353	-0.257981	-0.0148049	-0.154717	0.147268	-0.396815	0.192781	-0.191577	-0.23632	0.164447	0.405136	-0.0578504	0.34357	-0.157516	-0.112912	0.0181166	-0.479928	0	-0.0224083	0.126304	-0.207967	0.0751053	0.3575	0.148961	0.21573	0.225092	0.142038	0.233228	0.0733075	0.0185615	0.00976665	0.195442	0.238869	-0.292911	0.142478	-0.102448	-0.314096
sulfac/	Sulfoacetate[M+H]+/	140.985	-0.53479	0.103651	0.193083	-0.369497	-0.749357	-0.496944	-0.957454	0	-0.646284	-0.625575	-0.700611	-0.490142	0.183572	0.124972	-0.853002	0.76013	-0.736275	-0.71174	0.0514427	1.03352	0.552395	-0.401284	0.396382	0.128261	0.154374	0.0586034	-0.384026	0.0662028	-0.508974	-0.0362206	0.0148199	0.648189	0.72495	-0.167408	0.295857	-0.337585	0.613258	0.228944	-0.279873	-0.298733	0.418424
actp/	Acetyl phosphate[M+H]+/	140.995	0.380637	0.361281	0.338818	0.00107997	0.80523	0.384965	-0.329742	-0.162747	0.958126	0.90636	0.949426	0.246752	0.722087	0	-0.374612	0.380313	0.758659	0.197613	-0.056518	-0.376812	0.313359	-0.962065	0.0494155	-0.0509755	0.490205	-0.543512	-0.163071	-0.306289	-0.0603721	-0.189971	-0.49327	-0.0807827	-0.637772	-0.203203	-0.0359953	0.912793	0.603549	-0.370104	0.187405	-0.246642	-0.43514
histd/	L-Histidinol[M+H]+/	142.097	1.11735	0.276847	-0.216533	-0.425437	0.962956	1.40047	-1.20988	-2.58558	0.78285	-1.00152	0.508758	0.351304	0.305832	-0.0532304	0.82045	0	0.615507	-0.0631036	0.327335	0.830514	0.859703	-1.93048	0.515935	-0.73238	0.716051	-0.992276	1.18293	-0.145042	-0.739877	-0.366133	1.19184	0.355413	-0.269237	-1.74305	1.10321	-0.181925	-0.805707	-0.30466	-1.42539	-1.32002	0.641194
octa/	Octanoate (n-C8:0)[M-H]-/	143.108	0.112738	0.146267	0.215495	0.0376603	0.0804286	0.0111494	0.0536783	0.0371637	0.0730916	-0.0417706	0.148961	-0.0223135	0.265627	0.267398	-0.114405	0.0966226	-0.0215439	0.0367947	0.0630337	0.22845	0.0786042	0.0272562	-0.0132897	-0.100031	-0.260633	-0.200768	-0.299927	-0.0196267	-0.259801	-0.104142	0	-0.0890366	-0.0651916	-0.00371186	-0.0213216	-0.0632922	-0.0938541	0.0338434	-0.103909	-0.0936774	0.0199963
4mhetz/	4-Methyl-5-(2-hydroxyethyl)-thiazole[M+H]+/	144.048	-0.0223447	-0.0883732	0	-0.0500873	-0.332232	-0.221851	-0.106406	-0.185591	-0.154598	0.246493	-0.486588	0.106798	-0.0952683	0.0788541	-0.0299194	0.312005	-0.252948	0.0244546	-0.0179835	0.548879	0.391351	0.127562	0.193847	-0.217565	-0.058121	0.110649	-0.37267	-0.0130244	-0.244079	2.94687e-06	0.0419685	0.125346	0.560215	0.00160754	0.0255497	-0.374488	0.119397	0.23085	-0.238418	0.0598512	0.281535
ctbt/	Crotonobetaine[M+H]+/	144.102	-0.0963807	-0.723007	0.173873	2.01336	-0.209654	-0.169684	-2.21392	0.120027	-0.471389	-0.234357	-1.17408	0.430173	-0.162376	1.29617	0	-0.482727	-0.292409	0.683132	-0.48044	1.02046	0.803831	2.12503	1.1973	0.560783	-1.73081	-0.74422	1.45043	0.949864	1.01554	0.43579	-1.52722	-0.435394	-0.0694674	2.96672	0.974588	0.0223422	-0.688042	-0.79851	0.996478	0.412183	-0.321531
uracp/	Ureidoacrylate peracid[M-H]-/	145.025	0.105462	0.270547	-0.359092	0.253817	0.602354	-0.270839	-0.403044	1.17736	1.02421	0.587825	0.453188	0	0.346763	0.493216	-1.21316	0.130298	0.807531	0.0555598	-0.291779	1.30159	0.496984	-2.01844	0.118511	-0.105853	-0.503828	-0.444554	-0.17785	-1.72684	-0.0607265	0.409908	0.823013	-0.205138	-0.338219	-1.65471	0.232572	-0.280212	-0.015725	-2.47886	-0.287842	-0.0532491	0.897344
dmbzid/	5,6-Dimethylbenzimidazole[M-H]-/	145.077	-0.195122	-0.0363583	-0.218397	0.156866	0.163055	-0.115822	-0.0799279	1.19097	0.774042	0.721486	0.590927	0.0654757	0.50533	0.662084	-0.0307851	0.25363	0.401428	-0.0649955	-0.359474	0.669294	0.438277	-0.204086	0.0926558	0.132734	-0.366118	0.00278039	-0.0783224	-0.581106	-0.13972	0.169937	0.865589	-0.263355	-0.187675	-0.0340929	0	-0.20253	-0.184721	-0.531745	-0.214701	0.137402	0.417674
gbbtn/	Gamma-butyrobetaine[M+H]+/	146.118	-0.661785	0.37844	-1.38995	0.198597	-0.513607	0.454528	1.13869	-0.35053	1.0135	1.02797	0.823985	-0.81325	-0.13236	0.929184	0.297393	-0.0859712	0.0609209	-0.0571676	-0.0157229	-0.411242	-0.268288	0.574115	-0.690468	1.11516	-0.981925	0.608938	0.287736	0.476971	0.191887	0.26547	-0.877121	-0.67679	-0.745524	0.27707	-0.554125	-0.76726	-1.22186	-1.40463	1.04332	0.590496	0
spmd/	Spermidine[M+H]+/	146.165	-2.25647	-1.81006	-0.770844	-1.08983	-0.598344	-0.611308	-1.23321	-0.736424	-0.708336	-0.588057	-0.200128	-0.197882	-0.103882	-0.206757	-0.141939	0.106485	0.0411806	-0.168092	0.0334286	0.287839	0.0747737	0.334326	0.212797	0.205784	0.175241	0.428431	0.210332	0.339794	0.360947	0.00995622	0.295036	0.122971	-0.0706513	0	-0.00123933	0.0894985	0.164851	0.574735	-0.0736548	-0.177035	0.0512241
akg/	2-Oxoglutarate[M+H]+/	147.029	-0.0508831	-0.346129	-0.140171	-0.155492	0.309981	-0.644633	-0.313199	0.351315	0.549739	0.102926	-0.186657	0.275423	0.363243	-0.407428	-0.474551	-0.188984	-0.0525706	-0.0553417	0.249764	0.592846	0.406871	-1.22913	0	-0.462678	0.649782	1.09456	-0.250952	-0.657704	0.284399	0.301282	0.687416	-0.695043	0.936213	-1.22012	0.224585	0.0635725	0.678005	-0.403258	0.0667633	-0.293383	1.44245
2ahbut/ 2dhp/	(S)-2-Aceto-2-hydroxybutanoate[M+H]+/ 2-Dehydropantoate[M+H]+/	147.065	-0.40608	-0.434903	-0.035717	-0.297302	0.0635804	0	0.41275	0.0912221	0.498669	1.22536	0.930406	-0.120994	0.392222	0.17919	0.197439	0.406166	-0.0220823	-0.482581	-0.0659167	-0.237826	0.70514	0.533564	-0.275417	-0.175061	0.128684	0.517707	0.0466249	-0.202205	-0.295764	0.187473	0.389829	0.177627	0.803495	-0.276583	-0.542956	-0.250771	-0.373692	-0.730895	-0.208726	0.59586	-0.825964
gln/	L-Glutamine[M+H]+/	147.076	-0.0808773	-0.0319327	-0.290891	0.196919	-0.0300726	-0.175121	-1.2045	1.81901	0.507023	1.2105	0.212151	0.195488	0.239751	0.211966	0.157938	0.608705	-0.50264	-0.0451759	-0.25348	-0.246516	0	-0.230028	-0.338797	0.290863	-0.811705	0.219278	-0.27834	-0.819669	-0.0878865	-0.122323	1.13105	-0.337357	0.232895	0.222219	0.278774	-0.069901	0.187809	0.163279	-0.268603	0.0228659	0.623297
36dahx/ lys/	(3S)-3,6-Diaminohexanoate[M+H]+/ L-Lysine[M+H]+/	147.113	-0.767232	-0.873614	-0.27423	-0.157428	-0.754771	0.244214	-0.678627	1.23821	0.257332	0.54128	-0.580834	0	0.251016	0.547759	0.329829	0.789814	-0.0405628	-0.410423	0.102187	0.919496	-0.101063	0.381033	-0.00487915	0.471673	-0.6151	0.269423	-0.270478	-0.13722	0.123565	0.287884	0.363871	0.0430851	-0.187417	-0.579372	-0.0978194	-0.23198	-0.37173	0.548209	0.290456	-0.326739	0.608359
acser/ glu/	O-Acetyl-L-serine[M+H]+/ L-Glutamate[M+H]+/	148.06	0.336695	-0.148955	0.0651303	0.526113	0.413045	0.289838	-0.778646	0.910827	0.715796	0.199626	0.187873	-0.197374	-0.0225989	1.22544	-0.345985	0.251037	0.31528	-0.128018	-0.241913	0.573822	0.492688	-0.525064	0	-0.356958	-1.03792	-0.198586	-0.12213	0.146164	-0.411671	0.448138	-0.231817	0.0405205	-0.134225	0.940172	0.645488	-0.363164	-0.776261	-0.527316	-0.0722182	-0.197765	0.594966
S2hglut/ r2hglut/	(S)-2-Hydroxyglutarate[M+H]+/ (R)-2-Hydroxyglutarate[M+H]+/	149.044	-0.00392378	0.0906876	-0.116605	0.0715737	0.0787083	0.163389	-0.307036	0.143189	0.00844743	-0.0302148	-0.399538	0	0.179891	-0.216974	-0.18291	0.347172	-0.221343	0.0660626	-0.0254755	0.466526	0.219698	-0.0229216	0.261414	-0.136307	-0.0813998	-0.10208	-0.0596471	-0.258538	-0.0640708	0.112594	-0.0645313	0.153233	0.188083	-0.119242	0.205771	-0.228904	0.0464774	0.260686	-0.00919511	0.0199989	0.322381
2ddara/	2-dehydro-3-deoxy-D-arabinonate[M+H]+/	149.044	-0.00392378	0.0906876	-0.116605	0.0715737	0.0787083	0.163389	-0.307036	0.143189	0.00844743	-0.0302148	-0.399538	0	0.179891	-0.216974	-0.18291	0.347172	-0.221343	0.0660626	-0.0254755	0.466526	0.219698	-0.0229216	0.261414	-0.136307	-0.0813998	-0.10208	-0.0596471	-0.258538	-0.0640708	0.112594	-0.0645313	0.153233	0.188083	-0.119242	0.205771	-0.228904	0.0464774	0.260686	-0.00919511	0.0199989	0.322381
23dhmp/ pant/	(R)-2,3-Dihydroxy-3-methylpentanoate[M+H]+/ (R)-Pantoate[M+H]+/	149.081	0.0753635	-0.0689502	-0.17619	0.126567	0.0490017	0	-0.305765	0.897521	0.213411	0.442928	0.208285	-0.00541778	0.149913	0.156909	-0.142	0.292981	-0.206291	-0.216681	-0.212798	0.117669	0.208726	-0.235596	-0.10154	0.0589567	-0.354106	-0.0894589	-0.204801	-0.372332	-0.191561	0.00486845	0.392842	-0.119862	0.101266	0.151189	0.153437	-0.182584	-0.0680539	0.0215997	-0.204323	-0.0454228	0.351027
met/	D-Methionine[M+H]+/	150.058	1.40787	0.535277	0.756273	0.564291	0.223117	-0.484453	0.114934	-0.280035	0.865425	-0.774119	-0.509915	0.0799891	0.641389	0.37959	0.0736536	0.631852	0.268427	-0.524381	-0.945081	0.218757	0.142289	0	0.351304	-0.697845	-1.12536	-2.07665	-0.00446888	0.415942	-1.15942	-0.120169	-1.2474	0.120949	-0.499212	0.02584	0.387809	-0.378299	-1.07452	-1.22569	-1.02295	-0.900214	-0.78513
tartr/	L-tartrate[M+H]+/	151.024	0.111394	-0.0327083	0.0027587	-0.0600752	0.0141245	-0.0426563	-0.466944	0.0259349	-0.221454	-0.168511	-0.494393	-0.337802	0.544055	-0.127469	-0.415388	0.412595	-0.0787529	-0.265679	0.446475	0.574059	0.314178	-0.216536	0.122575	-0.461434	-0.57359	0.116568	-0.365553	-0.275583	0.244551	-0.000230357	0	0.319922	0.211186	-0.0665639	0.272794	0.0616338	0.281548	0.208697	0.211595	0.0636686	-0.00564867
arab/ lyx/ mththf/ rbl/ rib/ xyl/ xylu/	D Arabinose C5H10O5[M+H]+/ L-Lyxose[M+H]+/ (2R,4S)-2-methyl-2,3,3,4-tetrahydroxytetrahydrofuran[M+H]+/ D-Ribulose[M+H]+/ D-Ribose[M+H]+/ D-Xylose[M+H]+/ D-Xylulose[M+H]+/	151.06	0.459554	-0.580391	0.177124	0.315251	-0.110431	0.0571077	0.0313379	0.0368504	0.208373	-0.432354	0.0684096	-0.599968	0.61789	0.0461451	0.0610826	0.360106	-0.0839729	-0.570458	-0.269613	-0.201617	0.136944	0.364201	0.032395	-0.256446	-0.175977	-0.604439	0.183383	0.450147	-0.0445872	0.0143275	-0.236251	0	-0.15167	0.481355	0.304379	-0.46008	-0.683985	-0.570693	-0.207476	-0.743187	-0.122946
pppn/	Phenylpropanoate[M+H]+/	151.075	0.412613	0.12012	0.255773	0.267817	-0.0668931	0.0509822	0.145624	0.156645	-0.136082	-0.155427	0.120127	0.178348	-0.0755483	-0.029896	0.0759087	-0.19815	0.0941001	0.113639	-0.0880015	-0.0968984	0.00723415	0.0305866	-0.170998	-0.118468	-0.191365	0.0837533	-0.0673947	-0.0466285	0.0847578	-0.231638	0.0636863	-0.135582	-0.177685	-0.0729998	0.190286	0.233154	-0.218355	-0.373115	-0.124278	0	0.0188732
3sala/	3-Sulfino-L-alanine[M-H]-/	152.002	-0.204168	-0.176126	0.574585	0.125607	0.0369654	-0.247352	0.515535	-0.166313	-0.607023	0.706794	-0.833903	0.632606	0.616693	-0.677444	0.143348	-0.465734	-0.032664	-0.586953	-0.00809226	0.324269	-0.0473806	-0.247257	0.264109	-0.0237369	0.717937	0.121799	0.827993	0.0624889	-0.164448	-0.301152	0.317133	-0.00744549	-0.710726	-0.841991	0.148608	1.02179	0.0111699	0.328833	0.0803998	-0.0354447	0
gua/	Guanine[M+H]+/	152.057	0.971462	-0.934385	0.0293165	0.785516	0.249371	0.905896	-2.85228	0.452158	-1.54186	0.591319	0.306578	-0.10629	-0.0330716	-0.264622	-1.06914	-0.013419	-0.452256	-0.722144	0.450297	0.0225109	0.943805	-0.973135	-0.159027	-2.03282	1.34655	0.972863	0	-0.313816	-1.15132	0.284885	-0.244577	-0.505206	0.19613	-1.62208	0.628605	0.441751	0.669273	0.377183	-1.16997	-0.546359	0.819987
ppap/	Propanoyl phosphate[M-H]-/	152.996	-0.248937	0.0583847	-0.0697862	-0.209919	0.0567203	0.0809811	-0.00444708	0.226366	0.254285	0.370977	0.0681765	-0.173944	0.405206	0.189805	-0.0427525	0.482344	0.372928	0.135754	0.0355709	0.0312806	0	-0.260161	0.0622736	-0.156949	-0.139186	-0.0700575	0.266627	-0.00371327	-0.359323	-0.0411736	0.147165	-0.0972169	-0.36667	-0.476395	-0.0434354	0.310005	-0.0220857	0.0980285	-0.109976	-0.0509284	0.376927
23dhb/	2,3-Dihydroxybenzoate[M-H]-/	153.019	-0.156885	-0.0285208	0.104909	0	-0.144491	-0.389771	-0.206551	-0.072141	-0.255897	-0.142138	-0.383364	0.129213	0.257913	0.385991	-0.0685624	0.187507	-0.346834	0.00200133	0.00271924	0.449002	0.273058	0.222131	0.339345	-0.471901	0.00957588	-0.0706002	-0.311301	0.188425	-0.17426	-0.139512	0.181441	-0.0592443	0.158743	0.316785	0.0405318	-0.176017	0.0868752	0.360307	-0.222973	-0.0247103	0.208968
xan/	Xanthine[M+H]+/	153.041	-1.16632	-0.126408	0.732141	-1.14578	0.257368	0.291921	1.25039	-1.04774	0.320383	-0.13946	0.116365	-0.150533	-1.52943	1.10942	0.242967	-0.991455	0.371449	0.136414	0.18437	-0.431448	-1.19604	0.235487	-0.224974	0.478668	-0.183806	-0.00771758	-0.0233416	0.41078	0.660807	-0.0807383	-0.722131	0.00466722	-0.927947	0.729902	-0.198766	0.00563694	-0.853485	0.356217	0.673952	0	-2.00683
2hptcl/ 34dhpac/	2-hydroxycyclohepta-1,4,6-triene-1-carboxylate[M+H]+/ 3,4-Dihydroxyphenylacetaldehyde[M+H]+/	153.055	0.756187	-0.195539	0.278775	0.533905	-0.0300215	0.443242	-0.507675	0.283265	-0.267753	0.432335	0.261519	0.134617	-0.104785	0	-0.257949	0.14261	-0.00246925	-0.371585	0.234144	0.0150965	0.450661	-0.282185	-0.195697	-0.751039	0.667963	0.591678	-0.25752	-0.226862	-0.787497	0.0293106	-0.0818489	-0.308127	-0.139903	-0.629643	0.228876	0.176803	0.609534	0.3096	-0.130581	-0.322906	0.101421
acampnt/	2-N-acetamidomethylphosphonate[M+H]+/	154.026	0.173871	0.334681	0.484639	0.0815274	0.0633424	0.602779	0.39621	0.887445	0.74487	-0.0926	0.394594	-0.18517	0	0.122881	-0.0250468	0.43799	-0.159077	-0.064393	-0.00314362	0.894299	0.155229	-1.04265	0.219676	-0.162003	-0.151199	-0.373736	-0.159118	-0.0528912	0.271642	-0.840787	0.423463	0.36574	-0.602719	-0.0755923	-0.0108546	-1.06077	-0.37903	-0.161044	0.238323	-0.563056	0.0646055
dopa/	Dopamine[M+H]+/	154.086	0.413846	0.0684887	-0.0516827	0.116952	0.141238	-0.0174489	0.133005	0.187855	0.067396	0.0373017	0.351083	-0.0810113	0.0849711	0.258676	0.0878367	-0.244547	0.0780242	-0.00668121	-0.0565766	-0.297592	-0.295855	0.09692	-0.101331	0.0371425	-0.107668	-0.170905	-0.0428096	0	-0.0610377	-0.1517	-0.206091	0.0151976	0.00711615	-0.140061	-0.24443	0.00866016	-0.211103	-0.0592916	-0.131144	0.327275	0.201328
2pglyc/	2-Phosphoglycolate[M-H]-/	154.975	0.0227938	1.25492	-0.202833	-0.429278	-0.767102	0.15619	-1.66955	-0.688796	0.364261	-0.663265	-1.00796	0	0.285723	0.599354	0.439286	-0.414776	-0.396088	-0.125927	0.210269	0.335026	0.265516	0.579292	0.401905	0.144004	-0.47529	-0.902114	-0.1076	0.100764	-0.14363	0.224743	-0.4391	0.169044	-1.10375	-0.595081	0.0202007	-0.568298	-0.501559	0.348172	0.242363	0.093911	-1.02742
sla/	Sulpholactaldehyde[M+H]+/	155.001	0.429563	1.2775	0.165032	0.437476	0.88148	0.819677	1.31195	0.59958	0.206461	0.537335	0.0465681	-0.293174	0.276948	0.418541	-0.124406	-0.577519	0.0419419	-0.350386	0.257669	-0.111785	-0.121904	-0.809603	-0.300733	0.00695626	0	-0.424308	0.101388	0.0165947	-0.300728	-0.856608	-0.382853	-0.134666	-1.05693	-0.361918	-0.168692	-0.135303	0.240274	-0.262518	-1.05406	0.47424	-0.385035
dhps/	2,3-Dihydroxypropane-1-sulfonate[M-H]-/	155.002	0.271284	0.254988	0.157653	0.169431	0.21142	0.11029	0.148748	-0.0122055	0.0131138	0.14186	0.109182	-0.00830865	-0.0928208	0.0080573	0	-0.175796	-0.0208633	0.047259	0.0774188	-0.291148	-0.0758854	-0.192622	-0.175626	0.0862897	0.0689368	-0.0943882	0.0290439	-0.157656	-0.100447	0.0345674	-0.0514873	-0.0783477	-0.256096	-0.0639629	0.0723579	0.164425	-0.0130443	-0.333752	-0.0805231	0.089331	-0.285196
23ddhb/	2,3-Dihydro-2,3-dihydroxybenzoate[M-H]-/	155.035	0.223619	0.129988	0.0622129	0.0600315	0.158665	-0.151273	-0.121219	0.359698	0.30156	0.140099	-0.250551	0.0459236	0.344716	0.372649	0.0520164	0.0573894	-0.0961908	0.0782913	-0.216681	0.517887	0.291303	0.181932	-0.0192341	-0.194427	-0.37173	-0.182466	-0.139539	0	-0.189725	0.100394	-0.172928	0.213258	-0.303152	-0.231302	-0.0223147	-0.0350059	-0.0811443	0.217665	-0.0186369	-0.299076	-0.326583
his/	L-Histidine[M+H]+/	156.077	0.570466	0.10278	0.0473494	-0.0699648	0	0.120622	0.401289	0.0753821	0.12644	-0.585081	-0.31181	0.256848	0.358039	-0.143768	0.194708	-0.324043	-0.200764	-0.27219	0.141479	0.224495	0.295827	-0.23565	0.135307	0.000146504	-0.128904	0.216359	-0.32288	-0.18269	-0.0936595	-0.11602	-0.519284	0.0129724	-0.947168	-0.874132	0.142778	0.146382	0.128287	-0.778094	-0.0669517	-0.0669341	-0.744101
orot/	Orotate C5H3N2O4[M+H]+/	157.024	0.0163836	0.0290483	-0.0633646	0.0839646	-0.144305	0.0105913	-0.22325	-0.0464757	-0.129678	-0.244876	-0.398025	0.15808	0.0656739	0.00344644	0.0164557	0.0500403	-0.241256	-0.0698364	0.0401485	0.437053	0	-0.0399624	0.094366	-0.0500092	0.0429151	-0.0274974	-0.0193965	0.0711558	-0.0534931	-0.138278	-0.0471423	-0.00260897	0.120911	0.0326432	0.0907832	-0.181857	-0.144425	0.255378	0.0184957	-0.0263374	0.154922
dhor/	(S)-Dihydroorotate[M+H]+/	159.04	0.374332	-0.310501	0.150798	0.0338546	-0.745671	-0.696031	-0.508719	0.203426	0.0339971	-0.0460324	-1.183	0	-0.154677	0.601195	0.0148207	0.132171	-0.00255521	0.105431	0.316537	1.0228	0.590059	-0.0681942	0.302763	-0.0496949	-0.662773	-0.281441	-0.0632835	-0.180281	-0.209795	-0.493303	0.172699	-0.171179	0.261014	0.222156	0.0197231	0.0382814	-0.242215	0.232341	0.244768	-0.129134	-0.0188376
2ippm/	2-Isopropylmaleate[M+H]+/	159.065	0.134463	0.179747	-0.118889	-0.0619343	0.127111	-0.0228826	0.288233	-0.267192	-0.224273	0.205854	0.114879	0.00844514	-0.135765	0.025289	-0.163553	-0.0487923	-0.00540863	0.00450193	0.0551445	-0.124312	-0.0867738	0.15334	-0.133902	0	-0.25415	0.0834009	-0.0213963	-0.024196	0.047802	-0.00494102	-0.0592317	-0.0840107	0.0757741	0.0220314	0.106004	0.0526665	-0.0461326	0.00492593	0.255959	0.00781389	-0.16591
selnp/	Selenophosphate[M-H]-/	160.891	0.948549	0.330865	0.777205	0.329442	0.195841	0.479217	1.85429	1.26697	0.93171	1.46109	1.14615	0.697928	0.216168	0.658529	-0.218945	-0.00104441	0.462913	-0.119383	0.146086	-0.96338	-0.710544	-0.243966	-0.441614	-0.128065	-0.633423	-0.0453002	0.00185965	-0.0110371	-0.440621	-0.521378	-0.166567	-0.277833	0.0468537	-0.0243219	-0.468415	-0.837403	-0.841992	-0.87645	0.00897172	0	0.24372
alaala/	D-Alanyl-D-alanine[M+H]+/	161.092	-0.339468	0.202546	-0.136484	-0.262475	-0.117971	0.137363	0.18818	0.386103	0.790866	0.230587	-0.101967	0.309512	0.155976	-0.265848	0.367852	0.00148398	0	-0.0678782	0.278208	-0.208501	-0.264695	-0.084581	-0.0809264	0.327984	-0.632734	0.231247	-0.15138	-0.22419	0.0859534	0.125375	0.208107	-0.189283	-1.53865	-1.48702	0.171496	-0.0738759	-0.396211	0.346226	0.382695	0.452522	-0.00748965
mmet/	S-Methyl-L-methionine[M-H]-/	162.059	-0.151908	0.25639	0.0226765	-0.0367023	-0.15857	-0.39764	-0.216393	0.340525	-0.109345	-0.169847	-0.594844	0.238731	0.460705	0.527047	-0.04208	1.49899	-0.494256	-0.0330229	0.133839	1.25326	0.416114	0.0607287	0.339656	-0.392485	-0.0971584	-0.0604859	-0.394741	0.187407	-0.0535341	-0.0201745	0.253781	-0.00301683	0.0937121	0.651635	0	-0.0766467	0.154319	0.59872	0.24378	-0.03198	0.289852
crn/	D-Carnitine[M+H]+/	162.112	0	0.891189	0.899951	1.18226	-0.11941	-0.369345	0.777426	0.546754	-0.247722	-0.419762	-1.38606	0.587585	0.609005	0.250568	-0.160688	-0.955031	-0.849694	0.23811	-0.713006	-0.288841	0.0879403	0.564645	1.50583	0.513251	-1.06903	-0.00419617	0.374873	-0.391413	0.114627	-0.112092	-0.790139	-0.795973	-0.865934	1.22837	0.206369	0.0264724	-0.436181	-1.82761	0.114396	0.39609	-0.330015
mobd/	Molybdate[M-H]-/	162.893	0.546042	0.033653	0.892431	0.270738	0.285346	0.294753	1.20205	0.678306	0.582131	1.03635	0.670422	0.669144	0.285633	0.222533	0	-0.166858	0.14311	0.294739	0.275215	-0.519014	-0.370258	0.108638	-0.769037	0.0929234	-0.385436	-0.188881	-0.557945	-0.329188	-0.221959	-0.647583	-0.441784	-0.85688	-0.258593	-0.489458	-0.603861	-0.513668	-0.576912	-0.391162	-0.296928	0.210863	-0.034281
bglycogen/ glycogen/	Branching glycogen[M+H]+/ Glycogen C6H10O5[M+H]+/	163.06	-0.012156	-0.0580356	0.0949146	0.0504112	-0.160914	-0.36883	-0.146448	-0.133368	-0.254879	-0.131451	-0.474639	0.358261	0.0579973	0.289937	-0.0697047	0.200084	-0.288755	-0.00665895	0.0158675	0.665081	0.185306	0.0474514	0.326639	-0.147982	0.0418716	-0.0605564	-0.31517	0.161477	-0.154372	-0.14957	0.0387241	0	0.414183	0.278415	0.125831	-0.315581	-0.0223946	0.304089	-0.0888416	0.000447127	0.342995
lkdr/	2-dehydro-3-deoxy-L-rhamnonate[M+H]+/	163.06	-0.012156	-0.0580356	0.0949146	0.0504112	-0.160914	-0.36883	-0.146448	-0.133368	-0.254879	-0.131451	-0.474639	0.358261	0.0579973	0.289937	-0.0697047	0.200084	-0.288755	-0.00665895	0.0158675	0.665081	0.185306	0.0474514	0.326639	-0.147982	0.0418716	-0.0605564	-0.31517	0.161477	-0.154372	-0.14957	0.0387241	0	0.414183	0.278415	0.125831	-0.315581	-0.0223946	0.304089	-0.0888416	0.000447127	0.342995
3hcinnm/ phpyr/	3-hydroxycinnamic acid[M+H]+/ Phenylpyruvate[M+H]+/	165.055	0.201261	-0.22197	-0.222082	-0.169844	0.0014615	-0.0176167	-0.0628574	0.596781	0.0846024	-0.0283992	0.0807592	0	-0.0179744	0.222968	0.0615034	0.0284772	-0.207973	-0.0707478	0.500194	0.216446	0.223838	0.116432	-0.0642231	0.406404	0.255264	-0.27268	-0.0189339	0.103995	0.335054	-0.126886	-0.162684	0.0126459	-0.577595	-0.406984	-0.126938	0.157278	0.356235	-0.122491	0.368173	-0.26093	-0.250939
2dglc/ fcl/ fuc/ rml/ rmn/	2 Deoxy D glucose C6H12O5[M+H]+/ L-fuculose[M+H]+/ L-Fucose[M+H]+/ L-Rhamnulose[M+H]+/ L-Rhamnose[M+H]+/	165.076	0.0760314	-0.0879742	-0.0391915	-0.138353	0.290882	0.241713	0.111711	-0.339576	0.0437799	0.312319	0.362794	-0.21441	-0.0395523	-0.0934767	0.0772506	-0.146169	-0.00425338	-0.0376101	0.118639	-0.244963	0.190397	0.0630752	-0.444511	-0.003453	0.0193315	0.148431	-0.0875573	-0.404626	-0.396559	0	0.257419	0.189011	0.0987617	-0.458521	-0.080233	0.11798	0.189474	-0.404025	0.0786884	0.206456	-0.545024
metsox/	L-methionine-R-sulfoxide[M+H]+/	166.053	-0.10471	-0.0247006	0.0698508	0.0653011	-0.113779	-0.289244	0.917784	1.49751	0.184669	-0.0564466	-0.102064	0.366976	0	0.670515	0.0756253	0.565342	-0.175887	-0.699809	-0.600208	0.378075	-0.162872	0.803392	-0.24216	0.179981	0.00606243	-0.0999189	-0.403129	0.833582	0.18374	-0.217868	0.155709	-0.175491	0.161252	-0.0085933	-0.490487	0.108607	0.102022	-0.123301	-0.361023	0.235218	-0.412508
phe/	L-Phenylalanine[M+H]+/	166.086	0.115296	0.169825	-0.00508647	0.091596	-0.00467784	-0.0779499	-0.0570868	1.15703	0.384028	-0.588933	-0.233985	0.103131	0.407599	0.0698846	0.0110758	0.170577	-0.201802	-0.0117386	0.31647	0.0482586	0	0.716373	-0.161896	0.393963	-0.0945075	-0.217071	-0.25943	-0.0294868	0.291825	-0.144383	-0.484496	-0.101947	-0.219936	-0.345463	-0.291108	0.121363	0.183977	0.0613152	0.212331	0.0306012	-0.708708
urate/	Urate C5H4N4O3[M-H]-/	167.021	-0.095679	0.151813	0.173871	-0.158334	0.273212	0.0480967	-0.152612	-0.00955829	0.0927756	-0.0710329	0.152821	-0.0169146	0.133461	-0.0702613	-0.244305	0.169295	-0.00902016	-0.0304131	-0.00812798	0.162385	0.0442047	0.145689	0.137435	-0.0350002	-0.0312873	-0.201256	0.0456003	-0.0545298	-0.0981468	0.0778851	-0.109156	0.0756047	-0.248108	-0.0313762	0	0.152082	0.0963171	-0.0189787	0.078836	0.0804729	0.0294882
dxylnt/	D-Xylonate[M+H]+/	167.055	1.52557	1.19677	0.475419	1.20147	1.67015	1.55528	0.126712	0.33017	-0.0608922	0.153194	0.338907	-0.284806	0.260928	0.255521	0.281167	0.0716023	-0.296318	-0.18716	0	0.0131074	-0.777755	0.0819812	-0.113128	-0.108969	-0.165883	-0.475613	0.172569	-0.474508	-0.175862	-0.365027	-0.324892	-0.472174	0.162941	-0.298905	-0.290014	-0.262785	-0.890537	-0.370034	-0.58614	0.186313	0.184702
3hpppn/	3-(3-hydroxy-phenyl)propionate[M+H]+/	167.07	0.516237	0.223875	0.341237	0.181493	-0.0583012	-0.0205771	0.519427	0.0888905	0.188385	0.113984	-0.0849916	0.0895748	0.18374	0.139086	0.0966819	-0.519075	0.20071	0.0721761	-0.187681	0.0194108	-0.198103	-0.407062	0.0223677	-0.200047	-0.156479	-0.0347741	-0.0011508	0.133383	-0.198383	0.174806	-0.141661	0.195311	-0.291179	0	-0.0667153	-0.139505	-0.426278	-0.0533165	-0.225892	-0.0178474	0.0326196
quln/	Quinolinate[M+H]+/	168.029	0.431231	-0.120923	-0.717123	-0.0529509	0.233767	0.0240425	-0.223617	0.587007	0.516605	0.214399	-0.569572	-0.00478082	0.674933	-0.545202	0.113124	0.267072	-0.658644	0.0696482	-0.228595	-0.965569	0.605246	0.0318948	0.131007	0.0629903	-0.258193	0.0895407	0	0.547941	0.187464	-0.467487	-0.275187	-0.296713	-0.312131	-0.539074	-0.144547	0.443532	-0.692444	0.00281593	-0.547434	-1.45678	0.192399
pydx/	Pyridoxal[M+H]+/	168.066	-0.553628	2.93591	-0.486039	-0.677889	1.63345	-0.661544	-0.080906	-0.658403	-0.224093	0.376725	-0.504445	2.32965	-0.237036	-0.648494	2.32576	-0.276158	0	-0.475673	1.58695	-0.240443	-0.818657	0.0548239	1.85005	1.32204	1.2032	0.213461	-0.610157	-0.611724	1.54215	1.9111	1.9539	1.74899	-0.148232	-0.0973162	2.11787	1.70417	1.6117	-0.0591879	1.67042	-0.76872	0.154978
pep/	Phosphoenolpyruvate[M+H]+/	168.99	0.182002	0.0161076	-0.00218976	-0.115353	0.362741	-0.454744	-0.990014	-0.266485	1.09645	0.495408	1.48453	0.318895	0.493714	0.305092	-0.721362	0.0374862	0.185061	0.0765083	-0.0766061	-0.631377	0.320711	-1.02918	0.0687416	0.206362	0.110312	-0.854319	-1.01901	-0.152653	-0.0876193	-0.186491	0.115043	-0.628188	-0.84166	0.978865	-0.22413	0.388818	0.252856	-0.638302	0	-0.753872	-0.285047
34dhpha/	3-4-Dihydroxyphenylacetate[M+H]+/	169.05	0.476241	0.220838	0.112553	-0.0274828	-0.255621	-0.0363667	0.706825	0.448165	0.277871	-0.00770225	0.118152	0.179805	0.0491919	-0.479002	0.643159	0	-0.0719804	-0.235235	-0.226385	0.264983	-0.0902319	-0.0580678	-0.554924	0.0779954	-0.698865	0.224767	-0.672678	-0.236931	-0.27236	-0.5633	-0.0390196	0.0485374	-0.225874	-0.319878	0.00980693	0.426751	0.650866	-0.451026	0.022984	0.0619042	0.250906
pydam/	Pyridoxamine[M+H]+/	169.097	-0.426561	-0.352421	-0.204427	-0.171952	-0.473072	0.0662404	-0.020648	0.818211	0.0636459	0.16974	-0.444326	0	-0.0616107	0.244531	0.251302	0.341369	0.04336	-0.224852	0.0898524	0.538469	-0.551967	0.0624366	-0.162788	0.413174	-0.489623	0.25707	-0.309051	-0.0541749	-0.024656	0.215781	0.272034	0.105836	0.127302	-0.456472	-0.149844	-0.218163	-0.279365	0.338264	0.306841	-0.257966	0.48223
23dhdp/	2,3-Dihydrodipicolinate[M+H]+/	170.045	0.0951798	-0.572189	-0.0376075	0.278122	0.381415	0.27745	-1.62364	1.10448	0.811503	0.67764	0.0916202	-0.330247	0	1.0368	-0.427279	0.413845	0.305695	-0.230241	-0.407194	0.571126	0.559904	-0.358249	-0.0365452	-0.248749	-1.30529	0.213307	-0.273382	-0.25144	-0.535624	0.463325	-0.195853	0.025321	-0.278811	0.453243	0.664419	-0.310395	-0.431537	-0.210114	0.0824762	-0.389509	0.841229
pydxn/	Pyridoxine[M+H]+/	170.081	-0.132712	-0.025151	-0.52843	0.157767	-0.30189	3.90038	0.297253	0.546021	3.51576	0.362764	-0.020313	0.244976	0.234681	4.39672	-0.30422	3.93439	-0.0409563	-0.564743	-0.348258	-0.25274	-0.134236	-0.0134457	0.212342	3.28597	-0.250511	0.0989546	0.118009	4.17949	-0.0148735	0.281754	-0.468192	0.270055	0.120709	-0.647985	0	-0.0782868	0.106017	-0.216705	-0.0944131	0.0552995	-0.193169
dhap/ g3p/	Dihydroxyacetone phosphate[M+H]+/ Glyceraldehyde 3-phosphate[M+H]+/	171.005	-0.281996	-0.650975	-0.0271915	-0.54642	0.78355	0.514855	-2.54955	-0.866673	0.629435	1.10526	0.551367	0.0800263	0.454281	-0.612781	-0.389406	0.237235	0.799769	-0.0434703	0.385635	0.166795	0.17299	-2.80708	-0.593694	-0.275759	1.56488	0.349207	0.320187	-0.808102	-0.214743	0	0.0967479	0.405078	-0.740292	-2.78207	-0.0232975	1.00511	1.11572	-1.11688	-0.0992486	0.168976	-0.713238
3dhsk/	3-Dehydroshikimate[M-H]-/	171.03	0.339815	0.17742	0.364758	0.269318	0.0209943	-0.181567	-0.246747	0.102571	0.83386	-0.0795806	0.389569	-0.0662804	0.686023	-0.0919403	0	0.196797	0.862923	0.154828	-0.175071	0.576421	0.370967	-0.180642	0.270838	-0.410154	-0.106718	-0.617722	-0.202401	-0.00612402	-0.743061	0.254991	-0.250624	-0.38224	-0.0546617	0.0813173	0.168026	0.216485	-0.360708	-0.199841	-0.383307	-0.424332	0.0237148
dca/	Decanoate (n-C10:0)[M-H]-/	171.139	0.420868	0.324467	0.293171	0.256016	0.0905467	0.22577	0.19784	0.277589	0.135455	0.206117	0.204164	0.0142307	0.055881	0.258413	-0.0619971	-0.0686792	-0.0559604	-0.0694303	-0.0496531	0.0411351	0.0123318	0	0.0501356	-0.0402865	-0.0464109	-0.151395	-0.0791087	-0.106852	-0.182997	0.0281487	-0.0680169	-0.260804	-0.264863	-0.0210751	-0.14624	-0.159414	0.0542275	-0.0819934	-0.0714039	0.0241673	-0.053595
thdp/	2,3,4,5-Tetrahydrodipicolinate[M+H]+/	172.06	0.102545	1.60305	-0.192908	-0.0806287	0.292829	-0.662326	0.446189	0.282435	0.721877	0.0133561	0.0824533	1.40646	0.444428	0.535865	-0.0710619	-0.114903	-0.0146718	-0.200351	-0.224614	-0.202831	-0.269927	-1.4921	0.656471	0.0332079	-1.25162	0.150672	-0.200296	-0.171761	-0.456379	0.122795	-0.571327	-0.126983	-1.0736	-0.917165	2.18841	1.02206	0.0586952	0.00247159	0	-0.629631	0.453235
glyc2p/ glyc3p/	Glycerol 2-phosphate[M+H]+/ Glycerol 3-phosphate[M+H]+/	173.021	0	-0.144971	0.496083	0.0649509	0.219786	-0.320934	-1.87731	0.480869	0.952989	0.0353303	0.320469	0.103554	1.00726	-0.167835	-0.286589	0.897567	-0.00575108	0.119623	0.204147	-0.0796742	0.188734	-1.35062	-0.407318	-0.252213	0.550122	0.156928	-0.759217	-0.461344	-0.41452	-0.0760041	-0.364407	-0.404334	0.0860532	-0.697732	0.654911	0.877674	0.260287	-0.588738	0.0243614	-0.264278	-0.169658
progly/	L-Prolinylglycine[M+H]+/	173.092	0.106612	0.409454	0	-0.00874874	-0.0679534	-0.528099	0.81395	0.59692	0.23617	-0.0839275	0.297098	0.463058	0.29137	0.0703264	0.440145	0.301699	-0.000477008	0.367321	-0.0840394	-0.123729	-0.260408	0.280923	-0.0117481	-0.076134	-0.40364	-0.494935	0.0860257	0.127429	-0.116873	0.310561	0.0558454	0.11699	-0.00364535	-0.198634	0.04356	0.124299	-0.542455	-0.272897	-0.056751	-0.0948376	-0.0116134
acg5sa/	N-Acetyl-L-glutamate 5-semialdehyde[M+H]+/	174.076	-0.0244451	1.17467	-0.710358	-0.305066	0.000317253	0	0.191094	-0.517587	0.654325	0.109509	0.403207	1.34719	-0.385132	0.806892	0.30144	0.305889	-0.297877	-0.0468493	0.130772	0.0363606	-0.324345	-0.623827	1.09896	-0.0227504	-0.721711	-1.00589	-0.235016	-0.0634719	-0.0441402	0.0232066	-0.464477	-0.116967	-0.679756	-0.847624	1.48459	1.09207	0.120156	-0.0982585	0.24915	0.133572	0.172256
acon/	Trans-Aconitate[M+H]+/	175.024	-0.237415	-1.03486	0.0844754	-0.445246	0.259861	-0.261511	-1.95302	0.243178	0.368648	0.196876	0.20624	-0.136772	-0.1456	-0.142	-0.105466	0.00675133	-0.159674	0.151061	0.0521379	0.301991	-0.938548	-0.207047	-0.139987	0.0343356	0.546818	1.02966	-0.320982	-0.320737	0.320676	-0.243767	0.0919331	-0.451599	0.331557	-0.553706	0	0.185262	0.379883	-0.449036	0.131046	-0.117804	1.5558
ascb/ dkdglcn/ dt5hsu/	L-Ascorbate[M-H]-/ 2,5-Diketo-3-deoxy-D-gluconate[M-H]-/ 4-Deoxy-L-threo-5-hexosulose uronate[M-H]-/	175.025	0.262128	0.111452	-0.107688	0.462257	0.127809	-0.0955402	0.066922	0.0749344	0.0710335	0.258121	0.424659	0.0788937	0.26722	-0.0429136	-0.198923	0.0366145	-0.263853	-0.034986	0	0.145208	0.306491	-0.272269	-0.151373	-0.187966	-0.315417	0.0790503	0.0406004	-0.232725	-0.214881	-0.0367749	0.136993	-0.295894	-0.322882	-0.471157	-0.0867447	0.156736	0.0319439	-0.0284412	-0.178179	-0.102996	0.315916
alltt/	Allantoate[M-H]-/	175.047	0.481544	0.720824	-0.169047	0.611207	0.224597	-0.276696	0	0.00366021	0.573869	-0.0795325	-0.583097	0.519666	1.08091	0.0321468	0.0571574	-0.524315	-0.290612	-0.241648	-0.028235	0.256355	0.887258	-0.917028	0.323507	-0.0719341	-0.733362	0.562652	-0.12743	-0.157044	-0.284787	0.279615	-0.118333	0.241656	-1.13089	-1.36314	0.148154	0.662022	-0.0296127	-0.133388	0.313374	-0.859922	0.254687
3c4mop/	3-Carboxy-4-methyl-2-oxopentanoate[M+H]+/	175.06	0.331803	0.266092	0.260718	-0.162497	0.20828	0.0875929	0.561188	0.158942	0.0123057	0.366459	0.111937	-0.0635714	-0.235349	-0.0399758	0	-0.0355883	0.13726	-0.238036	-0.0214731	-0.10433	0.0828753	0.0160905	-0.110865	0.0397443	-0.127185	0.0325686	-0.103745	-0.107345	0.0455734	-0.0320861	0.119523	-0.0884407	0.18248	-0.432486	-0.162867	0.0742807	-0.0915793	-0.00964463	0.0683373	-0.080846	-0.272731
skm/	Shikimate[M+H]+/	175.06	0.331803	0.266092	0.260718	-0.162497	0.20828	0.0875929	0.561188	0.158942	0.0123057	0.366459	0.111937	-0.0635714	-0.235349	-0.0399758	0	-0.0355883	0.13726	-0.238036	-0.0214731	-0.10433	0.0828753	0.0160905	-0.110865	0.0397443	-0.127185	0.0325686	-0.103745	-0.107345	0.0455734	-0.0320861	0.119523	-0.0884407	0.18248	-0.432486	-0.162867	0.0742807	-0.0915793	-0.00964463	0.0683373	-0.080846	-0.272731
3c2hmp/ 3c3hmp/	3-Carboxy-2-hydroxy-4-methylpentanoate[M-H]-/ 3-Carboxy-3-hydroxy-4-methylpentanoate[M-H]-/	175.061	0.412708	0.16959	-0.54339	0.228968	0.413724	-0.305921	-2.04539	-0.0619511	0.732505	0.488327	-0.0228073	0.815447	1.08392	-0.183376	0.134214	-0.6002	0.0871462	0.057824	0.00987641	0.307677	0.97892	-2.71101	-0.199736	-0.163074	-0.294748	1.30382	-0.44399	-0.53763	-0.314793	-0.0694317	0.447999	-0.839373	-1.09946	-2.38627	0.522965	0.565564	0.548181	-0.728863	0.170313	-1.13239	0
acorn/	N2-Acetyl-L-ornithine[M+H]+/	175.108	-0.0876629	0.487986	-0.172041	-0.177198	0.394445	-0.0908639	-0.0849033	-1.07632	1.14768	0.857689	0.475172	0.773243	0.0935533	1.0638	0.584636	-0.145888	0.550153	-0.126058	-0.157732	0.546897	-0.430033	-1.48588	0.331741	-0.289724	-1.17797	-0.83653	0.119472	-0.0900395	-0.354036	0.213784	-0.255409	0.719628	-0.647605	-0.948842	0.81238	0.243785	-0.21599	0	0.234103	0.171792	0.207106
arg/	L-Arginine[M+H]+/	175.119	1.22205	0.234423	1.44254	0.937904	0.518374	1.06408	-0.12617	0.607287	0.783734	-0.152464	-0.343095	0.514771	0.925256	-0.199617	-0.0353978	0.315611	0.272117	-0.314404	-0.331352	0.842088	0.898589	0.874585	0.712557	-0.52174	-0.881961	-0.238853	0.00651861	0.143815	-0.262487	0.0811403	-0.113091	-0.337787	-0.407127	-0.0120206	-0.00656537	0	0.00890819	-0.628088	-0.56596	-1.17494	-0.433921
preq0/	7-cyano-7-carbaguanine[M+H]+/	176.057	0.935045	1.22944	-0.0664543	0.858192	0.5054	0.192435	0.90685	-0.278897	0.875153	-1.46043	-1.14097	0.254021	1.04913	0.169551	0.180883	-0.697174	-0.328119	-0.730864	-0.175445	-0.576468	0.214928	-0.450197	0.190783	0.230828	-1.67507	-0.0683028	0	-0.285006	-0.193552	0.401848	-0.765148	1.05759	-1.75235	-1.57897	0.10104	0.249831	-0.591503	0.449989	0.465821	-0.842271	-0.155044
citr/	L-Citrulline[M+H]+/	176.103	0.460587	1.64589	2.36181	0.854698	1.10145	1.28299	-0.221165	3.10673	1.14611	1.01031	-0.0558457	0.637251	0.697404	-0.372332	0.337611	-0.419542	1.09611	-0.227375	-1.12526	0.781703	0.389243	-2.34663	1.27171	-0.569558	-2.24983	-0.510596	0.0223871	-0.715754	-0.823125	0.529142	-0.607248	-0.00243833	-0.0361816	-0.214214	1.10471	0	-1.18241	-0.738473	-0.40851	-1.22068	1.55134
cbasp/	N-Carbamoyl-L-aspartate[M+H]+/	177.051	1.28662	1.07778	-0.0266516	0.0751451	-0.19718	-0.264654	0.761177	0.114617	0.360892	-0.0847585	-0.122576	0.188006	0.37502	-0.171657	-0.0277366	0.110144	0.00393314	-0.125778	0.0480052	-0.380578	0.404573	-0.776197	0.298582	0.569999	-0.146557	0.0390847	-0.668394	-0.601502	0.22428	-0.217288	-0.103431	-0.848287	-0.406317	-0.931737	0	-0.171522	0.396497	-0.381293	0.0209338	0.165148	0.391128
ppi/	Diphosphate[M+H]+/	178.951	-0.408592	0.634891	-0.709821	-0.382269	0.229863	0.0527664	-0.493046	0.229156	0.408558	0.819505	0.984904	0.534476	0.307032	0.174603	0.505911	0.00579981	0.143028	0.337015	-1.44781	0.244361	-0.451725	-0.512198	0.266358	0.168154	-0.972165	0.207425	-0.562344	-0.257072	-0.628391	-0.205598	0	-0.443923	-1.24859	-0.861662	0.0567225	-0.359401	-0.165985	-0.0286524	0.0501898	-0.717199	-0.294329
cgly/	Cys Gly C5H10N2O3S[M+H]+/	179.048	1.66036	0.526526	2.04573	0.749399	-0.229677	1.05521	1.80068	0	0.803203	-1.14235	-0.402274	0.399781	1.20091	-1.08448	1.17902	-1.10761	0.465078	-0.403152	1.18352	1.4739	1.22928	-1.05958	0.61575	-0.161202	-0.0470705	-0.359501	0.914067	-0.608556	0.619304	-1.02124	-1.04801	-0.319956	-2.43637	0.630775	0.0228505	-0.579706	-0.494965	-1.34385	0.597001	-0.135497	-0.216343
2ddglcn/ 2dh3dgal/	2-Dehydro-3-deoxy-D-gluconate[M+H]+/ 2-Dehydro-3-deoxy-D-galactonate[M+H]+/	179.055	0.8096	0.0354826	1.15294	-0.0792224	-0.262652	-0.170116	0.00700914	0.272027	0.307737	1.04049	-0.0096406	0.152592	0.439972	-0.597045	0.544015	-0.0502107	0.103642	-0.371084	0.409169	0.557448	0.499349	0.171549	0.362708	-0.051869	-0.459171	0.000525817	0.219677	-0.625509	-0.00891571	-0.669036	-0.418971	0	-0.318946	-0.373715	-0.062181	-0.263423	0.226915	-0.2372	-0.28407	0.165296	-0.393495
acanth/	N-Acetylanthranilate[M+H]+/	180.066	0.527081	0.410545	0.267343	0.371346	0.0264596	0.253407	0.204877	0.62658	-0.40439	-0.104146	-0.0531248	-0.0864999	0.106151	-0.662607	0.197977	-0.0639543	0.0630193	-0.0502352	0.408074	-0.302515	0.00514471	0.238724	-0.408199	0.00927759	-0.208076	0.0521871	-0.561596	0.203501	-0.180921	0.162552	0	-0.0924835	-0.186295	-0.0640127	-0.168698	-0.182216	-0.0967291	0.215485	0.364465	-0.389327	-0.348771
gam/	D-Glucosamine[M+H]+/	180.087	-0.0735041	-0.143308	0.060996	0	-0.1929	-0.327906	-0.157622	-0.0679816	-0.326823	-0.116478	-0.362315	0.205325	0.0147527	0.296135	-0.146207	0.134108	-0.24751	0.0637035	-0.0148003	0.420023	0.120347	0.0860268	0.232298	-0.239453	0.0559442	0.0261817	-0.334969	0.176321	-0.125571	-0.190237	0.132485	0.00164793	0.324749	0.174708	-0.0817261	-0.298551	-0.0262755	0.242992	-0.119338	0.0068281	0.33502
preq1/	7-aminomethyl-7-deazaguanine[M+H]+/	180.088	-0.0735041	-0.143308	0.060996	0	-0.1929	-0.327906	-0.157622	-0.0679816	-0.326823	-0.116478	-0.362315	0.205325	0.0147527	0.296135	-0.146207	0.134108	-0.24751	0.0637035	-0.0148003	0.420023	0.120347	0.0860268	0.232298	-0.239453	0.0559442	0.0261817	-0.334969	0.176321	-0.125571	-0.190237	0.132485	0.00164793	0.324749	0.174708	-0.0817261	-0.298551	-0.0262755	0.242992	-0.119338	0.0068281	0.33502
34hpp/ dhcinnm/	3-(4-Hydroxyphenyl)pyruvate[M+H]+/ 2,3-dihydroxicinnamic acid[M+H]+/	181.05	0.512521	0.167765	0.290909	0.364522	0.224591	-0.105967	-0.00429749	0.162775	0.363184	0.295874	0	0.350611	0.140522	-0.088799	0.224467	0.0924029	-0.231199	-0.0608807	-0.128899	0.265841	0.195826	0.166872	-0.283233	-0.246092	-0.129186	-0.0130983	-0.244462	-0.0408206	0.136505	-0.0246598	0.0281187	-0.121823	-0.253041	-0.297986	0.275819	-0.0550095	-0.0468644	0.00489577	-0.0553797	-0.00879892	0.410546
5mtr/	5-Methylthio-D-ribose[M+H]+/	181.053	0.127747	0.332723	0.0230427	0.242394	-0.0658961	-0.035679	-0.149746	-0.262509	0.253152	-0.114019	-0.844646	-0.00174197	0.295608	-0.127606	0.664847	0.157894	-0.240749	0.0402922	0.153382	0.259405	-0.051654	-0.334342	0.247926	0	0.00668725	0.0748874	0.0905971	-0.230929	0.21947	0.00734088	-0.182273	-0.531715	0.0202096	-0.0376876	-0.151494	-0.360775	-0.0718982	-0.127965	0.136483	-0.467204	0.275158
rhmn/	L-rhamnonate[M+H]+/	181.071	-0.342188	-0.209208	-0.37652	-0.141894	-0.316347	-0.251327	-0.111243	-0.176716	-0.234929	-0.146326	-0.211813	0.0196296	-0.0750121	0.0660347	-0.0892611	-0.132478	0	-0.109649	0.0257006	0.269633	-0.0447708	0.154428	0.118735	0.0264716	0.0348129	0.0442295	0.0147476	0.0835632	0.120387	-0.0220459	0.138421	0.171847	0.147142	-0.0607057	-0.0296457	-0.154121	0.0291415	0.243351	0.000178177	0.107025	0.0815608
all/ fru/ gal/ gal_bD/ glc/ inost/ man/	D-Allose[M+H]+/ D-Fructose[M+H]+/ D-Galactose[M+H]+/ Beta D-Galactose[M+H]+/ D-Glucose[M+H]+/ Myo-Inositol[M+H]+/ D-Mannose[M+H]+/	181.071	-0.342188	-0.209208	-0.37652	-0.141894	-0.316347	-0.251327	-0.111243	-0.176716	-0.234929	-0.146326	-0.211813	0.0196296	-0.0750121	0.0660347	-0.0892611	-0.132478	0	-0.109649	0.0257006	0.269633	-0.0447708	0.154428	0.118735	0.0264716	0.0348129	0.0442295	0.0147476	0.0835632	0.120387	-0.0220459	0.138421	0.171847	0.147142	-0.0607057	-0.0296457	-0.154121	0.0291415	0.243351	0.000178177	0.107025	0.0815608
tyr/	L-Tyrosine[M+H]+/	182.081	0.183438	-0.298443	-0.369569	-0.298475	0.220107	-0.0576566	-0.333632	0.634328	0.301062	0.0640385	0.0781826	-0.0358908	-0.0552232	0.465266	0.216427	-0.0378626	-0.126428	-0.0169627	0.727735	0.586529	0.287751	0.450045	-0.150234	0.705037	0.329029	-0.512675	-0.102867	0.232011	0.585049	-0.0132995	-0.299019	0.153829	-1.17448	-0.787218	-0.361739	0.402118	0.281447	-0.280931	0.574714	0	-0.565048
cenchddd/ dhpppn/	Cis-3-(3-carboxyethenyl)-3,5-cyclohexadiene-1,2-diol[M+H]+/ 3-(2,3-Dihydroxyphenyl)propanoate[M+H]+/	183.065	0.192321	0.149969	0.0864062	0.167334	0.334379	0.133202	0.0920814	0.0526633	0.0975275	0.0234357	0.164715	-0.103849	0	-0.312988	0.174652	-0.253168	0.125169	-0.174309	0.139086	-0.234703	-0.437251	0.0291758	0.0846705	0.0780992	-0.06315	-0.0342572	0.0747158	-0.0161106	-0.0617782	-0.0656962	-0.168606	0.0316102	-0.0224217	-0.151908	-0.0431729	-0.136026	-0.196009	-0.132619	-0.0642224	-0.013206	0.0902462
galt/ mnl/ sbt/	Galactitol[M+H]+/ D-Mannitol[M+H]+/ D-Sorbitol[M+H]+/	183.086	-0.156345	-0.0507991	-0.164976	-0.258957	0.0964911	0.164386	0.169772	0.132714	0.247984	0.177585	0.119994	-0.0281084	0.00244095	-0.201529	0.503797	0.0738727	-0.0570302	-0.203906	0.381319	-0.0677179	-0.0322606	-0.00785156	-0.332549	0.355078	-0.0468874	-0.0104959	0	-0.137784	-0.0208946	0.0250808	0.562792	0.0816449	-0.744521	-0.967105	0.0241514	0.257218	0.173166	-0.0706896	0.245287	0.499493	-0.411174
db4p/	3,4-dihydroxy-2-butanone 4-phosphate[M+H]+/	185.021	-0.35674	-0.916376	0.13543	-0.592051	-0.147687	0.712956	-0.609276	-0.744977	0.613264	1.06842	0.420765	-0.0429683	0.248271	-0.181236	-0.340868	0.245708	0.405428	-0.0395774	0.109453	0.14076	0.0751253	-1.72914	-0.563189	-0.0133404	1.18083	1.11251	0.196898	-0.839044	-0.0429386	0.295338	-0.159117	0	-0.95452	-1.75776	0.0584776	0.700476	1.18595	-1.20025	0.214381	0.161441	-0.776984
cechddd/	Cis-3-(3-carboxyethyl)-3,5-cyclohexadiene-1,2-diol[M+H]+/	185.081	0.0382754	-0.033748	0.0494816	0.0543657	-0.375407	0.104465	0.388897	0.232355	0.486753	0.105069	0.182799	0.0485166	-0.197725	0.195749	-0.104459	-0.206479	-0.074477	-0.200126	0.109901	0.0314224	-0.454796	-0.102808	-0.269607	-0.117286	-0.444697	0.0534721	-0.193789	0.127917	-0.0838054	-0.0433246	0.103759	0.0854388	-0.15779	0.00397941	0.051855	-0.111891	-0.120209	-0.0280797	0.0344755	-0.0743209	0
pser/	O-Phospho-L-serine[M+H]+/	186.016	0.252114	-0.337946	0	0.395231	0.338176	0.314175	-1.25476	1.07161	1.05319	0.75371	0.421667	-0.0293082	0.137951	1.40654	-0.0530525	0.173378	0.405703	-0.0139783	-0.414382	0.689288	0.605322	-0.325954	-0.0119081	-0.020966	-1.23227	0.276083	-0.397548	-0.0458518	-0.430197	0.550805	-0.00016169	-0.0143265	-0.312013	0.539492	0.717412	-0.232313	-0.368442	-0.342287	0.236086	-0.29013	0.747055
2pg/ 3pg/	D-Glycerate 2-phosphate[M+H]+/ 3-Phospho-D-glycerate[M+H]+/	187	0.382399	-0.20234	0.346508	-0.0593546	0.979515	0.30461	-1.65802	-0.322766	1.28491	1.19438	1.23693	0.0515677	0.95431	-0.249867	-0.685209	0.621264	1.05071	0.288508	0.285059	-0.562926	0.728401	-1.8812	-0.0767241	-0.032369	0.746321	-0.930805	-0.150593	-0.618701	0.129463	0	-0.506863	0.159697	-1.05902	-0.0951867	-0.0830184	1.4275	0.849439	-0.731902	0.238084	-0.211807	-0.795697
aconm/	E-3-carboxy-2-pentenedioate 6-methyl ester[M-H]-/	187.025	0.0464224	0.00558102	0.0560307	0.0996137	0.0685594	-0.0627055	-0.0769196	-0.88971	0.0375624	-0.538902	-0.0175792	-0.361179	0.482904	0.33413	-0.100313	0.292238	-0.420106	-0.0350106	0.195575	0.62478	0.421857	0.109775	0.272392	-0.139456	-0.382217	-0.00350821	0.0446143	-0.417937	-0.586839	-0.311558	-0.523433	-0.0657536	-0.147387	-0.208623	0.151615	0.12086	0.118838	0.307788	0	-0.0523816	0.141802
2mcacn/	Cis-2-Methylaconitate[M-H]-/	187.025	0.0464224	0.00558102	0.0560307	0.0996137	0.0685594	-0.0627055	-0.0769196	-0.88971	0.0375624	-0.538902	-0.0175792	-0.361179	0.482904	0.33413	-0.100313	0.292238	-0.420106	-0.0350106	0.195575	0.62478	0.421857	0.109775	0.272392	-0.139456	-0.382217	-0.00350821	0.0446143	-0.417937	-0.586839	-0.311558	-0.523433	-0.0657536	-0.147387	-0.208623	0.151615	0.12086	0.118838	0.307788	0	-0.0523816	0.141802
lipopb/	Lipoate (protein bound)[M-H]-/	187.026	-0.350433	-0.118671	0.174886	0.00609247	0.120428	0.698615	0.52334	0.00903152	-0.0303781	-0.197246	-0.255024	0.186029	0.375398	0.298834	-0.147288	0.0912333	0.0901112	-0.107385	-0.0410861	0.704166	0.436637	0	0.25631	-0.129902	-0.327541	0.0250258	-0.246364	-0.229449	-0.494996	-0.186259	0.0184342	-0.0299553	-0.112001	0.106145	-0.031897	-0.0618897	0.0772609	0.445468	-0.172012	0.099006	-0.147914
8aonn/	8-Amino-7-oxononanoate[M+H]+/	188.128	0.51077	0.236974	0.251955	0.111583	0.188715	0.119894	0.500473	-0.0111051	-0.166428	0.107497	0.254965	0.151115	-0.0542094	0.0424084	0.0438793	-0.219783	0.00304347	0.0953151	-0.0507215	-0.325966	-0.0922479	0.262116	-0.212139	0.0560674	-0.211163	-0.0304774	-0.27602	-0.131219	-0.252668	-0.0690544	-0.134154	0	0.11331	-0.17834	-0.187168	0.0756705	-0.0969379	-0.161071	0.0187914	0.132695	-0.222654
N1aspmd/ n8aspmd/	N1-Acetylspermidine[M+H]+/ N8-Acetylspermidine[M+H]+/	188.176	-0.0872934	-0.320942	-0.35259	0.252446	-0.471152	-0.435465	-1.00816	0.727288	0	0.640954	-1.36505	0.44651	0.96938	0.12781	-0.169121	0.461965	-1.80626	-0.307296	0.0539269	1.31293	0.650923	-1.27542	0.523649	0.2511	-1.07344	0.0926795	0.00777656	-0.0511486	0.180299	-0.090176	-0.315496	-0.0535756	0.168158	0.13902	1.00435	-0.51252	-0.607361	0.794581	0.102524	-0.38391	-2.52202
3dhq/	3-Dehydroquinate[M-H]-/	189.04	0.564608	0.633928	0.454804	0.600157	0.138044	-0.192454	0.146957	0.6029	0.898645	-0.128075	0.243143	-0.249585	1.00392	-0.0894819	0.0053268	0.263269	-0.0207058	0.462463	-0.25908	0.471262	0.428315	-0.379673	0.357076	-1.04789	-0.997142	-0.811198	-0.00666072	0	-1.00166	0.436608	-0.545401	-0.324704	-0.0240516	0.112229	0.470884	0.508168	-0.498247	-0.578477	-0.305918	-0.519573	-0.641154
dann/	7,8-Diaminononanoate[M+H]+/	189.16	0.229692	0.413745	-0.0433215	0	-0.330425	-0.0835632	-0.793187	0.438937	0.344746	0.34299	-0.133225	0.450538	0.131494	0.347514	0.0791536	-0.192818	-0.325432	-0.207221	-0.180874	0.858161	0.0282506	-0.368723	0.125904	-0.213339	-1.28482	-0.495427	-0.304083	-0.0957438	-0.286459	0.0387843	-0.325476	0.0936184	-0.987361	0.731203	0.574805	-0.228233	-0.649512	0.590588	0.0143676	0.0438989	0.617049
acglu/	N-Acetyl-L-glutamate[M+H]+/	190.071	-0.73851	2.01934	-0.56384	-1.25406	0.233555	-0.666827	0.298401	-1.51769	0.936395	-0.0307262	0.478964	2.0381	-0.837145	1.13413	0.0555251	-0.614575	0.359359	-0.15617	0.111494	-0.0351668	-1.0656	-2.27146	1.32367	0.375827	-0.92287	-1.64155	-0.111531	-0.142263	0	0.463508	-1.21847	0.217368	-1.08384	-0.476568	2.87598	1.60766	0.274578	0.125007	0.42942	-0.36395	0.8655
quin/	Quinate[M-H]-/	191.056	-0.225473	-0.0757711	-0.0118406	0.0618986	0.152606	-0.758009	-0.672506	0.28465	0.69107	-0.0833241	0	0.115516	0.380844	0.555197	-0.0465652	0.346773	-0.239941	0.101844	-0.214084	0.261645	0.0855871	-0.687616	0.257349	-0.454192	0.284191	0.257118	-0.256382	0.154846	-0.0576688	-0.088725	-0.113978	-0.183831	-0.109652	0.0923878	0.192917	0.00872447	0.0809819	-0.671751	-0.114342	-0.159055	0.665171
26dap/	LL-2,6-Diaminoheptanedioate[M+H]+/	191.103	0.0733573	0.202783	0.237041	0.149499	-0.256403	-0.0569702	0.414369	1.63037	0.589507	0.534221	0.0529082	0.207058	0.44871	0	-0.296284	0.301752	-0.203852	0.0573703	-0.205504	0.0411667	0.30838	-0.0837651	-0.281851	-0.160921	-0.412222	0.472707	0.145941	-0.320946	-0.312275	0.0926956	0.177544	-0.00793712	-0.684468	-0.272713	-0.027464	-0.14013	0.153916	-0.244501	-0.0164881	-0.0650559	-0.163067
acmet/	N-Acetylmethionine[M+H]+/	192.069	0.601644	0.783244	0.658241	0.271128	0.134205	-0.622072	-0.272725	-0.250577	0.343525	1.76867	-0.665056	0.422938	0.27118	0.171016	0.210045	0.100059	0.118339	-0.150711	-0.302702	0.0275194	0.386041	-0.235241	0.754618	0.103715	-0.830843	-0.21862	-0.244712	-0.271577	-0.333422	0.0352032	-0.899097	0.417375	-0.730283	-0.0121389	0.535736	-0.0378598	0	-0.0931511	-0.204381	-1.04284	-0.106018
5dh4dglc/	5-Dehydro-4-deoxy-D-glucarate[M+H]+/	193.034	0	-1.00355	-0.181977	0.302166	0.209979	-0.104263	-0.693843	0.863349	0.677036	0.716952	0.437634	-0.00489709	-0.0173213	-0.108934	-0.524247	0.102881	0.279427	0.351812	0.142563	0.533622	0.118507	-0.669381	0.124882	-0.216089	1.08005	1.39205	-0.872108	-0.488205	-0.208372	-0.470568	0.865459	-0.627804	1.02197	-0.68745	0.0546471	-0.21886	0.636924	-1.66435	-0.393379	-0.285533	1.92469
23doguln/ 25dkglcn/ cit/ icit/	2,3-Dioxo-L-gulonate[M+H]+/ 2,5-diketo-D-gluconate[M+H]+/ Citrate[M+H]+/ Isocitrate[M+H]+/	193.034	0	-1.00355	-0.181977	0.302166	0.209979	-0.104263	-0.693843	0.863349	0.677036	0.716952	0.437634	-0.00489709	-0.0173213	-0.108934	-0.524247	0.102881	0.279427	0.351812	0.142563	0.533622	0.118507	-0.669381	0.124882	-0.216089	1.08005	1.39205	-0.872108	-0.488205	-0.208372	-0.470568	0.865459	-0.627804	1.02197	-0.68745	0.0546471	-0.21886	0.636924	-1.66435	-0.393379	-0.285533	1.92469
2dhguln/ 3dhguln/ 5dglcn/ fruur/ galur/ glcur/ tagur/	2-Dehydro-L-gulonate[M-H]-/ 3-Dehydro-L-gulonate[M-H]-/ 5-Dehydro-D-gluconate[M-H]-/ D-Fructuronate[M-H]-/ D-Galacturonate[M-H]-/ D-Glucuronate[M-H]-/ D-Tagaturonate[M-H]-/	193.035	0.16916	-0.158251	-0.143478	0.455654	0.122324	-0.34804	-0.343135	0.229245	-0.0355169	-0.0121194	1.04614	0.00128425	0.179465	0.198081	-0.262036	0.118823	-0.407986	0.0216212	-0.179472	0.308233	0.370658	0.0139719	0.161735	-0.376802	0.0555328	0.295773	-0.312459	-0.0293213	-0.294598	-0.238807	0.113289	-0.331557	0.187833	0.240219	-0.0945886	-0.199345	-0.0279402	-0.0913871	-0.290641	0	0.627105
cdg/	7-deaza-7-carboxyguanine[M-H]-/	193.037	0.16899	-0.158824	-0.143492	0.455613	0.121984	-0.348264	-0.344186	0.228975	-0.036025	-0.0127234	1.04604	0.0010245	0.179247	0.197925	-0.262181	0.118606	-0.408311	0.0215583	-0.179851	0.30761	0.370509	0.0130933	0.161598	-0.376966	0.0548469	0.295409	-0.312618	-0.0293973	-0.294672	-0.238881	0.113087	-0.331655	0.187223	0.2395	-0.095277	-0.199857	-0.0283743	-0.091684	-0.290807	0	0.163363
altrn/ galctn/ glcn/ idon/ mana/	D-Altronate[M-H]-/ L-Galactonate[M-H]-/ D-Gluconate[M-H]-/ L-Idonate[M-H]-/ D-Mannonate[M-H]-/	195.051	0.335887	-0.0789258	0.120777	0.412645	-0.293441	-0.397244	-0.117271	-0.190558	-0.201104	0.424018	0.825067	0.0702885	0.0933827	0.378355	-0.117206	0.111067	-0.746607	0.01277	0.162825	0.565988	0.195603	0.439267	0.188024	-0.522855	-0.493384	-0.365272	-0.0478397	0.0148518	-0.621904	-0.198224	0.0980261	-0.397255	-0.204931	0.0867305	-0.165145	-0.00787264	-0.456425	0	-0.472645	0.0274233	0.0779009
5phua/	Phenylureidoacetic acid[M+H]+/	195.076	0.462289	0.288573	0.227818	0.111414	-0.21933	0.0209542	0.374627	0.137255	0.13018	1.07531	0.31125	-0.302696	0.667289	-0.357031	0.2619	-0.373794	-0.0566451	0.163786	-0.520405	0	-0.0326511	-0.403757	-0.152256	-0.200797	-0.115429	0.0215218	-0.144914	-0.112004	0.0314067	-0.111322	-0.286333	-0.39009	-0.139359	-0.115576	0.0396684	-0.192622	-0.179026	0.105857	0.01439	0.012534	0.153846
6hmhpt/	6-hydroxymethyl dihydropterin[M+H]+/	196.083	0.0372918	0.39206	0.0498934	0.403756	-0.306574	-0.508845	0.600581	-0.312994	0.248098	0.351204	0.440012	-0.164173	0.283378	0.211115	0.0755504	-0.0742302	0	-0.203459	-0.386073	-0.142339	-0.167063	1.05889	-0.127189	-0.524128	-0.382228	0.0232932	-0.250398	-0.222423	-0.371859	0.253984	0.687811	-0.00762266	1.22533	0.096406	3.03179	0.861546	-0.302717	0.276803	-0.129123	-0.220076	-0.132352
ddca/	Dodecanoate (n-C12:0)[M-H]-/	199.17	0.330348	0.267542	0.2305	0.145464	0.127722	0.123996	0.158221	0.051259	0.0856492	0.0951352	0.0492175	0.082331	0.14908	0.185137	-0.0112731	0.0132225	-0.00405837	0	-0.0681564	0.0104393	0.0494698	0.00590916	0.0144697	-0.193086	-0.111697	-0.173675	-0.0775154	-0.187016	-0.0821055	-0.170764	-0.163717	-0.102763	-0.145162	-0.113775	-0.106341	0.0363348	-0.0541	-0.0761062	-0.0301788	-0.0282291	-0.0451477
phom/ thrp/	O-Phospho-L-homoserine[M+H]+/ L-Threonine O-3-phosphate[M+H]+/	200.032	-0.112752	0.734047	0	-0.206798	-0.0436818	0.163146	-0.403418	0.177923	0.34275	0.627001	-0.215253	0.232385	0.566241	0.00233261	0.124149	0.283658	0.140836	-0.456008	0.169676	1.62169	0.0830897	-0.152641	0.368554	0.621622	-1.10346	-0.438265	-0.800857	-0.437536	0.104913	0.0547153	-0.384588	-0.297638	-0.541255	-0.067972	0.119327	-0.00535792	-0.472235	0.636989	-0.257072	-0.259576	-0.29007
e4p/	D-Erythrose 4-phosphate[M+H]+/	201.016	-0.277397	-0.29026	-0.0577182	-0.396949	0.0143554	-0.039259	-0.297259	0.129639	0.498539	0.238776	-0.102629	0.0384512	0.302747	-0.274237	0.00879616	0.359092	0.28184	-0.350648	-0.130464	0.659803	0.303243	-0.206314	0.112399	0.121229	0.0986968	0.0246192	0	-0.346691	0.083107	-0.109324	-0.0606018	-0.00109763	-0.32364	-0.349456	0.0773185	-0.289815	0.0704487	0.0451651	0.0236281	-0.0260846	-0.0600453
dhna/	1,4-Dihydroxy-2-naphthoate[M-H]-/	203.035	-0.649999	-0.787708	0.838066	-0.312683	-0.222226	0.334651	-2.51073	-0.41638	1.48355	-0.15842	1.05198	-0.0084186	0.455003	-0.0802348	0.698917	0.207154	0.651484	0.857121	0	-0.348729	0.0476445	0.838913	-0.156411	0.542752	-0.4927	-0.472107	0.186058	-0.235017	0.11732	0.330726	-0.411191	0.0494603	-1.20523	-1.16001	-1.04462	-0.0173932	0.27428	0.722146	0.312045	0.0255384	-1.69218
nalme/	N-?-acetyl lysine methyl ester[M+H]+/	203.139	0	-0.279182	-0.0738362	-0.034977	-0.263634	-0.286881	-0.316217	0.16822	-0.323664	-0.0332977	-0.796385	0.10928	0.431297	-0.0952386	-0.369823	0.610187	-0.393578	0.0131529	0.123735	1.04463	0.634352	0.139679	0.466175	-0.243497	0.209115	0.0757851	-0.513509	-0.141025	-0.21568	-0.00888449	0.193633	0.290441	0.779189	0.163367	0.204201	-0.511806	0.188555	0.759562	-0.0763012	-0.15422	0.852771
2mcit/ micit/	2-Methylcitrate[M-H]-/ Methylisocitrate[M-H]-/	205.035	-0.411884	0.143935	-0.0712799	0.0918972	0.0575212	0.233676	-0.123317	-0.196357	-0.0104601	-0.172084	0.00945624	-0.243744	0.569017	0.399332	-0.275446	0.106632	-0.0490157	0.113075	-0.00546007	0.319721	0.208417	0	0.107761	-0.378186	-0.240745	-0.348733	0.0231099	-0.0720382	-0.180071	-0.134127	-0.184805	0.144994	-0.36378	1.45017	-0.0386117	0.0130926	0.0183312	-0.0441421	0.0716961	0.0548386	0.0819635
lipoate/	Lipoate[M-H]-/	205.036	-0.411534	0.144058	-0.0708876	0.0922933	0.0578056	0.234004	-0.123446	-0.196046	-0.0102504	-0.171937	0.00982874	-0.243427	0.569346	0.399688	-0.275085	0.106966	-0.048727	0.113465	-0.00520262	0.319867	0.208772	0	0.108126	-0.377833	-0.240629	-0.328043	0.0234651	-0.0716564	-0.179686	-0.133742	-0.184467	0.14537	-0.363631	1.45027	-0.0385004	0.0132991	0.0185768	-0.0438411	0.0720482	0.055245	0.0821171
trp/	L-Tryptophan[M+H]+/	205.097	0.656698	0.148299	0.716277	0.512825	-0.0598837	-0.376501	0.344406	0.656083	0.73214	0.126879	-0.104922	0	0.425726	0.47166	-0.00341647	0.722848	0.0093933	-0.422527	-0.25021	0.0044145	0.0579838	0.2667	0.297488	-0.0762056	-0.475671	-0.444049	-0.129894	0.29233	-0.399806	0.0911769	-0.156253	-0.0146052	0.0407031	-0.0914077	0.0577304	-0.308712	-0.451487	-0.206286	-0.194411	-0.529847	-0.223429
metglcur/	1-O-methyl-Beta-D-glucuronate[M+H]+/	209.066	0.570827	0.198162	0.251388	0.090923	-0.0830874	-0.259983	0.0486221	-0.101551	0.521362	0	0.223936	0.391938	0.0784017	0.405059	-0.314205	0.413215	-0.243015	0.00864773	-0.205441	0.617688	0.584291	-0.885643	0.314487	-0.508356	-0.157015	-0.958287	-0.192777	0.0326807	-0.762163	-0.755249	-0.471191	0.358713	-0.318444	0.107408	-0.170006	-0.0621087	-0.0735691	0.475354	0.133508	-0.443461	-0.0550379
ohpb/	2-Oxo-3-hydroxy-4-phosphobutanoate[M-H]-/	212.981	0.119081	-0.000104512	-0.126222	0.116438	-0.138682	-0.273306	-0.333696	0	-0.174138	-0.219629	-0.226222	0.490552	0.69669	0.371141	-0.271299	0.489297	-0.418902	-0.181114	0.0650092	0.948676	0.417533	0.226769	0.365512	-0.438879	-0.160319	-0.145163	-0.337426	0.0514516	-0.39629	0.0633421	0.340601	0.0864602	-0.108881	0.384767	0.253607	-0.131745	0.35187	0.411817	-0.0744614	-0.03171	0.0858104
dhptdd/ dhptdp/	3-hydroxy-5-phosphonooxypentane-2,4-dione[M+H]+/ (4S)-4-hydroxy-5-phosphonooxypentane-2,3-dione[M+H]+/	213.016	0.183089	0.0682689	0.223479	0.234583	0.454893	-0.0121715	-0.553652	-0.414169	0.728639	0.44825	0.252725	0.401079	0.380404	-0.273597	-0.104577	-0.0886216	-0.005526	-0.0860881	0.0375111	0.059519	-0.140417	-1.48042	0.037582	-0.115241	0.476102	0.0638067	-0.0837613	-0.137458	-0.280779	0.0527763	-0.431514	0.317161	-0.381299	-0.271643	0.460035	0.262752	0.216493	-0.427774	-0.00147294	0	-0.179919
hkntd/	2-hydroxy-6-ketononatrienedioate[M+H]+/	213.039	0.328313	0.0684315	-0.36773	0.154509	0.648476	0.824331	0.164471	-0.0344443	0.420717	0.0268541	-0.0799574	1.15248	0.229793	-0.51271	-0.221042	0.874031	-0.0364066	-0.0647396	0	0.551794	0.766849	-0.71319	0.097209	-0.00666702	-0.200573	0.6701	-0.313103	-0.390265	-0.439633	0.841686	-0.383074	0.214618	-0.251494	-0.904639	0.548727	0.143874	-0.428351	-0.656863	-0.234511	-0.705446	0.217798
4pasp/	4-Phospho-L-aspartate[M+H]+/	214.011	0.538043	0.292507	-0.0427021	0.518274	0.137006	0.134224	-0.436514	0.210859	0.868438	-0.433073	-1.00659	0.0448686	0.613535	0.266914	0	-0.586303	0.00189404	-0.892937	-0.415713	0.556842	0.361961	-0.692218	0.0417531	0.11728	-1.47987	-0.590189	-0.378091	-0.148112	-0.169611	0.408487	-0.913915	0.344526	-0.836474	-0.00182868	0.554715	-0.27921	-0.667236	-0.0368744	0.182578	-0.747297	0.29205
4per/	4-Phospho-D-erythronate[M-H]-/	214.996	-0.378965	-0.00307668	-0.268947	-0.565802	-0.237741	0.102908	0.222023	-0.529268	0.219675	-0.610095	-0.954465	0.0211419	0.507697	0.795883	0.342822	0.0944401	-0.192877	-0.145909	0.491914	0.728104	0.638433	0.0927184	0.639924	-0.120008	-0.123621	-0.19898	-0.10131	0.251402	0.100367	0.331817	0	0.392899	-0.577272	-0.0051258	-0.00687736	-0.32462	-0.20165	1.06185	0.205331	0.0700447	-0.276205
2dr1p/ 2dr5p/ dxyl5p/	2-Deoxy-D-ribose 1-phosphate[M+H]+/ 2-Deoxy-D-ribose 5-phosphate[M+H]+/ 1-deoxy-D-xylulose 5-phosphate[M+H]+/	215.032	0.585302	-0.129111	-0.50702	0.190596	0.39412	-0.152671	-1.3603	-0.0116202	0.616931	0.703113	-0.185864	0.92479	0.868251	-0.0926059	0.262065	-0.222946	0	0.167474	0.212862	0.741046	0.865808	-1.73367	-0.418679	-0.0323808	0.362348	1.46449	-0.855056	-0.462405	-0.28615	-0.120563	0.673186	-0.698784	-0.0418991	-1.74739	0.297486	0.125083	0.655811	-0.357803	0.0367898	-0.89435	1.02513
hkndd/	2-Hydroxy-6-oxonona-2,4-diene-1,9-dioate[M+H]+/	215.055	0.290033	0.0878431	0.219098	-0.560899	0.546472	-0.0500255	0.196877	0.529064	-0.505043	0.206619	0.256205	0.13587	0.107713	-0.674323	0.220279	0.0981638	-0.288099	-0.421353	0.137473	0.50577	-0.212153	0	-0.460083	0.175542	-0.346563	0.289308	-0.53038	-0.444284	-0.400072	-0.485407	0.380092	-0.0373928	-0.160324	-0.20945	-0.763466	-0.0787041	-0.359145	0.219001	-0.47698	0.125088	0.418436
dtbt/	Dethiobiotin[M+H]+/	215.139	0.620817	0.277284	0.546032	0.212784	-0.0225998	0	0.55364	0.673728	-0.149177	-0.232837	0.152339	0.0637121	0.143638	-0.0790786	0.177768	0.149149	0.100601	-0.242434	0.213525	0.12842	-0.0768207	0.151237	-0.304629	-0.665894	0.0930576	-0.346963	0.0177057	0.277968	-0.287683	-0.42067	-0.181193	0.575376	0.32284	-0.503865	-0.342034	-0.0774686	-0.0997313	-0.213902	-0.723216	-0.228224	-0.0316987
g3pe/	Sn-Glycero-3-phosphoethanolamine[M+H]+/	216.063	-0.0986837	0.0383138	0.73207	-0.319381	-0.112537	0.512474	-0.531741	0.0862763	0.566872	0.316402	2.45759	0.405813	-0.0775544	-0.167109	0.288812	0.652318	-0.205118	-0.141817	0.439217	0.387897	0	-0.879507	-0.344443	-0.154283	0.595014	1.45862	-0.0288212	-0.407183	-0.555245	-0.202491	0.967345	-0.220643	0.0270153	-0.963528	-0.101243	0.247929	0.806165	0.0627154	-0.542849	-0.0704627	0.382317
2me4p/	2-C-methyl-D-erythritol 4-phosphate[M+H]+/	217.047	0.249288	0.358011	0.351372	-0.455105	0.633525	0.364978	0.25385	-0.391016	-0.113507	-0.421191	-0.637297	-0.163472	-0.0635084	0.363567	-0.227985	-0.120425	0.202987	-0.303855	-0.0296754	0.311427	-0.708021	-0.577722	-0.296876	0.0195724	0.474902	1.94255	0.140774	-0.0532478	0.172388	-0.428867	0	0.476987	-0.383687	-0.26331	-0.42524	0.0028889	0.721275	-1.24134	0.10885	0.268679	0.33718
ggbutal/	Gamma-glutamyl-gamma-butyraldehyde[M+H]+/	217.118	0.684939	0.933575	0.429099	-0.017247	0.140683	-0.300834	1.23049	0.40286	-0.177989	0.0106239	1.14538	0.477333	1.23235	-0.0675429	0.475411	0.0680364	0.199233	-0.136401	-0.253286	-0.201889	-0.105046	0.412665	-0.292356	0	-0.782909	-0.288901	0.105362	-0.170255	0.15365	-0.00233069	-0.123373	0.10082	0.394586	-0.273	-0.111342	0.136417	-0.288271	-0.0954525	0.302938	-0.10198	-0.156764
4ampm/	4-Amino-2-methyl-5-phosphomethylpyrimidine[M-H]-/	218.034	-0.223685	-0.104931	0.0739243	-0.0184362	-0.225697	-0.325115	-0.259367	-0.177186	-0.240297	-0.212006	-0.419881	0.130281	0.246417	0.493233	-0.0560658	0.157431	-0.129937	-0.0133307	0.151291	0.642164	0.409651	0.305731	0.425033	-0.427939	0.0802244	-0.143685	-0.163915	0.377752	-0.193954	-0.0831134	0.155289	0	0.108565	0.579709	0.0513702	-0.189705	0.209649	0.362228	-0.13337	0.0531094	0.209335
ggptrc/	Gamma-glutamyl-putrescine[M+H]+/	218.15	0.243965	0.20837	-0.0166958	-0.502944	-0.12976	-0.586551	0.222655	-0.0955151	0.68678	-0.434643	0.879841	0.185497	-0.096319	1.59299	-0.248055	0.331216	1.23636	0.0472093	0.0821391	-0.082056	-0.473736	-0.377558	0.465347	-0.517623	-0.486314	-0.744614	-0.37324	0.590655	-0.474765	0	-0.526244	0.646109	-0.181538	0.281099	0.505142	-0.255953	-0.601788	0.462827	0.261118	0.355972	0.140844
LalaDglu/ LalaLglu/	L-alanine-D-glutamate[M+H]+/ L-alanine-L-glutamate[M+H]+/	219.098	-0.318266	-0.197438	0	-0.087335	0.401298	0.617352	0.0109589	0.621913	0.965289	-1.4578	0.414665	-0.0724038	-0.0268799	-0.121673	-0.0684033	-0.220323	0.891065	0.096404	0.0138368	0.417221	0.0377258	0.0535803	-0.0320317	0.758039	-0.771444	0.247163	0.194766	-0.387309	-0.0113289	0.291794	-0.293071	-0.0975254	-0.635512	-0.71961	0.243754	-0.0649424	-0.554695	-0.283638	0.388883	0.367694	0.146103
Nmtrp/	N-Methyltryptophan[M+H]+/	219.113	0.019191	-0.0369395	-0.032799	-0.108907	-0.155762	-0.140585	-0.02084	0.0612153	-0.127781	-0.109025	-0.104029	0.165879	0.107561	0.0900474	0.0307354	0.104113	-0.137847	0.0309313	-0.0283368	0.760006	0.100771	0.0673212	0.106545	0.105582	0.00247843	0.0311825	-0.386921	-0.0881332	-0.14834	-0.113836	0	-0.147658	0.378925	0.0896865	-0.0474816	-0.462301	-0.252796	0.12584	-0.0062518	0.0326515	0.470073
hisp/	L-Histidinol phosphate[M-H]-/	220.049	-0.525809	-0.201006	0.227239	-0.293458	-0.0717149	-0.1782	-0.0226209	-0.252311	3.45462	0.076233	-0.15393	-0.390693	0.30667	3.18303	0.745529	1.37172	0.0819681	0.0702629	0.0015439	0.564377	0.359302	0.10801	-0.0286464	0.103769	-0.09623	-0.0761243	0.452108	2.27812	-0.279482	-0.100323	0.600851	0.405335	-0.297923	-0.0825011	-0.136791	-0.0136981	0.136134	-0.0734776	0	0.524152	-0.00469086
suchms/	O-Succinyl-L-homoserine[M+H]+/	220.082	-1.1205	-0.0696624	-1.50071	0.0866651	1.26818	-1.2487	-2.62221	3.62877	0.580237	1.92246	0.970797	0.150678	-0.570274	0.360597	-0.423784	0.511523	-0.381019	0.836001	-1.09438	-0.07409	-0.503107	3.0271	-0.242368	0	-1.73698	1.73301	-0.299459	-1.27054	-0.768627	0.788883	0.950163	0.144562	1.20072	-1.17138	1.01754	-0.135726	0.237316	0.0800737	-1.05835	-0.240095	2.57592
pnto/	(R)-Pantothenate[M+H]+/	220.118	-0.257398	0.441822	1.6922	-0.840687	0.0742814	-0.307523	-0.452011	0.579161	0.544414	-0.663692	-0.782336	0.77095	0.622013	0.0776457	-0.419956	0.678926	-0.0747489	-0.127378	0.305095	-0.673427	-0.0242696	0.661535	0.859955	0.740635	-1.11209	-1.12634	-0.361447	-0.138064	0	0.468445	-0.474787	1.18888	-0.673455	1.40257	-0.0934434	0.11931	-0.32076	0.631297	0.193919	-0.501009	0.204522
acglc/	6-Acetyl-D-glucose[M-H]-/	221.067	-0.129201	-0.188676	0.283714	0.249111	-0.144236	-0.0964538	-0.218997	3.03677	1.76538	-0.000416239	-0.28682	0.169556	0.645758	1.71288	0.736884	0.635901	-0.407793	-0.012844	0.0970746	0.759712	0.305666	-0.134344	0.199072	-0.687398	-0.112939	-0.177773	-0.0934377	0.918901	-0.282461	-0.215332	0.192567	-0.0105816	0.126426	0.157735	0.35988	0.107265	0	0.424094	-0.274931	-0.0377287	-0.186686
acgal/ acgam/ acmana/	N-Acetyl-D-galactosamine[M+H]+/ N-Acetyl-D-glucosamine[M+H]+/ N-Acetyl-D-mannosamine[M+H]+/	222.097	-0.166417	0.0544722	0.177917	-0.267831	0.280608	-0.598697	-0.21005	0.162078	0.419231	-0.121029	0.0184523	0.372297	-0.127649	-0.256657	0.182008	0.0888076	0.153799	0.314967	-0.417257	0.0553182	-0.484649	0.148594	-0.33928	0.382731	-0.330238	0.456547	-0.596929	-0.0015362	-0.400603	-0.019249	0.877348	0	0.28471	-0.551772	0.140419	-0.193646	-0.101653	0.186116	-0.0903459	-0.579245	0.176859
sucbz/	O-Succinylbenzoate[M+H]+/	223.06	1.28075	1.16704	0.527846	0.869919	1.89502	1.3077	1.58928	0.878831	0.616482	0.498943	0.118489	0.885803	-0.258912	-0.0113365	0.204219	-0.0700011	-0.460866	0.0813866	-0.0437587	-0.422591	0.282285	0	-0.404471	-0.333604	0.117321	-0.178544	-0.36275	-0.735343	-0.377507	-0.27939	0.122873	-0.536548	-0.112914	-0.287553	-0.646813	-1.01029	-0.804522	0.0608905	-0.39696	0.015577	0.452321
cyst/	L-Cystathionine[M+H]+/	223.075	0.56929	0.511162	0.375872	0.243361	0.501788	0.491344	0.525232	8.66982	1.77796	0.942076	0.187165	0.407313	0.332288	0.0877245	0.209128	0.254642	-0.114018	0.00181589	-0.302567	-0.0221193	0.126123	-0.473227	0	-0.221755	-0.00812479	-0.592519	-0.41585	-0.119828	-0.842588	0.239087	-0.348003	-0.202142	-0.551283	-0.303192	-0.487375	-0.2885	-0.563288	-0.475383	-0.374717	-0.078669	0.246911
4mpetz/	4-Methyl-5-(2-phosphoethyl)-thiazole[M+H]+/	224.014	-0.0213799	-0.499755	-0.478456	0.582526	-0.0489723	-0.441146	-0.150683	0.112597	0.0637046	-0.201519	-0.815822	-0.397183	-0.0380224	1.0997	0.442057	0.115114	0.202845	0.535293	0.129843	0.840832	-0.158731	-1.11747	0.288184	0.305181	0.716991	0.232011	0.161425	-0.376589	-0.47484	0.505106	0.0653499	0	-0.60673	0.208369	-0.661253	0.567258	0.29317	-0.504308	-0.00409905	-0.431741	-1.31109
chor/ ichor/ pphn/	Chorismate[M-H]-/ Isochorismate[M-H]-/ Prephenate[M-H]-/	225.04	-0.135812	-0.0248321	-0.312542	-0.176101	0	-0.141701	0.0984316	0.541394	0.482468	-0.314391	-0.192315	0.144596	0.22905	0.069532	-0.000750627	0.0820574	-0.11666	-0.096805	0.177403	0.267518	0.271834	0.442373	0.205483	0.200955	-0.283437	-0.751217	-0.0474079	0.0150847	0.0578673	-0.0069413	-0.117656	0.115303	-0.771163	-0.186798	-0.074487	0.0374788	0.051875	0.339949	-0.0601309	0.2351	-0.388503
4adcho/	4-amino-4-deoxychorismate[M+H]+/	226.071	-0.195973	0.682125	0.200775	-0.242781	0.299268	-1.10818	-0.460053	0.496842	0.258073	-0.429085	-0.583051	0.35973	-0.280675	-0.195519	1.07775	0.111528	-0.480775	-0.745148	0.339415	-0.431485	-1.04988	-0.480797	0.37692	0.626538	0.18818	-0.537326	-1.0535	-0.553418	0.787243	0.253304	0.0725186	0.541958	-0.59846	0	1.0913	0.00219744	-0.441613	-0.203491	0.463901	-0.60341	0.398203
ppbng/	Porphobilinogen[M+H]+/	227.103	-0.0259546	-0.111079	0.0536224	0.286054	-0.0566217	0.076202	0.279207	1.33597	0.0310097	0.0784529	0.429377	-0.23397	0.131421	0	0.0386743	0.193719	-0.0546284	-0.0225615	0.258757	-0.407986	-0.235875	0.265663	-0.0501406	0.650825	-0.0873374	-0.0738551	0.0531872	-0.17634	0.580857	-0.210269	-0.199833	-0.187216	0.10038	-0.184173	-0.430282	0.0852427	-0.0984061	-0.0483272	0.0487133	0.109794	-0.0714566
ttdcea/	Tetradecenoate (n-C14:1)[M+H]+/	227.201	0.199928	0.306659	0.365667	0.171666	0.336533	0.341208	0.247564	0.080124	-0.223777	0.208694	0.136825	0.0730701	-0.206264	0.056603	-0.0230806	0.0832709	-0.0355726	0.0728191	-0.19629	-0.11166	0	-0.0986472	-0.412525	-0.0591432	-0.0587157	-0.195241	-0.137361	-0.0329822	-0.0856936	-0.139537	0.00962398	-0.214648	-0.149507	-0.253973	0.246293	0.0779857	-0.0508969	-0.590971	0.0901931	0.141667	0.0491501
glu5p/	L-Glutamate 5-phosphate[M+H]+/	228.027	-0.779825	1.83665	-0.61785	-1.52386	0.0973142	-0.664933	-0.0936827	-1.42539	0.987597	-0.104528	0.400589	2.13189	-0.919859	1.24499	0.159336	-0.60394	0.326652	-0.0289108	0.0730647	0.236971	-1.07043	-2.37239	1.40545	0.380463	-1.10656	-1.6554	-0.441143	-0.149301	0	0.562842	-1.14899	0.172444	-1.26884	-0.384363	2.86482	1.32203	0.317304	0.202563	0.349579	-0.380389	0.945069
dcyt/	Deoxycytidine[M+H]+/	228.098	0.488963	0.796935	0.224773	-0.115201	0.427665	0.212325	0.204193	-0.277601	-0.088935	0.286583	0.0856447	0.805408	0.112288	-0.307805	0.323567	-0.236352	-0.265293	-0.426424	0.410225	-0.545427	-0.379354	-0.194987	0.529217	-0.169147	-0.0800524	-0.32786	-0.40957	-0.194727	0.181258	0.339997	0.032612	0.182102	-0.405638	-0.515663	0.464843	0.456894	-0.201683	-0.390998	0.0591552	-0.181995	0
duri/	Deoxyuridine[M+H]+/	229.082	0.320808	0.328831	0	0.0676578	-0.0518161	0.0314145	0.497848	1.04642	-0.227913	-0.0446094	-0.0745737	0.0107022	0.0992328	0.376243	0.777064	-0.0228815	-0.0258335	0.0497596	-0.321087	-0.083998	0.167677	-0.262295	-0.142034	-0.135149	-0.343525	0.341567	-0.211514	0.017255	-0.29991	0.274914	0.0640465	0.0564844	0.266217	-0.332809	-0.145959	0.062397	-0.318431	-0.295397	-0.0960115	-0.166595	0.301615
ttdca/	Tetradecanoate (n-C14:0)[M+H]+/	229.216	0.927673	0.101371	0.302353	0.41984	0.2108	0	0.357869	0.318861	-0.228822	-0.127325	0.133517	0.442445	-0.004862	0.272127	0.104733	0.166471	-0.267909	0.082412	-0.0179694	-0.544618	-0.180774	-0.0155472	-0.35154	-0.12401	0.0464135	-0.376766	0.0180666	-0.684563	0.227428	-0.248553	-0.335887	0.123752	-0.083217	0.0332005	0.0301514	-0.13646	-0.659234	-0.312577	0.131007	-0.225116	-0.382526
ara5p/ r1p/ r5p/ ru5p/ xu5p/	D-Arabinose 5-phosphate[M+H]+/ Alpha-D-Ribose 1-phosphate[M+H]+/ Alpha-D-Ribose 5-phosphate[M+H]+/ D-Ribulose 5-phosphate[M+H]+/ D-Xylulose 5-phosphate[M+H]+/	231.026	0.0240791	-0.109742	0.00105145	-0.321983	0.272661	0.00181069	-0.386977	-0.00738642	0.151221	0.390291	0.284633	0.161379	0.221458	-0.298353	-0.00721715	0.338679	0.0624586	-0.018204	-0.0529214	0.469296	0.194405	-0.905452	-0.181258	-0.30401	0.170666	0.0850939	-0.260293	-0.437162	-0.108232	-0.0321152	-0.0978351	0.0238842	0.0715926	-0.538439	0.113582	0.272853	0.218123	-0.095328	-0.0563618	-0.0505264	0
sucgsa/	N2-Succinyl-L-glutamate 5-semialdehyde[M+H]+/	232.082	0.0880457	-0.157761	-0.536499	-0.00130944	0.458989	-0.167357	0.195678	0.491958	0.565805	0.647726	0.0213225	-0.0187455	0.431176	-0.0152116	0.0886614	0.0154346	0	-0.195117	-0.278221	-0.0539118	-0.397102	0.142149	0.0858353	0.133669	-0.593486	0.0771286	-0.163716	0.437336	0.0829185	0.0197812	-0.262801	-0.122992	-0.512837	-0.353305	-0.607874	0.011736	-0.14635	0.0288778	-0.480343	0.22684	-0.302176
gg4abut/ sucorn/	Gamma-glutamyl-gamma aminobutyric acid[M+H]+/ N2-Succinyl-L-ornithine[M+H]+/	233.113	-0.202266	0.216281	0.183788	0.0170263	0.601506	0.534599	0.0883799	2.07161	0.707225	-0.72992	0.938243	-0.419867	0.113124	-0.253255	-0.514598	1.96781	1.11773	0.319353	-0.230697	0.00697784	-0.0412777	-0.162967	-0.185275	0.0269446	-1.2715	-0.559304	0.119864	-0.446018	-0.532718	0.470776	-0.565248	0.234718	-0.580747	0.794436	0	-0.112154	-0.787472	-0.106319	-0.137084	-0.1817	0.172284
eig3p/	D-erythro-1-(Imidazol-4-yl)glycerol 3-phosphate[M-H]-/	237.028	-0.562734	0.0500005	-0.273475	-0.343954	-0.76932	-0.426225	-0.136017	0.0489537	0.114695	-0.536434	-0.559371	0.252617	0.290684	0.344492	-0.0235563	0.00292038	-0.450986	0	0.00496708	0.702039	0.261305	-0.370713	0.418033	-0.40433	-0.327151	-0.509498	-0.309001	0.47819	-0.482625	0.0141366	0.0808625	-0.222487	-0.443545	0.160312	0.0398133	-0.213205	-0.39764	0.505562	0.180049	0.215698	0.114002
kdo/	3-Deoxy-D-manno-2-octulosonate[M-H]-/	237.062	-0.147136	-0.0266007	0.149607	-0.263141	-0.0197179	-0.0413667	0.0239929	-0.136995	1.15402	0.104355	0.45535	-0.166452	0.462646	0.779717	0.138575	0.309259	0.835388	0	-0.170884	1.79797	0.128101	-0.564347	0.0920023	-0.308087	-0.58952	0.293405	0.705812	0.402209	-0.241258	-0.0505815	-0.348612	-0.0614766	-0.549631	0.213182	0.306675	0.0481375	-0.160146	-0.14169	0.0710589	-0.408068	-0.433925
2shchc/	2-Succinyl-6-hydroxy-2,4-cyclohexadiene-1-carboxylate[M+H]+/	241.071	0.449994	0	0.227245	0.11684	0.588874	0.484243	0.352253	0.149474	-0.226752	-0.0765604	-0.0468207	0.217361	-0.173194	-0.265249	-0.088623	0.0776102	0.153159	-0.246814	-0.147984	0.251574	-0.0695138	-0.0775753	-0.0141816	-0.203059	-0.296999	-0.227221	-0.0686689	-0.319976	-0.133474	0.132635	-0.0590315	0.0485642	0.00625129	0.657875	0.248074	-0.27679	-0.179399	0.315943	0.48281	0.221071	0.0742715
23dhbzs/	2,3-dihydroxybenzoylserine[M+H]+/	242.066	-0.818476	-0.04866	-0.329763	0.255073	1.279	-1.14192	-1.9809	3.61947	0.452097	1.87053	0.752477	-0.0737319	-0.23591	0	-0.0578434	0.582012	-0.518454	0.610298	-1.09196	-0.0461251	0.0063134	2.61759	-0.701672	0.102096	-2.29177	1.61152	-0.53311	-1.43918	-0.650197	0.598291	0.583778	0.234583	0.904664	-1.38862	0.965991	-0.0893655	0.142434	0.00364587	-0.910837	-0.384303	2.62126
sf/ sq/	6-deoxy-6-sulphofructose[M-H]-/ Sulphoquinovose[M-H]-/	243.018	-0.410243	0	1.2585	-0.249095	-1.11289	0.0435821	0.114848	-0.0416081	0.927244	-0.947893	-1.26529	0.53135	0.30189	0.607591	-0.893081	0.54881	-1.05232	-0.969526	0.31847	-0.375792	0.43072	-0.516611	0.864722	-0.999824	0.127306	-0.866133	-1.03982	-0.461085	0.178248	0.583946	1.70386	0.669381	-1.17534	-0.564499	0.891374	0.969804	0.853716	-1.05346	0.385222	-0.310185	-0.438446
cytd/	Cytidine[M+H]+/	244.093	-0.693678	-0.0968026	0.481352	-0.81697	0.0858785	-0.377164	0.187479	0	1.02149	0.0338558	0.0960641	3.46513	0.220857	0.640974	-0.799041	1.48826	0.0486267	0.358304	-0.8054	-0.255993	-1.6208	-0.477444	0.231731	-1.26432	-1.39152	0.616167	-0.777097	0.602927	-1.90502	-0.225393	-0.182719	-1.27621	0.621178	0.0983113	-0.194682	0.992968	0.0169435	-0.103981	-1.76668	0.631758	-0.666482
dmpp/ ipdp/	Dimethylallyl diphosphate[M-H]-/ Isopentenyl diphosphate[M-H]-/	244.999	0.0726522	0.289013	0.116961	-0.18694	-0.0785275	0.0311269	-0.277269	0.0824733	-0.192866	-0.256915	0.404749	0.166174	0.451753	0.101517	-0.167682	0.327575	-0.228746	-0.168662	0.213441	0.673626	0.419829	0.0589013	0.121895	-0.279163	-0.260904	-0.0653264	-0.206115	-0.0407294	-0.201491	-0.0606721	-0.0358884	-0.122029	-0.198931	0.124912	0.0122176	0	0.0471639	0.213957	-0.013208	-0.283911	0.209218
2doxg6p/ fc1p/ rml1p/	2 Deoxy D glucose 6 phosphate C6H11O8P[M+H]+/ L-Fuculose 1-phosphate[M+H]+/ L-Rhamnulose 1-phosphate[M+H]+/	245.042	-0.11847	-0.264056	0.377007	-0.347436	0.324011	0.000156506	-0.112839	0.408878	0.243546	0.0919404	0.235392	0.576393	0.215434	0.130817	0.101616	0.319123	-0.469002	0	-0.0422997	-0.0905781	0.148154	0.041963	-0.18464	0.0288511	-0.133751	1.31267	-0.165405	-0.391248	-0.0773752	-0.0481798	-0.236175	0.121622	0.448214	-0.266403	0.00596889	-0.0389293	-0.0646815	0.194355	-0.224314	-0.148055	-0.412443
psuri/ uri/	Pseudouridine[M+H]+/ Uridine[M+H]+/	245.077	-0.37051	0.209959	0.130243	0.0223948	0.543595	-0.154929	0.851814	0.789742	0.808065	-0.173576	-0.168539	0.145089	0.484035	-0.00293158	0.239179	0.0847285	-0.628271	-0.0647339	-0.580756	0	-0.171674	-0.220555	0.303894	0.480877	-0.90048	0.697581	-0.128924	-0.204644	0.18579	0.257324	-0.805425	-1.76896	0.308496	-0.16087	-0.297673	-0.0727404	-0.242866	1.12485	0.461088	0.238711	-0.00342551
btn/	Biotin[M+H]+/	245.095	0.0684297	0.0148945	0.385023	0.227809	-0.0523749	-0.187289	0.304657	1.42064	0.256008	-0.279615	0.119101	1.94366	0	0.564086	-0.211841	0.89692	0.172368	-0.0244905	-0.32691	-0.290908	-0.323807	-0.0960707	0.26638	-0.47887	-0.416255	0.174075	0.0730395	0.0338156	-0.737924	-0.10168	-0.08292	-0.892745	0.792694	-0.174137	0.0850561	0.286848	-0.165878	-0.149028	-0.493707	0.299312	-0.0901006
g3pg/	Glycerophosphoglycerol[M+H]+/	247.058	-0.0571605	0	0.125033	-0.437632	-0.174058	-0.110462	0.661346	0.579485	0.764576	0.00154159	0.765146	0.260977	0.240716	-0.17271	0.197804	0.406785	-0.0650307	0.246764	0.084808	0.801822	0.10769	-0.656761	-0.346672	-0.414157	0.212071	0.442137	0.127806	-0.236094	-0.0457963	-0.259712	-0.041016	-0.106131	-0.937785	-0.612299	-0.434978	0.0424452	0.242273	-0.140335	-0.0949672	0.322309	-0.117928
pydx5p/	Pyridoxal 5'-phosphate[M+H]+/	248.032	0.267945	0.0425322	0.287867	0.0263485	1.04571	0.451259	0.119492	-0.453249	0.94056	-0.207905	0.0852504	0.144993	0.275882	-0.515497	0.425508	-0.212626	0.241148	0	0.425445	-0.0343299	0.422	-0.557488	-0.171711	0.131495	0.485476	-0.11134	-0.159052	-0.328905	-0.0273678	-0.160214	-0.303388	-0.105177	-1.85367	-0.606111	-0.248163	0.171136	0.273873	-0.351821	0.376001	-0.234268	-0.574184
sucglu/	N2-Succinyl-L-glutamate[M+H]+/	248.076	0.0315527	0.00887393	0.124282	0.0634442	0.6287	0.4971	0.157954	0.251622	1.43787	-0.540462	0.239817	-0.108385	0	1.00163	-0.161936	-0.22018	0.76153	-0.0733811	0.198878	-0.132894	0.448306	-1.21852	-0.0365093	0.182177	-1.32761	-0.990505	-0.442679	0.124464	0.28172	-0.161825	-0.515086	-0.017706	-1.51844	-0.31499	0.425141	-0.00759511	-0.399299	-0.432222	0.43349	-0.257666	0.0970089
pyam5p/	Pyridoxamine 5'-phosphate[M+H]+/	249.063	0.211984	0.107126	0.282107	-0.297832	0.394929	0.272509	0	0.148503	0.961782	-0.468366	0.300459	0.187966	-0.076153	0.184288	-0.119502	0.342158	0.45015	-0.185126	-0.186889	-0.221045	0.326644	-0.429378	0.198842	-0.0399986	-0.238522	-0.167148	-0.251234	-0.274624	0.031729	0.0342405	-0.553141	0.463765	-0.74928	0.690185	0.113282	0.409749	-0.127334	-0.044945	-0.0802247	-0.117777	-0.0044535
pdx5p/	Pyridoxine 5'-phosphate[M+H]+/	250.048	1.16086	1.00844	1.55354	0.450507	1.12246	1.16232	-0.0139832	0.36261	0.419971	0.232408	0.445345	0.030289	0.40397	-0.168246	0.0305241	-0.118389	-0.688677	-0.0368697	-0.165982	-0.228858	0.131863	0.0015403	-0.276792	-0.0705642	0.282536	0.765533	-0.512977	0.34513	0.0606502	-0.620125	0	-0.396491	-0.165435	-0.288906	-0.36146	-0.335487	-0.183568	-0.925871	-0.354903	-0.154561	0.494378
glucys/	Gamma-L-Glutamyl-L-cysteine[M+H]+/	251.07	1.75184	1.18413	1.42144	0.606113	0.307916	1.53014	-3.7064	-0.543297	1.8807	-1.50087	-0.0742533	0.204494	0.92332	-0.117259	1.52342	-0.861059	1.94172	-0.762481	0.696209	1.21338	1.15571	-1.00845	1.39454	-0.551061	0.469357	-1.95101	0.852115	-0.115554	0	-0.681528	-1.48767	0.455716	-3.08813	0.196176	-0.0674891	-0.166263	-1.18447	-2.85263	0.752409	-1.41124	-0.55055
din/	Deoxyinosine[M-H]-/	251.079	-1.3595	-0.850614	-0.612164	-0.795416	-0.937946	-1.165	-0.552991	0.157905	0.0928498	0	-0.790311	-0.387199	0.139148	0.800508	0.164684	0.222996	-0.433699	0.14981	-0.5122	0.360172	0.0583411	-0.274509	0.338428	0.2827	-0.675702	0.0202334	-0.129919	-0.036049	0.101434	0.188323	-0.296327	-0.0560189	-0.718423	0.349647	0.418151	0.267068	0.279391	0.384121	0.266563	-0.144269	-0.0808778
dad_2/ dad_5/	Deoxyadenosine[M+H]+/ 5'-Deoxyadenosine[M+H]+/	252.109	0.402008	0.288973	0.496425	0.222455	0.0506979	0.0711813	0.255463	-0.192662	1.77847	0.682335	0.446035	0.00940821	0.082634	0.607888	-0.356057	0.0998895	-0.184119	-0.151147	-0.175763	0.167443	0.118046	-0.0447425	0	-0.178479	-0.581484	-0.21055	-0.348513	0.199095	-0.570212	-0.136155	-0.166805	0.111448	1.11887	-0.290386	-0.0139855	0.0608242	-0.327727	-0.255413	-0.453383	-0.165816	-0.185038
skm5p/	Shikimate 5-phosphate[M-H]-/	253.012	0.337781	1.18649	0.245789	0.585674	0	-0.36273	-0.223268	-0.209288	1.03429	-0.397939	0.293861	0.667008	1.28706	1.07868	-0.114559	0.350972	0.0583797	-0.275841	-0.253404	1.20701	0.89897	-1.25281	0.971973	-0.760854	-0.682265	0.0521051	-0.321294	0.947197	-0.582295	0.272986	-0.0139529	-0.268299	-0.319718	-0.345487	0.633472	-0.0439365	-0.086442	0.681499	-0.360729	-0.504602	1.01467
ascb6p/	L-ascorbate-6-phosphate[M-H]-/	254.991	-0.259703	0.123099	0.298619	-0.0277514	-0.491519	0.611721	-0.340442	-0.103081	0.10748	-0.235367	-0.155371	0.0352306	0.360424	0.689036	-0.0836998	0.0979464	-0.312336	-0.105583	0.0625059	0.787016	0.383199	0.169792	0.225801	-0.7263	-0.000649954	-0.0843903	-0.36074	0.60649	-0.404024	-0.172259	-0.0331767	0.154477	0	0.429244	0.0762906	-0.194218	0.141341	0.495737	-0.559651	-0.0224934	0.334232
hdcea/	Hexadecenoate (n-C16:1)[M+H]+/	255.232	0.233915	0.217274	0.247081	0.19739	0.267568	0.162024	0.284095	0.0582433	0.0780234	0.12848	0.272746	0.0309618	0	0.0183259	0.0171155	-0.0132623	0.0658548	0.0594079	0.122934	-0.165337	-0.00879199	-0.00315414	-0.0411938	0.105115	0.0215945	-0.0158997	-0.0637222	-0.0896506	-0.174789	-0.161767	-0.0976	-0.112135	-0.0793274	-0.128887	-0.0711603	-0.0380227	-0.0261299	-0.204102	-0.0640986	0.170997	-0.0666916
dhmpt/ dhnpt/	Dihydromonapterin[M+H]+/ Dihydroneopterin[M+H]+/	256.104	0.731691	0.623713	0.553383	0.700514	0.252002	-0.239268	1.06143	-0.442192	0.716371	0.12183	0.0746673	-0.141631	0.231957	0.277665	-0.0953541	-0.274962	0.00550649	0	-0.815789	0.354666	-0.248362	-1.35007	0.112178	-0.615599	-1.65747	-0.179728	-0.131041	-0.0551483	-0.624529	0.209785	-0.568833	0.333814	-0.69399	0.345508	0.413676	-0.210786	-0.653277	0.310573	-0.0434981	-0.332272	0.12072
hdca/	Hexadecanoate (n-C16:0)[M+H]+/	257.248	0.379906	0.588901	0	0.785139	-0.048393	-0.136302	0.995111	-0.0957978	-0.114068	-0.0190485	-0.293893	-0.0765175	-0.171561	0.662823	-0.076676	-0.18261	-0.0680796	0.648595	0.227481	0.402967	0.807684	0.140566	0.862144	0.684895	-0.337044	-0.295012	0.608894	-0.0202364	0.24936	0.469036	-0.35021	-0.0743642	-0.105744	0.17404	0.162697	0.203586	-0.0290737	-0.532587	1.06162	0.0299757	-0.258173
g3pc/	Sn-Glycero-3-phosphocholine[M+H]+/	258.11	0.821965	0.943907	0.350166	0.199474	0	-0.0437923	1.83383	0.189223	0.41617	-0.202734	0.498421	0.86809	0.124782	-0.102844	0.216598	-0.242326	-0.545533	-0.376034	-0.288822	0.221978	-0.272596	1.581	0.0379741	-0.418322	0.0645365	-0.848405	0.00502015	-0.100284	-0.666586	-0.476729	-0.625304	0.0544164	-0.453345	0.0520104	-0.347749	-0.0776181	-0.543011	-0.612671	-0.227363	0.790626	4.48723
thmnp/	Tetrahydromonapterin[M+H]+/	258.12	1.37782	-0.592073	0.9449	0.636015	0.2146	0.770062	-3.35007	0.485991	1.34741	0.1882	-0.171302	0.158433	0.826569	0.204093	1.00085	-0.364099	0	0.0434852	-1.05771	-0.247468	0.323539	3.41236	1.15845	-0.792398	-1.81715	-1.53222	0.0551863	0.326939	-0.929961	-0.000984903	-2.9315	0.26914	-2.02405	-0.761771	-0.897517	-2.29916	-1.872	-1.02669	-0.170284	-0.410852	1.94575
pppi/	Inorganic triphosphate[M+H]+/	258.917	0.00224776	-0.148135	-0.179234	0.347838	-0.426906	-0.30694	0.132577	-0.233964	-0.0134833	-0.0161364	-0.625408	0.387693	0.230314	0.378905	0.338836	0.132273	-0.267994	-0.0142842	-0.193668	0.917381	0.87159	-0.562549	0.559881	0.14208	0.110515	-0.124348	-0.166414	0.235002	-0.0873484	0.303867	-0.711299	0.0103266	0.225077	0.144025	0.410297	-0.469169	-0.475386	-0.0804006	0.0295722	0	-0.0974788
2ddg6p/ 2dh3dgal6p/ 6pgl/	2-Dehydro-3-deoxy-D-gluconate 6-phosphate[M+H]+/ 2-Dehydro-3-deoxy-D-galactonate 6-phosphate[M+H]+/ 6-phospho-D-glucono-1,5-lactone[M+H]+/	259.021	-0.725057	0	-0.549195	-0.430605	0.164412	-0.163982	-0.400597	-0.0102763	1.12664	1.1679	-0.0303135	-0.143311	0.0684731	0.781552	0.154352	0.322288	0.113638	0.0313782	-0.337604	0.525047	-0.132339	-0.670303	-0.128575	0.0666244	0.0105012	0.0672295	-0.439898	0.105341	-0.301184	-0.100633	0.0633372	-0.103749	-0.745887	-0.703267	0.042018	0.291736	0.380146	-0.316291	0.0824612	-0.100401	0.464953
btnso/	D-biotin d-sulfoxide[M-H]-/	259.076	-0.152015	0.0267931	0.595592	0.303102	0.0636409	-0.176616	0.0841862	0.987073	0.30634	-0.270423	0.0884332	-0.154553	0.715269	0.655422	-0.178361	0.656545	-0.0643717	0.00155049	-0.380123	0.261321	0.0291492	0.41392	0.11172	-0.192736	-0.41159	-0.141193	0.648585	0.217002	-0.228241	-0.0786962	-0.187635	0.360614	0.607056	-0.538413	-0.187648	-0.199743	-0.0658061	-0.0607607	-0.399955	0	-0.582787
g3ps/ gam1p/ gam6p/	Glycerophosphoserine[M+H]+/ D-Glucosamine 1-phosphate[M+H]+/ D-Glucosamine 6-phosphate[M+H]+/	260.053	-0.506816	-0.010521	0.437086	-0.78707	0.28369	-0.456205	-1.66299	-0.256632	0.292551	0.39747	0.265756	0.441202	0.03304	-0.582915	0.239495	-0.41499	0.306892	0.383524	0.22639	0.453213	-0.366012	-1.19606	-0.034667	0.448123	0.0921992	0.550072	-0.555271	-1.03863	-0.150622	-0.0950552	1.13453	0	-0.443885	-0.71771	0.435733	0.600185	0.32031	-0.0848619	0.233962	-0.325518	-0.509752
all6p/ allul6p/ f1p/ f6p/ g1p/ g6p/ gal1p/ man1p/ man6p/ mi1p/ tag6p/	D-Allose 6-phosphate[M+H]+/ Allulose 6-phosphate[M+H]+/ D-Fructose 1-phosphate[M+H]+/ D-Fructose 6-phosphate[M+H]+/ D-Glucose 1-phosphate[M+H]+/ D-Glucose 6-phosphate[M+H]+/ Alpha-D-Galactose 1-phosphate[M+H]+/ D-Mannose 1-phosphate[M+H]+/ D-Mannose 6-phosphate[M+H]+/ 1D-myo-Inositol 1-phosphate[M+H]+/ D-Tagatose 6-phosphate[M+H]+/	261.037	-0.249714	-0.348078	0.175196	0.0869774	0.387988	-0.0453253	-0.706397	0.871361	0.686156	0.234164	0.278001	-0.00811894	0.461045	-0.106571	-0.175733	0.356784	0.0179563	0.0209379	-0.0913289	0.336698	0.104787	-0.530032	-0.375752	-0.190037	0	0.738941	-0.3126	-0.321989	-0.287425	-0.164488	0.028112	-0.300102	0.477152	-0.259626	-0.111996	0.401074	0.10717	0.20026	-0.14047	0.0634694	-0.220286
h2mb4p/	1-hydroxy-2-methyl-2-(E)-butenyl 4-diphosphate[M+H]+/	263.008	-0.288888	-0.224855	-0.303605	-0.0285888	-0.519769	-0.309716	-0.443064	0	-0.245055	-0.063405	-1.12271	0.131304	0.0537323	0.204119	-0.0660833	0.618149	-0.521774	0.119174	0.105843	1.05442	0.527768	0.0840446	0.464417	-0.131501	0.0712827	0.0406604	-0.160767	-0.0517165	-0.111435	0.0435921	-0.00224131	0.236718	0.71885	0.197162	0.496661	-0.536593	0.0790693	0.58559	-0.0136922	-0.063099	0.529324
galt1p/ mnl1p/ sbt6p/	Galactitol 1-phosphate[M+H]+/ D-Mannitol 1-phosphate[M+H]+/ D-Sorbitol 6-phosphate[M+H]+/	263.053	-0.444289	-1.10215	0	-0.721053	0.809246	0.801169	-2.46385	-1.31883	0.125001	0.390118	-0.109344	-0.666667	0.152406	-0.505448	0.427759	-0.415533	0.300413	-0.27952	0.846152	-0.00141804	0.428297	-2.65272	-0.876388	0.162027	1.28836	0.493153	0.312821	-1.00014	0.0509321	-0.103406	0.0543216	0.708775	-1.79867	-2.38802	-0.194213	0.754521	0.779069	-0.757843	0.337236	0.292665	-1.92844
13dpg/	3-Phospho-D-glyceroyl phosphate[M-H]-/	264.952	-0.0753646	-0.171598	-0.277597	-0.28702	0	-0.704843	-0.693166	-0.363658	0.674449	0.176608	0.248076	0.46405	1.03787	0.656462	-0.668196	0.51267	-0.057698	0.0891165	-0.00478629	0.112055	0.623305	-0.237727	0.695701	-0.15568	-0.0394011	-0.748321	-0.816837	0.123209	-0.0567165	0.0180811	0.144918	-0.285443	-0.760642	1.73915	0.147847	0.448219	0.567929	0.151298	0.0511496	-0.400647	-0.363173
acg5p/	N-Acetyl-L-glutamyl 5-phosphate[M-H]-/	268.023	-0.120137	1.35271	-0.765399	0	-0.19444	-0.760874	0.412367	-0.152515	-0.127108	0.112758	0.330512	1.52423	-0.172227	1.04296	0.237547	-0.00708925	-0.308633	0.117649	-0.0801874	0.824082	-0.48198	-1.60737	1.26656	0.478197	-1.10889	-0.874013	-0.0451932	0.330242	-0.263073	0.533834	-1.0164	0.346933	-0.188908	-0.160684	1.86054	0.940393	0.115466	0.880211	0.832301	-0.22816	0.228559
rhcys/	S-Ribosyl-L-homocysteine[M+H]+/	268.085	1.64125	1.00918	0.833473	0.69414	0.416659	-0.398615	-0.337803	-1.58711	0.296909	3.84659	0.233952	0.449716	-0.145773	-0.117477	1.16613	-0.286776	0.477333	-0.878342	-0.187045	1.4288	0.529616	-2.12387	0.729894	-0.774023	-0.982431	-1.87628	0.126923	-0.482585	-1.05459	0	-0.929736	0.403723	-1.1726	0.116589	1.26471	-0.191726	-0.859349	-1.35083	0.025478	-1.45197	0.595586
adn/ dgsn/	Adenosine[M+H]+/ Deoxyguanosine[M+H]+/	268.104	-0.24983	-0.0229537	0.850034	0	1.19673	-0.370181	-1.60415	-0.182883	0.649413	0.515125	0.317429	2.23146	0.305555	0.87966	-1.96047	1.2227	-0.447643	0.414077	-1.88362	0.369785	-0.31849	0.549458	0.881909	-1.80989	-2.46704	0.0728588	-1.01641	0.975625	-2.67138	0.644513	-2.19582	-2.25788	1.88007	1.2982	0.101767	0.371152	-0.284131	-0.0988373	-2.64755	-0.0316196	-0.19212
fe3hox_un/	Fe(III)hydoxamate, unloaded[M+H]+/	268.15	0.00797708	0.301207	0.428125	-0.158816	0.178962	-0.0723615	0.307284	0.0149092	0.39901	0.918119	0.726521	0.116737	0.0369987	0.075866	0.0922764	0	-0.0798536	-0.258623	-0.432943	-0.306854	0.00179658	0.273352	-0.24811	-0.322045	-0.0375446	0.0861202	-0.125075	-0.172554	-0.524693	-0.0973225	0.0685061	0.204468	0.331506	-0.436764	-0.484606	-0.332251	-0.413584	-0.385904	-0.384412	0.193687	-0.485443
manglyc/	2(alpha-D-Mannosyl)-D-glycerate[M+H]+/	269.087	0.79824	0.471229	1.04829	-0.0393053	0.291353	0.0903842	-0.0572154	-0.503183	0.341029	2.55509	-0.219492	0.679025	-0.173837	-0.0285338	0.399092	0.386109	0.30425	-0.0627522	-0.238834	0.802797	0.219176	-0.791501	0.563424	-0.124214	-0.782753	-0.627143	0	-0.168526	-0.133787	0.386444	-0.380386	0.285657	-0.0975119	-0.35646	0.417195	0.621379	0.0605339	0.0574543	-0.100903	-0.42369	-0.286114
ins/	Inosine[M+H]+/	269.088	0.729448	0.349595	0.989807	-0.0276453	0.051818	0.131142	-0.247832	-0.388043	0.301208	2.45675	0.0684566	0.511069	0.00803531	-0.0855735	0.316716	0.379731	0.443298	-0.115095	-0.707193	0.763636	0.145078	-0.451616	0.44153	-0.330587	-1.13273	-0.660995	0	-0.181138	-0.591746	0.157441	-0.661181	0.14167	-0.267127	-0.503706	0.147164	0.563378	-0.0015386	-0.0669074	-0.349761	-0.417685	-0.0832926
arbt/	Arbutin C12H16O7[M-H]-/	271.082	0.340422	0.299499	0.457954	-0.110406	0.193204	-0.176938	0.21187	0.0209625	0.0710593	0.240867	0.482767	0.0101987	-0.00936249	-0.0515414	0.225107	-0.157981	0.266994	0.252156	-0.0144265	-0.26057	0.331627	-0.00324536	0.15353	-0.177233	-0.0941534	-0.139335	0.0212965	-0.101599	-0.298281	0.223191	0	-0.101698	-0.271107	-0.0637446	0.506813	0.648341	0.0348952	-0.360038	-0.0242065	-0.443202	-0.0744552
3dhgulnp/ glcur1p/	3-keto-L-gulonate-6-phosphate[M-H]-/ D-Glucuronate 1-phosphate[M-H]-/	273.002	1.13752	0.702854	-0.523068	1.6588	-0.143048	0.0567018	0.148532	0.22545	0.431887	-0.0654233	2.47682	0.275745	0.999637	0.182317	-0.0331694	0.498298	-0.575588	-0.364335	-0.254131	0.492419	1.01318	-0.0628225	0.122797	-0.0378259	-0.191991	-0.184338	0.214926	0.206884	-0.249651	0	-0.124385	-0.840263	-7.90417e-05	-0.389002	-0.360079	0.110665	-0.243296	0.971065	-0.240167	1.13578	-0.0583586
sucarg/	N2-Succinyl-L-arginine[M+H]+/	275.135	-0.182195	0.901179	1.02177	0.108086	-0.12479	0.521023	0.316657	-0.543425	-0.471463	-0.725152	-0.147768	-0.0394999	-0.34716	0.169935	0.136415	-0.621767	0.758689	0.0879181	0.535643	0	0.317446	0.198333	0.734542	0.401639	-1.07278	-1.07306	-0.0702289	-0.130491	0.64255	-0.0730786	-0.47792	-0.19692	0.585024	1.23951	-0.420358	-0.389911	-0.546211	0.0243152	0.541248	-0.531901	1.13597
anhm/	1,6-anhydrous-N-Acetylmuramate[M+H]+/	276.108	0.418818	-0.137745	0.871606	-0.317695	-0.188651	-0.144173	-1.67479	-0.143792	0.209601	0.946262	0.588603	0.123625	-0.0832207	0.0343766	-0.302019	0	0.360877	-0.0111965	0.0721546	-0.166263	0.00490081	-0.911262	2.50216	-0.151387	0.674112	0.525452	-0.153873	-0.296228	-0.602042	-0.133673	0.34786	0.02813	-0.730015	-0.984234	0.0960516	0.572044	0.581079	-0.55202	-0.453893	0.0737971	0.597556
6pgc/	6-Phospho-D-gluconate[M+H]+/	277.032	-0.411563	-0.132829	-0.401545	-0.383667	0.281047	-0.0452204	-0.264516	0	0.309652	1.21302	0.203133	0.0847999	0.301918	-0.155632	0.358889	0.177736	0.409871	0.133329	-0.521935	1.04423	0.0664366	-1.58322	-0.0523458	0.140188	-0.330983	0.00311152	-0.113993	-0.689738	-0.560757	0.0249131	-0.0701138	-0.427238	-0.603823	-1.152	0.307106	0.273864	0.0647133	-0.76281	0.050135	-0.194018	0.577698
4r5au/	4-(1-D-Ribitylamino)-5-aminouracil[M+H]+/	277.114	0.166738	0.0157618	0.707151	-0.283216	-0.168878	0.485991	0.167788	0.755619	0.45786	0.352265	0	0.203146	0.063275	0.0801353	0.626192	0.111262	-0.0399863	-0.0894645	-0.116709	-0.00681359	0.201685	-0.098947	1.41333	-0.0152602	-0.319352	0.0845836	0.130924	-0.262036	-0.516964	0.00856907	-0.31256	-0.30845	-0.505938	-0.247336	0.0326706	-0.0832228	-0.143556	-0.39523	-0.0503846	-0.0720271	0.0221406
2mecdp/	2-C-methyl-D-erythritol 2,4-cyclodiphosphate[M+H]+/	279.003	-0.572847	-0.535138	-0.463514	-0.233707	-0.0311653	0.868301	-1.48835	1.50167	-0.421757	0.987385	-0.810412	-0.0311849	-0.105995	0.867412	0.493611	-0.0178081	-0.247105	-0.167444	0.278807	0.581403	0.098937	0.159736	0.103682	0.307588	0.118279	1.74012	-0.66215	-0.10944	0.0125686	-0.09788	0.728881	-0.269129	0.19019	-0.0934763	0	-0.180308	0.730251	0.147519	0.421779	-0.405018	0.791212
rdmbzi/	N1-(alpha-D-ribosyl)-5,6-dimethylbenzimidazole[M+H]+/	279.134	0	0.0428518	-0.0719906	-0.0629571	-0.130721	0.214419	0.365177	0.516844	0.0802479	0.414612	-0.131443	-0.402739	0.433191	0.658913	-0.153405	0.454532	-0.183138	-0.176659	0.23644	0.0929261	0.165236	0.287872	0.346537	0.0578585	-0.396086	-0.070447	-0.0100716	-0.0485159	-0.220989	-0.235584	0.446027	-0.0717455	0.16572	-0.4611	-0.179394	-0.0875126	0.249611	-0.452465	0.0900962	0.679273	-0.142365
ddcap/	Dodecanoly-phosphate (n-C12:0)[M+H]+/	281.151	0.451431	0.150018	0.217696	0.0935544	0.0562637	-0.0553848	0.381732	0.0247938	0.00906669	0.402114	0.213568	-0.040886	-0.0982312	0.0622276	-0.0869199	-0.0296649	-0.177903	0	-0.0612518	0.0351717	0.219703	0.0138244	-0.313115	0.014934	-0.105573	0.089522	-0.396716	-0.269924	-0.239029	-0.126197	0.0896034	-0.22175	0.0363104	-0.373063	-0.139413	-0.00903491	-0.110808	-0.259614	0.0858641	0.166989	-0.265015
ocdcea/	Octadecenoate (n-C18:1)[M+H]+/	283.263	0.294565	0.164564	0.277732	0.103439	0.213972	0.131986	0.343275	-0.0323367	-0.0958255	0.309391	0.346894	-0.0936372	-0.0740149	0.0101455	-0.0759225	-0.115298	0.121886	0.118059	-0.0124088	-0.169162	0.0766383	0.0921666	-0.233725	0.0187006	-0.149873	0.0771562	-0.33209	-0.229607	-0.343896	0.0676643	-0.0202136	-0.0536876	-0.0531643	-0.235733	-0.0894997	0.0764024	0.00116916	-0.34209	0.113359	0	-0.362309
ocdca/	Octadecanoate (n-C18:0)[M-H]-/	283.264	0.428251	0.286218	0.378387	0.350847	0.174651	0.11283	0.242781	0.0830162	-0.00105204	0.0592607	0.218825	-0.0288926	0.173739	0.250577	-0.00961176	-0.188525	-0.0894359	0.0140663	-0.0261964	-0.0287398	-0.0841911	0.108875	-0.124535	-0.0855464	-0.169988	-0.216652	-0.177805	-0.237082	-0.245258	0.0712138	-0.0569902	-0.183156	-0.226624	0.00653442	0.0291046	0	-0.0383019	0.0842934	0.0207237	0.070127	-0.109348
gsn/	Guanosine[M+H]+/	284.099	0.419942	0.0401664	0.44962	0	0.320246	0.366645	0.0060964	0.0238006	-0.270662	0.868709	0.209522	0.194571	-0.375814	0.152261	-0.571122	0.558569	-0.0984728	-0.136283	-0.408306	0.0308893	0.0532176	-0.124176	0.107831	-0.635942	-0.478879	0.198451	-0.287933	0.105546	-0.984968	-0.078583	-0.534648	-0.654721	0.126563	-0.237728	-0.0690423	0.33499	0.282564	-0.423886	-0.695747	-0.0275127	-0.19717
xtsn/	Xanthosine[M+H]+/	285.083	-0.112749	0.101537	0.178158	-0.113957	0.0729175	0.0383844	0.292189	0.105422	-0.164924	0.175527	0.184743	0.0741085	-0.22257	-0.279324	0.175162	0.0383306	0.10877	0.0370464	-0.0909433	0.174512	0.127815	-0.106854	0.0288288	0.264616	-0.278173	-0.0546136	-0.681723	-0.551889	-0.275807	-0.0351276	-0.103665	-0.0500082	-0.0611661	-0.26797	0	0.0347961	-0.0770076	-0.175533	0.378523	-0.217821	0.0524075
3ig3p/	C'-(3-Indolyl)-glycerol 3-phosphate[M-H]-/	286.049	-0.987419	0.74054	0.0480955	0	-0.348266	0.599075	1.51035	0.304387	1.19077	-0.423777	0.733331	1.14554	0.895666	0.593459	0.410633	1.08285	-1.28686	2.69757	-0.483716	-0.423223	-0.0195411	-0.882825	0.619442	-0.901709	-0.0667377	-1.52711	0.661151	1.14101	-0.152847	-0.59496	0.564305	-0.905073	-0.761679	-0.354672	0.433583	-0.174117	-0.0580551	1.12946	-0.641334	1.58799	-0.26693
gar/	N1-(5-Phospho-D-ribosyl)glycinamide[M+H]+/	287.064	0.101563	0.470297	0.62848	0.199446	0.230207	-0.23191	0.426167	1.13892	0.340188	-0.0779503	-0.0962955	0	-0.0347528	0.491749	0.288107	-0.0539397	-0.149073	-0.156036	0.182828	0.336388	0.438753	-0.0983729	0.00311854	0.513995	-0.267993	-0.2171	-0.319979	-0.0769675	-0.0723161	0.097207	-0.313607	0.00729623	0.10764	-0.232139	0.16189	-0.0847802	-0.259006	-0.0242383	0.406777	-0.115971	-0.0772291
2dda7p/	2-Dehydro-3-deoxy-D-arabino-heptonate 7-phosphate[M+H]+/	289.032	0.286335	0.0556134	0.13652	-0.146923	1.09234	0.688811	-0.0513139	0.45339	1.20406	-0.0182509	0.565108	0.236771	0.41582	-0.530688	-0.000602489	0.350455	-0.158139	1.19213	-0.376882	0.210807	0.825106	-0.409985	0.176824	-0.662753	-0.634176	-1.1187	0.0175435	-0.718451	-0.453882	0.172231	-0.968522	0.0151977	-0.0930641	-0.449692	0.149258	-0.0512396	0	-0.756233	0.0545502	-0.568831	-0.600164
sl2a6o/	N-Succinyl-2-L-amino-6-oxoheptanedioate[M+H]+/	290.087	0.293831	-0.0138837	0.201448	0	0.871279	-0.352044	-0.394477	0.676575	0.906818	0.870372	0.0931946	1.15537	0.901511	-0.615151	-0.00420783	0.827139	-0.0725657	0.302973	-0.237932	0.123666	0.53235	-1.25672	-0.0122476	0.203663	-0.654876	0.0210922	-0.324675	-1.05863	0.0115409	-0.0869441	0.441906	-0.523444	-0.00558944	-0.424005	-0.0288894	0.838827	1.17362	-0.169281	-0.0152692	-0.710987	0.0554101
prcp/	5-phospho-?-D-ribose 1,2-cyclic phosphate[M-H]-/	290.968	0.0332829	-0.144584	0.278704	0.10372	-0.147246	-0.441638	-0.480909	0.299659	0.875743	-0.598115	-0.0773063	0.153477	1.1246	0.50594	0.0183058	0.318573	-0.446383	-0.332021	-0.123268	0.560627	0.688687	-0.38605	0.304602	-0.176505	-0.0585997	-0.429319	-0.720536	0	-0.243961	0.053948	-0.0180974	-0.586889	-0.181469	-0.00576188	0.80623	0.6523	0.168012	0.366225	0.170932	-0.0813667	0.0117271
gmhep1p/ gmhep7p/ s7p/	D-Glycero-D-manno-heptose 1-phosphate[M+H]+/ D-Glycero-D-manno-heptose 7-phosphate[M+H]+/ Sedoheptulose 7-phosphate[M+H]+/	291.048	-0.191541	-0.271902	-0.361823	-0.439269	-0.0521362	-0.6616	-0.327549	0.324216	0.381258	0.067718	0.00346972	-0.152336	0.195889	0.188546	0	0.551516	-0.0709428	0.0869198	-0.303266	0.631152	0.250495	-0.921842	0.00622677	0.00938389	-0.438301	0.0872329	-0.70141	-0.356897	-0.253651	0.0273644	-0.112672	0.0831232	-0.233289	0.14324	0.188664	-0.0809195	0.0185642	0.372702	0.188793	-0.0676674	-0.00317425
sl26da/	N-Succinyl-LL-2,6-diaminoheptanedioate[M+H]+/	291.119	0.2625	0.0738109	0.229377	0.258258	0.738452	0.1529	0.140263	0.561511	0.620031	0.654753	0.228122	-0.121639	0.220122	-0.424331	-0.0798748	0.118562	0	-0.10682	-0.143145	-0.261987	0.573447	-0.329292	-0.0452233	-0.371083	-0.317774	0.0164152	-0.195825	-0.828053	-0.477984	0.119465	-0.0317443	-0.086029	0.137655	-0.298109	0.105634	-0.178509	0.315179	-0.133733	-0.177709	-0.321533	0.00419417
argsuc/	N(omega)-(L-Arginino)succinate[M+H]+/	291.13	-0.224934	0.254261	0.426183	0.332422	0.125407	0.11119	-0.00237404	0.307656	0.245527	0.330401	0.171355	-0.322249	0.479429	-0.679121	0.0851118	0.516342	-0.0642474	-0.0335298	0.146616	0.388936	0.281016	-1.04687	-0.327606	0	-1.16111	-0.0738064	0.278584	-1.15649	0.384149	-0.394949	-0.643163	-0.553807	-0.638129	0.183195	-0.0128522	-0.563121	-0.221801	-0.111271	0.377576	-1.25485	0.778379
acmum/	N-Acetylmuramate[M+H]+/	294.118	0.336906	0.0490141	1.80235	-0.355104	0	-0.0212573	0.00255524	-0.0218951	-0.400305	0.218026	0.080546	-0.608842	-0.329075	0.439015	0.271264	-0.267821	0.111917	0.114993	-0.0479197	0.00903811	-0.0290434	0.105414	-0.151183	0.243958	-0.268554	0.260173	-0.439986	-0.230701	-0.343036	-0.00533259	0.594032	-0.029976	0.149701	-0.566698	-0.196944	0.0238824	0.344795	-0.427425	0.034431	-0.0283189	0.327723
fe3dhbzs/	Ferric 2,3-dihydroxybenzoylserine[M+H]+/	294.977	-0.16107	-0.175087	-0.311556	-0.265526	-0.322635	0.0171419	-0.97335	0.0850328	-0.195806	-0.156581	-0.92411	-0.112579	0.259788	-0.81699	-0.467293	0.808992	-0.219249	-0.00526329	0.229609	0.998514	0.538589	-0.103108	0.623496	-0.0600855	0.0335953	-0.101567	-0.0792893	-0.522609	0.154436	0.129272	-0.129053	0.392123	0.65595	0	0.441644	0.0413031	0.518214	0.859626	0.296556	0.0608063	0.611583
air/	5-amino-1-(5-phospho-D-ribosyl)imidazole[M+H]+/	296.064	0.619501	1.25465	0.967601	-0.782286	0.194509	0.174887	1.52708	-0.710073	1.01042	-1.09875	-0.059771	0.401346	0.192681	-0.0746453	0.725586	-0.577027	-0.0379201	-0.266005	0.0866423	0.0672188	0	-0.062739	-0.109767	0.104639	0.39661	-0.401303	-1.26017	-0.799018	0.111107	0.182497	0.247212	0.457831	-0.700278	-1.79146	-0.135352	-1.0051	-0.848281	-1.44282	-0.194373	5.99034	2.6695
5mta/	5-Methylthioadenosine[M+H]+/	298.097	0.14096	0.474175	0.201416	-0.215795	-0.309441	-0.195625	0.0170028	-1.3648	0.320077	-0.843118	-0.690986	-0.284497	0.342482	0.0450167	0.441052	0.474151	0.239484	-0.463369	-0.557973	0.573475	0.310682	-0.670683	0.864224	0.13849	-0.837843	0.0839914	-0.189016	0.167393	-0.296795	0	-1.11728	0.123499	-1.59622	0.335393	0.603266	-0.216857	-0.653177	-0.732232	0.292533	-0.448362	-0.049876
4ppan/	D-4'-Phosphopantothenate[M+H]+/	300.084	-0.63691	-0.647007	-0.199179	-0.72244	0.627453	-0.110123	0	0.557891	0.485085	0.833763	1.00689	-0.387973	-0.714417	1.00405	-0.72872	0.439535	-0.229567	0.425802	-0.406613	-0.325251	-0.569117	5.02525	-0.531609	-0.170506	-0.604841	-1.39196	-1.32907	-0.0255477	-0.707165	0.836521	0.633267	0.0119023	0.163339	0.0116635	0.380554	0.0680743	0.270559	0.671943	-0.31062	0.198163	1.88759
acgal1p/ acgam1p/ acgam6p/ acmanap/	N-Acetyl-D-galactosamine 1-phosphate[M+H]+/ N-Acetyl-D-glucosamine 1-phosphate[M+H]+/ N-Acetyl-D-glucosamine 6-phosphate[M+H]+/ N-Acetyl-D-mannosamine 6-phosphate[M+H]+/	302.064	0.202532	6.8111	-0.902448	-0.680117	5.20112	-1.25086	0.436462	-1.37108	-0.936324	-0.83679	-1.42737	5.8732	-0.954765	-1.33828	5.74084	-0.945485	-0.418157	-0.703775	4.91069	0	-1.53192	-0.0945082	5.00363	4.30055	4.29289	-1.40531	-1.27854	-2.22072	4.27878	5.19921	5.36455	5.06775	-0.729987	1.75029	5.82346	5.04165	4.99027	-1.17481	4.87341	-2.13243	1.18793
23cump/	2',3'-Cyclic UMP[M-H]-/	305.018	0.137772	-0.101886	0.55769	0.842808	0.242859	0.361841	1.47411	-0.259513	0.726937	0.241714	-0.802858	-0.414468	0.812077	0.156603	-0.221616	0.359373	-0.852733	0.587302	-0.0526913	0.52452	0.628638	0.07606	0.469832	-0.98634	-0.481518	-0.877002	0.157236	-0.278855	-0.414763	0	-0.10068	0.52984	-1.13285	-0.193009	0.378438	0.0188137	-0.269771	-0.0385047	-0.162051	-0.476872	-0.352561
ttdceap/	Tetradecanoyl-phosphate (n-C14:1)[M+H]+/	307.167	0.52194	0.142159	0.299584	0.0824977	-0.328994	-0.092176	0.216828	0.0938816	0.108751	-0.120786	0.222485	0.0643772	0.0394055	-0.121717	0.193971	-0.33563	-0.11434	-0.042403	-0.0786315	0.0186118	0.00149973	-0.0794053	0	-0.128362	-0.420652	-0.207316	-0.175341	-0.622162	-0.428353	-0.270557	0.361651	0.0230308	-0.178576	-0.021602	0.125164	0.0640092	-0.189656	0.0303909	0.136303	-0.0906601	0.129611
dcmp/	DCMP C9H12N3O7P[M+H]+/	308.064	0.618485	-0.22154	0.292847	-0.0830946	0.234764	-0.138885	-1.07088	-1.26163	0.251073	0.633561	-0.655728	0.414409	0.1299	-0.229111	0.0903745	-0.489169	0.0956996	-0.355667	0.535953	0.336483	0.35854	-1.50507	0.264455	-0.299283	0.406851	-0.290592	-0.406675	0.171973	0.147872	0	-0.0231123	-0.0873188	-1.23662	-0.949231	0.639589	0.431581	0.0861106	-1.15822	0.0339059	-1.20592	-0.454343
gthrd/	Reduced glutathione[M+H]+/	308.091	1.43249	0.807757	1.79247	0.524738	-0.483562	0.847933	1.84533	0	0.452804	-2.37578	-0.660079	0.0190238	0.986196	-1.4166	0.870174	-1.51185	0.333932	-0.790961	0.952532	1.24115	0.833886	-2.22608	0.352634	-0.417028	0.2089	-0.854746	0.663588	-0.935676	0.286449	-1.42077	-1.34009	-0.591187	-5.3174	0.418976	-0.33224	-0.827539	-0.878324	-1.88883	0.489712	-0.359167	-0.325265
r15bp/	D-Ribose 1,5-bisphosphate[M-H]-/	308.978	-0.295503	-0.0255741	-0.278907	-0.100239	0.014158	-0.185973	-0.309476	0	0.523972	0.414798	0.323492	0.273566	0.710865	0.0979689	0.290656	0.131807	0.0569976	0.0477396	-0.0852346	0.463416	0.330188	-0.425977	0.222425	-0.227214	-0.60528	-0.322073	-0.466704	-0.341798	-0.489241	-0.186504	0.0610225	-0.268003	-0.989863	-0.122497	0.139465	0.253033	0.0234726	1.03637	-0.128375	0.154506	-0.492107
prpmn/	?-D-ribose-1-methylphosphonate 5-phosphate[M+H]+/	309.014	-0.00937035	0.177821	0.15798	0.149703	-0.465139	-0.15373	-0.193544	-0.2496	-0.394452	-0.233857	-0.391546	0.333913	0.340841	-0.508888	-0.453163	0.0184255	-0.562287	0	0.0779193	0.383247	0.435978	-0.0209455	0.199136	-0.454423	-0.305711	0.409789	-0.430746	-0.152267	0.0742637	-0.204494	0.0116918	0.165192	0.254609	-0.365832	0.421511	0.0430035	-0.0721725	0.233682	-0.412549	0.141305	0.054885
dump/	DUMP C9H11N2O8P[M+H]+/	309.048	0.344829	-0.0411173	0.549245	0.469064	-1.4696	0.405313	0.787821	0.255169	1.33346	2.48507	0.00430452	0.428438	0.570033	-0.353103	0.83669	0	-1.05686	0.341891	-0.173053	0.628373	0.443558	-0.720676	0.438238	-0.357502	-0.927454	-0.532703	0.184686	0.0988844	-0.284324	-0.457504	-0.625391	-0.666886	0.0596798	-0.947815	-0.114	0.372771	-0.246317	-0.174244	-0.590189	-0.666001	-0.76321
frulys/ psclys/	Fructoselysine[M+H]+/ Psicoselysine[M+H]+/	309.166	0.491867	0.614565	0.412876	0	-0.556374	0.176189	0.398029	-0.225919	-0.0869576	-0.109966	0.130193	0.0445898	0.177655	-0.0709486	0.282894	-0.399278	-0.296115	-0.00373456	-0.0227622	0.152891	-0.0305266	0.121232	0.0357134	0.00616537	-0.129944	-0.147661	-0.25477	-0.271181	0.0480131	-0.128791	0.109757	-0.0253821	0.0111241	-0.367301	0.930546	0.178799	-0.0366713	-0.407762	0.0842729	-0.0466518	0.0777279
ttdcap/	Tetradecanoyl-phosphate (n-C14:0)[M+H]+/	309.183	0.802594	0.428162	0.655903	0.238939	0.115169	0.264608	0.201273	-0.0226814	-0.0628025	0.196663	0.168258	0.0493173	0.259787	-0.0940999	0.289734	-0.105836	-0.0128644	-0.013919	0	0.300755	-0.0617858	-0.0731893	-0.0482469	0.151067	-0.206292	0.089479	-0.184618	-0.0867351	-0.178043	-0.057963	0.190292	0.0567021	0.0546421	-0.267152	-0.0606533	-0.00292392	0.0129552	-0.0961589	-0.18567	0.0276179	-0.00655534
acnam/	N-Acetylneuraminate[M+H]+/	310.113	-0.184038	0.380097	0.38974	-0.0703974	0.213491	-0.492689	-0.264953	-0.00108321	-0.0239349	-0.321375	-1.06767	0.636861	-0.164799	0.0131575	1.03108	-0.402728	-0.154841	-0.332228	0.399516	1.01792	0.0180506	-0.0955988	0.564507	0.357213	-0.325082	-0.690939	-0.39703	-0.410135	0.201603	0.521833	0.758244	0.298681	0.294089	0.688602	0.4797	-0.134891	0	-0.242111	0.459428	-1.15557	0.382357
iprimv/	Isoprimeverose[M+H]+/	313.113	0.189675	0.575724	0.178571	0.0186418	0.288029	-0.125356	0.91536	0.268216	0.250306	1.52747	0.0840041	-0.131775	0.359067	-0.571189	0.0586816	0.451881	-0.158532	0.103636	0	0.0862436	0.43933	-0.349056	-0.286584	0.0918489	-0.486033	-0.250639	-0.199159	-1.12589	0.0993225	-0.106354	-0.583961	-0.205176	-0.59471	-0.109085	-0.173707	-0.162634	0.0187591	-0.390814	0.251482	-0.594198	-0.170693
fpram/	2-(Formamido)-N1-(5-phospho-D-ribosyl)acetamidine[M+H]+/	314.075	0.0180155	0.157651	0.403759	-0.150288	-0.0177646	-0.242072	2.83148	0.0306867	0.230671	-0.448484	-0.168662	-0.0682582	0.133509	-0.0166292	0.614644	-0.191506	-0.514805	0	-0.0752431	-0.138472	0.295245	-0.954635	1.32924	0.826396	0.186008	1.40168	-0.367446	-0.727428	0.0165166	-0.18092	0.0522224	-0.185662	-0.661802	-0.855609	0.572013	-0.0575779	0.240847	-0.512509	0.698002	0.219548	0.495173
fgam/	N2-Formyl-N1-(5-phospho-D-ribosyl)glycinamide[M+H]+/	315.059	0.606157	0.74551	0.10558	-0.0902751	0.318076	-0.299268	0.571049	-0.360633	0.932395	-0.044111	-0.449021	-0.102248	0.09176	0.196426	0.303067	0.194576	0.323344	0	-0.018901	0.924407	0.1107	-0.388453	0.657108	0.0952593	-0.569901	-0.443317	-0.611598	-0.366863	-0.513442	0.180525	-0.815114	0.346834	-0.77893	-0.546134	0.163376	-0.412634	-0.438044	-0.049766	0.2296	-0.320909	0.241054
dhpt/	Dihydropteroate[M+H]+/	315.12	0.476205	0.565817	0.571853	-0.107735	0.182076	-0.0329895	0.545199	-0.0563948	0.149375	0.0236071	0.249818	0.394314	0.236129	-0.208061	0.294902	0.05426	0	0.422672	-0.423988	0.490468	-0.156842	0.0347976	-0.190063	-0.00704937	-0.217477	-0.540298	-0.274228	0.0237826	-0.025927	-0.153274	0.150158	0.00828929	-0.183728	-0.0767602	-0.252793	0.367577	-0.286563	0.0905279	-0.122387	-0.00117728	-0.204478
kdo8p/	3-Deoxy-D-manno-octulosonate 8-phosphate[M-H]-/	317.028	-0.542059	-0.330692	-0.590637	-0.233403	-0.28749	-0.0597039	-0.373721	0.513559	1.65918	0.132667	-0.333595	0.016376	0.0899493	1.85216	0.311822	0.601077	0.0622341	0.264867	-0.235409	0.466717	-0.228849	-0.329655	0.108551	0.0911296	-0.798731	0.0182886	-0.388979	0.930738	0	0.00987321	-0.517014	-0.294185	-1.45616	0.293486	0.0581644	-0.105505	0.0205673	-0.0506991	0.109037	-0.162724	-0.752019
3psme/	5-O-(1-Carboxyvinyl)-3-phosphoshikimate[M-H]-/	323.017	-0.401914	0.0994064	-0.715287	-0.11837	-0.373588	-0.344778	-0.0125871	0.897967	0.715303	-0.847826	-0.844832	0.20745	0.362847	0.401392	0	0.3359	-0.609915	-0.0599224	0.142328	0.741947	0.445144	0.708661	0.420909	0.0336846	-0.503583	-1.37778	-0.000430201	0.245009	0.18996	-0.116599	-0.430708	0.361781	-1.15165	-0.304913	0.231972	-0.556681	0.069869	0.939654	-0.0454758	0.211399	-0.403115
dtmp/	DTMP C10H13N2O8P[M+H]+/	323.064	0.468414	0.00503463	0.29487	0.352086	0.0652151	0.0778524	-0.273502	-0.171056	0.302917	0.0108076	-0.0145342	0.42874	0.258845	0.331196	-0.631411	-0.20239	0	-0.249403	-0.00749214	0.364699	0.243827	-0.385098	0.448637	0.382023	-0.0675682	-0.583815	-0.479563	0.454386	-0.543832	0.107658	-0.481529	-0.0306487	-0.575729	-0.093824	0.312006	0.280579	-0.207721	-0.402858	-0.2024	-0.867428	0.115703
3cmp/ cmp/	3 CMP C9H12N3O8P[M+H]+/ CMP C9H12N3O8P[M+H]+/	324.059	0	0.0740859	-0.541995	-0.730014	0.31544	-0.950061	-1.23147	-0.183468	2.76194	0.0659451	-0.789479	0.266801	-0.372683	1.25534	0.998905	-0.116692	-0.587618	-0.363298	0.482514	-0.552742	-0.464743	-0.959392	0.202613	0.817008	1.17208	-0.210635	-1.49441	0.521338	0.244545	0.364263	1.02783	0.633348	-1.07024	-0.826685	0.577746	0.590787	0.667193	-1.02402	0.584764	-0.99679	-0.160514
sfp/	6-deoxy-6-sulphofructose 1-phosphate[M+H]+/	324.999	-0.156848	-0.431998	-0.343408	0	-0.27659	-0.0949844	-0.427022	-0.19332	-0.716343	-0.147292	-0.745154	0.166774	0.235163	-0.099607	-0.267996	0.611322	-0.255087	0.141532	0.308373	0.915203	0.403584	0.0433473	0.481885	-0.233855	0.217121	0.502488	-0.295567	-0.282897	-0.0572835	-0.249646	0.341716	0.393271	0.525155	0.0440436	0.290039	-0.090853	0.334264	0.479609	-0.190209	0.27612	0.699454
3ump/ psd5p/ ump/	3 UMP C9H11N2O9P[M+H]+/ Pseudouridine 5 phosphate C9H11N2O9P[M+H]+/ UMP C9H11N2O9P[M+H]+/	325.043	0.743216	-0.106475	0.371129	0.0804427	0.254809	-0.0724949	0.525528	-1.011	0.73202	-0.06546	0.247383	0.579027	-0.109524	0.473761	-0.532618	-0.170954	0.0846978	0	0.356582	-0.423568	0.446962	-1.55108	0.823053	-0.485337	1.23344	0.012381	-0.395724	0.974705	-0.265905	0.238865	-0.0780146	-0.102812	-1.21223	-0.878427	0.465484	0.482205	0.318902	-0.996422	-0.148388	-0.323563	-0.278057
dmlz/	6,7-Dimethyl-8-(1-D-ribityl)lumazine[M+H]+/	327.13	0.202275	0.20351	0.309522	-0.391542	-0.0668763	0.207563	0.554094	-0.135301	0.491971	1.66853	0.316593	0.20859	-0.412466	-0.247844	-0.130756	0	0.0182395	0.059531	0.32553	-0.198875	0.0189156	-0.51437	0.149718	0.254491	-0.458208	0.033286	-0.122829	-0.340986	0.367487	-0.387757	-0.506286	-0.0914614	-0.687454	-0.789514	-0.198225	0.432449	0.173912	-0.883934	0.0978806	-0.218303	-0.13631
23camp/ camp/	2',3'-Cyclic AMP[M+H]+/ CAMP C10H11N5O6P[M+H]+/	330.06	-0.31001	-0.187333	0.296444	-0.706144	0.151583	-0.0963667	-1.48468	-0.797219	0.135463	1.0408	-0.33579	0.284534	-0.117565	-0.966574	0.48277	-0.261686	0.0540002	-0.274949	0.703689	-0.406599	-0.527213	-1.47672	0.348833	0.554485	0.576778	-0.17198	-0.78326	-0.571972	0.255609	0	0.401113	0.299883	-0.241452	-0.718721	0.148787	0.0564906	0.17069	0.0535707	0.444202	-0.702575	1.2138
damp/	DAMP C10H12N5O6P[M+H]+/	332.075	1.04268	-0.0442235	0.706578	0.161574	0.24255	-0.00238973	-1.77174	-1.21982	0.790755	1.19401	-0.227351	0.553513	0.438031	-0.00319662	-0.645456	-0.357899	-0.013702	-0.28166	0.538707	0.216385	0.893281	-1.18127	0.694683	-0.527328	0.49784	-0.144897	-0.612033	0.603603	-0.0569046	0.201196	0	0.169462	-1.67104	-1.09406	0.546056	0.577914	0.267212	-1.77015	-0.219826	-1.21881	0.0211719
g3pi/	Sn-Glycero-3-phospho-1-inositol[M-H]-/	333.059	0.481744	-0.0247254	0.741416	0.443859	-0.285964	-0.457193	-0.267648	0.655634	0.622855	0.484325	-0.219035	-0.041925	0.845537	0.96202	0.132323	0.343076	0.641105	0	0.0184666	0.976083	0.827773	-0.637697	0.614572	-0.593304	-0.685645	-0.191694	-0.216658	0.684687	-0.599952	-0.0931766	-0.483487	-0.174004	-0.246154	0.0849208	0.615876	-0.216008	-0.214942	0.839686	-0.216475	-0.450962	1.12087
dimp/	DIMP C10H12N4O7P[M+H]+/	333.059	0.341047	0.102682	0	-0.163369	0.220021	0.215356	1.44155	-0.0378539	0.783798	-0.363809	0.0333231	-0.0658358	0.0568465	-0.147221	0.329201	-0.262638	0.164148	-0.0602162	0.15633	-0.624578	-0.284243	-0.191696	0.390875	0.125169	-0.113918	0.0152037	0.588607	-0.250966	-0.102247	-0.070329	-0.197172	-0.252616	-1.50398	-0.349822	0.312957	0.0228842	-0.107873	-0.124976	0.205391	0.341637	0.146839
nicrnt/	Nicotinate D-ribonucleotide[M-H]-/	335.041	0.144635	-0.472833	0	-0.044781	-0.325596	-0.348776	0.236254	-0.250729	0.71139	-0.161067	-0.0902924	-0.274655	0.295731	1.17924	0.192874	0.367681	0.41819	0.150408	0.171472	1.57993	0.131697	-0.486203	0.27398	0.0684594	-0.589873	-0.05214	0.364643	0.305835	-0.107445	-0.125225	-0.492612	0.0677607	-0.619886	0.488028	0.228819	-0.109087	-0.0136768	-0.0780857	0.135733	-0.442559	-0.542863
nmn/	NMN C11H14N2O8P[M+H]+/	335.064	0.249597	-0.0792627	0.981188	0.427901	-0.0461957	0.829548	-2.13413	0.760129	1.49554	-0.172809	0.141734	-0.707048	1.06868	-0.406136	0.303617	0.54679	-0.130713	0.12902	0.357897	-0.468434	0.452164	0.0991561	-0.279519	-0.0297904	-1.06076	0.680714	-1.36919	-0.546762	-1.19598	-0.330937	-0.343337	-0.261425	0.70753	0.563601	0.120531	0.702648	-0.525124	2.1171	-0.239729	-0.215228	0
hdceap/	Hexadecanoyl-phosphate (n-C16:1)[M+H]+/	335.198	0.508315	0.152996	0.2094	-0.204032	0.141174	0.153902	0.0546819	-0.275809	-0.120373	0.246019	0.155423	-0.0954148	-0.0677886	-0.375715	0.244459	-0.24367	-0.0191755	0.20262	-0.1421	0.161566	0.0277531	0.0256818	-0.240109	0.047969	-0.137496	-0.103459	-0.291412	-0.468366	-0.415873	-0.0833236	0.133768	0.0885684	0.309397	-0.458594	0	-0.12841	0.127269	-0.209299	-0.047981	0.114685	0.0569438
dhpmp/	Dihydroneopterin monophosphate[M+H]+/	336.07	-0.178946	0.324128	0.555994	0.322317	-0.0285366	0.197819	-0.547402	0.283545	0.874129	0.0143233	-0.116745	-0.306907	0.94024	-0.578274	0.0634567	0.444733	-0.18212	-0.2918	0.130793	-0.665619	-0.157692	-0.281526	-0.157754	0	-0.69986	0.371248	-1.23942	-0.434954	-0.682713	0.363108	-0.123543	0.303041	0.0546688	-0.307997	0.265202	0.542695	-0.179252	1.6341	0.189134	-0.267419	0.0236095
hmgth/	Hydroxymethylglutathione[M-H]-/	336.087	0.777056	0.113229	0.0376938	-0.013209	0.0460667	-0.0687048	-0.0667024	0.726017	0.276132	0.752114	-0.748727	-0.163897	0.0880951	-0.280633	0.0398067	0.0404012	-0.0763289	0.956502	-0.0541526	0.269781	0.388445	-0.566856	0.790159	-0.479357	-0.714464	-1.00265	0.379419	-0.340125	-0.284288	0.0459203	0.0151978	-0.369248	-1.94635	-0.342307	0.150443	0.141008	-0.59518	-0.457271	0.0447426	-0.971403	0
hdcap/	Hexadecanoyl-phosphate (n-C16:0)[M+H]+/	337.214	0.560669	0.238967	0.658101	0.0703428	0.203113	0.289678	0.239317	0.0458714	-0.0399354	0.20592	0.197356	0.06296	-0.000523773	-0.0755815	0.164512	-0.174669	0.040384	0.271386	-0.103127	0.199316	0	-0.0626473	-0.168	-0.0154813	-0.120819	0.0886813	-0.301926	-0.239215	-0.202257	-0.0389005	0.076307	-0.11569	0.0603296	-0.223091	-0.111307	0.0841019	0.227712	-0.232991	-0.0405012	-0.0344494	-0.0823404
aicar/	5-Amino-1-(5-Phospho-D-ribosyl)imidazole-4-carboxamide[M+H]+/	339.07	1.48631	0.811769	1.6081	1.84368	0.308043	-0.138366	0.43587	-0.527202	2.24078	1.02219	-0.0354145	0.495547	0.517449	-0.24644	1.51094	-0.156575	-0.377008	0.567003	-0.186389	0.739127	0.874015	-0.51263	1.52423	-0.238225	0	-1.28406	0.858205	0.453503	-0.478544	0.0834963	-0.408785	0.0846697	-0.416987	-0.591916	0.49483	-0.415992	-0.905305	-0.186431	-0.0490793	-0.601977	-0.124853
fdp/ tagdp/	D-Fructose 1,6-bisphosphate[M+H]+/ D-Tagatose 1,6-biphosphate[M+H]+/	341.003	-0.592464	-0.802395	-0.254515	-1.16152	1.08797	0.8557	-1.44701	-1.20349	0.0394108	1.41667	0.263659	-0.11509	-0.0208721	-0.266571	0.33451	-0.00588667	0.563349	-0.166756	0.777613	0.468627	-0.0543503	-2.22507	-0.860086	0.269119	1.37831	1.62901	0.148549	-0.794674	-0.198352	0	0.963704	0.559567	-1.37177	-2.37472	0.107516	1.00664	1.30992	-0.613572	0.354263	0.314188	-0.186023
cellb/ lcts/ malt/ melib/ sucr/ tre/	Cellobiose[M+H]+/ Lactose C12H22O11[M+H]+/ Maltose C12H22O11[M+H]+/ Melibiose C12H22O11[M+H]+/ Sucrose C12H22O11[M+H]+/ Trehalose[M+H]+/	343.123	0.457084	0.168954	0.235262	-0.0361215	-0.266059	-0.0356256	0.0183821	0.302983	0.100619	0.245612	0.0227856	0.30957	0.187995	-0.288671	-0.0844397	0.44293	-0.288474	-0.119966	-0.361538	0.424423	-0.0157792	0.0311721	0.0700172	-0.16633	0.14753	-0.0632284	-0.0894204	-0.410259	-0.0942284	-0.07485	-0.0528776	0.265708	-0.0374399	-0.330624	-0.0360019	0.109724	0	0.237285	-0.397774	0.319777	0.101434
23cgmp/ 35cgmp/	2',3'-Cyclic GMP[M-H]-/ 3',5'-Cyclic GMP[M-H]-/	344.04	0.728312	-0.396503	1.07271	0.307851	-0.11437	0.363619	-0.209618	0.213981	0.465959	0.550259	-0.488883	-0.191531	0.762867	0.737995	0.330372	-0.0297976	0.00909382	-0.175532	0.424471	0.516071	0.567162	-0.486686	0.190159	-0.645617	0	-0.786922	-0.0711842	0.177068	-0.0438248	-0.395041	-0.309336	-0.143502	-0.46747	0.20329	-0.0335068	-0.242061	-0.265137	0.126077	0.148908	-0.330173	0.290069
thmmp/	Thiamin monophosphate[M+H]+/	345.078	0.686997	-0.393772	-0.0021927	-0.21905	1.19746	0.718332	-2.27003	-0.267383	0.961488	0.53764	0.317571	-0.277995	0.628784	2.00637	-0.451829	-0.814902	-0.038052	-0.179041	1.26447	2.07331	0.761523	-0.140387	-0.68173	0.140522	1.54904	0.229914	-0.291673	0.218451	0.432777	-0.445476	0	0.162338	-0.538484	-1.48875	-0.0276488	1.3845	1.38601	-1.32945	0.406236	-0.815371	-0.894808
2cpr5p/ pran/	1-(2-Carboxyphenylamino)-1-deoxy-D-ribulose 5-phosphate[M-H]-/ N-(5-Phospho-D-ribosyl)anthranilate[M-H]-/	348.049	0.049234	0.500223	0.676648	-0.105179	-0.134871	0.709343	2.35762	-0.728745	0.784292	0.945902	0.429978	0.228676	0.553668	-0.224751	0.681653	0.214398	-0.489719	1.20082	-0.101186	-0.268421	0.313782	-1.25554	0.119244	-0.937568	-0.130447	0.290758	-0.0260367	0.0500304	-0.147317	-0.382081	-0.464548	0	-0.885498	-0.592119	0.554055	0.263298	0.0350488	-0.70166	-0.31292	-0.195343	-1.46135
3amp/ amp/ dgmp/	3 AMP C10H12N5O7P[M+H]+/ AMP C10H12N5O7P[M+H]+/ DGMP C10H12N5O7P[M+H]+/	348.07	0.964243	-0.500118	0.195137	0	0.153144	-0.128823	-2.16412	-1.08013	0.566101	0.0555178	-0.441186	0.296657	0.0361165	0.0676839	-0.460078	-0.422844	-0.260283	-0.199788	0.516076	-0.314987	0.555802	-1.49617	0.47918	-0.610889	1.2406	0.469322	-0.670464	0.607506	-0.294577	0.134012	0.0536055	-0.0903228	-1.04796	-0.926826	0.271168	0.452104	0.594659	-1.25411	-0.378364	-0.87207	0.143969
man6pglyc/	2(alpha-D-Mannosyl-6-phosphate)-D-glycerate[M+H]+/	349.053	1.17312	-0.171381	1.17921	0.231742	0.248336	0.635408	-0.34444	-1.75994	0.484324	0.2918	-0.0398248	-0.422525	0.338561	-0.409958	0.879973	-0.673402	0.220257	0	0.346738	-0.0508402	0.549365	-1.72769	0.164547	0.048635	1.13032	0.928495	-0.0263898	-0.0899554	-0.0439662	-0.298406	-0.01429	0.108161	-1.59859	-1.87796	0.00278947	0.723107	0.390971	-1.84689	-0.233741	-0.78567	-0.689848
imp/	IMP C10H11N4O8P[M+H]+/	349.054	1.17128	-0.162501	1.17969	0.231997	0.243178	0.632297	-0.228472	-1.64861	0.473734	0.277708	-0.0406005	-0.39997	0.335815	-0.411555	0.878817	-0.675956	0.214498	0	0.339016	-0.0667551	0.547697	-1.92022	0.163331	0.0470141	1.11198	0.922934	-0.0279022	-0.0903427	-0.0441723	-0.298635	-0.0168423	0.107531	-1.46361	-1.80046	0.0118508	0.711807	0.383317	-1.74258	-0.21318	-0.784961	-0.652004
4fe4s/	[4Fe-4S] iron-sulfur cluster[M+H]+/	352.635	2.32987	-0.104478	1.39856	-0.0631081	-1.43545	1.12141	0.702096	-2.59044	2.05232	0.802969	0.395229	0.758261	0.738093	0	-0.160921	1.4127	0.838427	-0.356483	-0.258758	-0.45402	-0.312457	-2.05341	0.605423	-0.455059	-1.7502	0.228228	0.965363	0.583451	-0.0598557	-0.342792	-0.83857	0.646352	-0.0860021	-0.116465	0.92126	-0.0137877	0.843429	-1.85242	-1.61863	0.311225	1.06665
6hmhptpp/	6-hydroxymethyl-dihydropterin pyrophosphate[M-H]-/	354.001	-0.925549	-0.096858	-0.1183	0.145001	0.29574	-0.114766	-0.933834	2.1571	0	0.28079	0.345663	-0.519914	-0.25859	0.118745	0.126348	0.177909	-0.490121	-0.331444	-0.218207	0.16064	0.0233515	1.40008	0.000736952	-0.258719	-1.04633	0.457967	-0.205725	-0.376128	-0.593571	0.268203	0.192121	-0.690613	0.0825249	0.303805	0.389072	-0.736547	-0.484816	0.193262	-0.399421	-0.0508021	1.10043
5apru/	5-Amino-6-(5'-phosphoribosylamino)uracil[M+H]+/	355.065	0.525481	0.0415493	0.876297	0.420485	0.826413	0.0927644	0.822167	-0.336763	0.86177	0.278961	0.842359	-0.191849	0.0186752	0.810198	-1.80686	0.84637	-0.446518	0.0831846	-0.816216	-0.862367	0.306385	-0.569263	-0.387536	-2.91301	-1.08594	-0.966686	0.118609	0.231877	-1.1703	-0.193565	-0.817669	-0.511916	-1.82339	-0.666385	0	0.321176	0.0893079	-0.345125	-0.0727878	-0.849305	0.0744342
ametam/	S-Adenosylmethioninamine[M+H]+/	355.155	0.157388	-0.100795	0.341743	0.261478	-0.0412796	-0.296106	0.691113	0.00989604	0.123243	0.339214	0.797631	0.254145	0.689101	0	0.419125	-0.0131511	0.143077	-0.456014	-0.101695	-0.110454	0.188537	-0.0494024	-0.494773	-0.493903	-0.346356	-0.121008	-0.215954	-0.406127	-0.275442	-0.284698	0.220676	0.144018	0.305286	-0.376655	0.0018792	0.490961	0.0500011	-0.47667	-0.650605	0.191872	-0.342138
1ddecg3p/	1-dodecanoyl-sn-glycerol 3-phosphate[M+H]+/	355.188	0.573913	0.375545	0.114991	0.232245	-0.0022904	0.115123	0.465607	0	-0.459849	0.295999	0.603792	0.37042	0.0881327	0.0155589	-0.362453	-0.356766	0.207658	-0.00385676	0.236266	-0.170878	0.307859	0.117983	-0.0598411	0.00133963	-0.318266	-0.180662	-0.514806	0.0616703	-0.612506	-0.0818645	0.100819	-0.114154	-0.197682	-0.257686	0.112006	-0.0272785	0.162913	-0.537772	-0.0154383	-0.270011	-0.142871
2ddecg3p/	2-dodecanoyl-sn-glycerol 3-phosphate[M+H]+/	355.188	0.573913	0.375545	0.114991	0.232245	-0.0022904	0.115123	0.465607	0	-0.459849	0.295999	0.603792	0.37042	0.0881327	0.0155589	-0.362453	-0.356766	0.207658	-0.00385676	0.236266	-0.170878	0.307859	0.117983	-0.0598411	0.00133963	-0.318266	-0.180662	-0.514806	0.0616703	-0.612506	-0.0818645	0.100819	-0.114154	-0.197682	-0.257686	0.112006	-0.0272785	0.162913	-0.537772	-0.0154383	-0.270011	-0.142871
5aprbu/	5-Amino-6-(5'-phosphoribitylamino)uracil[M+H]+/	357.081	0.142777	-0.0331719	0.298565	-0.247177	-0.252474	0.381564	-0.376085	0.0591788	0.371385	0.175586	-0.160619	0.66763	-0.154105	0.77655	-0.303307	0.427743	0.416413	-0.0490191	-0.190935	-0.342643	-0.370696	-0.986391	0.803485	-0.22021	0.0308575	0.89104	-0.558423	0.0663447	-0.67774	-0.0257664	0.0762136	0	-0.892148	-1.23326	1.04611	0.845179	0.166998	-0.462233	0.254916	-0.501021	0.256177
5prdmbz/	N1-(5-Phospho-alpha-D-ribosyl)-5,6-dimethylbenzimidazole[M+H]+/	359.1	-0.316152	-1.38559	-0.339389	-0.854915	0.0516178	0.225351	-1.42659	-0.435581	0	0.812524	-0.380396	0.13348	0.184845	-0.579278	0.5196	0.138688	-0.213103	-0.163546	1.01627	0.827381	0.405156	-2.50658	-0.0516003	1.03751	1.20546	1.62464	-0.753057	-0.390098	0.345794	-0.247245	0.624251	-0.0699081	-1.33394	-0.485152	0.279474	-0.0710151	0.445565	-0.782811	0.653863	0.930645	0.551273
pan4p/	Pantetheine 4'-phosphate[M+H]+/	359.104	-0.452419	-1.00217	-0.467375	-0.98418	-0.0952208	0.0841453	-1.4312	-0.578192	-0.160964	0.643965	-0.513899	-0.00782894	0.0455861	-0.392183	0.384973	0	-0.363265	0.0418436	0.860358	0.846061	0.268812	-2.44901	-0.185751	0.901845	1.02449	1.47679	-0.675984	-0.521592	0.214919	-0.378315	0.484325	0.0354083	-1.03059	-0.671525	0.368405	0.0089181	0.627536	-0.538588	0.5169	0.802697	0.384014
xmp/	Xanthosine 5'-phosphate[M-H]-/	363.035	0	-0.280487	0.336482	-0.158697	-0.151212	0.0507067	-0.678771	0.813755	0.587164	-0.0152912	0.069811	-0.0762583	0.703485	0.713031	0.238953	0.370652	-0.0208374	-0.307445	0.25472	1.44595	0.543745	-0.704812	-0.0488862	0.409346	-0.625229	0.720075	-0.226325	-0.125799	-0.227989	-0.0442414	0.521257	-0.131113	-0.16877	-0.193436	0.26831	-0.173114	0.469073	0.232281	0.2155	-0.369492	0.836886
ocdceap/	Octadecanoyl-phosphate (n-C18:1)[M+H]+/	363.229	0.463482	0.649253	0.339189	0.1426	0.232264	0.10311	0.389895	0.158046	-0.329663	0.369891	0.0636118	-0.0225058	-0.0885299	0.0894562	0.135111	-0.0388997	-0.258422	0.629348	-0.0771718	-0.142225	-0.136677	-0.266929	-0.0865721	-0.199702	-0.396121	-0.219498	-0.121043	-0.19104	0.0166007	0.11101	0	-0.277394	0.211353	-0.453655	0.305154	0.148268	0.0726628	-0.0743912	-0.00644082	0.160839	-0.225408
3gmp/ gmp/	Guanosine 3 phosphate C10H12N5O8P[M+H]+/ GMP C10H12N5O8P[M+H]+/	364.065	0.886791	-0.188035	0.455199	-0.148232	0.211	-0.333175	-2.45585	-0.673868	0.799042	0.866983	-0.26398	0.524913	0.13484	0.0836367	-0.0136908	0.0883683	-0.275342	0	0.245705	-0.360058	0.418784	-2.60085	0.87857	-0.56159	1.6958	0.581506	-1.06464	0.651038	-0.700422	-0.0276346	0.44788	0.00724911	-1.39129	-0.271412	0.557608	0.837984	1.20178	-1.82878	-0.000267361	-0.379151	-0.15932
cpmp/	Cyclic pyranopterin monophosphate[M+H]+/	364.065	0.886791	-0.188035	0.455199	-0.148232	0.211	-0.333175	-2.45585	-0.673868	0.799042	0.866983	-0.26398	0.524913	0.13484	0.0836367	-0.0136908	0.0883683	-0.275342	0	0.245705	-0.360058	0.418784	-2.60085	0.87857	-0.56159	1.6958	0.581506	-1.06464	0.651038	-0.700422	-0.0276346	0.44788	0.00724911	-1.39129	-0.271412	0.557608	0.837984	1.20178	-1.82878	-0.000267361	-0.379151	-0.15932
fprica/	5-Formamido-1-(5-phospho-D-ribosyl)imidazole-4-carboxamide[M-H]-/	365.05	0.421044	0.156433	0.16535	0.0695452	0.0179399	-0.130581	0.108603	-0.443365	0.436278	0.76908	0.046388	-0.548301	0.406987	1.04058	-0.68964	0.459753	-0.274024	0.577787	-0.482958	0.911427	0.607009	-0.366697	0.811126	-0.313104	0.185752	-0.460947	-0.233398	0.0684178	-0.10969	-0.607472	-0.272048	-0.162637	-0.64737	-0.229248	-0.183773	0.377795	0.108249	0	-0.802121	-0.438647	-0.547838
ocdcap/	Octadecanoyl-phosphate (n-C18:0)[M+H]+/	365.245	0.580611	0.34113	0.264505	0.240379	0.106972	0.0858905	0.203559	-0.104826	-0.0262067	0.171624	-0.0457086	0.0685133	0.0408044	-0.16693	0.00991045	-0.0909854	-0.451628	0.751453	-0.0738803	0.443293	-0.0669356	0	0.124925	-0.0988516	-0.299378	-0.365453	-0.151418	-0.204205	-0.574928	0.131922	-0.185267	0.0186637	0.112748	-0.318391	0.114826	0.0667203	0.535315	-0.207639	-0.213167	-0.00675542	-0.0730858
cur/	Curcumin[M+H]+/	369.133	0.50034	0.104194	0.31055	-0.26772	-0.121563	-0.0742928	0.176132	-0.117802	0.0905627	0.202404	0.556429	0.236385	0.237679	-0.211971	-0.211194	-0.143465	-0.0859401	0.259116	-0.142045	-0.243113	-0.156615	-0.174081	-0.140871	-0.192355	-0.423267	0.29137	-0.136416	0.110531	-0.949421	0.0335152	0	0.0206233	0.304839	-0.150524	0.160047	0.311287	0.177665	-0.135825	0.0221176	0.187481	-0.0707415
gmhep17bp/ s17bp/	D-Glycero-D-manno-heptose 1,7-bisphosphate[M+H]+/ Sedoheptulose 1,7-bisphosphate[M+H]+/	371.014	0.125438	-0.451835	-0.302974	-0.223905	0.416234	0.321641	-0.641144	-0.693836	0.0844834	0.877731	0.274356	0.0965785	-0.00244654	0.0108732	0.328464	0.0141786	0.160744	-0.10884	0.0112101	-0.0917408	-0.421017	-1.49519	-0.225501	-0.518779	0.777409	-0.263102	0.29119	-0.647036	-0.421976	-0.113283	0.172111	0.451578	-0.453254	-1.82741	0.341157	1.10431	1.19038	-0.194232	0.0256264	0	-0.00778498
acmum6p/	N-acetylmuramate 6-phosphate[M+H]+/	374.085	-0.312284	-0.0376689	0.191279	-1.14969	1.3547	0.0940859	-1.00788	-0.986317	0.717928	-0.0146309	0.233787	-0.232853	-0.0772675	1.06664	0.3703	-0.225341	0.880119	-0.136827	0.884381	0.216797	-0.881894	-0.795403	-0.478202	0.527904	1.17446	3.05782	-1.85552	0	-1.63116	-0.390681	1.8639	0.327299	-0.981296	-1.38367	0.197845	0.717476	1.63432	-1.47883	0.18281	-0.533801	0.882878
ribflv/	Riboflavin C17H20N4O6[M+H]+/	377.146	-0.262817	-0.16044	0.302286	-0.401766	0.0667411	0.582739	-0.565477	-0.696071	0.813565	0.531383	0.268637	0.0118076	-0.0990818	-0.115777	0.0939963	-0.200414	-0.0977408	0.020549	0.270887	0.421541	-0.0516914	-0.760786	0.0170136	0.422741	0.362439	0.570305	0	-0.0710633	0.0225846	-0.192185	-0.331624	-0.129318	-0.515289	-1.30068	-0.334275	0.245835	0.461383	-0.34633	0.208617	-0.233003	0.583262
lgt/	(R)-S-Lactoylglutathione[M+H]+/	380.112	0.604449	-0.008495	1.84721	0.593592	0.285933	0.152029	-0.574044	2.04174	1.34484	-0.519868	-0.141893	0.341757	1.68538	-0.675049	0.565639	0.62851	0.600037	-0.615166	0.827777	-0.421871	0.655575	-0.650343	0	0.228777	-1.03443	0.32507	0.289966	-0.840895	-0.684083	-0.882812	-0.895801	-0.859107	-1.13358	-0.00975599	0.462958	0.734546	-0.470923	-0.489664	0.851535	-0.221817	-0.168386
frdp/	Farnesyl diphosphate[M-H]-/	381.124	0	-0.171782	0.191874	-0.544368	-0.436021	0.0822991	0.497767	1.23431	0.295406	0.333707	0.5181	0.600068	0.207519	0.791857	-0.267915	-0.48923	0.911946	-0.361778	0.179165	-0.697953	-0.0480332	-0.114343	-0.390748	0.695201	-0.214813	-0.455794	0.102505	-0.031723	-1.07315	0.339219	-0.364089	0.00420391	-0.177613	-0.366521	-0.398845	0.102759	0.0150062	-0.788595	0.258922	0.0149472	-0.134312
1tdec7eg3p/	1-tetradec-7-enoyl-sn-glycerol 3-phosphate[M+H]+/	381.204	0.491181	0.466798	0.390472	-0.330262	-0.0400111	-0.110958	0.230337	0.0753439	0.104006	0.426909	0.337889	-0.0239579	0.300313	0.111218	0.246909	0	-0.41771	0.0365678	-0.0699055	-0.141563	0.0625565	-0.111598	-0.13565	-0.119262	-0.429357	-0.154988	0.0911371	-0.50948	-0.309412	-0.323306	-0.0216349	-0.0729956	0.0292558	-0.588574	0.69089	0.393067	0.159709	-0.105016	0.00420002	0.196189	-0.0463166
2tdec7eg3p/	2-tetradec-7-enoyl-sn-glycerol 3-phosphate[M+H]+/	381.204	0.491181	0.466798	0.390472	-0.330262	-0.0400111	-0.110958	0.230337	0.0753439	0.104006	0.426909	0.337889	-0.0239579	0.300313	0.111218	0.246909	0	-0.41771	0.0365678	-0.0699055	-0.141563	0.0625565	-0.111598	-0.13565	-0.119262	-0.429357	-0.154988	0.0911371	-0.50948	-0.309412	-0.323306	-0.0216349	-0.0729956	0.0292558	-0.588574	0.69089	0.393067	0.159709	-0.105016	0.00420002	0.196189	-0.0463166
acmalt/	Acetyl-maltose[M-H]-/	383.12	0.10544	-0.115622	0.775065	0.496492	0.416745	-0.40001	-0.370218	0.72139	1.24358	0.255147	0.0241236	0.0541524	0.836055	0.6462	-0.135834	0.26626	0	-0.138051	-0.47406	0.565881	0.198637	-0.507886	0.00384748	-0.410461	-0.307184	-0.634949	-0.335239	-0.147985	-0.777101	-0.149903	0.244701	-0.857186	-0.0057771	0.54438	0.260619	0.243015	0.20142	-0.258618	-0.641127	-0.0856758	-0.949704
1tdecg3p/	1-tetradecanoyl-sn-glycerol 3-phosphate[M+H]+/	383.219	0.274316	0.112288	0.160815	0.183831	-0.0736873	-0.327152	0.0369088	-0.0503602	-0.597403	-0.0163321	-0.482391	-0.0116496	-0.16986	0.0717293	0.0424726	-0.0456665	-0.182763	0.10911	0.00197366	0.523349	0.207369	0	0.224062	-0.236132	-0.00368007	-0.13919	-0.299038	-0.189819	-0.12687	-0.179109	0.165441	0.0489887	0.46102	-0.0788917	0.0310535	-0.268345	0.00534365	0.206497	-0.099076	0.106697	0.440387
2tdecg3p/	2-tetradecanoyl-sn-glycerol 3-phosphate[M+H]+/	383.219	0.274316	0.112288	0.160815	0.183831	-0.0736873	-0.327152	0.0369088	-0.0503602	-0.597403	-0.0163321	-0.482391	-0.0116496	-0.16986	0.0717293	0.0424726	-0.0456665	-0.182763	0.10911	0.00197366	0.523349	0.207369	0	0.224062	-0.236132	-0.00368007	-0.13919	-0.299038	-0.189819	-0.12687	-0.179109	0.165441	0.0489887	0.46102	-0.0788917	0.0310535	-0.268345	0.00534365	0.206497	-0.099076	0.106697	0.440387
ahcys/	S-Adenosyl-L-homocysteine[M+H]+/	385.129	0.0733084	0.0481022	0.369412	-0.0729281	-0.0951928	-0.0639901	-0.116599	0.841845	-0.325699	-0.123383	0.137409	0.19259	-0.0175578	-0.0687531	-0.111089	-0.0380211	-0.00335934	0.0801493	0.366023	0.765594	0.126621	0.169371	0.296492	-0.186148	0.20593	-0.364197	-0.425144	-0.117738	0.0370154	-0.156811	0.153988	-0.132707	0.744985	0.0731346	-0.0962228	-0.449498	0.513645	0.404292	-0.0614837	0	0.343022
dcdp/	DCDP C9H12N3O10P2[M+H]+/	388.031	0.0437703	-0.679814	-0.0513011	-0.374675	0	0.0176733	0.260185	-0.033127	0.607665	1.39867	0.598194	-0.276044	0.270849	0.323436	-0.0709185	0.0264786	0.10329	-0.573632	0.194484	-0.320866	0.660299	0.292165	-0.0850766	-0.394821	0.251039	0.281818	-0.156505	0.0129781	-0.283044	0.257209	-0.0627429	0.000875212	0.758155	-0.352501	-0.463683	-0.108112	-0.260424	-1.03771	-0.53756	0.0540817	-1.00063
prpp/	5-Phospho-alpha-D-ribose 1-diphosphate[M-H]-/	388.945	0.200233	0.978395	-0.401159	-0.581761	-0.056342	-0.707141	-0.260375	0.00740185	0.00720819	-0.231631	0	0.524308	0.494889	-0.112955	0.27628	0.220848	-0.0484168	0.00235697	0.0640303	0.400942	0.464659	-0.0705892	0.290277	0.353922	0.0177909	-0.445374	-0.910192	-0.30018	-0.248477	-0.136037	-0.0971367	-0.464933	-0.469185	-0.576112	0.0467269	0.00417083	-0.208588	0.210992	0.0903758	0.244505	-0.745072
dudp/	DUDP C9H11N2O11P2[M+H]+/	389.015	-0.50337	-0.932689	-0.261428	-0.457864	-0.339961	-0.0754523	0.608103	0.385205	0.831661	2.04477	1.47988	-0.332533	0.699158	0.529998	0.444827	0.67682	-0.116947	-0.631393	-0.393996	0.130824	0.967024	0.512334	-0.297082	-0.0307849	0.280823	0.771159	0	-0.271542	-0.255323	0.401792	0.426992	0.449559	1.19555	0.207894	-0.910421	-1.17804	-0.546148	-1.19767	-0.598114	0.576762	-1.39441
frulysp/	Fructoselysine Phosphate[M+H]+/	389.132	1.21094	0.347875	0.0655292	1.06917	0	-0.121095	0.76404	1.01844	0.350076	1.05971	0.397656	0.0804222	1.13579	0.135649	-0.186623	-0.20837	-0.109884	-0.641705	-0.487022	0.581415	1.4327	0.416868	-0.139714	-0.470017	0.179457	0.0939304	1.26739	-0.455481	-0.366333	-0.232151	-0.0645668	-0.266494	0.442396	-0.384056	-0.811657	-0.839378	-1.07625	-0.583368	-0.276215	0.153419	-0.908807
LalaDgluMdap/	L-alanine-D-glutamate-meso-2,6-diaminoheptanedioate[M+H]+/	391.182	1.93125	0.0425719	0.574033	0.433113	0.176632	-0.00728864	-0.00355864	-0.514481	0.520045	0.522775	0.436329	-0.339935	0.600906	-0.622641	0.222676	-0.0395679	0.139931	-0.236975	-0.200045	0.0800219	1.01066	-0.561939	0.100905	-0.994876	0.196201	0.831694	-0.142585	-0.48546	-0.611147	-0.215263	0.152058	0.215055	-0.244188	-0.888008	0.0704411	0	0.216528	-1.15207	-0.304739	-0.0717034	-0.234491
amob/	S-Adenosyl-4-methylthio-2-oxobutanoate[M-H]-/	397.106	-0.689962	-0.642921	0.397774	-0.87407	-0.935014	0.0457406	-1.17008	0.210203	0.365781	0.58971	-0.229025	0.0428147	0.989365	0.335682	-0.988559	0.0411195	0.518153	-0.0365964	-0.245424	0.306177	0.182317	-0.491197	0.185404	-0.907828	0.303151	0.107462	0.169888	-0.00632534	-0.0192596	-0.0408046	-0.557776	0.00851873	-1.37832	-0.378933	0.0551382	0.626758	0.593368	-0.311198	0	-0.636861	-0.102567
1agpe120/ 2agpe120/	1-Acyl-sn-glycero-3-phosphoethanolamine (n-C12:0)[M+H]+/ 2-Acyl-sn-glycero-3-phosphoethanolamine (n-C12:0)[M+H]+/	398.23	0.516439	-0.0691779	0.384948	-0.213602	-0.0268347	0.191464	0.177995	-0.0761981	-0.0168915	0.627326	0.604102	-0.279533	-0.205519	0.109762	-0.0330074	-0.0378322	0.139091	0.185926	0.305555	0.0355956	0.0812119	-0.358193	-0.42447	-0.0558707	0.735576	0	-0.088819	-0.107074	-0.182009	-0.136472	0.324602	-0.348706	0.392688	-0.417368	0.0816279	0.395457	0.698043	-0.394473	-0.00700589	0.234399	0.0462323
amet/	S-Adenosyl-L-methionine[M+H]+/	399.145	1.20997	1.17561	1.1302	0.182907	0.283473	0.19876	0	-3.51869	0.709648	-0.965425	-0.845191	-0.0615713	0.453187	0.319228	0.50682	0.463719	0.643581	-0.902201	-0.714185	0.804582	0.113563	-1.00956	0.518176	-0.314195	-1.49955	-3.5621	-0.439541	0.351639	-0.707152	-0.190384	-2.16054	0.153478	-2.46716	0.69113	0.887808	-0.294447	-1.70249	-1.44768	0.221607	-1.11997	-0.593068
dtdp/	DTDP C10H13N2O11P2[M+H]+/	403.03	0.122375	0.66353	2.05519	-0.068176	-1.86385	0.715929	-0.0323881	0.115048	1.79816	-1.10774	-1.59059	0.836685	0.106851	0.562833	-1.49457	0.401149	-1.64331	-1.89569	0.309171	-2.20211	-0.018693	-3.0352	0.599415	2.39738	-0.139906	-2.17406	-1.88211	-0.23495	0	0.84937	1.39508	0.69214	-3.22122	-1.73155	1.23407	1.44951	1.09371	-2.25949	0.863784	-0.143853	-0.0495722
cdp/	CDP C9H12N3O11P2[M+H]+/	404.025	0.522184	-0.312221	0.707937	-0.03141	0.20897	0.298879	-1.33757	0.163906	0.259616	0.684733	-0.125261	-0.091802	-0.0172788	0.427432	-0.275639	-0.321563	-0.127925	-0.490856	0.193955	-0.479738	0.00812745	-2.15493	0	0.292136	0.636381	0.211171	-0.447211	0.247207	-0.499339	0.0770134	0.292897	-0.151973	-0.931653	-0.445299	0.606901	1.0834	0.759257	-0.874923	0.0469643	-0.399001	-0.205784
udp/	UDP C9H11N2O12P2[M+H]+/	405.009	0.0769032	-0.499911	0.0703427	0.0863916	0.173398	-0.0810364	-0.517899	0.340151	0.650658	0.885675	1.64737	-0.0542579	-0.0250102	0.509891	-0.560069	0.140864	0.18283	-0.215046	-0.0670081	-0.00918645	0.177512	-0.241176	-0.27693	-0.0225226	0.344015	-0.14104	0.0517296	0.00753328	-0.125256	-0.0589786	-0.145766	0.000324123	-0.509597	-0.263935	0.0706385	0.269693	0	-0.0920383	0.0771066	0.332184	-0.641446
1hdec9eg3p/	1-hexadec-9-enoyl-sn-glycerol 3-phosphate[M-H]-/	407.22	0.0729082	0	0.384966	-0.556048	0.0489383	-0.823375	-0.563771	0.112444	0.141854	0.30972	0.0789407	-0.231843	0.00444314	-0.0137336	0.0665134	-0.0911382	0.207652	-0.140158	-0.500605	0.00235014	-0.214538	-0.995072	-0.904622	-0.729198	0.480855	-1.35569	0.0722605	-0.659387	-0.679782	0.437144	-0.0881363	0.0304595	-0.971486	-0.583588	0.878055	0.158572	0.258824	1.99687	0.0351058	-0.377452	-0.686313
2hdec9eg3p/	2-hexadec-9-enoyl-sn-glycerol 3-phosphate[M-H]-/	407.22	0.0729082	0	0.384966	-0.556048	0.0489383	-0.823375	-0.563771	0.112444	0.141854	0.30972	0.0789407	-0.231843	0.00444314	-0.0137336	0.0665134	-0.0911382	0.207652	-0.140158	-0.500605	0.00235014	-0.214538	-0.995072	-0.904622	-0.729198	0.480855	-1.35569	0.0722605	-0.659387	-0.679782	0.437144	-0.0881363	0.0304595	-0.971486	-0.583588	0.878055	0.158572	0.258824	1.99687	0.0351058	-0.377452	-0.686313
dhcholn/	3?,12?-dihydroxy-7-oxo-5?-cholan-24-oate[M+H]+/	407.279	0.323144	0.0598382	0.251102	-0.2644	0.213399	0.167894	0.102793	-0.00302985	-0.320707	0.504027	0.366496	0.0418307	0.0886237	-0.0914443	-0.30765	-0.0344068	-0.197157	-0.0915181	0.0636944	-0.0973255	0.193098	-0.173803	0	-0.078877	-0.0822467	0.129352	-0.476925	-0.378813	-0.494092	-0.371722	0.0255358	0.0613235	0.397318	-0.250582	1.11235	0.247903	0.232356	-0.0847185	-0.351915	0.244099	-0.21682
1hdecg3p/ 2hdecg3p/	1-hexadecanoyl-sn-glycerol 3-phosphate[M+H]+/ 2-hexadecanoyl-sn-glycerol 3-phosphate[M+H]+/	411.251	0.524494	0.472914	0.464533	0.155613	0.00882607	-0.0429942	0.430731	0.165595	0.0943921	0.444282	0.144996	0.0138947	0.227542	0.0523989	0.156363	-0.15852	0.054805	0.312961	-0.0365771	-0.0541547	-0.149875	-0.186497	-0.544666	-0.061453	-0.0837104	-0.119754	-0.305925	-0.364395	-0.427144	0.287215	0	-0.158359	0.273452	-0.200932	-0.0903995	-0.0967564	0.173007	-0.42678	-0.122944	0.0145835	-0.223718
dadp/	DADP C10H12N5O9P2[M+H]+/	412.042	0.705516	-0.13402	0.780389	0.456736	0.543536	0.51708	-1.29005	0.147528	0.307865	1.38799	-0.273632	0.213411	0.675128	0.500206	-0.226406	-0.279746	0	-0.528546	0.672958	-0.115606	0.55078	-1.3104	-0.184497	-0.146417	0.367658	0.236755	-0.378224	0.164891	-0.0426168	-0.0421428	-0.177274	0.349387	-1.01626	-0.211842	0.750814	0.8433	0.326885	-1.04305	-0.0698506	-0.576902	-0.00290232
6pgg/ malt6p/ suc6p/ tre6p/	6-Phospho-beta-D-glucosyl-(1,4)-D-glucose[M+H]+/ Maltose 6'-phosphate[M+H]+/ Sucrose 6-phosphate[M+H]+/ Alpha,alpha'-Trehalose 6-phosphate[M+H]+/	423.09	-0.137268	-0.634717	0.14591	-0.436533	0.881931	0.833659	0.523055	-0.782563	0.605891	0.424364	0.904877	0.229821	0.02015	-0.560059	0.0481186	0.353813	0	0.204788	0.430445	0.342425	-0.187318	-1.19118	-0.23923	0.515517	-0.453285	0.485419	-0.739063	-1.04646	-0.293885	-0.0713368	-0.596572	-0.507479	-0.499261	0.0084961	-0.373002	0.181952	-0.293367	0.294033	-0.286393	0.204349	-0.810984
1agpe141/ 2agpe141/	1-Acyl-sn-glycero-3-phosphoethanolamine (n-C14:1)[M+H]+/ 2-Acyl-sn-glycero-3-phosphoethanolamine (n-C14:1)[M+H]+/	424.246	0.288098	0	0.705958	-0.301832	0.304477	0.21914	-0.398583	-0.473379	-0.239227	1.11752	0.782667	0.261464	-0.116396	-0.547348	-0.0130308	0.00893146	0.566855	-0.512312	0.309323	0.00414164	-0.135847	-0.320888	-0.259289	-0.17703	1.10794	0.222334	-0.38693	-0.688655	-0.189952	-0.00336481	0.382869	-0.189801	0.502562	-0.18277	0.265418	0.738355	1.16632	0.0610847	-0.378417	0.00511511	-0.349191
chtbs/	N,N'-diacetylchitobiose[M+H]+/	425.177	-0.926931	-0.788858	-0.0264417	-0.917507	-0.197045	-0.0269558	0.304967	0.472093	0.842534	1.70684	1.18394	0.247892	0.768947	0.216565	0.163229	0.774567	0	-0.73743	-0.162649	0.110339	0.83215	0.495053	-0.323927	-0.490965	0.319577	1.02062	-0.335816	-0.514507	-0.551627	0.199038	0.635321	0.15816	1.14836	-0.145095	-1.17728	-0.979447	-0.660577	-0.756124	-0.792893	0.790246	-0.167649
thmpp/	Thiamine diphosphate[M+H]+/	426.052	0.448844	0.123433	-0.207855	-0.106828	0.325488	0.0702135	-0.296675	0.537297	0.852464	0.941973	0.485166	0.207508	0.265943	0.604563	0.215744	-0.163542	-0.160776	-0.0146055	0.116847	0.0552226	0.260465	-0.253442	-0.125742	-0.189084	-0.109434	0.185422	-0.33771	-0.0254264	-0.403582	-0.149125	0.166948	0	-0.16684	0.13412	0.50539	-0.138296	-0.159762	-0.0665048	-0.130584	0.271666	-0.192288
1agpe140/ 2agpe140/	1-Acyl-sn-glycero-3-phosphoethanolamine (n-C14:0)[M+H]+/ 2-Acyl-sn-glycero-3-phosphoethanolamine (n-C14:0)[M+H]+/	426.262	-0.10682	-0.38232	-0.0208718	-0.620119	0.129427	0.0636357	-0.43905	-0.0346089	0.643732	2.19383	1.18607	-0.189745	0.353974	-0.246897	-0.0206102	0.509064	0.375589	-0.218199	0.555746	0.215789	0.614846	0.040317	-0.477557	-0.0152874	1.42315	1.00687	-0.415641	-0.767687	-0.373218	0.182238	0.509705	0	1.28247	-0.587714	-0.176719	0.481958	1.00625	-0.496205	-0.123527	0.519082	-0.497104
idp/	IDP C10H11N4O11P2[M-H]-/	427.006	-0.484072	-0.454108	-0.365205	0.120172	-0.606878	-0.357366	-0.660529	-0.510394	-0.517442	0.468756	-0.480324	0.184773	0.38629	1.60154	0.104083	-0.0160631	-1.0107	0.273556	-0.168016	1.17315	0.539302	0.119568	0.143876	-0.569014	-0.144589	-0.100706	-0.343885	0.6065	-0.358511	-0.42237	0.480328	0	0.487879	0.942545	0.0747014	-0.133334	0.357485	0.341225	-0.0468903	0.0141111	0.202548
adp/ dgdp/	ADP C10H12N5O10P2[M+H]+/ DGDP C10H12N5O10P2[M+H]+/	428.037	0.381733	-0.510443	0.470615	-0.0485926	0.244345	0.475746	-1.17878	-0.00490334	0.408557	0.047521	-0.213441	0.0167948	0.142999	0.318834	0.0431836	-0.141347	-0.0620207	-0.163983	0.681668	-0.229524	0.089172	-1.07052	-0.153475	-0.0396629	0.460865	0.401957	-0.443966	0.0365636	-0.0942283	-0.0429298	-0.144675	-0.0335952	-0.962312	0.0542089	0.364209	0.591514	0.225575	-0.476905	0.0381861	-0.455052	0
pap/	Adenosine 3',5'-bisphosphate[M+H]+/	428.037	0.381733	-0.510443	0.470615	-0.0485926	0.244345	0.475746	-1.17878	-0.00490334	0.408557	0.047521	-0.213441	0.0167948	0.142999	0.318834	0.0431836	-0.141347	-0.0620207	-0.163983	0.681668	-0.229524	0.089172	-1.07052	-0.153475	-0.0396629	0.460865	0.401957	-0.443966	0.0365636	-0.0942283	-0.0429298	-0.144675	-0.0335952	-0.962312	0.0542089	0.364209	0.591514	0.225575	-0.476905	0.0381861	-0.455052	0
seramp/	L-seryl-AMP[M-H]-/	433.088	-0.235176	-0.358904	0.788338	-0.00805101	0.327658	-0.823784	0.122091	2.10024	0.209002	0.596208	-0.797465	0.0720337	0.535008	0.2788	0.273606	0.405463	0.000935394	-0.512724	-1.6893	0.469235	-0.0616269	-0.0575403	0.103249	0.00298249	-1.92994	-0.432437	-0.0221383	-0.323501	0.254769	0.0417707	0.225264	-0.330689	-1.11655	-0.354611	0.189749	0.396777	-0.116628	-0.398652	-0.679139	-0.624197	0
gtspmd/	Glutathionylspermidine[M+H]+/	435.238	0.289466	0.196868	0.413489	-0.108964	0.306588	0.298784	0.153176	-1.13348	-0.854275	-0.772703	-0.799716	0.715197	-0.0605302	-0.781652	0.729689	-0.710139	-0.71876	-0.512254	0.745416	0.376083	0.257142	-0.132877	0.157903	0.965443	0.2192	-0.136307	0.198021	-0.771262	0.464834	0	-0.188584	-0.903147	-0.92259	-0.714349	1.17625	0.169956	0.205564	0.797443	-0.158462	-0.25582	-0.918586
fe3dcit/	Fe(III)dicitrate[M-H]-/	435.958	0.103791	0.0685817	0.332634	0.180422	0.359672	-0.0323495	-0.0545895	-0.0677875	-0.012556	0.0345196	0.386673	-0.214093	0.249267	0.162588	-0.167007	-0.0723923	0.162901	0.0707084	0.126947	0.2656	0.339105	0.233724	0.0784582	-0.113395	-0.324181	-0.137234	-0.305981	-0.384654	-0.572421	0.0145278	0.0884774	-0.221424	-0.337208	0	-0.0846602	0.197297	0.0340263	-0.332975	-0.170077	-0.225118	-0.478921
1odec11eg3p/ 2odec11eg3p/	1-octadec-11-enoyl-sn-glycerol 3-phosphate[M+H]+/ 2-octadec-11-enoyl-sn-glycerol 3-phosphate[M+H]+/	437.266	0.196763	0.289559	0.260602	-0.259313	-0.240374	0.0526787	0.0494283	-0.249493	0.059732	0.174742	0.0516885	-0.0597918	-0.0765456	-0.186664	-0.0970033	0.00856303	-0.132338	0.126798	-0.00989913	0.125456	0.176694	-0.0299168	-0.0556304	-0.00574869	-0.222614	0	-0.4214	-0.295459	-0.614307	0.0917625	0.142497	0.0290444	0.113206	-0.405114	0.587389	-0.121287	0.180302	-0.0518817	0.181238	0.161106	-0.238615
1odecg3p/ 2odecg3p/	1-octadecanoyl-sn-glycerol 3-phosphate[M+H]+/ 2-octadecanoyl-sn-glycerol 3-phosphate[M+H]+/	439.282	0.427196	0.0369271	0.204907	0.00758361	-0.106268	0.06293	0.196429	-0.0241291	-0.102175	0.327796	0.053624	-0.061147	-0.182964	-0.267027	0.0426417	-0.0738398	0	0.178098	-0.0224836	0.108848	0.0266432	-0.218042	-0.189646	0.106208	-0.213719	0.0450811	-0.621026	-0.312237	-0.69962	0.00371831	-0.0257482	-0.102594	0.0408917	-0.350591	0.281698	0.00176098	0.202282	-0.424783	0.103315	-0.0556726	-0.261331
cxsam/	Carboxy-S-adenosyl-L-methionine[M+H]+/	443.134	0.301035	0.0264425	0.5105	-0.275744	-0.122889	0.256477	0.125742	-0.275542	0.718286	0.0532304	-0.127468	0.248395	0.539899	0.197263	0.171345	0.700978	0.318961	-0.333932	-0.29823	0.494436	0.655138	0	0.313985	-0.0014261	-0.0459484	-0.117135	-0.735873	0.407389	-0.392681	-0.287753	-0.688611	-0.0565497	0.0633846	-0.241596	0.209693	-0.473654	-0.338575	-0.745292	0.249474	-0.266084	-0.211842
ttrcyc/	Tetracycline[M-H]-/	443.146	-0.0232385	-0.813829	0.327112	0.0506896	-0.158378	1.44304	0	0.240658	2.21303	0.0305284	-0.433065	0.785525	0.65433	1.32156	-0.0482848	2.00438	0.285906	0.0528753	-0.827077	0.0348985	0.765044	-0.674195	-0.00422804	-0.724417	-0.225883	0.670543	-0.122262	1.35313	-0.766788	-0.737767	-0.878139	-0.619866	-0.530797	0.159333	0.582596	-0.0705362	0.682411	0.619436	-1.09696	-0.202364	-0.26635
gdp/	GDP C10H12N5O11P2[M+H]+/	444.032	1.09569	-0.638495	0.913015	0.332017	0.631739	0.299531	-1.38327	-0.669806	-0.544309	0.280817	1.99042	-0.188891	-0.121076	0.548862	-0.322281	-0.949342	-0.656189	1.02597	0.337432	0.820254	-0.536952	-2.7861	-0.216227	-0.639927	1.37243	0.947215	-0.342859	0.114279	-1.04852	-0.275329	-0.00684561	0.0467599	0.251398	0	0.453517	0.954747	0.272748	-0.725199	-0.661505	-0.455461	0.232696
1agpe161/ 2agpe161/	1-Acyl-sn-glycero-3-phosphoethanolamine (n-C16:1)[M+H]+/ 2-Acyl-sn-glycero-3-phosphoethanolamine (n-C16:1)[M+H]+/	452.277	0.260402	-0.486737	0.269244	-0.684448	0.183477	-0.239686	-2.36984	-0.830132	0	2.38536	1.34539	-0.257849	0.0477686	-1.04469	-0.390396	0.260424	1.55151	-0.451268	1.06863	0.316796	0.474188	-1.33216	-0.721678	-0.671737	2.33016	1.0263	-0.195023	-1.32587	-1.15504	-0.379524	0.590669	-0.108886	1.23508	-0.717398	0.579037	1.69833	1.98862	-0.321031	-0.690081	0.131207	0.0756968
25aics/	(S)-2-[5-Amino-1-(5-phospho-D-ribosyl)imidazole-4-carboxamido]succinate[M-H]-/	453.066	0.3451	0.262124	-0.442579	0.612819	0.199533	-0.114151	0.243368	-0.995106	0.772127	0.691346	0.439279	0.338512	0.400568	-0.177867	-0.100649	0.25398	0	-0.0528029	-0.370882	0.509496	0.787948	-1.32605	0.637954	-0.0499286	0.606937	-0.0393141	0.177064	-0.743762	-0.31995	0.278003	0.241224	0.287764	-0.192714	-1.33602	-0.231331	-0.119818	0.196066	-0.102577	-0.511433	-1.0057	-0.226015
1agpe160/ 2agpe160/	1-Acyl-sn-glycero-3-phosphoethanolamine (n-C16:0)[M+H]+/ 2-Acyl-sn-glycero-3-phosphoethanolamine (n-C16:0)[M+H]+/	454.293	0.188151	-0.352807	0.766544	-0.754299	0.656814	0.851874	-2.47634	-1.23069	-0.0247405	2.68821	1.39883	-0.638757	-0.258887	-1.09876	-0.340309	0	1.45281	-0.164327	1.3705	0.231175	0.418182	-0.956215	-0.76116	0.166681	2.96141	1.1283	-0.464921	-1.25005	-0.806437	-0.327476	0.716717	-0.209787	0.480936	-0.652069	0.483828	1.64651	2.44234	-0.24561	-0.0484887	0.354646	0.394093
1agpg141/ 2agpg141/	1-Acyl-sn-glycero-3-phosphoglycerol (n-C14:1)[M+H]+/ 2-Acyl-sn-glycero-3-phosphoglycerol (n-C14:1)[M+H]+/	455.24	1.24996	0.962141	-0.841797	-1.06037	0.334423	-0.53296	1.12204	0.477012	-1.51259	-0.512557	1.18773	1.16455	-0.00190552	-1.00455	1.12822	0	-0.286824	-0.0537746	0.392818	-0.211943	-0.0426628	0.298071	-1.29647	0.242404	-0.677158	0.153869	0.36823	-1.02726	0.455498	-0.111832	0.706313	-0.118683	0.440189	-0.701544	0.0697292	0.236398	0.0221588	-1.14403	-1.18965	-0.283558	0.378716
1agpg140/ 2agpg140/	1-Acyl-sn-glycero-3-phosphoglycerol (n-C14:0)[M-H]-/ 2-Acyl-sn-glycero-3-phosphoglycerol (n-C14:0)[M-H]-/	455.242	-0.393077	-1.02025	0.0641815	-0.852346	0.181375	0.381111	-0.282	-0.869892	0.107548	0.285334	0.833439	-0.882212	0.335523	-0.794344	-0.144197	-0.35864	0.388713	0	1.06252	0.624462	0.0409189	-0.962317	-0.557445	0.335124	2.06662	0.589116	-0.964823	-0.810077	-0.54173	0.0377263	0.271507	-0.464939	0.306904	-1.39448	-0.24177	0.715517	1.74569	-0.295927	0.406282	-0.156762	-0.813401
mlthf/	5,10-Methylenetetrahydrofolate[M-H]-/	456.164	0.577461	-0.429402	-0.296519	0.448069	-0.146964	-0.966136	0	0.326317	0.0995026	0.334982	0.867373	0.64944	-0.797026	0.0413425	-0.0602214	0.579703	-0.41851	-0.633471	-0.633911	0.347354	-1.15208	-0.17363	1.99975	0.543749	0.100534	-0.117766	0.575471	-0.479203	-0.257002	0.116718	-0.36583	0.199631	0.900705	-0.207689	-0.885136	0.661301	0.574448	-0.822123	-0.0992866	-0.0396053	0.439945
fmn/	FMN C17H19N4O9P[M+H]+/	457.112	-0.268044	0.502854	0.511798	-0.470293	-0.328618	0.235611	-0.0969037	0.196664	0.957492	0.746765	0.219655	0.756541	0.176946	0.278306	-0.101507	0.227459	0.314656	-0.170404	-0.568148	0.0543637	0.0480582	-1.09144	1.03639	-0.363368	-0.0954952	0	0.0431802	-0.0199246	-0.0367769	0.000307822	-0.43596	-0.102576	-0.977216	-0.100403	-0.309986	0.326535	0.443664	-0.899479	0.14419	-0.30925	-0.815236
mincyc/	Minocycline[M+H]+/	458.192	0.587662	0.738459	-0.225013	-0.896784	0.27625	-0.29396	1.86095	0.63145	-0.75567	-0.20001	0.564194	0.591307	0.067613	-0.0680061	0.616872	-0.126786	-0.196439	-0.12117	0.398303	-0.133972	0.000694426	0.0768842	-0.428017	0.289673	-0.478429	-0.463173	0.0932367	-0.601385	0.171957	-0.6741	0.502605	0	0.419013	-0.497768	0.386654	0.163695	-0.045207	-0.527613	-0.477477	-0.406854	0.126005
5mthf/	5-Methyltetrahydrofolate[M+H]+/	460.194	0.588921	0.112873	0.47675	0.0465401	-0.0680869	-0.0174996	0.23832	-0.26726	0.282181	0.321414	0.235521	-0.174174	0.137842	0.261899	0.260728	-0.602016	0.139195	-0.2083	0.000670338	0.0782173	0.278377	0.116141	-0.234253	0	-0.485958	-0.30071	-0.73204	-0.353277	-0.345186	-0.0108873	-0.0713578	0.0502252	-0.407692	-0.355832	0.0365444	0.0093115	-0.0916609	-0.352795	0.239837	-0.177116	-0.437109
LalaDgluMdapDala/	L-alanine-D-glutamate-meso-2,6-diaminoheptanedioate-D-alanine[M+H]+/	462.219	0.214298	-0.148431	0.100098	-0.643049	0.376172	0	-0.348816	-0.378963	0.305125	0.259655	0.180812	-0.157593	0.0883398	-0.141177	0.206955	-0.198376	0.128935	-0.211727	0.470283	0.0923339	0.0842351	-0.370451	-0.380097	-0.174796	0.806003	2.34553	-0.297779	-0.620136	-0.709637	-0.465541	0.7022	0.0825583	-0.227824	-0.927911	0.135195	0.0579461	0.453755	-0.59595	-0.0457292	-0.185482	0.235156
mchtbs6p/	N-monoacetylchitobiose 6'-phosphate[M+H]+/	463.132	3.4395	2.95697	1.92999	3.52329	3.84435	4.16808	0.741143	1.03282	0	0.761605	0.668473	0.160221	0.228759	0.0949644	0.366617	-0.177676	-0.107151	-0.546422	0.0833147	-0.867731	-0.160715	0.0647271	-0.34241	0.060392	-0.177017	-0.138165	0.505176	-0.4362	-0.334194	-0.425266	-0.391309	-0.0666427	-0.145135	0.027029	-0.374022	-0.0507208	-0.165679	-0.512385	-0.332111	0.466001	-0.0695135
dcamp/	N6-(1,2-Dicarboxyethyl)-AMP[M+H]+/	464.081	0.452483	0.0425629	0.861549	-0.179928	1.70516	-0.590927	-0.346861	-3.13051	1.27719	0.890069	1.62988	1.20468	0.876522	-0.506511	-0.4929	-0.670783	-0.0630491	0.0802593	-0.245564	0.0863081	0.698095	-2.58298	0.229328	-1.39649	0.480717	-0.780931	-1.06272	-0.543828	0.385738	-0.116051	0.903559	0	-0.186308	-1.14085	0.580361	1.13699	1.91019	-1.83745	-1.18396	-1.39783	1.21314
dctp/	DCTP C9H12N3O13P3[M+H]+/	467.997	0.250219	0.102381	0.139844	-0.0775456	0.302529	0.254912	-0.648579	0.298203	0.418941	0.760196	0.129066	0.136872	0.178694	0.0257314	0.00686283	-0.35871	0.50649	-0.29198	0.181144	0	-0.259584	-1.33871	-0.508493	0.082196	-0.530335	-0.520129	-0.144783	-0.343061	-0.0912923	-0.10053	-0.254071	-0.442765	-1.54995	-0.673505	0.0743166	0.304445	0.0684415	0.0217376	-0.0514465	-0.516052	-0.298487
anhgm/	N-Acetyl-D-glucosamine(anhydrous)N-Acetylmuramic acid[M+H]+/	479.187	0.795801	0.0925257	0.543018	0.0555467	0.0277909	0.0331522	-0.242269	-0.0733348	0.766308	0.709425	0.691664	-0.116586	0.381378	-0.455159	0	0.140199	0.693245	-0.119551	-0.10926	0.0924362	0.657556	-0.482241	0.132975	-0.856454	0.6468	-0.555582	0.181518	-0.103096	-0.536031	-0.266054	0.132007	0.0955188	-0.675416	-0.715923	-0.0147534	0.0914959	-0.0191662	-0.945736	-0.764874	-0.26854	-0.173675
1agpe181/ 2agpe181/	1-Acyl-sn-glycero-3-phosphoethanolamine (n-C18:1)[M+H]+/ 2-Acyl-sn-glycero-3-phosphoethanolamine (n-C18:1)[M+H]+/	480.308	0.120147	-0.645551	1.03838	-0.721177	0.388816	0.615408	-2.58166	-1.25629	-0.000375291	2.43347	1.34408	-0.674196	-0.0278243	-1.00733	-0.289008	0.252428	1.49792	-0.202959	1.09187	-0.132089	0.49269	-1.79447	-0.581181	0.0251425	2.20328	1.34364	-0.519761	-1.2612	-0.801742	-0.287944	0.938213	0.0323859	0.808381	-1.10785	0.351968	1.42378	2.13519	-0.185719	-0.0967077	0	0.0164583
1agpe180/ 2agpe180/	1-Acyl-sn-glycero-3-phosphoethanolamine (n-C18:0)[M-H]-/ 2-Acyl-sn-glycero-3-phosphoethanolamine (n-C18:0)[M-H]-/	480.31	0.322517	-0.267789	0.996033	-0.39159	0.589869	0.5629	-1.89775	-1.33788	-0.162174	1.48243	1.33616	-1.19046	0.32185	-1.18619	0.0596635	-0.0441612	1.35289	-0.644673	0.901538	0.179434	0.148022	-1.27835	-0.141013	0	2.16285	0.425457	-0.661928	-1.34976	-0.508113	-0.510985	0.687594	-0.474487	-0.532909	-0.229038	0.610277	1.49227	1.86981	0.403774	-0.201352	-0.135708	0.646515
dttp/	DTTP C10H13N2O14P3[M+H]+/	482.997	0.0970496	0.751182	0.238357	0.09027	0.0694115	0.753391	2.24879	0.654365	0.777698	0.105502	0.644112	0.572929	-0.382446	0.416395	0.0906161	-0.0780094	0.186343	-0.272502	-0.355032	-0.486967	-0.374276	-1.33987	0.0658232	-0.455702	-0.599342	-0.698584	-0.296661	0.109374	-0.52923	0	-0.620076	-0.356978	-1.86553	-0.20619	0.671889	0.24621	-0.122138	-0.918564	0.289808	-0.879137	-0.521123
1agpg161/ 2agpg161/	1-Acyl-sn-glycero-3-phosphoglycerol (n-C16:1)[M+H]+/ 2-Acyl-sn-glycero-3-phosphoglycerol (n-C16:1)[M+H]+/	483.272	0.0204248	-0.128425	0.409292	-0.455594	0.375137	0.361261	-0.305116	-0.182293	0.169739	1.03552	0.813951	-0.363763	0.059986	-0.693265	-0.169535	-0.130656	0.908577	0.0187324	0.70944	0	0.154528	-0.791274	-0.421651	-0.204604	1.51941	0.608894	-0.317881	-0.526658	-0.407348	-0.0147136	0.351612	-0.0974389	0.36646	-0.836579	0.469134	0.785871	1.39602	-0.194572	-0.1808	0.144944	-0.181098
ctp/	CTP C9H12N3O14P3[M+H]+/	483.992	0.181583	0.160167	0.233481	0.181479	0.245877	0.125453	-0.416974	1.11964	0.557813	1.12479	0.615848	0.16471	0.249102	0.309704	0.432742	-0.075723	0.243898	0	-0.236626	-0.0318828	-0.460596	-1.02189	-0.184527	0.0473095	-0.396195	-0.251643	-0.114376	-0.451502	-0.502132	-0.305275	-0.168641	-0.358321	-1.28996	-0.119671	0.394538	0.698283	0.467611	-0.251101	0.0822904	-0.15753	-0.103402
23dhba/	(2,3-Dihydroxybenzoyl)adenylate[M+H]+/	484.086	0.435848	0	-0.808751	-0.21406	0.780737	1.04752	2.33159	1.55059	1.66185	0.972398	-0.0551278	0.243177	-0.445906	-0.788267	0.930378	0.254551	-0.349194	0.287391	-0.230004	0.316712	-0.353723	-0.866166	-0.396	0.593639	-1.49856	1.01063	0.477739	-0.57363	0.575557	-0.0126471	1.0766	-0.0740143	-0.667026	-1.00966	-0.743149	0.0907917	0.0267359	-1.58514	0.476701	-2.38411	-0.875107
utp/	UTP C9H11N2O15P3[M+H]+/	484.976	-0.043872	0.160898	0	-0.209558	-0.258865	0.120234	0.445832	1.05226	0.695566	0.329769	0.681603	0.00370767	-0.327243	0.806165	0.155762	-0.219066	0.255043	0.00491129	-0.256343	0.270589	-0.527845	-1.57507	-0.260063	0.0107689	-0.558409	-0.507671	0.167334	-0.189541	-0.552813	-0.141352	-0.270078	-0.0634143	-1.81554	-0.415099	0.408462	0.300025	0.126441	-0.323809	0.00915091	0.0881826	-0.644906
1agpg160/ 2agpg160/	1-Acyl-sn-glycero-3-phosphoglycerol (n-C16:0)[M+H]+/ 2-Acyl-sn-glycero-3-phosphoglycerol (n-C16:0)[M+H]+/	485.287	0.149767	-0.0161609	0.430486	-0.447555	0.198153	0.151668	0.112497	-0.266266	0.00501424	0.837255	0.676173	-0.212675	-0.170442	-0.568822	-0.0938246	-0.28356	0.423448	0.111672	0.398118	-0.257427	0.027429	-0.71723	-0.594436	0.00176253	0.892171	0.172417	-0.671383	-0.73268	-0.355264	0.0459027	0.221101	-0.310616	-0.0404981	-0.765084	-0.198501	0.340608	0.894541	-0.344392	0.146875	0	-0.57703
datp/	DATP C10H12N5O12P3[M+H]+/	492.008	0.213396	0.308457	0.487222	-0.0282121	0.170976	0.396476	-0.300485	0.607143	0.66639	1.50637	0.707837	0.237578	0.427452	0.160729	0.0248949	-0.0216542	0.40075	-0.07798	0	-0.0120263	-0.179421	-0.577119	-0.561186	0.110325	-0.416724	-0.778237	-0.250387	-0.476551	-0.17421	-0.0189884	0.112304	-0.0233876	-1.39385	-0.573034	0.198174	0.529772	0.222144	-0.492335	0.107014	-0.484621	-0.264357
malttr/	Maltotriose C18H32O16[M-H]-/	503.162	0.241182	-0.0949815	0.668106	1.22592	0.537186	-0.758138	-0.5698	0.910885	1.12053	-0.0271215	0.0802743	0.318926	1.29881	0.376914	-0.206781	0.617143	-0.72378	-0.000416807	-0.300468	0.110387	0.291289	-0.837975	-0.242902	-0.28115	-0.111368	-1.2805	-0.901889	-1.3921	-1.17105	0.0493937	0.0965968	-1.06763	-0.245514	0.530024	0.268557	0.712178	0	-0.395735	-0.400911	0.101547	0.557662
atp/ dgtp/	ATP C10H12N5O13P3[M+H]+/ DGTP C10H12N5O13P3[M+H]+/	508.003	0	0.0321538	0.416622	-0.16395	0.149484	0.510213	-0.408654	0.476551	0.815214	0.391112	0.676281	0.0705293	0.028463	0.267011	0.186144	-0.0931746	0.566882	0.0721131	-0.0279979	-0.169935	-0.40395	-0.679531	-0.544203	0.0442338	-0.244773	-0.133565	-0.144295	-0.488644	-0.0207325	-0.155644	0.168148	-0.236098	-1.49368	0.0309271	-0.00408378	0.537658	0.412437	-0.45102	0.259137	-0.329778	-0.399007
12dgr141/	1,2-Diacyl-sn-glycerol (ditetradec-7-enoyl, n-C14:1)[M+H]+/	509.42	0.487316	0.23684	0.386981	0.0525293	0.269948	-0.550977	0.259431	-0.147362	-0.503294	0.53825	0.398016	0.199599	0.059325	-0.0439959	0.096619	-0.313509	-0.020943	-0.145556	0.000786613	-0.191007	-0.330432	-0.168975	-0.083979	-0.709549	-0.183546	0	-0.141149	-0.159465	-0.323921	-0.286227	0.458546	0.0139257	0.135034	-0.280194	1.67374	0.243128	0.236514	-0.343386	0.636878	0.4917	-0.351099
1agpg181/ 2agpg181/	1-Acyl-sn-glycero-3-phosphoglycerol (n-C18:1)[M+H]+/ 2-Acyl-sn-glycero-3-phosphoglycerol (n-C18:1)[M+H]+/	511.303	-0.0923218	-0.330501	0.696806	-0.628768	0.338299	0.325875	-0.806372	-0.709814	0.0113467	1.21301	1.09928	-0.652705	-0.162617	-0.636016	-0.235614	0	1.22522	0.0409564	0.670395	-0.162613	0.27755	-1.1192	-0.731827	-0.101066	0.950254	0.639684	-0.425801	-0.872694	-0.443117	0.0213969	0.238559	0.0545071	0.584738	-0.928168	0.0836361	0.902227	1.48788	0.0295309	-0.178155	-0.287368	-0.57366
1agpg180/ 2agpg180/	1-Acyl-sn-glycero-3-phosphoglycerol (n-C18:0)[M+H]+/ 2-Acyl-sn-glycero-3-phosphoglycerol (n-C18:0)[M+H]+/	513.319	0.189862	0.115365	0.313259	-0.0968798	0.0310634	-0.099989	-0.0578011	0.256162	0.0221449	0.531381	0.397568	-0.426166	-0.166886	-0.354507	-0.106504	0.116378	0.290983	-0.0832924	0.167464	0.315282	0.0911288	-0.366197	-0.38696	-0.115424	0	0.211675	-0.537689	-0.427821	-0.464355	0.00358307	0.134695	-0.398191	-0.104679	-0.265761	1.02639	0.115613	0.34731	-0.0601048	0.14134	-0.402897	-0.0574225
fusa/	Fusidic acid[M+H]+/	517.352	-0.362915	-0.152407	-0.223982	-0.202675	-0.0926173	-0.392324	0.211895	0.0697922	0.638886	0.436254	0.54233	0.0788551	0.128505	0.446786	0.0991035	0.539427	-0.110075	-0.206172	-0.374617	0.310904	0.319079	-0.0199238	0.0601871	-0.220443	-0.23808	-0.12814	0	0.0830232	-0.624752	0.217591	-0.0369114	0.472828	0.195575	-0.115777	1.11255	-0.092465	-0.218955	-0.191588	0.143182	0.114734	-0.452326
moco/	Molybdenum cofactor[M-H]-/	521.885	0.0275415	-0.0283973	-0.029803	0.463479	0	0.033805	-0.814471	1.09141	0.854566	-0.455177	-0.177426	-0.220211	0.779761	1.90046	-0.554591	0.454	0.108832	-0.284946	-0.196486	1.35053	1.03164	-0.117115	0.552596	-0.698392	-1.37232	-0.503899	0.041168	0.494956	-0.52116	0.830664	-0.0503649	-0.0238652	-0.826627	1.76395	0.670611	-0.472525	-0.887247	-0.144336	0.19652	0.0182643	0.603651
4c2me/	4-(cytidine 5'-diphospho)-2-C-methyl-D-erythritol[M+H]+/	522.088	-0.488658	0	-1.02374	-1.62257	1.37538	1.41725	-1.92085	-2.14238	0.00309606	0.474955	-0.101095	-0.44927	-0.609378	0.599731	0.677392	-1.04333	1.44736	-0.423623	0.796367	0.427129	-1.25667	-2.95906	-1.28464	0.526831	1.3453	4.65354	-1.16585	-0.649595	-1.56305	0.190048	2.87466	0.000947176	-2.54075	-1.38382	0.51147	0.593507	2.45253	-1.40217	-0.47241	0.0234064	0.641839
gtp/	GTP C10H12N5O14P3[M+H]+/	523.998	0.0651214	0.218574	0.39757	0.0268698	0.349834	0.0428411	-0.0680612	0.12414	0.318002	0.82896	0.620158	0.227888	0	0.185813	0.564971	-0.592935	0.0782562	-0.0702206	-0.386498	-0.178744	-0.329939	-1.04139	-0.364421	0.0694419	-0.717296	-0.000506267	-0.497026	-0.732323	-0.617393	-0.178043	0.182927	-0.395256	-1.40465	-0.421885	0.231021	0.606374	0.431877	-0.695508	-0.123831	0.176326	-0.224185
pa120/	1,2-didodecanoyl-sn-glycerol 3-phosphate[M+H]+/	537.355	-0.0722141	-0.143968	0.160603	-0.000292895	-0.0349148	-0.0943613	0.0355766	0.115855	0.0210194	0.742593	0.226237	-0.232387	0.340757	0.0386682	-0.282632	0.306227	-0.165409	0	-0.344824	0.139743	0.285958	0.284778	-0.403355	-0.0747125	-0.146049	0.228634	-0.359346	-0.343786	-0.415045	0.0610188	0.209975	-0.0209811	0.530844	-0.129973	0.341309	0.0200459	-0.0292431	-0.183754	0.0210993	0.00890891	-0.36835
ckdo/	CMP-3-deoxy-D-manno-octulosonate[M-H]-/	542.103	-0.33355	-0.446953	-0.346075	-0.230723	-0.119492	-0.303856	-1.05203	1.09096	0.506663	0.248376	-0.228047	0.0662331	0.576552	0.974046	0.572453	0.268705	-0.373907	0.271095	-0.239393	0.313269	-0.094016	-0.133186	0.282711	0.0229264	-0.686931	-0.19576	-0.909919	0	-0.0220435	0.0391157	-0.351662	-0.289682	-1.49275	0.25768	0.529973	0.104447	0.302409	0.520151	0.263499	-0.121197	0.0940671
doxrbcn/	Doxorubicin[M+H]+/	544.181	-1.02207	-1.06316	0.0029686	-0.825959	0.559294	0.107556	0.03477	0.262247	1.17769	2.73161	1.98872	-0.364333	0.876765	0	-0.165591	0.754984	-0.404595	-0.972013	-0.349212	0.404147	1.26632	0.215248	-0.471125	-0.613207	0.375121	1.52138	-0.0577605	-0.633118	-0.792801	0.593392	0.806614	0.0591828	1.72535	0.426948	-1.20216	-1.16853	-0.498877	-0.598626	-0.340298	-0.0424711	-0.349524
gmplys/	GMP-N-?-(N-?-acetyl lysine methyl ester) 5'-phosphoramidate[M-H]-/	546.172	0	0.248941	-0.162156	0.773193	-0.200447	-0.975245	-0.606578	0.110763	0.544158	0.00514107	-0.151629	0.135046	0.0728011	0.0485614	-0.494242	-0.542518	-0.157494	-0.111696	-0.574962	0.00761509	0.19373	0.213483	0.374933	0.856376	0.025931	-1.18647	0.0146122	0.493771	-0.37345	-0.282948	-0.529839	-1.34231	0.0307283	0.146538	-0.307038	-0.570976	0.0149253	0.202498	-0.304841	-0.634951	-0.418958
dtdp4d6dg/ dtdp4d6dm/	DTDP-4-dehydro-6-deoxy-D-glucose[M+H]+/ DTDP-4-dehydro-6-deoxy-L-mannose[M+H]+/	547.072	0.133562	0.55936	-0.794656	-0.520868	0.0333594	-0.490187	-0.793105	-0.645572	0.371043	0	0.416519	-0.171568	0.973533	-0.272007	0.237485	-0.133724	0.734152	-0.976406	0.0609549	1.33088	0.203872	-1.65052	-0.0614832	5.50141	0.0494125	0.887847	0.840364	-0.0989509	-0.968595	0.701799	-3.38006	-0.997791	0.577312	-0.934458	0.352563	-0.312565	-0.704168	0.0422149	0.480592	-0.270104	-1.0872
dtdprmn/	DTDP-L-rhamnose[M+H]+/	549.088	-0.010945	-0.44041	2.00143	-0.173859	-0.98226	0.374604	0.828928	-0.00541595	3.30066	-0.314975	0.0713134	0.12018	-0.212896	1.67489	-0.541882	0.590958	-0.39149	-1.12116	-0.120458	-0.9584	0.232958	-0.272111	0.294124	0.678181	-0.271017	-0.155561	-0.641406	0.26408	-0.0802853	0.201055	0.881485	0.806101	-0.687868	-0.447358	0.743382	1.09694	1.04249	-1.21162	0.480184	0	0.164596
adprib/ prbamp/	ADPribose C15H21N5O14P2[M+H]+/ 1-(5-Phosphoribosyl)-AMP[M+H]+/	560.079	-1.11946	0.0358516	-0.65684	-1.17241	4.46884	0.31782	-0.620828	-1.16184	0.690292	0.743342	0.160257	4.39177	-1.36882	0.116036	-0.846021	0.74022	-0.732224	-0.195082	-1.01356	-0.492738	0.0941613	-0.360436	-2.2217	0.0971904	-0.694983	0	-0.110413	0.0871508	-1.97396	5.23888	3.87249	5.19702	0.464032	0.143842	-1.57981	-2.27078	0.0221088	-0.776311	0.509903	0.579808	-0.923765
feoxam_un/	Ferroxamine minus Fe(3)[M+H]+/	561.361	0.573859	0.432308	0.913094	0.744459	-0.0322507	-0.0045657	0.605516	-0.270049	-0.795775	-0.0955587	-0.223049	-0.213485	-0.062012	-0.0471271	0.0294756	-0.289687	-0.367445	0.464691	0.0683375	0.150591	-0.028107	0.0618734	-0.13515	-0.107227	0.130126	-0.289778	-0.4519	-0.28713	-0.10564	0.202887	0.165215	0.231104	0.427862	-0.0939723	0.253735	-0.325559	0	0.414646	0.08378	0.411229	0.219261
udpLa4fn/	Uridine 5''-diphospho-{beta}-4-deoxy-4-formamido-L-arabinose[M-H]-/	562.048	0.857742	0.576233	-0.54724	1.09935	0.706807	0.00484933	0.940823	-0.161846	1.38507	-0.026718	0.850761	-0.479971	0.42165	-0.0119428	-0.29294	1.3928	-0.519427	0.0777359	0	0.704379	1.08347	0.276442	0.112763	-0.4207	-0.900633	-0.691183	0.849834	0.679355	-0.282706	-0.437662	-0.427193	-0.527887	-1.46035	0.664748	-0.202438	-0.226412	-0.272233	0.549831	-0.295675	0.445285	-0.622766
dtdpglu/	DTDPglucose[M-H]-/	563.068	-0.189929	1.05748	-0.873078	0.0191536	-0.422142	1.14388	-0.863322	0.0434148	0.0469825	-0.187036	0.134972	0.572857	0.583829	0.322345	-1.10692	-0.158921	0.106534	-0.540218	-0.975653	-0.116823	0.0986804	-1.02811	0.519798	5.20605	0.211488	0	0.582095	0.896236	-0.855763	0.30397	-1.21632	-0.0241861	-1.4086	-0.0179734	0.546178	-0.0566815	-0.142159	0.744862	-0.101091	-0.134113	2.17602
ppp9/	Protoporphyrin[M+H]+/	563.265	0.224833	-0.0959947	0.426754	0.15041	0.678822	-0.161276	-0.182886	0.542304	0.890528	0.5766	0.519163	0	0.345655	0.203457	0.122901	0.0560052	0.134202	0.0920584	-0.228522	-0.0996504	0.731298	0.00833122	-0.122981	-0.113639	-0.167655	-0.0405377	-0.538571	-0.146287	-0.687844	0.083366	-0.199615	-0.281171	-0.0659269	0.229058	0.62365	-0.0598809	0.0931069	-1.16157	-0.0216698	-0.325894	-0.740797
arbtn/	Aerobactin minus Fe3[M+H]+/	565.235	-0.189042	-0.711699	-0.00480595	0.985593	-0.113564	1.99471	0.859504	2.03521	-0.362884	0.706724	3.98115	-0.258732	0.31364	0.180739	-0.260279	-0.557952	1.24429	0	2.52292	0.229494	0.749703	-0.147463	-0.544767	2.99492	1.4113	-0.352111	-1.18614	-0.646223	2.58318	0.0288431	-0.0942009	-0.357844	0.0901965	-0.606152	1.05392	-0.511969	1.3883	-1.1731	-0.303397	2.15921	-0.614624
12dgr161/	1,2-Diacyl-sn-glycerol (dihexadec-9-enoyl, n-C16:1)[M+H]+/	565.483	-0.259602	0.000462486	0.179036	-0.217892	0.130552	0	-0.0853345	-0.108381	0.144119	0.658783	0.341798	0.0683786	-0.302553	0.271722	-0.565577	0.0783988	0.0655603	0.328639	0.00697152	0.106787	0.45428	-0.238781	-0.300466	-0.0386037	-0.163209	0.273961	-0.0358688	-0.776457	-0.488165	0.190874	-0.132615	-0.445563	-0.408932	-0.460803	1.28141	0.416338	0.436142	-0.569429	0.194908	-0.0276591	-0.473259
udpg/ udpgal/ udpgalfur/	UDPglucose[M+H]+/ UDPgalactose[M+H]+/ UDP-D-galacto-1,4-furanose[M+H]+/	567.062	-0.103016	-0.258753	0.452233	-0.238392	0.257631	-0.256139	-0.10718	0.717843	0.661712	0.696058	1.17646	0.0419808	-0.580381	0.548467	-0.600337	0.135286	-0.212884	0.109904	0.0245153	0.336294	-0.0674594	0.0522129	-0.5894	0.373539	0.382071	0.110479	0.106143	0	-0.0645185	0.236283	-0.0957604	-0.0615902	-0.646021	-0.258658	-0.341177	-0.0658698	0.524459	-0.35059	0.297792	-0.121382	-0.741528
pppg9/	Protoporphyrinogen IX[M+H]+/	569.312	0.672068	0.429062	-0.019322	-0.442748	-0.0330939	-0.156843	0.376058	0.489459	-0.0273196	0.434822	0.209438	-0.136905	0.0523973	0.190712	0.0474235	-0.0882297	-0.284737	0.0934335	-0.366536	0.936978	0.326236	-0.143899	-0.320183	0.0713244	-0.590537	-0.127314	-0.27119	-0.434965	-0.020402	0.317799	0.329035	0.360196	0.262076	-0.215623	0.8029	-0.19123	0.370549	-0.059641	0.246515	0	-0.420332
12dgr160/	1,2-Diacyl-sn-glycerol (dihexadecanoyl, n-C16:0)[M+H]+/	569.514	1.13469	0.491862	0.786531	0.880727	0.92904	0.358509	0.315253	0	-0.240073	0.733034	0.577859	-0.748999	-0.407059	-0.397298	-0.5256	-0.644301	-0.37093	0.569197	0.142942	-0.153871	0.10526	-0.287589	-0.392495	0.377269	-0.505332	0.116212	-1.1104	-0.855163	-1.06718	0.34998	-0.18838	-0.188081	-0.236216	0.156469	1.16891	0.50786	0.494848	-0.160031	0.934746	-0.30343	-0.373753
prfp/ prlp/	1-(5-Phosphoribosyl)-5-[(5-phosphoribosylamino)methylideneamino]imidazole-4-carboxamide[M+H]+/ 5-[(5-phospho-1-deoxyribulos-1-ylamino)methylideneamino]-1-(5-phosphoribosyl)imidazole-4-carboxamide[M+H]+/	578.09	0.735941	0.323695	0.648245	-0.568838	0.630668	0.725404	-0.695099	-1.18368	1.09126	1.22149	0.97288	0.0572252	-0.00158138	-0.835017	-0.484113	-0.0445677	0.407102	0.48174	0.961762	1.5927	0.610398	-3.20489	0.00262194	0.236514	0.521512	-1.15543	-0.689786	-0.777653	-0.228133	-0.116657	-0.562193	0.341928	-2.96637	-3.05988	-0.661764	1.00953	0.739079	-0.985515	0	-0.336725	-2.355
pe120/	Phosphatidylethanolamine (didodecanoyl, n-C12:0)[M+H]+/	580.397	0.26673	0.0401028	0.374474	-0.195058	0.186604	-0.118427	-0.243031	-0.0419187	0	0.650722	0.234487	0.338927	0.107796	-0.0342404	-0.019356	1.71163	0.165315	0.217199	-0.0585773	0.418187	0.089299	-0.126437	-0.181764	-0.0575233	-0.460668	0.141921	-0.0849002	-0.412669	-0.382419	-0.219875	1.51419	-0.0820434	0.185277	-0.154915	1.1969	0.101613	0.0398135	-0.463531	0.105824	-0.0599479	-0.288117
udpglcur/	UDP-D-glucuronate[M+H]+/	581.042	2.59807	-0.705862	-2.28754	2.88613	1.16909	-0.124787	1.28704	0.648053	1.69735	-0.0346715	4.65974	-0.59956	0.795265	1.79209	-0.132683	1.2248	-3.98833	0.183233	-0.365647	-1.65618	2.47272	0	-0.367561	-0.172475	-2.77453	-0.991317	1.63662	0.597673	0.00981423	-2.44002	-2.30792	0.0630226	-0.960336	-0.710854	-1.07711	0.12903	-1.26109	1.83686	-0.937402	2.68572	0.289475
gdpddman/ gdpofuc/	GDP-4-dehydro-6-deoxy-D-mannose[M+H]+/ GDP-4-oxo-L-fucose[M+H]+/	588.074	-0.0219777	-0.89558	-0.174902	-0.229246	-0.0747537	0.135525	0.351413	1.3507	0.353998	1.23401	-0.173408	-0.237647	0.0287244	0.701018	0.012261	0.332162	0	0.366384	-1.69606	0.358549	0.055936	-1.06169	0.154079	2.82569	-1.2075	-0.964623	-0.880793	-0.884564	-0.670771	-0.0707364	-0.269853	-0.664507	-1.12689	-0.749337	0.798158	0.200442	0.443288	0.468347	0.408071	-0.110973	1.38952
adpglc/ gdpfuc/	ADPglucose C16H23N5O15P2[M-H]-/ GDP-L-fucose[M-H]-/	588.075	-0.470267	-0.508343	-0.372784	-0.606465	0.0259028	0.750552	-0.00702002	0.5829	0.841967	-0.276215	0.0544651	0.354416	0.47435	0.751019	0.242143	0.484399	0.0030879	0.142857	-0.570869	0.297978	0	-0.56355	-0.470237	0.48598	-0.072583	-0.0437292	-0.867657	0.143392	-0.0575597	-0.383348	0.727825	-0.56356	-0.781179	-0.19346	0.277535	-0.55689	0.657495	0.0197082	0.684813	-0.367639	-1.21018
pa141/	1,2-ditetradec-7-enoyl-sn-glycerol 3-phosphate[M+H]+/	589.386	0.450965	0.122683	-0.0332659	0.0530631	0.00916513	0.0381676	0.155744	-0.248688	-0.256462	0.583372	0.113954	-0.680566	-0.045312	-0.155141	-0.195013	-0.338666	0.183228	-0.0579751	0.476106	0.421734	0.332723	-0.250701	-0.567695	-0.178237	-0.165521	0.0783543	-0.514574	-0.153403	-0.155886	0.162245	0	0.221335	-0.216807	0.375657	2.2407	0.56623	0.332886	-0.301614	0.183116	-0.15465	-0.10187
dtdp4aaddg/	DTDP-4-acetamido-4,6-dideoxy-D-galactose[M+H]+/	590.115	1.01469	4.05196	-2.83264	0.105866	0.254267	0.962651	0.989059	-0.776959	-0.457767	2.25018	0.863289	2.77701	0.254546	-0.272732	-1.31187	-1.45446	-0.283719	-0.607094	-0.399115	-0.250644	0	-1.55197	2.45492	5.34501	-0.46749	-0.748438	0.427033	0.117211	-0.48988	2.79581	-2.32174	2.39457	-1.69697	-0.653715	3.69928	3.7478	3.02245	-1.47507	2.94003	-0.464495	-1.13271
pa140/	1,2-ditetradecanoyl-sn-glycerol 3-phosphate[M-H]-/	591.403	-0.371074	0.680926	0.988154	-0.0344238	-0.0161562	-0.497252	0.362992	-0.378346	0.438495	-1.61979	0.169132	-0.707648	1.21106	0.516592	0.260224	0.825314	-0.706789	0.0500493	0.650416	0	-0.550776	-0.0929555	-0.435308	0.357087	0.634358	-0.086117	0.636511	-0.475359	-1.14976	-0.101857	0.293117	-1.1098	-0.0411374	-2.78104	1.47448	0.493482	0.750381	-0.014025	0.13311	0.332163	-1.66718
ppgpp/	Guanosine 3',5'-bis(diphosphate)[M-H]-/	601.95	-0.148257	-0.897622	-0.0616487	-0.422487	-0.410187	0.284056	-0.92326	0.0117351	0.227753	0.0355758	-0.179051	-0.00386423	0.356617	0.97544	-0.43929	0.266663	-0.200953	-0.455337	0	0.662102	0.401813	0.310785	0.739784	-0.783674	0.373454	0.0651182	-0.433644	0.822286	-0.346455	0.0350512	0.518819	-0.346019	-1.04681	0.0195361	-0.282128	0.532056	0.781444	0.596151	-0.000488907	-0.462852	-0.193587
gdpmann/	GDP-D-mannose[M+H]+/	606.084	2.70703	0	1.80767	2.16679	1.75779	1.99547	0	0	1.74782	1.31922	8.49777	0	0	0	1.00544	0.223695	0.335035	7.51856	0	6.30744	0	0	0	0	3.03547	0	0.304889	0.314733	2.9713	0	0	0	5.51378	0	0	0	0	0	3.07121	1.2077	0
uacgam/ uacmam/ udpacgal/	UDP-N-acetyl-D-glucosamine[M+H]+/ UDP-N-acetyl-D-mannosamine[M+H]+/ UDP-N-acetyl-D-galactosamine[M+H]+/	608.089	-0.341664	-0.452709	0.366479	-0.189187	0.35076	0.0973181	-1.75618	0.397022	0.425425	1.28365	1.10126	0.00367222	0.112022	0	-0.159955	-0.267286	1.02983	0.834474	-0.0400659	0.134612	-0.191935	-1.15106	-0.26154	-0.103281	0.180713	1.06232	0.591782	-0.417578	-0.331117	-0.137555	0.447668	0.0379155	-0.491183	-0.370089	0.0283976	-0.0135309	0.0659896	-0.0025619	-0.199845	-0.352845	0.452737
gthox/	Oxidized glutathione[M+H]+/	613.159	1.6237	3.03441	0.844671	2.0234	0.603871	-1.2126	2.99625	-1.18867	0.388066	-0.698374	-0.920068	0.889983	1.83342	-0.715847	-0.470401	0.386389	-0.326566	0.179101	1.07098	2.9217	1.27232	-2.46875	0.483246	-0.0286938	0	-0.624298	-0.226414	-0.331615	-0.215253	-1.00957	-1.05345	-0.536355	-0.108066	3.96924	2.27668	0.630714	-0.722849	-0.157712	0.525676	-0.340064	0.695769
novbcn/	Novobiocin[M+H]+/	613.239	1.19707	1.25464	-0.913431	-0.808348	0.740655	-1.39	1.53259	1.03003	-2.20144	-0.283979	1.31313	0.761332	0.302008	-1.02166	0.852329	-0.592622	0.4489	-0.545893	0.25518	-0.775059	-0.17162	0.538391	-2.50113	0.435981	-0.702425	0.102793	0.0203415	-0.806129	-0.160037	0	1.15548	-0.495002	0.636368	-0.6421	-0.464768	0.285729	-0.116015	-1.88956	-0.650199	0.0901424	0.406633
feoxam/	Generic ferrioxamine-Fe-III[M+H]+/	614.272	0.234596	0.0633101	0.10012	-0.0553012	0.141436	0	0.03341	-0.0352272	-0.133274	0.237359	0.25927	-0.275388	-0.26571	0.0240569	-0.1392	-0.00141623	0.0520308	0.476349	-0.0166603	0.167906	0.157926	-0.240527	-0.368456	0.0980019	-0.340541	0.0497157	-0.469769	-0.780534	-0.541754	0.192801	0.103089	-0.0695619	-0.15408	-0.0406936	0.671817	0.726026	0.592463	-0.0506799	0.776339	-0.151218	-0.569806
pheme/	Protoheme C34H30FeN4O4[M+H]+/	617.185	-0.825991	-0.352261	1.95693	-1.44445	0.484695	0.404305	-1.99641	-2.78144	-0.568156	1.75733	2.00582	-0.771193	-0.417767	-0.00879487	-1.40521	-0.325774	2.08117	0.0165048	0.342152	-0.469467	-0.0937233	-0.785201	-0.740523	0.552772	1.16114	0.893508	-0.47143	-1.23361	0.0400892	-0.122666	1.1232	0	-0.451485	0.0433787	0.687245	0.80486	1.6567	0.253116	0.0683476	-0.24418	0.474995
arbtn_fe3/	Aerobactin[M+H]+/	618.147	-0.0598616	-1.64886	0.474007	1.44624	0.55211	3.78025	3.59977	2.83363	-2.36182	1.09941	6.0432	-2.61855	0.481045	-0.488354	-0.841892	-2.66364	2.79859	-1.867	4.16919	-2.19721	1.6342	-1.80118	-1.36545	4.82003	3.61234	-2.52443	-0.814963	0.269536	4.17576	-1.30139	0.192618	-1.40773	0.498156	0	-0.0339108	-1.50864	2.66583	-1.68783	-0.0215326	4.13397	-2.22882
adphep/	ADP-L-glycero-D-manno-heptose[M+H]+/	620.1	-0.13451	-0.572526	0.108665	-0.239352	0.403621	0.127402	-1.78549	0.877557	0.456583	-0.307975	-0.183847	0.237179	0.414142	0.296534	0.234304	0	-0.61844	-0.293605	0.323728	-0.168836	-0.31866	-0.422668	-0.820107	0.0526027	-0.314862	0.623947	-0.710991	-0.243584	0.00647574	0.173547	0.274083	-0.292388	-0.926837	0.618176	-0.174004	0.304192	0.23879	-0.33103	0.347703	-0.497345	0.277179
12dgr181/	1,2-Diacyl-sn-glycerol (dioctadec-11-enoyl, n-C18:1)[M+H]+/	621.545	0.697266	0.625544	0.733772	0.727586	-0.106243	-0.452628	0.72944	-1.03395	0.0673716	0.343306	-0.261543	-0.243902	-0.77872	0.13091	-0.313437	0.13344	0.0707024	0.139977	-0.0041343	-0.661634	0	-0.259195	-0.83307	-0.155324	-0.808368	-0.738651	-0.344232	0.0108692	-0.394789	0.203848	-0.888181	-0.148835	-0.0830057	0.255466	1.76769	0.438453	0.181707	0.0773183	1.11385	0.0924442	-0.609991
uacmamu/	UDP-N-acetyl-D-mannosaminouronate[M+H]+/	622.068	-4.70503	-2.95004	1.2955	-1.98383	1.09295	1.44172	-3.61064	0.71003	-1.91517	5.0931	2.14842	-0.955581	-1.19964	-0.0539107	1.06074	-0.104179	-4.56719	1.47931	1.35349	-1.06572	-2.25837	-0.345747	-0.909001	-2.49264	1.94944	2.2577	0.18641	-0.769302	1.74868	-0.301432	0.464363	0.671346	1.65969	1.19683	-1.46335	-0.391322	1.3622	-4.30362	1.71437	0	0.401079
ps120/	Phosphatidylserine (didodecanoyl, n-C12:0)[M+H]+/	624.387	0.693075	0.328261	0.416428	0.637308	-0.270437	-0.0392422	0	0.0372552	-0.1245	0.162187	0.310875	-0.236903	0.0899698	-0.0258349	0.143639	-0.593785	0.0550004	0.0466382	-0.37285	0.0566639	0.0182046	0.232645	-0.124463	-0.323277	-0.276254	-0.148581	-0.691584	-0.229372	-0.462357	0.0260533	0.0842136	0.225397	0.14507	-0.397655	0.648868	-0.0873175	-0.478866	-0.191788	-0.141708	0.059243	-0.079843
pe141/	Phosphatidylethanolamine (ditetradec-7-enoyl, n-C14:1)[M+H]+/	632.429	0.373447	0.326007	0.0727321	0.220246	-0.0162395	-0.324369	0.181196	-0.342349	0.162173	0.0701431	-0.068562	-0.0960414	-0.226418	0.0608942	-0.333085	0.77304	-0.251575	0.198375	-0.124964	0.320724	0.223636	-0.21592	0	0.175574	-0.204168	-0.189311	-0.38348	-0.310495	-0.211597	0.164868	0.984831	0.279057	-0.223455	-0.18136	1.2984	-0.102469	0.283406	0.0921295	0.132121	-0.171847	-0.334845
pe140/	Phosphatidylethanolamine (ditetradecanoyl, n-C14:0)[M+H]+/	636.46	-0.194623	-0.0280871	-0.167842	-0.261629	0.246654	-0.116648	-2.12095	0.307842	0.703039	0.899612	0.732214	-0.433279	-0.0867678	0.148857	0	0.135639	-0.539096	0.861387	0.437763	1.05764	0.592268	-1.54822	-0.755535	0.553124	0.363748	0.382814	-0.517317	-0.702709	-1.05838	0.179794	-0.280205	-0.641984	-2.5397	-0.436377	0.759419	0.228165	0.283331	-2.13273	0.74203	0.0548134	-0.315004
2oph/	2-Octaprenylphenol[M+H]+/	639.55	0.420504	-0.405294	0.484386	0.105681	0.0635311	0.334746	-0.0841003	0.286018	0.617303	1.3496	0.284014	-0.814048	-0.180399	0.424065	-0.574982	-0.181004	0.599934	-0.111472	-0.571387	0.445245	0.643047	-0.668009	0	0.105076	-0.482819	-0.0857989	-0.557856	-0.793347	-1.24276	0.412788	0.15923	-0.271932	-0.10544	-0.0862714	1.39306	0.299835	0.28371	-0.576178	0.117387	-0.556592	-0.452239
pa161/	1,2-dihexadec-9-enoyl-sn-glycerol 3-phosphate[M+H]+/	645.449	-0.121913	-0.117693	-0.115798	-0.424343	0.106732	-0.0131702	0.14889	0.0460651	0.441244	1.26142	1.02919	-0.00620812	0.431005	0.0323206	-0.25133	0.517787	-0.372496	-0.0500044	-0.00806186	0.0787873	1.09233	-0.207013	-0.0929373	0.225473	-0.159813	0.533394	-0.301612	-0.936457	-0.91543	0.362394	0.303099	0.0869627	0.588914	-0.135554	0.968014	-0.174518	0.111825	-0.519519	0.250211	0	-0.694055
anhm3p/	1,6-anhydrous-N-Acetylmuramyl-tripeptide[M+H]+/	648.272	0.710487	-0.157443	0.0311715	-0.889824	0.0340468	0.275604	-0.542812	-0.514062	0.0435581	1.38475	0.329468	-0.199172	0.0614194	-0.392491	-0.104327	-0.0653076	0.219571	-0.364767	0.2178	-0.0290115	0.0506743	-0.930053	-0.378741	-0.801212	1.28521	0.536929	-0.194807	-0.424781	-0.79237	-0.457975	-0.0090773	0.283636	-0.112887	-0.035896	0.2008	0.87379	1.06173	8.11922	1.03694	0.161489	0
minohp/	Myo-Inositol hexakisphosphate[M+H]+/	660.869	-2.06097	-0.112975	-1.49576	-0.863301	-0.324408	-0.824143	-0.548858	0.576361	-0.0258788	-0.890741	-3.93729	0.520664	0.689205	-0.00923505	-0.755441	0.61288	-3.94102	0	0.420427	1.84209	1.80823	-0.679499	0.417247	-3.30706	0.221975	-0.147097	0.458662	0.228633	-0.0232205	-0.0990714	0.711661	0.652421	1.88224	0.547167	0.71974	-3.94416	-0.732533	1.04618	0.714462	0.0170327	0.918218
cpppg3/	Coproporphyrinogen III[M+H]+/	661.323	-1.26494	-0.629434	-0.403507	-1.44054	0.79569	0.629466	0.19377	5.41149	1.29319	4.24348	3.1832	0	-0.594908	-0.648042	0.668041	0.211545	1.76492	0.942544	-0.0441845	-0.130047	-0.393186	-1.30843	-1.42741	-0.72272	-0.380531	1.51152	0.865578	-0.795794	-0.571221	1.27245	2.2555	0.839436	-0.946977	-1.39225	0.595134	-0.0662356	1.54203	0.989631	-0.771741	0.407264	-0.733164
nad/	Nicotinamide adenine dinucleotide[M+H]+/	664.116	0.366675	0.256649	0.0934453	-0.180323	0.337606	0.33436	-0.277202	0.0402621	0.921596	0.0148398	0.0117676	-0.0353822	0.130736	-0.0633534	0.285603	-0.00149251	0.061016	0.0515625	0.218803	-0.257815	-0.0297383	-0.271968	-0.105308	0.149271	-0.472137	0.28717	-0.373688	-0.333165	-0.182978	-0.000369079	-0.0812316	-0.17964	-1.37019	-0.349339	0	0.058248	0.0695284	0.0405036	0.209842	-0.148697	-0.214457
nadh/	Nicotinamide adenine dinucleotide - reduced[M-H]-/	664.118	0.146015	-0.645585	0.527025	-0.500597	-0.166977	0.617081	-0.678764	0.936267	1.21432	-0.193044	0.361423	-0.184621	0.906576	-0.0655262	-0.232906	0.236125	0.757493	0.184108	0.331958	0.13577	0.191138	-1.27925	-0.247602	-0.250485	0.0318794	0.688302	0.212722	-0.398839	0	0.0277681	-0.399395	-0.0886847	-0.859602	-0.510783	0.976867	0.76765	-0.0122699	-0.291591	0.339502	-0.00175583	-0.824119
pg140/	Phosphatidylglycerol (ditetradecanoyl, n-C14:0)[M-H]-/	665.44	-1.31368	-0.308838	-0.298034	-0.87209	0.29718	0.487001	-1.83995	-0.123921	0.481444	-0.0222984	0.189127	-0.472536	-0.169982	0.70389	0.538894	-0.0980294	0	0.304344	0.290914	0.970105	0.0901576	-0.363511	-0.285321	0.959507	0.607515	1.21148	-0.753641	0.297428	0.203656	-0.168473	-0.255143	-0.988061	-2.95763	0.253961	0.151647	-0.387399	0.167138	-1.15733	0.654218	0.35295	-0.347937
maltttr/	Maltotetraose[M+H]+/	667.229	0.600699	0.104872	0.745499	1.19514	0.175527	-0.708961	0.0340191	1.05172	1.07237	0.160759	0.193661	0.48305	1.05562	0.232764	0	0.532595	-1.27395	0.784092	-0.0874611	-0.633221	-0.231229	-0.166596	-1.19501	-0.119607	-0.338301	-2.07663	-1.38417	-1.95599	-0.438774	0.059582	-0.190657	-0.979416	0.0735296	0.0841148	0.298979	0.473134	-1.43663	-0.264108	-0.0108644	-0.416076	-3.00035
enter/	Enterochelin[M+H]+/	670.151	0.346612	1.30809	0.941211	0.627695	2.64887	-1.0864	0.0183885	6.16359	1.86631	3.62943	1.62724	0.65963	0.659808	-0.250522	0.565492	1.18998	0.211139	-0.564764	0	-1.43433	-0.975464	2.43271	-2.53888	-1.66552	-3.95305	-0.031926	-0.874434	-1.09274	-3.37456	1.66317	-0.436578	2.03854	-0.189656	-1.63914	-3.71017	-0.57216	0.489137	-1.76495	-2.84613	0.954698	-1.96208
ps141/	Phosphatidylserine (ditetradec-7-enoyl, n-C14:1)[M+H]+/	676.418	-0.5054	-0.374375	0.577953	-0.381538	0.0254592	-0.0472724	-0.214278	-0.080868	0.555094	1.55383	1.15783	-0.876644	0.72379	0.304735	-0.116247	0.821535	-0.0434854	0.389506	-0.138918	0.566071	1.06575	0	-0.132659	0.0698701	0.444054	0.773636	-0.652202	-0.869961	-0.689838	0.103118	0.639906	-0.563518	0.860832	0.154442	0.625138	-0.376547	-0.0617813	-0.921833	0.40995	-0.028589	-0.175992
uaccg/	UDP-N-acetyl-3-O-(1-carboxyvinyl)-D-glucosamine[M+H]+/	678.094	-0.299572	-1.3019	-1.20618	-0.926265	1.15452	-0.0416418	-2.21129	-1.00973	1.13791	-1.02701	1.33528	-0.395772	0.553522	0.599835	0	0.33713	-0.550175	0.504755	0.959465	-0.483712	0.426352	-3.79031	-0.127963	0.0414366	2.67464	1.23192	0.0716737	-0.505837	0.0951716	0.383219	0.398205	-0.0942866	-3.55078	-0.347554	0.663342	0.40863	0.919269	-1.17688	-0.0667957	-1.56617	0.573352
ps140/	Phosphatidylserine (ditetradecanoyl, n-C14:0)[M-H]-/	678.435	-0.766838	0.365646	0.687793	-0.501579	0.636728	0.433572	-0.106031	-0.57701	0.185888	0.160956	0.326743	-0.0772811	0.337249	-0.222001	-0.0269623	0	0.119583	0.213711	0.195447	-0.0136395	-0.0885418	-0.41782	0.582234	0.0606143	-1.03653	-0.682798	-0.127553	-0.906335	0.0066312	0.255629	-0.648957	-0.246251	-1.40837	0.608691	0.14674	0.292812	0.192493	-0.870246	0.509151	-1.04161	-0.558133
uamr/	UDP-N-acetylmuramate[M+H]+/	680.11	0	-0.961898	0.949182	-0.304497	0.203228	0.192413	-1.64254	0.493124	0.477119	0.945916	0.649865	-0.169506	0.314824	0.247657	-0.189988	-0.0731713	0.62984	0.244939	0.228114	-0.452613	0.0464256	-1.41138	-0.0701466	0.111594	0.105161	0.222013	0.190805	-0.155611	-0.147771	-0.0452642	-0.302691	-0.0673731	-2.75695	-0.595178	0.144592	-0.0579191	-0.036833	-0.640636	0.163008	-0.167826	0.0513878
gdptp/	Guanosine 3'-diphosphate 5'-triphosphate[M-H]-/	681.916	0.469979	-0.862342	0.690653	0.272923	-0.882134	-0.15075	-0.0854054	0	0.282222	-0.894013	-0.76656	-0.54715	0.919939	1.0573	0.0584008	0.119395	-0.927103	-0.717521	0.832682	1.3152	0.502159	-0.930629	0.626398	-1.46034	0.271457	0.222389	-0.214153	0.463285	-0.841263	0.083892	-0.785627	-0.661858	-0.457902	0.269695	-0.118645	-0.380754	0.293862	-0.341944	0.269336	-0.518549	0.132592
3ophb/	3-Octaprenyl-4-hydroxybenzoate[M+H]+/	683.54	0.0695297	-0.15936	0	-0.0836303	0.34427	0.435705	-0.0494583	0.474324	0.0140211	1.65331	0.9142	-0.62517	-0.615388	-0.42834	-0.151685	-0.812658	-0.115365	0.64061	0.594544	0.00822274	-0.244897	-0.589635	-0.941654	-0.0571298	0.3999	1.15952	-0.444576	-1.23312	-0.564325	0.389161	0.941227	0.059774	-0.89221	-0.906019	0.599116	0.317948	1.0257	-0.01346	0.0733804	0.0469771	-0.429835
nadhx/	(R)-NADHX[M+H]+/	684.143	0.94844	-0.873511	2.09552	-0.873511	1.92502	1.57745	1.65383	-0.873511	-0.157244	-0.873511	-0.54504	2.08757	-0.764453	-0.873511	-0.873511	-0.873511	-0.873511	-0.873511	2.41214	-0.873511	-0.873511	2.26976	1.34715	-0.709714	4.56842	1.52037	-0.873511	-0.873511	0.31579	-0.873511	2.37312	0.842555	1.17789	0.140443	0.477617	-0.873511	1.83224	-0.347472	0	1.66117	2.0058
2ombzl/	2-Octaprenyl-6-methoxy-1,4-benzoquinol[M+H]+/	685.555	-0.499064	-0.477408	-0.0352422	-0.711282	0.272581	0.710588	-0.571446	0.554148	-0.343339	1.74784	0.776779	-0.316713	-0.679381	-0.622632	-0.163183	-0.654759	-0.31769	0.898342	0.886666	0.263458	0.191845	-0.660766	-0.847682	-0.213525	0.89319	1.22078	0	-0.973031	-0.589838	0.414789	1.02123	0.316464	-0.549017	-1.10652	0.897483	0.400787	0.986937	0.163917	-0.0985983	0.150075	0.0359406
dpcoa/	Dephospho-CoA[M+H]+/	688.156	0.862171	-0.00592271	0.74005	-0.33741	-0.261894	1.11727	-0.25627	-0.00280881	0.549556	1.12604	0.386063	0.0708985	-0.189381	-0.207696	0.336539	-0.677012	-0.105495	0.129357	0.639625	-0.524763	0.670285	-1.09595	0.130132	3.27934	0.870922	1.02466	0.0255573	-0.211887	-0.158796	0.0930349	-0.0342167	0.193397	-2.12998	-1.21026	-0.0497948	0.816932	0.651008	-0.363954	0	-0.125565	-0.365582
23dhbzs3/	2-3-dihydroxybenzoylserine trimer[M+H]+/	688.162	0.925164	0.0288608	0.797674	-0.278015	-0.193126	1.18291	0.201743	0.0634735	0.580462	0.919617	-0.168583	0.137251	-0.507283	-0.14527	-0.0227324	-0.74557	-0.348407	0	0.713811	-1.32183	0.73318	-1.28917	0.0248925	3.34186	0.77688	0.966635	-0.236152	-0.151318	-0.0987418	-0.136983	0.0298543	0.0619852	-2.14048	-1.29885	-0.584083	0.566908	0.570186	-0.349334	0.0632367	-0.067041	-0.693475
pe161/	Phosphatidylethanolamine (dihexadec-9enoyl, n-C16:1)[M+H]+/	688.491	-0.293849	-0.787595	-0.325718	-0.580789	-0.156076	-0.347874	-3.86781	0.382304	0.307724	1.19748	0.77346	0.457878	0	0.00562121	-0.62757	0.781179	0.350561	0.0505294	0.450346	0.815623	0.962611	-2.2031	-0.477637	-1.28011	1.22506	0.542607	0.180998	-0.688158	-1.09766	-0.244485	0.0718773	-0.375076	-2.29288	-1.58261	0.696891	0.960315	1.08762	-1.72526	-0.777673	0.432248	-0.811271
pe160/	Phosphatidylethanolamine (dihexadecanoyl, n-C16:0)[M-H]-/	690.508	0.118849	-0.134228	0.192519	-0.0537374	0.558069	0.102146	-1.52686	0.136273	0.0540787	0.543254	0.870903	0	-0.0679225	-0.017441	-0.13311	-0.263434	0.32433	6.82315e-05	0.281652	0.0655415	0.086349	-0.900209	-0.444259	-0.308971	0.615406	-0.00710381	-0.147322	-0.391966	-0.779116	0.0527099	0.228248	-0.444857	-2.50724	-0.120113	0.269358	0.545562	0.372723	-0.647925	-0.296244	0.291513	-0.374475
cdigmp/	Cyclic diguanosine monophosphate[M+H]+/	691.102	-0.163785	-0.672164	-0.0188878	-0.461224	0.673009	-0.18465	-2.39452	0.315889	0.45922	1.54113	1.08402	0.13969	-0.263126	0.121351	-0.10991	0.162781	0.712177	0.303599	0.431261	0.727429	0.689414	-1.4605	-0.664088	-0.349738	0.828561	0.47659	-0.302083	-0.768366	-1.25837	0	0.348088	-0.504169	-2.65451	-0.891648	0.610276	0.672731	0.847094	-1.65131	-0.293851	0.297006	-0.378841
pgp120/	Phosphatidylglycerophosphate (didodecanoyl, n-C12:0)[M+H]+/	691.358	-0.044344	-0.298725	-0.0911322	-0.381667	0.532021	-0.23838	-1.19743	0.398179	0.35592	1.24565	0.883272	0.0520331	-0.241144	0.318903	-0.0403886	0.235432	0.45977	0.327074	0.263783	0.499286	0.582655	-0.680465	-0.436473	-0.155682	0.584207	0.348825	-0.159995	-0.517211	-1.03709	0	0.231853	-0.387243	-1.04277	-0.619443	0.688234	0.539229	0.631443	-1.15218	-0.259623	0.21318	-0.452624
pa181/	1,2-dioctadec-11-enoyl-sn-glycerol 3-phosphate[M-H]-/	699.497	-0.0339295	1.06013	1.26247	0.321655	1.09088	0.348904	0.139796	-0.347569	1.31726	0.702631	1.81795	-0.104071	0.717273	0.0577399	-0.193191	0.774109	1.39469	0.759911	-0.360261	-0.616655	0.235533	-1.75231	0	-0.310303	-0.13151	-0.815855	-0.145043	-0.50942	-0.819447	0.53294	0.625042	-0.643626	-1.88448	-0.0998983	0.150497	0.854726	0.424763	-0.458852	-0.0533433	-0.912984	-1.57176
2dmmq8/	2-Demethylmenaquinone 8[M+H]+/	703.545	0.191346	-0.396215	0.177438	-0.224902	0.445104	0.322929	-0.443854	-0.0418461	0.582828	0.670755	0.199072	-0.247717	-0.0703155	0.229144	-0.107096	0.141677	0.250048	0.442484	0.661399	0.365707	0.582848	-1.36166	-0.283536	-0.0719697	-0.17137	0.267428	0	-0.535989	-0.594444	0.0225893	-0.334304	-0.0884141	-1.3872	-0.705478	0.830657	0.501704	0.778067	-0.900634	0.00396193	-0.568118	-0.742034
2dmmql8/	2-Demethylmenaquinol 8[M+H]+/	705.561	-0.244718	-0.19646	0.518771	-0.424688	0.80602	0.411282	0.92065	-0.299323	0.937085	0.504045	0.0909147	-0.504855	-0.315661	0.290986	-0.145626	-0.240467	0.396781	0.666991	0.174756	0.348771	0.207751	-1.68825	-0.309944	0.662045	-0.945386	0.0211634	-0.626811	-0.614714	-0.678098	0.246231	-0.128252	-0.147221	-3.44682	0.0523789	0.215232	0	0.232704	-0.89771	0.62158	-0.974189	-1.28298
5pg35pg/	5-Phosphoguanylyl(3->5)guanosine[M+H]+/	709.113	-0.240895	0.4807	0.722269	-0.043296	0.507633	0.302991	-2.32218	2.50517	1.16783	0.917659	-0.346675	-0.266273	0	-0.432027	0.024777	0.393624	0.586022	0.203376	0.144819	0.361954	0.877355	-0.950966	-0.619346	0.424806	-0.147315	0.341082	-0.70331	-0.881262	-0.467629	-0.125075	-0.979228	-0.167324	-2.2253	-0.442886	-1.5307	0.0938947	0.647377	0.312909	0.170364	-0.450001	-0.615057
lipidX/	2,3-Bis(3-hydroxytetradecanoyl)-beta-D-glucosaminyl 1-phosphate[M+H]+/	712.44	0.0814339	-0.0227031	-0.0938203	0	0.264092	0.114354	-0.998445	-0.30789	0.193776	0.59425	0.268261	0.0617922	-0.214534	0.00925105	-0.600296	0.755514	0.261801	0.163404	0.104155	0.466914	1.02702	-1.35417	-0.193858	-0.0011844	-0.217768	0.0900877	-0.586982	-0.613794	-1.10688	-0.21785	0.229572	-0.278895	-1.53406	-0.684357	1.0137	0.413758	0.648972	-1.50518	0.0420266	-0.636745	-0.455918
cpe160/	Cyclopropane phosphatidylethanolamine (dihexadec-9,10-cyclo-anoyl, n-C16:0 cyclo)[M+H]+/	716.522	-0.121412	-0.604997	0.0361982	-0.460534	0.0632686	-0.121221	-2.51487	0.15981	0.661981	0.92866	0.752309	-0.00167697	0.0182776	0.260248	-0.509299	0.478922	0.763548	0.19425	0.286569	0.522825	0.799421	-1.9488	-0.433922	-0.589164	0.574065	0.475638	-0.175023	-0.603588	-0.823666	-0.148306	0.137121	-0.477182	-2.51632	-1.35544	0.433935	0.64762	0.698018	-1.39704	-0.354435	0	-0.869199
mqn8/	Menaquinone 8[M+H]+/	717.561	0	-0.443576	0.0698316	-0.295749	0.272118	0.0279554	-1.71054	0.164553	0.571804	0.946198	0.715301	-0.0848774	-0.0674532	0.181475	-0.423128	0.373515	0.62383	0.255378	0.346558	0.400218	0.701417	-1.71386	-0.452404	-0.237063	0.540604	0.39811	-0.222166	-0.676642	-0.852477	-0.0973263	0.097797	-0.505171	-2.32254	-1.20158	0.508678	0.569935	0.66394	-1.11694	-0.12366	-0.0606238	-0.704677
anhm4p/	1,6-anhydrous-N-Acetylmuramyl-tetrapeptide[M+H]+/	719.309	0.255899	-0.202305	0.294595	-0.554506	0.295793	0.222376	-0.77404	-0.263242	0.274318	0.903345	0.458461	-0.433732	-0.538346	0	-0.228994	0.212551	0.25282	0.149367	0.270796	-0.204384	0.0173246	-0.611978	-0.53762	-0.0108118	0.269279	1.40187	-0.649264	-0.635724	-0.817247	-0.0172829	0.218992	-0.0846216	-0.409425	-0.63864	0.39681	0.467458	0.652849	-0.151549	0.140885	-0.224034	0.390312
pg161/	Phosphatidylglycerol (dihexadec-9-enoyl, n-C16:1)[M+H]+/	719.486	-0.293549	0.210697	0.217887	-0.346836	0.191935	-0.234197	-0.985103	-0.00426339	0.768943	0.941383	0.423848	0.00391243	-0.0560336	0	-0.427904	0.441532	0.339851	0.482983	0.249097	0.671966	0.794812	-1.42617	-0.339546	-0.21406	0.306763	0.0946716	-0.357885	-0.535237	-0.76752	0.229183	-0.298346	-0.209833	-1.74022	-0.686346	0.651111	0.417924	0.614108	-1.23866	0.0270244	-0.0730245	-1.03033
feenter/	Fe-enterobactin[M+H]+/	723.063	-0.368335	0.330405	0.383812	-0.348233	0.641078	-0.142387	0.276324	0.782359	0.618905	1.14387	0.841279	-0.38556	-0.0169377	0	-0.0101004	0.113694	0.634851	0.606717	0.628189	-0.400726	0.70206	-1.57213	-0.40773	-0.0924273	1.64645	-0.116967	-0.362025	-1.17663	-2.3281	0.178876	0.0702835	-0.105476	-1.82341	-1.494	0.366363	0.342193	-0.154241	-1.16888	0.603403	0.408384	-0.794988
pg160/	Phosphatidylglycerol (dihexadecanoyl, n-C16:0)[M+H]+/	723.517	-0.105113	-0.417688	0.309729	-0.345971	0.989536	0.267351	-0.870821	-0.0376023	0.551051	1.45355	0.939024	-0.2464	-0.308948	-0.057929	-0.352718	0.0259803	0.446013	0.640364	0.61442	0.0925951	0.459877	-1.45841	-0.476734	0	0.837065	0.399553	-0.501627	-0.733101	-0.698138	0.305705	0.0978092	-0.25802	-2.02049	-0.77787	0.436927	0.495348	0.577694	-0.584405	0.21241	-0.0832827	-0.243561
q8/	Ubiquinone-8[M+H]+/	727.566	-0.138527	0.245155	0.197843	-0.424714	0.937395	-0.196209	-1.20719	-0.154483	-0.103986	1.33912	1.16211	-0.123855	-0.24948	0.0390939	-0.468658	0.403525	0.165499	0.713953	0.26625	0.680874	0.154207	-0.723142	-0.237353	0.147258	-0.282082	0	-0.780141	-0.876431	-0.872005	0.0821412	0.244866	-0.276845	-2.21128	1.02674	0.510344	0.791799	0.959795	-0.795519	0.267492	-0.543757	-0.138419
q8h2/	Ubiquinol-8[M+H]+/	729.582	0.10079	-0.250194	0.0949311	0	0.50003	0.073083	-1.46219	-0.379585	0.389717	0.252047	-0.0959028	0.055615	-0.210286	-0.345535	-0.146447	-0.34879	-0.126227	0.343773	0.556685	0.719096	0.0278885	-1.5862	-0.0621981	0.11881	0.744108	-0.121793	-0.419707	-0.843904	-0.46009	0.083051	-0.305485	0.0570984	-2.45974	-0.86656	0.890544	0.41808	0.235219	0.132698	0.148962	-0.063861	-0.284944
ps161/	Phosphatidylserine (dihexadec-9-enoyl, n-C16:1)[M+H]+/	732.481	-0.323181	-0.369517	0.208336	-0.365628	0.617837	-0.0100183	-0.592419	-0.0106523	1.05473	1.18154	0.631683	-0.204518	0.334775	0.28594	-0.212762	0.430278	0.228095	0.76481	0.417703	0.458086	0.942368	-1.10334	-0.323008	0.44187	0	0.467841	-0.633608	-0.849296	-0.757283	0.422771	-0.0291292	-0.0918684	-0.948341	-0.165967	0.716275	0.116096	0.451786	-1.10677	0.617521	-1.08944	-0.599513
ps160/	Phosphatidylserine (dihexadecanoyl, n-C16:0)[M+H]+/	736.512	-0.561197	-0.196018	0.533566	-0.627662	0.395248	0.0582258	0.618412	-0.380182	1.10545	0.701914	0.236802	-0.19163	-0.0995307	0.288936	-0.459502	0.271606	0.505382	0.764565	0.125347	0.367595	0.621171	-1.56396	-0.0585518	0.147176	0	-0.35126	-0.351333	-0.477067	-0.501884	0.255214	-0.344254	-0.187369	-2.67988	-0.667679	0.275548	0.293496	0.412065	-1.25175	0.395801	-0.635622	-1.46622
fe3dhbzs3/	2-3-dihydroxybenzoylserine trimer-Fe-III[M+H]+/	741.074	-0.414976	-0.136509	0.0835715	-0.847745	0.449107	0.0641182	-0.71813	-0.28742	0.584984	1.04048	0.840407	-0.258936	0.1601	0.0783787	-0.660312	0.0130649	0.461696	0.23261	0.247328	0.360049	0.690746	-1.83528	-0.33736	0.034811	-0.136615	0.273863	-1.01102	-0.826343	-1.11243	0.274855	-0.0534128	-0.441217	-3.05224	-1.0288	0.255471	0.517749	0.561865	-1.28415	0	-0.528635	-0.0635447
pgp141/	Phosphatidylglycerophosphate (ditetradec-7-enoyl, n-C14:1)[M+H]+/	743.389	0.0495535	-0.805454	0.636618	-0.444685	0.247391	0.0233246	-0.0521177	0.0119187	0.154239	0.351228	0.237552	-0.374527	0.060053	-0.00388529	0.00182705	0	0.261715	0.12266	0.108609	0.112137	0.36387	-0.989581	-0.176143	-0.0430091	-0.3318	-0.203492	-0.77889	-0.711084	-1.13855	0.0702225	-0.535311	-0.478641	-0.334202	-0.638171	0.561976	0.310745	0.307392	-0.155017	0.144844	-0.554981	-0.385554
nadp/	Nicotinamide adenine dinucleotide phosphate[M+H]+/	744.083	0.0758602	-0.0257684	0.362391	-0.7431	-0.0225173	0.52097	-0.985565	-0.367392	1.07563	0.162671	0.173476	0.26338	0.0113856	0.117122	-0.315824	0.223984	0.419837	-0.0118145	0.0907701	-0.493026	-0.20855	-1.20855	0.167546	-0.281146	-0.0285717	0.601706	-0.461538	0.0339352	-0.00123448	-0.257183	-0.35089	0.027757	-1.43964	-0.59724	0.337939	0.489856	0.485687	-1.00837	0	-0.792498	0.105248
pe181/	Phosphatidylethanolamine (dioctadec-11-enoyl, n-C18:1)[M+H]+/	744.554	-0.140705	-0.500081	0.636671	-0.480601	0.215214	-0.00813597	-1.19493	0	0.788506	1.25081	0.95839	-0.385289	-0.1883	0.123661	-0.461576	0.26125	1.00756	0.208788	0.213021	0.0198883	0.61203	-1.81168	-0.489495	-0.0316924	0.192233	0.483465	-0.511954	-0.786608	-0.858413	0.000862547	0.590738	-0.582953	-2.16783	-1.29272	0.286148	0.449466	0.522785	-1.13455	0.0469964	-0.43689	-0.818006
pgp140/	Phosphatidylglycerophosphate (ditetradecanoyl, n-C14:0)[M-H]-/	745.406	-0.193483	0.179912	0.607327	0.745781	0.847996	0	-0.232	0.043427	0.36937	0.688855	1.38219	-0.623273	0.422887	0.533131	-0.554706	-0.00583209	0.105225	-0.205872	-0.149631	0.0582226	0.0495249	-0.306522	-0.393141	-0.294439	0.134053	-0.408894	-0.168809	0.00643305	-0.444256	-0.11136	0.0421202	-0.486536	-0.652468	0.43809	0.0579746	-0.119288	0.172967	-0.467165	0.174506	-0.0490636	-0.515372
nadph/	Nicotinamide adenine dinucleotide phosphate - reduced[M+H]+/	746.098	-0.444781	-0.38983	0.423731	-0.813156	0.44892	0.772601	-1.08474	0.327259	1.14977	0.4694	0.437293	-0.137457	-0.0509131	0.137088	-0.429204	0.245856	1.28515	0.228791	0.159325	-0.303924	-0.00886164	-0.535831	-0.421704	-0.152547	0.473883	1.42841	-0.0842898	-0.401788	0.083853	-0.229395	0.289768	0	-1.45773	-0.539027	0.0813882	0.50066	0.815087	-0.683889	-0.0279714	-0.136398	0.27039
cpg160/	Cyclopropane phosphatidylglycerol (dihexadec-9,10-cyclo-anoyl, n-C16:0 cyclo)[M+H]+/	747.517	-0.2475	-0.219389	0.570553	-0.387641	0.276183	0	2.52161	-0.128237	1.34271	1.03972	0.839301	-0.0617135	0.19873	0.375021	-0.598742	0.752043	1.07392	0.740873	0.289974	0.440389	1.0056	-1.86034	-0.0158176	-0.546335	0.00752414	-0.240413	0.0503985	-0.441568	-0.548696	0.294068	-0.282395	-0.174437	-2.55021	-1.19179	0.430557	0.564651	0.551846	-1.63304	-0.0212008	-0.357035	-1.48206
pe180/	Phosphatidylethanolamine (dioctadecanoyl, n-C18:0)[M+H]+/	748.585	0.0882304	-0.082085	0.656997	-0.256783	0.624011	0.183795	-0.544405	-0.289542	0.871791	1.1942	0.47245	-0.272729	-0.181484	0.172293	-0.228803	0.0498023	0.558991	0.634954	0.330358	0.376507	0.594857	-1.17711	-0.131142	0.325359	-0.210987	0	-0.434107	-0.849702	-0.847106	0.281177	-0.270417	-0.163861	-2.01205	-0.54527	0.775495	0.401225	0.721616	-0.945528	0.447467	-0.343103	-0.640072
uama/	UDP-N-acetylmuramoyl-L-alanine[M+H]+/	751.147	-0.344294	-1.07332	0.957347	-0.61654	0.891886	0.49486	-1.00214	-0.698619	0.701719	1.54721	0.906938	-0.655475	-0.358899	-0.217521	0.284324	0.155994	0.558984	0.582107	0.00158466	-0.17317	0.61454	-1.12977	-0.436285	0.597439	1.46275	0.712246	-1.07013	-0.451485	0	0.0124073	0.633371	-0.3776	-1.69761	-1.08363	-1.47591	0.26358	1.39906	-1.67983	0.453207	-0.398654	-0.581167
athtp/	Adenosine thiamine triphosphate[M+H]+/	754.097	-0.543092	-0.692261	0.661856	-0.257878	0.439668	0.378438	1.9548	-0.661759	1.0736	1.15544	0.349702	-0.683854	-0.141902	0.440711	-0.119211	-0.347363	0.302094	0.456772	-0.292986	0.41658	0.464135	-2.91939	-0.388338	0.942087	-0.351909	0.475246	-0.23015	0.000301627	0	0.131568	-0.195174	-0.224878	-1.17044	-1.65601	0.671196	0.0943567	0.380105	-1.18499	0.230195	-0.311966	-1.60112
nadphx/	(S)-NADPHX[M+H]+/	764.109	-3.98743	-0.559731	0.885213	-1.53979	0.950811	0.781114	-1.02039	-0.470943	-1.54761	1.32314	0.738878	-1.44641	0.713894	-1.05739	-0.738033	-1.0932	0	0.325055	0.80076	0.282351	0.114661	-1.42258	-1.472	1.09373	3.14278	2.43262	-1.25937	-1.58728	0.431801	-0.590557	2.36609	-0.721757	-1.65212	-1.95204	-0.811879	1.65273	2.24037	0.240882	0.523958	-0.668221	0.612319
coa/	Coenzyme A[M+H]+/	768.122	-0.0827644	-0.556563	1.33554	-1.35131	0.196956	0.657633	-1.91958	0.00792692	0.868933	0.758086	0.170301	-0.327949	0.0262717	-0.276789	-0.539857	0.170012	1.36358	-0.273518	0.415614	-0.81812	-0.0468232	-2.44996	-0.177499	0.177807	1.76993	1.17523	0.25501	-0.293962	0.548233	-0.285978	0.197908	0	-3.41853	-1.43775	-0.0727075	1.14503	1.36192	-0.707521	0.328807	-0.858931	-0.194272
cpgn_un/	Coprogen unloaded (no Fe(III))[M+H]+/	769.398	0.0436949	-0.0786942	0.432529	-0.0747291	0.53755	0.247048	-0.173555	-0.118672	0.574245	1.16747	0.721024	-0.245554	-0.376918	0.270503	-0.213058	-0.0285163	0.368263	0.538698	0.232844	0	0.585646	-0.448274	-0.329944	0.396744	0.583451	0.339827	-0.361357	-0.385193	-0.508797	0.314476	-0.0371588	-0.172059	-0.230465	-0.802781	0.376169	0.493264	0.58609	-0.99019	0.197804	-0.165611	-0.0713525
cpe180/	Cyclopropane phosphatidylethanolamine (dioctadec-11,12-cyclo-anoyl, n-C18:0 cyclo)[M+H]+/	772.585	-0.262506	-0.433298	0.97898	-0.590547	0.401342	-0.0480151	-0.222353	-0.0939292	0.803378	1.48612	0.714511	-0.356456	-0.146514	0.0368297	-0.547316	0.362778	0.659849	0.538816	0.15612	0.436474	0.845408	-1.15381	-0.213966	0.233841	0.0532132	0	-0.375221	-0.904722	-0.561677	0.158782	0.357941	-0.139429	-1.99328	-0.98396	0.540617	0.299989	0.654949	-1.12533	0.451452	-0.522672	-0.480167
pg181/	Phosphatidylglycerol (dioctadec-11-enoyl, n-C18:1)[M+H]+/	775.548	-0.198372	0.150557	0.862414	-0.398034	0.370785	-0.0607899	0.58695	-0.174237	1.29108	1.21939	1.26596	-0.310889	-0.0310458	0.185835	-0.643144	0.78667	1.4087	0.77038	0.0734497	0.00584573	0.907383	-1.27362	-0.0152852	-0.353333	-0.377684	-0.313476	0.0149224	-0.613948	-0.602058	0.270552	0.273789	-0.382434	-2.42497	-1.4737	0.156141	0.501561	0.422377	-1.58703	0	-0.722977	-1.63836
pg180/	Phosphatidylglycerol (dioctadecanoyl, n-C18:0)[M-H]-/	777.565	-0.207606	0.0897729	1.08426	-0.215123	0.646697	0.48156	-0.487746	-0.0676694	0.94289	0.511297	1.00351	-0.544639	0.33492	0.297273	-0.286219	-0.132079	0.859902	0.547916	0.136718	0	0.197774	-1.11808	-0.0159146	0.379391	-0.106462	-0.386409	-0.341765	-0.312275	-0.702995	0.117177	0.401547	-0.625491	-2.54164	-0.115433	0.170164	0.570865	0.331209	-0.368076	0.299651	-0.702743	-0.881035
fad/	Flavin adenine dinucleotide oxidized[M+H]+/	786.164	-0.219417	0.102155	1.00941	-0.801649	-0.389062	0.559245	-0.594677	0.239353	1.27921	1.42003	0.396797	0.0154866	0.155992	-0.00605188	-0.755013	0.361433	0.901307	-0.372179	-0.323549	-0.751504	-0.111144	-1.49833	0.039784	-0.461836	0.25379	0.124446	0	-0.358754	0.277333	0.0082245	-0.553456	-0.00114712	-2.18193	-0.727001	0.194685	0.418564	0.209104	-1.23491	0.457435	-0.73195	-0.786562
fadh2/	Flavin adenine dinucleotide reduced[M+H]+/	788.18	0.796073	2.1356	0.756717	-0.42826	-0.0621222	1.6497	-4.44964	-1.25171	1.17061	0.193977	0.570958	0.150199	-0.464708	0.638689	-0.365364	-0.476712	0.0916201	0.0784265	0.213558	-0.137262	0.637435	-1.28303	0.0244286	3.00124	-2.49346	-0.381177	-0.0122994	-0.624769	-0.083428	-0.120309	-0.607149	0.0339336	-1.78318	-0.0347524	0.3018	0.175423	0	-0.0866081	0.419969	-0.278032	0.209941
ps181/	Phosphatidylserine (dioctadec-11-enoyl, n-C18:1)[M+H]+/	788.544	-0.268191	0.0711702	0.604547	-0.330275	0.310278	0.047887	-0.44097	-0.62221	0.939884	1.2623	0.447108	-0.366883	-0.164935	0.22204	-0.25443	0.291258	0.825871	0.854374	0	0.407027	0.903243	-1.41383	-0.0376231	0.220348	-0.545869	0.0233023	-0.781463	-0.814917	-0.757568	0.0638795	0.0589273	-0.492785	-2.36223	-1.19891	0.513881	-0.0332012	0.384645	-0.730961	0.54846	-0.794948	-1.07852
u3hga/	UDP-3-O-(3-hydroxytetradecanoyl)-D-glucosamine[M-H]-/	790.257	-0.858567	0.0311306	0.137438	-2.25042	0.226235	-0.0694423	-2.0806	-0.275448	0.0776412	0.83936	1.3411	-0.260736	0.496854	0.408085	-0.084217	-0.0302867	1.22486	-0.174876	0.0677941	0.837041	0.909098	-0.472201	0.642931	-1.88102	1.58798	-0.0982583	0.686685	0.101662	-0.151973	0.280865	0	-1.1766	0.0932901	0.4935	1.02131	-0.670979	-0.0267982	-0.049692	-0.0593366	-1.02026	-0.227483
ps180/	Phosphatidylserine (dioctadecanoyl, n-C18:0)[M+H]+/	792.575	-0.176103	0.145022	0.844037	-0.355243	0.418194	-0.00347875	3.88516	-0.119773	1.34782	1.3018	1.35296	-0.298326	0.00966352	0.243758	-0.652845	0.83623	1.51026	0.777462	0.099203	-0.186049	0.960413	-1.87087	0	-0.435319	-0.347222	-0.310633	0.0833075	-0.558965	-0.623646	0.27783	0.315275	-0.376299	-2.87627	-1.65039	0.103092	0.52875	0.413615	-1.67715	-0.0904232	-0.689796	-1.82982
forcoa/	Formyl-CoA(4-)[M+H]+/	796.117	-0.250471	-1.12347	0.44906	-0.0475238	-0.1347	1.12	1.38016	-0.571634	1.19192	1.54895	1.24487	-0.0428722	0	0.910988	-0.734239	0.297703	0.689605	0.602814	0.985968	-0.826116	0.637907	-2.12971	-0.0573886	2.72155	0.692501	1.0606	-0.835385	-1.61033	0.411346	-0.151681	-0.47853	-0.266148	-1.01569	-3.12254	0.989549	0.126847	0.457609	-1.38989	0.502048	-0.258147	-2.11703
pgp161/	Phosphatidylglycerophosphate (dihexadec-9-enoyl, n-C16:1)[M-H]-/	797.438	-0.00801881	-0.308959	0.131882	-0.181891	0.478949	0.0798776	-1.16385	-0.330458	0.750538	0.303963	0.623445	0.159268	0.344058	0.128626	0.07658	-0.199296	0.170575	-0.0184794	0.12777	-0.0309501	0.242252	-1.0803	-0.325098	-0.116826	0.195837	-0.215863	-0.11774	0	-0.411624	0.0900502	-0.0495526	-0.305224	-3.76342	0.129279	0.47187	0.536225	0.493751	-0.608414	-0.337786	0.0384134	-0.690067
cpg180/	Cyclopropane phosphatidylglycerol (dioctadec-11,12-cyclo-anoyl, n-C18:0 cyclo)[M+H]+/	803.58	-0.747308	0.596433	1.10272	0.608041	0.979096	-0.491039	0	-0.0794915	0.276702	1.81969	0.265567	-0.733281	-1.11321	0.393634	-0.920312	-0.227822	-0.304646	0.34596	0.363702	0.623282	-0.0403044	-0.352548	-0.614165	0.729087	0.0541099	0.10331	-0.961726	-0.23388	-0.53265	-0.461287	0.138932	-0.296059	-0.822206	-0.542338	0.0138617	0.112572	0.491914	-0.521644	0.71894	0.198658	-0.731506
accoa/	Acetyl-CoA[M+H]+/	810.133	0.0218037	0.485516	0.763355	-0.528238	-0.110998	0.553812	-0.260709	1.05589	1.58081	0.904224	0.504795	0.49358	0.71291	0	-0.22189	0.933109	0.853271	-0.00554713	-0.35807	-0.220429	-0.122696	-1.56678	-0.150225	-0.682415	-0.550623	-0.204508	0.39611	-0.418783	-0.0106555	0.0131387	0.136196	0.0224053	-2.24511	-1.21841	0.308763	1.00281	0.609715	-0.496624	0.550616	-0.735783	-0.539677
rfamp/	Rifampin[M+H]+/	823.412	-0.119298	-0.0663167	0.312028	0	0.264546	-0.435261	-0.172324	-0.276849	0.478722	0.709129	0.657317	0.056233	-0.334324	0.151994	-0.358913	0.10233	0.110779	0.358097	-0.114417	0.623558	0.617739	-0.87123	-0.131917	-0.249998	0.155103	0.0751589	-0.508193	-0.40576	-0.484464	0.000102973	0.0788124	-0.12815	-1.3444	-0.977147	0.225168	-0.0506646	0.544049	-1.39739	0.0588866	-0.158238	0.459201
ppcoa/	Propanoyl-CoA[M+H]+/	824.149	-0.167425	0.104151	0.606537	0	0.453997	-0.666418	-0.481587	2.1013	0.4001	1.50512	1.48875	-1.21541	0.5805	-0.165428	-1.60928	2.3282	0.590996	-0.222762	-0.145578	-0.477807	-1.82117	-0.354043	0.104078	-0.0454516	1.10249	0.82984	-0.692952	0.37081	0.0814014	0.114153	0.429978	-0.342526	-1.76302	0.428182	0.513594	-1.12121	0.583917	-0.231132	-0.173014	-0.37561	-0.0707817
mococdp/	Molybdopterin cytosine dinucleotide[M+H]+/	828.94	-0.2735	0.118346	0.11431	0.221075	-0.266105	0.126949	-1.26596	0.306376	-0.268795	-0.482224	0.506457	0.00339136	-0.218516	0.153614	-1.50045	-0.815083	0.786129	-0.391467	-1.77809	1.02007	-0.333722	-0.908085	-0.625919	-0.115163	0.675173	0.347149	-1.41439	0	-1.52786	0.240455	0.980469	-0.974154	0.123761	-0.779911	0.452882	-0.0676894	1.84949	1.62853	0.141578	0.138343	-0.298901
maltpt/	Maltopentaose[M+H]+/	829.282	0.683226	-0.0836584	1.23196	1.82183	0.359987	0.210279	1.10979	2.22447	0.94886	0.344559	0.0667805	0.366835	1.83686	0.652022	0.0192141	1.32798	-0.0307411	0.434964	-0.772301	0	0.488244	-0.822482	-0.382604	-0.387858	-0.846576	-2.27458	-0.940927	-2.40275	-0.593746	-0.0469587	0.26622	-2.95169	0.161455	0.681677	-0.205871	-0.0609974	-0.300213	-1.66913	-0.482172	-0.296833	-3.15615
u3aga/	UDP-3-O-(3-hydroxytetradecanoyl)-N-acetylglucosamine[M+H]+/	834.282	0.0988985	-0.130994	0.125258	-0.455764	-0.228545	0.255042	-0.641269	0.804993	0	0.207941	0.250481	-0.336288	0.754636	-0.553158	-0.918473	0.222544	1.11607	0.23232	-0.553832	-0.178091	-0.930791	0.17709	-0.875796	-0.255497	-0.5876	1.01242	-0.249575	-0.411698	0.051608	0.257712	-0.259268	0.234473	-0.479371	0.639265	0.124907	-0.356842	-0.153002	0.481745	0.189009	-0.622169	0.264939
b2coa/	Crotonoyl-CoA[M+H]+/	836.149	0.635658	-0.0657339	1.41564	-1.65201	-3.24928	0.136102	-0.701803	0.397312	-0.597806	0.948194	0.495237	-0.370552	0.956613	0.0545409	-0.780627	-0.645799	0.740164	-2.70658	0	-0.0140966	0.078742	-0.0157291	-0.7357	0.411603	1.68108	0.00392758	-2.91285	-0.419237	0.886714	0.430938	1.90803	-1.27081	-0.384304	-1.50389	1.5214	-1.1493	0.523163	-1.3747	-1.05606	0.747408	0.161487
ap4a/	P1,P4-Bis(5'-adenosyl) tetraphosphate[M+H]+/	837.056	0.248886	-0.816168	0.838918	-0.949706	0.703619	0.814802	-1.54425	0.33997	0.447254	1.14988	-0.424696	0.246252	0.917321	-0.823775	0.246337	-0.0383184	0.86259	0	-0.654059	-0.662102	-1.43211	-0.269805	-0.328502	-0.796739	0.788453	0.807413	0.012169	-1.29828	0.326799	-0.577131	0.161038	-0.108952	-4.56435	-0.608536	-0.221992	0.593736	0.287834	0.1148	0.830278	-0.879867	-0.772671
uppg3/	Uroporphyrinogen III[M+H]+/	837.283	0.267632	-0.032836	1.34115	-0.305773	-0.779481	-0.319647	-0.536963	2.35683	-0.329517	1.65685	1.11623	0.366068	1.06512	0	0.689559	0.131094	1.31265	-0.150763	-0.19626	0.0591922	-0.30081	0.966782	-0.517565	-0.117054	-1.456	1.67836	0.330378	-0.0460536	-0.537885	0.00879211	-0.154011	-0.781776	0.721219	1.03546	-0.319862	-1.17024	-4.70437	1.11457	-1.83769	0.418021	1.3348
hemeO/	Heme O C49H56FeN4O5[M+H]+/	839.383	0.0463348	-0.246191	0.128319	-0.543385	0.154847	-0.101949	-0.23806	0.109356	0	1.4892	1.1607	-0.067299	-0.397351	0.401358	-0.799418	0.680527	0.531158	-0.625456	0.150923	0.370514	0.462658	-0.106505	0.336606	-0.707949	0.206411	0.749526	-0.877178	-0.618718	-0.486441	-0.0394315	1.64959	0.016088	-0.275884	-0.656993	-0.116012	0.617055	1.2304	-1.86049	-1.30028	0.00308456	-0.505755
oxalcoa/	Oxalyl-CoA[M+H]+/	840.107	0.539681	1.20295	-0.891335	-1.46574	-0.348928	-0.623731	-1.24887	2.03905	-1.37724	2.23858	-0.394618	-0.669765	2.48457	1.78481	1.30267	0.928084	0.900866	-0.0357298	-1.40056	-0.951329	-1.44469	3.0283	-1.44981	0.748305	2.34487	2.76584	-0.170898	-0.655614	0	-1.46015	-1.43742	-0.178799	-0.696911	2.76783	2.43086	3.97814	2.96365	1.24334	1.77559	-1.47285	2.49344
udcpp/	Undecaprenyl phosphate[M+H]+/	847.673	0.774652	0.574673	1.63427	0.251841	0.17927	0.248708	0	-0.139512	0.471352	0.61091	-0.536083	-0.100029	-0.431103	-0.23706	0.0527499	-0.0728599	0.517877	0.261193	-0.108111	0.471697	0.226229	-0.51972	-0.0343757	0.388558	-0.467114	-0.68168	-0.613697	-0.932851	0.15443	-0.0441593	-0.482801	0.280122	-0.328377	-0.77877	1.34421	0.356278	-0.401039	-0.550248	0.258043	-0.630762	0.130794
anhgm3p/	N-Acetyl-D-glucosamine(anhydrous)N-Acetylmuramyl-tripeptide[M+H]+/	851.352	1.37513	0.0828081	1.74655	-0.0690691	0.798373	0.38248	0.209011	0.140705	0.652722	-0.669601	0.967843	0.302299	-0.12194	-1.79495	-0.952299	-0.124196	-1.69286	-1.44071	-1.06385	0.234273	0.330865	0.0711931	0.0844974	-0.869415	-0.578128	-0.451413	0.0295052	-1.14636	-0.0842967	-0.776962	0.604115	0	0.201444	-1.21314	1.76806	2.52168	1.90609	-0.698443	-2.31666	-0.616873	-0.106369
pgp181/	Phosphatidylglycerophosphate (dioctadec-11-enoyl, n-C18:1)[M+H]+/	855.515	0.209907	0.489109	0.623295	-0.308711	0.863639	0	0.243921	-0.227664	0.279099	0.570416	0.843007	0.340841	0.147714	0.26292	-0.210564	0.112253	0.720749	0.550084	-0.724281	-0.0147929	0.64765	-0.610683	-0.0102855	-0.327801	-0.117689	-0.783232	-0.148081	-1.12457	-0.763327	1.0306	0.723534	-0.142514	-1.46758	-1.00508	0.988445	0.731993	0.992982	-0.993023	-0.132351	-1.29992	-0.783465
pgp180/	Phosphatidylglycerophosphate (dioctadecanoyl, n-C18:0)[M+H]+/	859.546	-0.433909	0.482194	-0.199683	0.458164	-0.0669451	-0.391119	-0.231299	0	0.000902172	0.0959186	0.0438955	-0.173825	-0.163206	0.122082	-0.392415	-0.0910232	-0.149938	1.01608	0.329061	0.581759	0.949658	-1.09072	0.435915	0.695023	0.164329	-0.549106	-0.613514	-0.39505	-0.226549	0.429819	-0.628107	-0.300554	-0.99879	0.00212457	1.4859	0.14821	0.566884	-1.03348	0.932941	-0.505137	0.0982456
dscl/	Dihydrosirohydrochlorin[M+H]+/	865.314	0.507863	1.04903	-2.60389	-2.38649	0.535547	-1.98962	0.898867	1.54025	-1.50465	1.0572	2.09938	1.13752	0.533833	-0.115166	-0.00659552	-0.138562	0.0753386	-1.3117	0	-1.0436	-0.394032	-0.375765	-0.807066	-0.20074	0.0725776	1.11174	0.267513	-1.37452	0.564706	-1.47406	1.01935	-0.490731	0.81017	-0.771734	0.363134	0.151431	-0.37464	-1.67039	-4.12559	0.808152	0.647683
mmcoa/ succoa/	(S)-Methylmalonyl-CoA[M+H]+/ Succinyl-CoA[M+H]+/	868.139	0.466111	0.438535	1.51974	-1.04647	0.0402013	1.02921	-0.851249	0.153149	1.33205	-0.0932805	-0.018628	-0.228296	0.268194	0.486392	-0.709128	0.259028	1.10012	-0.259718	0.128661	-0.518071	-0.478675	-2.10858	-0.498201	-0.695149	0.049161	0.424443	0.0768157	-0.470644	0.507732	-0.549293	-0.643256	-0.193753	-3.57293	-1.95887	0	0.355152	0.0363663	-0.384379	0.237642	-0.863433	0.580887
malcoame/	Malonyl-CoA methyl ester[M+H]+/	868.139	0.466111	0.438535	1.51974	-1.04647	0.0402013	1.02921	-0.851249	0.153149	1.33205	-0.0932805	-0.018628	-0.228296	0.268194	0.486392	-0.709128	0.259028	1.10012	-0.259718	0.128661	-0.518071	-0.478675	-2.10858	-0.498201	-0.695149	0.049161	0.424443	0.0768157	-0.470644	0.507732	-0.549293	-0.643256	-0.193753	-3.57293	-1.95887	0	0.355152	0.0363663	-0.384379	0.237642	-0.863433	0.580887
apg141/	Acyl phosphatidylglycerol (n-C14:1)[M+H]+/	871.606	-0.124748	0	0.523251	-0.516414	0.678244	-0.46869	-0.214602	-0.34307	-0.24984	0.451472	0.281201	-0.419251	9.62163e-05	0.0683287	0.677062	-0.000614298	-0.165229	0.292462	0.432039	0.459959	0.293284	-0.890119	-0.49794	0.406255	1.49592	1.0795	-0.75367	-0.15379	-0.224779	-0.193886	0.534077	-0.981989	-1.4728	-0.344661	1.22012	0.236186	1.30058	-0.122854	-0.0448095	0.19438	1.03718
apg140/	Acyl phosphatidylglycerol (n-C14:0)[M+H]+/	877.653	0.1076	-0.649523	0.303371	-0.148824	0.412628	0.0746407	0.396851	0.903349	1.0944	0.708676	0.0598848	-0.791118	0.327675	-0.412611	-0.487381	0.724838	0.609285	-0.0147458	-0.270366	0.201348	0.524306	-0.336239	-0.426052	0	-0.0427195	-0.224481	0.448831	-0.64877	-0.330265	0.517898	0.403441	-0.153644	-0.464716	-0.190422	0.717003	0.188137	-0.16043	-0.209416	0.343344	-1.00837	-0.487359
3ohcoa/	3-Oxohexanoyl-CoA[M+H]+/	880.175	-0.222214	-0.506793	2.18931	-0.745536	1.15371	1.89611	-1.14615	-3.82449	-0.0599352	1.90509	0.475907	-1.49625	0.423622	-0.228026	1.88792	-0.941974	0.935167	-0.37417	0.598368	0.561808	0	-1.39152	-0.923603	0.602145	3.07587	2.40507	-0.765246	-3.69106	0.613743	-0.102433	2.06909	0.0133238	-0.442263	-1.64923	-0.121137	1.51452	1.50492	-0.376404	1.26185	-2.10874	0.545672
uamag/	UDP-N-acetylmuramoyl-L-alanyl-D-glutamate[M+H]+/	880.19	-0.326393	-0.819371	2.01568	-1.17369	0.722789	1.55358	-2.25796	-0.99349	0	1.55244	0.690162	0.0688453	0.02702	-1.50831	1.7131	-1.1743	0.978172	-0.330531	0.443339	0.799705	-0.47839	-5.91122	-0.691586	0.532691	2.34591	1.72122	-0.386838	-2.12905	0.486663	-0.963746	0.427082	0.231441	-1.95134	-2.55791	-0.273442	0.763129	1.44119	-1.6279	0.88018	-0.701111	-0.939504
3hhcoa/	(S)-3-Hydroxyhexanoyl-CoA[M+H]+/	882.191	-0.547697	-3.92794	1.42822	-1.17729	0.450821	0.0962034	-1.66261	-0.196377	-2.19022	1.42423	0.734938	-0.886156	0.575853	0.235281	0.583881	-0.295469	0	-0.989438	0.310618	0.78895	-0.536123	0.603909	-0.414636	0.578423	1.72632	0.361051	1.07502	-1.91836	0.545795	-0.933659	1.63143	-0.285785	-0.541783	-1.36106	-2.71536	0.371032	1.38713	0.168068	-0.882751	-0.92235	-3.92926
phaccoa/	Phenylacetyl-CoA[M+H]+/	886.164	0.957228	0.775092	1.31542	-1.1321	-0.604333	0.578448	-1.55582	0.245489	-1.67988	2.00949	-0.566265	-0.541836	-0.107226	-1.44458	0.374524	0.393651	-3.34561	0.221666	-2.4868	-0.0489304	0.144066	-1.20237	-3.34819	0.459869	1.96588	0.989657	-0.879085	0.81126	0.646981	0	1.78935	-3.07154	-0.534444	-3.33988	1.35611	1.50872	2.34698	-2.05524	-1.22877	0.847524	-0.352123
3hbzcoa/	3-hydroxybenzoyl-CoA[M+H]+/	888.144	0	0.39241	0.168458	-0.986497	0.831585	-0.07135	-1.17484	-0.233787	-0.234974	0.538464	-0.256942	-0.0825641	0.706127	-0.483989	-0.0190074	-0.467527	0.177492	-0.435433	0.487331	0.142478	0.452446	-1.78658	-0.216516	-0.122247	1.10013	0.789668	-0.974301	-2.05954	0.623779	-1.12935	0.868275	0.259793	-0.938385	-1.46329	0.252282	0.710368	0.556545	0.692659	-0.711909	0.326858	0.727395
oc2coa/	Trans-Oct-2-enoyl-CoA[M+H]+/	892.211	0.227562	0.165578	0	-0.431442	0.245259	-0.908601	0.396747	0.0104365	0.456024	1.8545	-1.62432	0.890727	-1.29351	-0.862549	0.67845	0.120485	0.204889	-0.871764	-0.479815	-1.01743	0.473006	-1.13655	-0.11069	0.123869	-0.498264	0.382277	0.278635	-0.21772	0.0901001	0.466143	-0.00567227	-0.978855	-3.59547	-2.96859	0.674798	-0.752144	0.219537	-1.68037	0.272449	-0.118087	-1.73326
ctbtcoa/	Crotonobetainyl-CoA[M+H]+/	893.207	0.0157426	0.11884	0.419966	0.00277701	-1.41271	-0.571662	0.43223	0.554848	0.155237	1.50944	-0.677591	0.977584	-0.760844	-0.0119095	-0.167965	0.325141	-1.18957	-1.49702	-0.0365093	-0.964622	0.174737	-0.909667	-0.262114	0.00620294	0	1.19681	0.487582	0.0564089	0.801363	-0.189211	0.636757	-0.0497664	-0.404361	-2.63918	0.26745	0.916766	-0.0208317	-0.344067	-0.212633	-0.542896	0.0221484
occoa/	Octanoyl-CoA (n-C8:0CoA)[M+H]+/	894.227	-0.737425	-0.241836	-2.83371	-1.47047	0.523402	0.931736	-0.62506	1.19909	-3.43734	1.07005	2.20855	0.999266	-0.280216	0.0661518	-0.0108184	0	0.71694	-0.924617	0.634624	-0.723178	-0.554615	-0.732642	-1.30322	0.49963	1.52307	1.63689	-0.235236	-1.25497	0.732461	-1.6294	0.559175	0.159097	-0.120053	-1.21558	0.988406	0.797813	1.47627	0.352152	-0.00625052	-0.133911	1.33437
cdpdtdec7eg/	CDP-1,2-ditetradec-7-enoylglycerol[M+H]+/	894.428	-0.411214	-0.222689	0.124754	-0.199057	0	-0.086286	-0.394401	-0.471043	0.611707	1.52904	0.491781	-0.043606	-0.0801035	0.204587	-0.307119	0.237944	-0.129157	0.845307	0.230847	0.384425	0.615642	-0.855955	0.460452	0.06977	1.04103	0.527005	0.0876286	-0.566907	-0.532793	-0.0101194	0.269152	0.0555204	-0.0850628	-0.20883	-0.219052	-0.711822	0.588851	-0.45348	0.515698	-0.603618	0.19575
bbtcoa/	Gamma-butyrobetainyl-CoA[M+H]+/	895.222	1.10231	-1.64044	-0.0304178	-0.360572	-0.452405	-0.152983	0.780328	0.746293	0.264669	1.37166	0.298509	0.650012	-1.74425	-0.469957	-0.0125844	0.52813	1.06473	-0.0663817	-0.228259	0.434217	0.301891	-1.28502	0.0721818	-0.519129	-0.798807	0.313553	0.34726	-0.034875	0.548195	-0.0169979	-0.0316862	0	0.105397	-2.71355	-1.49521	-1.55131	0.155145	0.259211	0.39533	-2.23941	1.00679
cdpdtdecg/	CDP-1,2-ditetradecanoylglycerol[M+H]+/	898.459	-0.660837	0.0890483	0.5902	-1.0431	0.122549	-0.260254	-1.0657	-0.525453	-0.368574	1.3106	1.10905	-0.0946858	-0.317859	0.0609639	-0.593094	0.0934987	1.23349	0.0655248	0.0709024	-0.0796156	0.427731	-0.346605	-0.402804	0.0846229	0.627522	0.666426	-0.570552	-0.598693	-0.460685	-0.423738	0.586181	-0.504379	-0.685065	-0.0171599	0.448267	0.629418	1.35251	0.0763704	0.11357	-0.0620488	0
bmoco/	Bis-molybdenum cofactor[M-H]-/	898.886	-0.0777728	-0.197063	-0.552333	-0.572451	-0.745933	-1.99941	-0.594147	0.145773	-0.41626	0	-1.1303	0.368144	0.960491	1.398	-0.708991	0.689292	-1.21558	-0.260264	0.20473	2.18416	1.00939	1.00364	1.24646	-0.560723	0.254756	-0.0967781	-1.04236	0.94249	-0.92611	-0.219765	0.913103	0.0552853	0.669749	1.44754	0.812467	-0.0173994	0.615017	1.76713	-0.129571	-0.538702	1.15367
2oxpaccoa/ rephaccoa/	2-oxepin-2(3H)-ylideneacetyl-CoA[M+H]+/ Ring 1,2-epoxyphenylacetyl-CoA[M+H]+/	902.159	-0.24603	-0.875622	1.70821	-2.06914	0.562703	1.35304	-4.99266	-2.21707	-0.141529	1.27192	0.900684	0.621087	0.696347	-1.41299	1.84315	-3.53167	1.00543	-0.029608	0.54801	0.824894	-0.38448	-3.08633	-0.7422	0.579191	2.67972	1.70697	-0.188692	-2.25379	0.416181	-1.47279	-0.229578	0	-0.438907	-2.14023	0.0430989	0.720774	1.68105	-4.63886	1.02911	-0.684516	1.0085
2hptcoa/	2-hydroxycyclohepta-1,4,6-triene-1-carboxyl-CoA[M+H]+/	902.159	-0.24603	-0.875622	1.70821	-2.06914	0.562703	1.35304	-4.99266	-2.21707	-0.141529	1.27192	0.900684	0.621087	0.696347	-1.41299	1.84315	-3.53167	1.00543	-0.029608	0.54801	0.824894	-0.38448	-3.08633	-0.7422	0.579191	2.67972	1.70697	-0.188692	-2.25379	0.416181	-1.47279	-0.229578	0	-0.438907	-2.14023	0.0430989	0.720774	1.68105	-4.63886	1.02911	-0.684516	1.0085
3hocoa/	(S)-3-Hydroxyoctanoyl-CoA[M+H]+/	910.222	-1.59611	-2.22755	0.851064	0.30145	-2.2863	-1.09208	-0.334642	0.198878	-0.002779	1.35914	-0.276392	0.581676	1.06409	-1.07233	0.0770756	0	1.42526	0.342269	0.582427	-1.60856	-0.248212	-0.224646	0.92684	-3.80259	-0.363038	0.0212687	0.369801	-3.74422	-0.289833	-3.18255	1.30636	-0.561375	-1.09737	0.156333	1.2053	1.10375	1.38403	0.624634	0.0887177	-0.998819	-1.15421
3hadpcoa/	(3S)-3-Hydroxyadipyl-CoA[M+H]+/	912.165	-1.02532	0.180901	1.31139	-0.103115	-0.384962	0	-0.443058	0.0384575	0.0777388	1.20602	0.795084	0.750547	0.342921	-0.526483	0.127852	-0.495539	0.11908	0.387671	1.10898	-0.43581	-1.83392	-0.29282	-0.404568	0.229048	1.08069	0.648647	0.204585	-0.876627	0.0490247	-0.208983	2.36921	-0.218673	-0.314137	-0.346131	-0.435161	-0.120934	1.02026	-0.0679807	-0.0446694	-0.244435	1.32675
sheme/	Siroheme C42H36FeN4O16[M+H]+/	917.217	0.473403	0.568784	0.749454	0.0714324	-1.42787	-0.694469	-0.808067	0.324952	-1.38874	1.11241	-2.09256	1.81812	-2.25919	0.726668	-3.31993	-3.3427	-0.624917	1.00232	-0.0970124	0.827671	-0.0505413	-1.69021	-0.538613	0.0715281	1.06503	1.78707	-1.18328	0.536374	0.806705	0.385838	-0.345579	0.183103	-0.336072	-0.889438	0	0.524032	-1.19127	-1.38018	0.335395	-0.0532466	0.594304
34dphacoa/	3,4-dihydroxyphenylacetyl-CoA[M+H]+/	918.154	-0.0399644	0.878518	2.21118	-0.53504	0	0.928954	-0.265197	-2.30076	-1.31237	1.54963	0.683238	-0.0109869	0.242024	-0.231824	2.57288	-1.88919	1.41863	0.320059	0.636879	-1.54778	0.102889	-3.27404	0.413074	1.05538	2.018	1.88862	-3.73023	-0.7536	0.810054	0.550388	0.236114	-0.408052	-3.4593	-3.39571	-0.426909	0.162646	0.155944	-0.136872	-0.217395	-1.31933	-1.6019
dc2coa/	Trans-Dec-2-enoyl-CoA[M+H]+/	920.243	0.205596	-0.937728	1.01689	-0.125299	-2.24206	-1.28482	-0.915831	0.171775	-0.543638	0.35822	-0.835878	-1.64282	0.988019	-0.916377	0.917466	0.872485	0.832568	-0.661451	-0.811167	-0.750136	-0.374096	0.227848	-0.50045	0.439098	0.849732	1.85121	0.0312875	-2.59111	1.02465	0.832905	0.911408	-0.750495	-0.447347	-1.13613	1.01406	-0.797253	0.34914	1.1228	-1.24907	0	0.878262
anhgm4p/	N-Acetyl-D-glucosamine(anhydrous)N-Acetylmuramyl-tetrapeptide[M+H]+/	922.389	0.727643	-0.226915	0.309075	-0.89406	-0.0635632	0.42802	0.648245	0.565653	-0.651153	0.502532	1.26425	0.215411	-0.0961662	-0.571659	0.0830755	-0.173234	0.757071	0.118686	0.118559	-0.404032	0.177902	-0.481977	-0.631277	0.293368	0.389402	-0.0121409	-0.0754189	-0.775491	0.00225264	-0.0823055	0.155299	-0.215676	-0.269763	0	-0.206005	0.364868	0.161769	-0.738647	-0.575993	0.0191766	-0.418467
udcpdp/	Undecaprenyl diphosphate[M+H]+/	927.639	0.261291	-0.354921	0.185644	0.0625587	0.121037	-0.570666	-0.720033	-1.20247	-0.48968	0.185108	0.12983	-0.0670115	-0.476096	0.0444411	-0.459645	0.243413	0.298064	0.647649	-0.87883	0.790231	0.282098	-0.379345	-0.0379822	0.0998677	-0.0168123	0.203583	-0.499871	-1.35277	-0.382929	-0.349602	0	0.133512	0.289932	-0.278435	1.16973	0.738608	0.6162	-0.312786	-0.174671	-0.335497	0.212986
3odcoa/	3-Oxodecanoyl-CoA[M+H]+/	936.238	0.177622	0	0.77454	-1.02428	-0.586878	0.266869	-1.76666	-1.90649	0.927546	1.43597	-1.32611	0.0142339	0.0762102	-0.149971	0.613332	0.332557	-0.517662	-0.690034	-0.513122	-1.29768	-0.244522	-0.269972	0.741475	0.466071	-0.870364	0.961966	0.127316	0.181763	-1.04122	0.595415	-0.619246	-0.484225	-3.09401	-0.856708	1.55889	0.901103	1.41563	-1.2498	-0.293476	0.325399	0.173925
dd2coa/	Trans-Dodec-2-enoyl-CoA[M+H]+/	948.274	-0.198055	0.843561	-1.08824	-1.33823	0.366249	0.603084	0.266512	0.0274696	-2.17302	0.444353	0.247795	-0.17269	-0.183657	0	0.561109	-0.91082	-0.850723	0.0736588	-1.58879	-0.280572	0.720701	-0.358371	-4.02308	0.775732	2.4766	2.18172	-0.227349	-0.720187	0.0274359	-0.559653	1.34683	-1.01054	-2.15706	-1.4224	-3.98155	0.553692	1.20171	0.0976787	-0.77776	0.148877	0.169184
cdpdhdec9eg/	CDP-1,2-dihexadec-9-enoylglycerol[M+H]+/	950.49	0.0633843	-0.455542	-0.442675	-0.176447	0.335395	-0.71428	-0.0453192	-0.332947	0.34522	1.51799	-0.0148034	0.391779	-0.0329832	0.0865141	-1.62008	0.274415	0.130526	0.690855	-0.159632	-0.171508	0.53123	-0.397414	-0.00766376	0.252767	1.4461	0.340909	-0.249383	-0.403405	-0.66188	0.175319	1.24585	-0.115548	0.312851	-0.00415696	-1.72061	0.786269	0.496987	-0.146698	0	0.229856	0.510819
cdpdhdecg/	CDP-1,2-dihexadecanoylglycerol[M+H]+/	954.522	-0.324087	-0.0628339	0.615796	0.173192	0.303586	-0.229778	-0.439859	0.261143	0.621805	1.50218	0.909817	0.0170034	0	-0.249569	-0.520962	0.159781	-0.134783	0.260063	0.0704912	0.210636	0.267634	-0.543087	0.148708	-0.142026	0.664534	-0.265887	0.486891	-0.546942	-0.909141	-0.0433284	0.139728	-0.492807	-0.209801	-1.3409	0.381561	0.698325	0.253384	-1.63097	-0.315334	-0.101507	-0.230535
apg161/	Acyl phosphatidylglycerol (n-C16:1)[M+H]+/	955.7	0	-0.0106931	-0.525699	0.0998117	0.402811	-0.148753	-0.619008	-0.180996	-0.0915955	0.798475	0.237752	0.0963247	-0.716282	-0.150132	0.121581	0.0227702	0.302578	0.0991172	-0.258077	0.841902	0.542702	0.253018	0.524265	-0.638862	0.726637	-0.127696	-0.453961	-0.377786	0.111009	-0.561212	0.44368	-0.313623	0.255744	-0.399168	1.16725	-0.284219	0.0704255	-0.551941	-0.110322	-0.451845	0.285689
apg160/	Acyl phosphatidylglycerol (n-C16:0)[M+H]+/	961.747	-0.096957	0.463253	0.794304	0.377442	0.621678	-0.1412	0.0242307	0.294651	0.457342	0.623608	0.0373096	-0.090505	-0.310364	0.0484664	-0.035812	-0.0202024	-0.273507	0.632712	0.290389	0.878044	0.371828	-0.501465	-0.0354127	0.314363	0.254202	-0.554667	0.196432	-1.14481	-0.0995843	-0.045759	-0.0295501	-0.407168	-0.438853	-0.560471	0.846406	-0.00542175	0.720508	-0.268494	0.64066	0	-0.448082
3oddcoa/	3-Oxododecanoyl-CoA[M+H]+/	964.269	0.592023	-0.119201	-2.04882	-2.00426	-0.476961	0.597627	0.35532	1.24422	-0.658256	0.49061	0.405181	0.267244	0.0385686	-2.17107	-0.189624	-0.767834	0.513588	-0.34392	0.0110546	-0.217373	-0.51584	-1.1393	-2.40142	0.468536	0.286023	0.136159	0.14884	-0.940425	0.024744	0.572366	-1.13191	-0.358955	-0.394555	0.686213	-1.4956	0.599715	0.0708831	-0.108149	-0.700109	0.348646	0
3hddcoa/	(S)-3-Hydroxydodecanoyl-CoA[M+H]+/	966.284	0.718368	-0.0116309	0.586107	-0.613734	0.386883	-1.23547	0.358275	-0.152688	-0.474357	-1.25564	0.658144	0.266484	-1.25904	-0.999917	-0.111432	-0.691613	0.705502	-2.05585	0.407161	1.06056	0.250238	-0.74727	0.0702577	0	0.829455	0.0412921	0.521519	-0.927614	0.317973	-0.0703619	0.271207	-0.0503912	0.0681116	-0.517449	-0.307464	-0.556573	0.020429	-0.979887	-1.78053	0.176341	0.210863
uLa4n/	Undecaprenyl phosphate-4-amino-4-deoxy-L-arabinose[M+H]+/	978.731	0	-0.350173	0.140798	0.256363	0.759358	0.228451	-0.23062	0.434095	-0.139455	-0.589843	0.0899158	-1.02001	-0.796512	-0.785972	0.134143	0.0788795	-0.398492	0.17	0.216127	0.27815	0.637865	-0.819869	-0.301506	-0.138449	0.800157	-0.1862	-0.227888	-0.363484	-0.502902	0.237046	-0.078589	0.0734941	0.0726426	-0.327866	1.03865	0.0565226	-0.10685	-0.820495	-0.441772	0.433554	0.0602617
cbi/	Cobinamide[M+H]+/	990.497	0.0112482	-0.33276	0.0295161	-1.53425	0.939468	-0.344596	0.0998282	0	0.486101	0.958876	1.06335	0.0422598	-0.0915041	-0.0618611	-0.92483	0.187328	0.927153	-0.283048	-0.400327	0.211768	0.190536	-0.883298	-0.523966	0.114149	0.358238	0.481739	-0.197603	-0.549155	-0.576743	-0.607459	0.198781	-0.0531797	-2.01595	-0.670084	0.638218	-0.560749	0.0755523	-0.282292	0.567341	0.422066	-0.322675
14glucan/ malthx/	1,4-alpha-D-glucan[M+H]+/ Maltohexaose[M+H]+/	991.335	0.63487	-0.0520196	1.36458	1.46857	0.290582	-0.089897	0.0135047	1.52806	0.537842	0.361505	0.181145	-0.172822	1.34815	0	-0.602385	1.18554	-0.145152	0.0510311	-0.212851	0.300769	0.764347	-0.577331	0.00841478	0.0740715	-0.969784	-0.273557	-0.465999	-0.78023	-0.0127501	-1.01616	0.0457367	-0.363654	-0.185493	-0.272603	0.561777	0.0825659	-0.735042	-1.4545	-0.556182	0.0195549	-0.726686
hdcoa/ hdd2coa/	Hexadecenoyl-CoA (n-C16:1CoA)[M+H]+/ Trans-Hexadec-2-enoyl-CoA[M+H]+/	1004.34	-0.889664	-0.245469	0.42453	-0.886242	0.385533	0.477087	-3.57911	-0.0450119	0.345922	1.24601	0.392256	-0.299035	-0.0184112	-0.303124	-0.677897	0.456249	0.975185	-0.0959345	0	0.766668	1.0248	-1.15824	0.192568	-0.149	1.5554	0.527211	0.80367	0.11159	-0.517356	-0.247829	0.244621	-0.180151	-1.89207	-0.56752	1.14601	0.293804	1.30608	-0.323053	-0.152023	-0.403934	0.146066
pmtcoa/	Palmitoyl-CoA (n-C16:0CoA)[M+H]+/	1006.35	-0.426596	0.62759	0.674494	-0.345653	-0.124429	-0.0139315	-1.61338	-0.367491	0.178855	1.56184	0.0408686	0	0.242207	0.573705	-0.481589	0.322419	0.55517	-0.223747	-0.251591	1.05241	0.775209	-1.04545	-0.300025	-0.0490486	-0.0616166	0.21229	-0.201103	0.983786	-1.28015	0.357152	0.433378	0.218765	-1.63738	-0.144279	0.467558	0.188725	0.866801	-0.708582	-0.311756	-0.0994933	1.47391
cdpdodec11eg/	CDP-1,2-dioctadec-11-enoylglycerol[M+H]+/	1006.55	0.0304809	0.477032	0.571054	0.0643667	0.420071	0.235691	0.159493	-0.15624	1.94431	1.20998	1.21192	-0.367013	-0.176981	0.41126	-0.98407	0.927805	0.232921	0	-0.485562	0.501207	0.448889	-0.58302	-0.118891	-0.43204	-0.142005	-0.62694	0.268842	0.419054	-1.05213	-0.0271485	0.686898	-0.0322831	-0.241864	-0.428725	-0.410443	0.784022	0.459771	-0.565174	-0.723093	-0.697008	-1.20733
uLa4fn/	Undecaprenyl phosphate-4-amino-4-formyl-L-arabinose[M+H]+/	1006.73	0.115256	-0.283402	0.125665	-0.196518	-0.14002	-0.493748	0.39166	-0.285733	0.207017	0.37791	-0.144571	-0.345498	-0.187678	0.260566	0.124697	0.437992	-0.1474	0.550538	-0.322719	0.375732	0.664087	-0.7054	-0.222623	-0.438178	0.058471	0.157535	-0.329702	-0.907783	-0.217656	0	0.207718	0.0629409	0.321157	-0.26176	0.688093	-0.521887	0.309377	-0.0796531	0.419218	0.134923	-0.145606
cdpdodecg/	CDP-1,2-dioctadecanoylglycerol[M+H]+/	1010.58	-0.275726	-0.601564	1.21989	-0.571363	0.238294	0.159695	-1.13121	-0.124343	-0.81443	1.25721	0.913637	-0.491435	-0.162884	-0.585453	-0.596464	-0.0833511	1.77468	0.0253456	-0.243835	0.662227	0.0277925	-0.659191	-0.0783902	0.131816	1.03815	0.685176	0.0304134	-0.752443	0.192474	0	1.03397	0.0133232	0.131919	-0.444151	0.445587	0.597663	1.04544	-0.0858208	-0.313856	-0.457733	-0.0997538
u23ga/	UDP-2,3-bis(3-hydroxytetradecanoyl)glucosamine[M+H]+/	1018.46	-0.752631	-0.599384	0.718702	-3.0975	0.668567	-0.320382	-0.800795	-1.49781	-0.0136217	1.50555	0.629127	-0.883187	0.117733	0	0.16882	0.286243	0.835912	0.173287	0.184777	0.00809237	0.275954	-1.15356	-0.680361	-0.445451	2.92544	1.12287	-0.0718465	-0.574729	0.317201	-0.807781	1.41087	-0.255932	-1.96126	-1.27562	-0.582052	1.13338	1.99988	-0.742578	0.0461588	-0.480757	0.697943
3hhdcoa/	(S)-3-Hydroxyhexadecanoyl-CoA[M+H]+/	1022.35	-1.03025	-0.793111	-0.544994	-0.13911	-0.0697518	-0.0898654	-1.75111	-0.118742	0.175367	0.619012	-0.0877404	0.54653	0.0977036	0.0171891	0	0.449031	-0.443386	-0.0977897	0.179583	1.2612	1.00726	-1.00196	0.573232	-0.339965	0.636201	-0.35303	-0.30266	-0.937584	-0.242783	0.0169583	0.0788578	0.234712	-2.15076	-0.385834	0.330804	0.69995	0.906829	-0.747133	0.251221	0.300592	0.246138
od2coa/ odecoa/	Trans-Octadec-2-enoyl-CoA[M+H]+/ Octadecenoyl-CoA (n-C18:1CoA)[M+H]+/	1032.37	-0.6457	0.00720124	0.470794	-0.750701	-0.264362	0.329534	-2.02504	-0.631223	0.485872	1.27362	-0.450207	-0.734457	0.126857	-0.113916	-0.62648	0.645378	0.822232	0.352142	0.0932248	0.562186	0.36474	-1.0994	0.115372	0	0.461934	0.452889	-0.374625	-0.699954	-0.0747215	-0.380947	0.0834179	-0.406731	-2.59707	-0.215396	0.0199923	-0.574226	0.323146	0.051861	-0.0384027	-0.34188	0.612076
stcoa/	Stearoyl-CoA (n-C18:0CoA)[M+H]+/	1034.38	-0.541563	-0.398933	0.559693	-0.0972232	-0.871377	-0.250214	-2.75794	-0.0629164	0.536215	0.195593	0.371864	0	0.384693	-0.911854	0.0988928	0.172032	1.87932	0.235015	0.547083	0.424032	-0.0294159	-0.372089	-0.310535	-0.254192	0.197568	2.07073	0.263542	-0.132877	-0.413742	-1.06956	0.642373	-0.77	-1.93524	0.636378	-1.50656	0.319474	0.834657	1.83243	-0.369674	-0.290947	2.53629
apg181/	Acyl phosphatidylglycerol (n-C18:1)[M+H]+/	1039.79	0.0763531	0.398213	0.523334	-0.682801	-0.336906	0.452585	-0.298546	-0.278701	-0.128544	0.0223552	0.586902	-0.803761	0.208537	-0.577778	-1.19192	0.708534	-2.9114	-2.52176	-0.175572	0.432868	0.435413	-1.15263	0.323686	0	0.952619	-0.389834	0.315802	-0.0947449	0.37436	0.596044	-0.829273	-0.994634	0.264535	-1.72473	1.48479	-0.33354	1.43349	0.394745	-0.389541	-0.338734	0.314633
3ohodcoa/	3-Oxooctadecanoyl-CoA[M+H]+/	1048.36	-0.695433	-1.31482	-0.282366	-0.693819	-0.680885	-0.0174316	-2.37698	0.246978	0.541987	0.0338728	0.239068	0	0.509251	-0.248264	-0.299851	0.196852	0.224454	-0.206011	0.162393	0.887113	0.661334	-0.882334	0.0776491	-0.432794	0.15319	0.946403	-0.480331	-0.0446316	-1.72714	-0.350548	-0.0732498	0.0272166	-0.722962	0.487397	0.25501	-0.0552537	-0.723782	0.392679	0.096879	0.145847	1.30606
3hodcoa/	(S)-3-Hydroxyoctadecanoyl-CoA[M+H]+/	1050.38	-0.319718	-0.520164	0	-0.400521	-0.04016	-0.323206	-2.24529	0.0840006	-0.0245713	0.532985	-0.452712	0.201464	0.0746917	-0.408472	-0.43948	0.772854	0.529465	0.0928141	0.214662	1.16857	0.691015	-0.857942	0.0130008	-0.227898	0.669581	0.156583	-0.0512239	-0.518814	-0.657945	-0.182304	0.609304	-0.185827	-1.02528	-0.218034	0.661771	0.0975242	0.4724	0.0279457	-0.234343	0.266522	0.458116
ugmd/	UDP-N-acetylmuramoyl-L-alanyl-D-gamma-glutamyl-meso-2,6-diaminopimelate[M+H]+/	1052.27	0.160139	-0.454166	-0.0797312	-1.24168	0.346825	0.642399	-1.25141	-1.01427	0.477041	2.8941	0.79623	0.0266476	0.25999	-0.164752	-1.98223	0.178244	0.331706	0.18859	0.646163	-0.497103	-0.020097	-1.11611	0	-0.221927	2.87585	0.689257	-0.272492	-0.493706	-1.00399	-0.193511	0.17759	0.287376	-1.08329	-0.315993	0.299301	1.70721	1.93611	-1.46312	-0.573564	-0.0433003	0.292335
2tpr3dpcoa/	2'-(5''-triphosphoribosyl)-3'-dephospho-CoA[M+H]+/	1060.1	-0.612676	1.52713	3.01211	0.102787	-2.39643	0.606848	0	0.647345	-0.922829	-2.78343	-0.56692	-1.99323	1.81732	-1.68885	1.08174	1.05921	3.5592	1.31431	1.5369	-0.684996	1.15125	0.0543289	-1.21099	-0.53421	2.61365	-3.10148	2.0205	-0.601988	0.903267	-0.886285	3.38456	-0.330361	-1.53687	-0.996786	0.000328138	-0.101644	2.58484	0.232478	-0.258763	-1.57739	-2.79631
udcpgl/	Undecaprenol-diphosphate-glucose[M+H]+/	1089.69	0.0270483	-0.219269	0.16132	0.228559	-0.556834	-0.962471	-0.792335	0.953216	0.584514	1.01955	0.462882	-0.170631	0.661235	-0.121825	-0.304731	0.00277332	0.62172	-0.307374	-0.0178485	-0.0345581	0.73962	-0.470596	-0.092979	0.149803	0.490775	1.52775	-0.314426	-0.461839	-1.49417	0	-0.510285	-0.521089	-0.0989547	0.0970303	0.188209	0.980773	-0.313802	0.734683	-0.187088	0.172923	1.58676
um4p/	UDP-N-acetylmuramoyl-L-alanyl-D-gamma-glutamyl-meso-2,6-diaminopimelate-D-alanine[M+H]+/	1123.31	-1.36056	-0.705558	0.0218994	-1.02975	-0.290327	0.766945	-2.23093	-1.00595	0.646665	0.91127	-0.364283	0.392474	-0.650257	0.222928	-0.674356	0.692897	-0.0749597	0.224616	-0.285063	-0.492001	-0.259608	-1.6673	0.0343307	-0.273909	0.575	1.15187	-1.16795	0.0964344	0.107568	0.064112	-0.563397	0.711755	-2.15265	-1.1257	0.784131	0.505126	0.697457	-0.0770049	0	0.0327783	0.661773
clpn120/	Cardiolipin (tetradodecanoyl, n-C12:0)[M+H]+/	1129.73	0.0119745	-0.520462	0.458019	0.0136069	0.109602	-0.629033	-0.0519017	-0.226266	-0.841683	1.20077	0.14338	-0.388828	-0.362095	0.255567	-0.662663	0.13259	0.0882849	0.410189	0.68503	0.930513	1.61188	-0.588322	0.393829	-0.20733	-0.16475	0.83113	-0.675056	-1.37096	-1.22254	-0.72663	-0.257037	0.302991	-0.410574	-0.405901	1.32803	0.388541	1.07194	-1.40282	0.410017	-0.341459	0
unaga/	Undecaprenyl diphospho N-acetyl-glucosamine[M+H]+/	1130.72	-0.875101	-1.98235	0.149149	-0.343397	0.164939	0.0989968	-2.31655	0.0286361	0.584281	2.06226	1.04466	-0.177423	-0.0888778	0.128058	-0.346661	0.830442	-0.0541805	0.403201	0.247593	1.41907	1.60731	-0.747571	-0.0509735	-0.664702	0.89109	0.9811	-0.851821	-1.15437	-0.668495	-0.343391	0.635866	0	-0.226517	-0.461205	0.925526	-0.191319	0.507618	-0.654864	0.0870114	0.233173	-0.911061
malthp/	Maltoheptaose[M+H]+/	1153.39	-0.849947	-0.199907	0.780149	-0.0152501	-0.0538628	-0.252031	0.00412869	0.902126	0.872702	0.636735	0.67573	0.330283	0.26697	0	-0.459709	0.733309	0.394823	-0.0751266	0.199513	0.276753	0.733329	-0.924309	-0.682364	0.204471	0.229109	-0.0641507	0.107804	-0.705617	-0.469602	-0.255579	-0.16599	-0.462211	-1.19764	-0.607258	0.15064	0.424614	0.72742	-0.24147	0.0155894	-0.194908	-0.614448
ugmda/	UDP-N-acetylmuramoyl-L-alanyl-D-glutamyl-meso-2,6-diaminopimeloyl-D-alanyl-D-alanine[M+H]+/	1194.35	-0.300817	-0.848391	0.694582	-0.930899	-0.18552	0.371125	-2.15581	0.446131	0.845034	1.51774	0.569289	-0.0375299	0.612091	0.190714	-1.22321	-0.0999668	1.08234	0.199672	0.155261	-0.353658	0	-1.23433	-0.521102	-0.320356	0.667394	0.580322	0.280221	-0.284311	0.210888	-0.28094	-0.544567	0.108738	-2.29993	-1.65797	0.166485	0.825502	0.702832	-1.31767	0.369719	-0.646964	-0.297112
clpn141/	Cardiolipin (tetratetradec-7-enoyl, n-C14:1)[M+H]+/	1233.79	-0.360617	-0.03066	1.30542	1.01431	0.260528	0.372646	0	0.210087	-0.878206	0.681955	-1.54037	-0.789555	-0.0824573	-0.172489	0.0841023	0.100511	0.777178	1.27012	-0.539528	0.577287	0.284115	-0.714057	0.197606	0.149389	0.170341	-0.107013	-1.80634	-0.0807003	0.328062	-0.10038	0.466085	0.132672	-0.731072	-0.732859	1.4734	0.30809	-0.0304076	-0.39386	-0.665314	-2.26067	-0.439704
adocbi/	Adenosyl cobinamide[M+H]+/	1239.58	-2.12862	-1.1847	-0.220555	-0.839714	0.0880397	-0.366702	0.581968	0.249034	-0.145043	-1.98741	0.198794	0.16689	1.12832	0.908133	0.260991	0.898331	1.7464	-0.330773	0.111061	1.13937	-0.368489	-0.460059	-0.278669	0.549744	0.443281	-0.459339	-0.0752816	0	-1.76882	-0.795871	1.19125	0.408991	0.209519	-3.30877	-1.06202	-3.68647	-0.22316	1.41698	-0.126489	0.270749	1.17468
cbl1/	Cob(I)alamin[M-H]-/	1328.56	-0.34866	0.328218	-0.850902	0.203047	-0.437687	0.174632	-0.923101	0.0424701	-0.506087	-1.59619	-1.49498	0.379156	0.49827	0.318304	0.923019	0.0320478	0.456065	-0.649662	0.497185	1.8942	0.516426	0.466411	0.320164	-0.528009	-0.394399	-0.391816	0.854231	-1.70256	-1.05773	-0.82786	0	0.459422	-0.681413	0.782831	-0.0395344	-0.757673	-0.745994	1.68482	1.14936	-1.38218	-2.66109
clpn161/	Cardiolipin (tetrahexadec-9-enoyl, n-C16:1)[M+H]+/	1345.92	-0.441733	-0.0704907	-0.154787	-1.31199	0.597747	-0.449348	-2.68332	-0.887423	0.09608	1.36336	-0.367618	0.455791	-0.817376	0.0754841	-0.683343	1.16165	-0.547161	0.0304611	0	1.49359	0.734383	-1.0677	-0.585038	0.0471656	1.24232	0.849345	0.260943	-0.232378	-1.06323	0.620993	0.557992	-0.642137	0.0521844	-1.24356	0.939922	-0.329655	1.4499	-1.62956	-0.826025	0.367135	0.000445406
unagamu/	Undecaprenyl-diphospho-N-acetylglucosamine-N-acetylmannosaminuronate[M+H]+/	1347.78	-2.54058	-1.16153	3.55351	1.25793	-1.5871	0.629617	-0.247574	-2.54441	-1.74732	0.181315	-2.53786	-1.237	0.829294	-0.418843	0	0.536556	-2.54651	0.00601791	-1.32705	-2.03248	-2.53995	0.210264	-0.799113	0.722569	0.0671241	1.93587	0.320847	-1.89156	0.854785	0.317459	2.2733	-2.53778	-0.611485	1.42683	-0.350746	-0.329137	1.29282	0.226896	0.89702	-2.53387	0.256262
clpn160/	Cardiolipin (tetrahexadecanoyl, n-C16:0)[M+H]+/	1353.98	0	-0.677686	-0.45166	-0.201627	0.879146	-0.248973	-2.65974	0.431743	0.739082	1.78672	1.00249	-0.163568	-0.328049	0.533856	-0.35463	0.352408	-0.0723772	0.972097	0.625847	1.53312	1.07806	-3.2869	-0.629161	0.490986	0.430534	0.671891	-0.592978	-1.2207	-1.60456	0.421792	-0.269947	-0.486993	-5.42572	-0.885254	1.55576	0.803481	1.13967	-2.48589	0.71629	0.275015	-1.33484
clpn181/	Cardiolipin (tetraoctadec-11-enoyl, n-C18:1)[M+H]+/	1458.04	-0.415743	-0.780969	0.348612	-0.58791	0.365376	-0.162004	-0.74092	0	0.619881	1.59016	0.376907	-0.768725	-0.28235	0.391356	-0.56381	0.397619	0.353682	0.677839	0.320794	0.868106	1.01993	-3.03477	-0.409587	0.73105	-0.376719	0.508006	-1.17092	-1.15006	-1.04496	0.345129	0.320394	-0.188554	-5.13991	-1.03893	0.718793	0.12767	0.7903	-1.01032	0.805264	-0.650721	-1.07777
unagamuf/	Undecaprenyl-diphospho N-acetylglucosamine-N-acetylmannosaminuronate-N-acetamido-4,6-dideoxy-D-galactose[M-H]-/	1532.85	-0.754359	-0.103818	1.79259	-1.21217	0.458912	0.256377	1.11859	0.513216	-0.116375	0.967294	2.05179	1.14818	0.714571	-0.124004	0.325394	-1.69626	2.0804	1.15482	-0.161401	-0.674803	-2.45098	-0.533728	-0.778757	-1.98868	0.840795	0.182543	0.37554	-0.986194	-1.43581	-0.586871	1.19176	-1.36659	-2.02938	-1.07856	0.243607	1.17191	1.2324	0.0317057	0	-0.107412	-1.94444
bmocogdp/	Bis-molybdopterin guanine dinucleotide[M-H]-/	1588.98	-0.241704	0.890136	-0.562452	0	0.987953	-1.3859	-2.20553	-0.522087	-0.320148	0.93149	0.799148	-0.0738854	0.134805	1.49296	-2.28298	-2.19005	-1.03288	0.59355	-0.551222	0.703731	-0.017338	0.712957	0.381553	-0.77345	-0.68462	-0.316741	-0.303431	0.181966	0.499606	0.174659	1.02582	-0.700119	-0.178855	0.156962	0.187369	0.0790387	0.779774	-2.46613	0.248433	0.450267	-0.0206433
kdolipid4/	KDO-lipid IV(A)[M+H]+/	1625.92	0	0.145531	-1.02805	0.234271	0.570209	-0.464092	0.618284	-0.505614	-0.719782	1.68492	0.166883	0.578705	1.23288	0.451195	-0.965591	0.806151	-0.0382248	-0.233608	-0.0838837	1.95457	2.14319	-1.88491	0.372561	-1.23705	-0.10413	-0.113499	-0.759744	0.841099	0.855834	-1.17425	-0.922691	0.362483	-0.101068	-0.126868	-0.856816	0.172879	1.54106	-0.245744	0.442535	-0.786872	0.522114
gfgaragund/	Galactofuranosyl-glucosyl-O-acetyl-rhamanosyl-N-acetylglucosamyl-undecaprenyl diphosphate[M+H]+/	1642.89	-0.626516	-0.0639983	-0.665624	-0.230038	-0.760959	0.944122	0	-0.808779	0.544972	0.9338	0.260706	-0.836562	0.537055	0.416568	-0.863381	-0.356215	0.182045	0.178739	0.375734	1.37683	1.99877	-3.18185	0.703173	-0.10646	0.536805	-0.271784	-0.485831	-0.85785	0.45267	1.05784	-1.49589	1.04675	-0.139878	-0.411167	0.689537	0.353271	-0.97643	-0.0356931	0.211674	-1.35542	0.0719868
murein3px3p/	Two disacharide linked murein units, tripeptide crosslinked tripeptide (A2pm->A2pm) (middle of chain)[M-H]-/	1681.67	0.427403	-0.546178	0.356358	-2.95289	-1.30494	-1.99991	0.254812	0.225738	-0.655532	-0.295399	-0.221995	0.947664	-0.226927	1.89219	0.551809	0.0637406	0.663324	-0.604049	0.223491	-0.556275	-0.120743	-0.245347	0.178534	0.79656	1.29984	-1.15067	-0.495526	1.32211	-0.870006	-1.92861	0.900749	0.560304	-1.70825	0.88217	-0.158968	-1.45756	0.374837	0.121656	-0.020738	0	0.373252
