# Supplementary material for: Metabolic mutations reduce antibiotic susceptibility of E. coli by pathway-specific bottlenecks
Source: Mol Syst Biol. 2025 Jan 2;21(3):274–93. doi: 10.1038/s44320-024-00084-z (PMC11876631; doi:10.1038/s44320-024-00084-z)
Supplement: Supplementary file 14 — Source data Fig. 4 [file 44320_2024_84_MOESM14_ESM.zip › SD_fig4/4C/Growth_data_4C.xlsx]

## Sheet: Data description
This is the growth data for the metabolite feeding experiment of clinical isolates
Growth was measured in minimal medium with glucose supplemented by either adenine (1 mM), methionine (200µM) or histidine (200µM) when required
Each strain was measured in triplicates data is given as OD600.
The data is separated into adenine feeding and methionine/histidine feeding because the latter had measurement every ~9 min 13s and the first had measurement at 9 min 16s and from then on every 10 mins.
Various plate readers were used (BioTek Epoch, BioTek Synergy, Tecan Spark). Therefore, OD 600 values were corrected based on former calibration experiments

## Sheet: Adenine feed
Time (hours:minutes)	EC-244_1	EC-244_2	EC-244_3	EC-244+ade_1	EC-244+ade_2	EC-244+ade_3	EC-249_1	EC-249_2	EC-249_3	EC-249+ade_1	EC-249+ade_2	EC-249+ade_3
00:09:16	0.07024	0.07024	0.07412	0.07024	0.07412	0.06248	0.05472	0.0586	0.05472	0.06248	0.06248	0.0586
00:19:16	0.07412	0.07412	0.078	0.07412	0.078	0.06636	0.06248	0.06248	0.0586	0.06636	0.06636	0.07024
00:29:16	0.078	0.07412	0.08576	0.078	0.08576	0.07024	0.06248	0.06636	0.06248	0.07024	0.07024	0.07412
00:39:16	0.08188	0.078	0.08576	0.08188	0.08576	0.078	0.06636	0.06636	0.06636	0.07412	0.07412	0.07412
00:49:16	0.08188	0.078	0.08576	0.08576	0.08964	0.078	0.07024	0.07024	0.07024	0.07412	0.07412	0.078
00:59:16	0.08576	0.08188	0.08964	0.08964	0.0974	0.08188	0.07412	0.07412	0.078	0.078	0.08188	0.08188
01:09:16	0.08964	0.08576	0.09352	0.09352	0.10128	0.08576	0.08188	0.08188	0.08188	0.08188	0.08576	0.08576
01:19:16	0.09352	0.08964	0.0974	0.0974	0.10516	0.08964	0.08576	0.08576	0.08576	0.08964	0.08964	0.08964
01:29:16	0.09352	0.09352	0.10128	0.10128	0.10904	0.0974	0.08964	0.08964	0.08964	0.09352	0.09352	0.09352
01:39:16	0.0974	0.09352	0.10128	0.11292	0.12068	0.10128	0.10128	0.0974	0.09352	0.10128	0.0974	0.10128
01:49:16	0.0974	0.0974	0.10128	0.12068	0.12844	0.10904	0.0974	0.10516	0.10128	0.10516	0.10516	0.10516
01:59:16	0.10128	0.10128	0.10516	0.12844	0.1362	0.12068	0.10516	0.10904	0.10516	0.11292	0.11292	0.1168
02:09:16	0.10128	0.10128	0.10904	0.14008	0.15172	0.13232	0.11292	0.11292	0.11292	0.12456	0.12068	0.12456
02:19:16	0.10128	0.10516	0.11292	0.15172	0.16724	0.14396	0.12844	0.12456	0.12456	0.1362	0.12844	0.1362
02:29:16	0.10516	0.10904	0.11292	0.16724	0.18276	0.15948	0.14396	0.1362	0.1362	0.14784	0.14008	0.14784
02:39:16	0.10904	0.10904	0.1168	0.18664	0.20216	0.175	0.1556	0.15172	0.15172	0.16336	0.15172	0.16336
02:49:16	0.10904	0.11292	0.1168	0.20604	0.22156	0.1944	0.17112	0.17112	0.16724	0.18276	0.17112	0.17888
02:59:16	0.11292	0.11292	0.1168	0.22932	0.24484	0.21768	0.1944	0.1944	0.19052	0.20604	0.1944	0.19828
03:09:16	0.11292	0.1168	0.12068	0.26036	0.27976	0.24872	0.21768	0.21768	0.21768	0.2332	0.21768	0.22544
03:19:16	0.11292	0.1168	0.12068	0.29528	0.31468	0.28364	0.24872	0.2526	0.24872	0.26424	0.24872	0.25648
03:29:16	0.1168	0.12068	0.12456	0.33796	0.36124	0.32632	0.28364	0.28752	0.28364	0.30304	0.28752	0.29528
03:39:16	0.1168	0.12068	0.12456	0.3884	0.41556	0.37676	0.32632	0.3302	0.3302	0.34572	0.33408	0.33796
03:49:16	0.1168	0.12068	0.12844	0.45048	0.47764	0.43496	0.37288	0.38064	0.38064	0.40392	0.38452	0.39228
03:59:16	0.12068	0.12456	0.12844	0.5242	0.55136	0.50092	0.43108	0.44272	0.43884	0.466	0.4466	0.45436
04:09:16	0.12068	0.12844	0.13232	0.60956	0.6406	0.58628	0.50092	0.51256	0.50868	0.53972	0.52032	0.53196
04:19:16	0.12456	0.12844	0.13232	0.70268	0.74148	0.68328	0.57464	0.59016	0.5824	0.62508	0.6018	0.61344
04:29:16	0.12456	0.13232	0.1362	0.79968	0.83072	0.78028	0.66	0.6794	0.67552	0.71044	0.68716	0.6988
04:39:16	0.12844	0.1362	0.14008	0.84624	0.87728	0.82684	0.76476	0.78028	0.7764	0.80744	0.77252	0.78804
04:49:16	0.13232	0.14008	0.14396	0.90832	0.94324	0.88116	0.86952	0.8928	0.88892	0.9316	0.89668	0.90832
04:59:16	0.1362	0.14008	0.14784	1.00144	1.04024	0.97428	0.98204	1.01308	1.01308	1.05964	1.02472	1.03636
05:09:16	0.14008	0.14396	0.15172	1.09456	1.14888	1.07128	1.09068	1.1256	1.13336	1.1838	1.14888	1.17216
05:19:16	0.14396	0.14784	0.15172	1.20708	1.26528	1.18768	1.20708	1.242	1.25364	1.32348	1.29244	1.31184
05:29:16	0.14784	0.15172	0.15948	1.3196	1.37392	1.29244	1.32736	1.37004	1.38944	1.45152	1.43212	1.44764
05:39:16	0.15172	0.15948	0.16336	1.42824	1.48644	1.3972	1.44764	1.4942	1.51748	1.57956	1.56404	1.57956
05:49:16	0.1556	0.16336	0.17112	1.533	1.5912	1.50584	1.55628	1.60672	1.63776	1.69596	1.6882	1.69596
05:59:16	0.16336	0.17112	0.17888	1.63388	1.6882	1.59508	1.65716	1.71148	1.7464	1.80072	1.80072	1.8046
06:09:16	0.16724	0.17888	0.18664	1.727	1.78132	1.68044	1.75416	1.80848	1.85116	1.89772	1.90936	1.90936
06:19:16	0.175	0.18276	0.1944	1.81624	1.8628	1.7658	1.84728	1.9016	1.94428	1.99084	2.00636	2.00248
06:29:16	0.18276	0.19052	0.20216	1.89772	1.94428	1.83952	1.93264	1.98696	2.03352	2.0762	2.09172	2.08784
06:39:16	0.19052	0.20216	0.20992	1.97532	2.02188	1.91712	2.01412	2.06844	2.11112	2.1538	2.1732	2.16932
06:49:16	0.19828	0.20992	0.22156	2.05292	2.09172	1.98696	2.08784	2.13828	2.18872	2.22752	2.2508	2.24304
06:59:16	0.20604	0.22156	0.2332	2.12276	2.15768	2.06068	2.1538	2.20812	2.25468	2.2896	2.32064	2.30512
07:09:16	0.21768	0.2332	0.24872	2.1926	2.22364	2.12276	2.212	2.26632	2.31288	2.34392	2.38272	2.3672
07:19:16	0.22932	0.24872	0.26812	2.25468	2.28184	2.18484	2.25856	2.31676	2.36332	2.39436	2.43316	2.41764
07:29:16	0.24096	0.26036	0.28364	2.309	2.33616	2.24304	2.29348	2.35944	2.40212	2.43316	2.47972	2.46032
07:39:16	0.25648	0.27976	0.30304	2.35556	2.3866	2.29348	2.32064	2.39048	2.43704	2.4642	2.51076	2.49136
07:49:16	0.272	0.29916	0.32632	2.40212	2.42928	2.33616	2.34392	2.41376	2.46032	2.4836	2.53792	2.51852
07:59:16	0.2914	0.32244	0.35348	2.44092	2.4642	2.37108	2.35944	2.42928	2.47584	2.49912	2.55344	2.53404
08:09:16	0.31468	0.34572	0.38064	2.46808	2.49524	2.40212	2.36332	2.44092	2.48748	2.51076	2.57672	2.54568
08:19:16	0.33408	0.37288	0.41556	2.49524	2.51852	2.4254	2.3672	2.45256	2.49524	2.52628	2.58836	2.55732
08:29:16	0.36124	0.40392	0.45048	2.503	2.53404	2.44092	2.37496	2.46032	2.50688	2.53016	2.59224	2.56896
08:39:16	0.3884	0.43884	0.49704	2.51076	2.54568	2.4448	2.37496	2.4642	2.51076	2.53792	2.60776	2.57672
08:49:16	0.42332	0.47764	0.5436	2.51464	2.55344	2.44868	2.37496	2.46808	2.51464	2.54568	2.6194	2.58448
08:59:16	0.466	0.5242	0.59792	2.51852	2.55344	2.45256	2.37496	2.47196	2.51852	2.54568	2.63104	2.58836
09:09:16	0.50868	0.57852	0.66388	2.5224	2.5612	2.44868	2.37108	2.47196	2.51852	2.54568	2.62716	2.58836
09:19:16	0.55524	0.63284	0.72984	2.52628	2.56896	2.4448	2.37496	2.47196	2.5224	2.54956	2.63104	2.59224
09:29:16	0.60956	0.6988	0.80356	2.53404	2.57284	2.44868	2.37108	2.47196	2.5224	2.55344	2.63492	2.59224
09:39:16	0.67164	0.76864	0.88504	2.5418	2.5806	2.44868	2.37108	2.47584	2.52628	2.55732	2.63104	2.59224
09:49:16	0.74536	0.85012	0.98204	2.54568	2.58836	2.45256	2.37108	2.47972	2.52628	2.55732	2.63492	2.59224
09:59:16	0.81908	0.93936	1.08292	2.55344	2.59612	2.45644	2.37108	2.47972	2.5224	2.55344	2.63104	2.58836
10:09:16	0.90444	1.03636	1.19156	2.5612	2.60388	2.46032	2.37496	2.47972	2.52628	2.55344	2.63104	2.58836
10:19:16	1.00144	1.14112	1.29632	2.56508	2.61164	2.4642	2.37496	2.47972	2.52628	2.55344	2.63104	2.58448
10:29:16	1.10232	1.24976	1.40496	2.57284	2.61552	2.46808	2.37496	2.47972	2.52628	2.55344	2.62716	2.58836
10:39:16	1.2032	1.35452	1.50972	2.5806	2.62716	2.47196	2.37496	2.47972	2.53016	2.55344	2.62716	2.5806
10:49:16	1.3002	1.45928	1.60672	2.58836	2.63104	2.47584	2.37496	2.47972	2.52628	2.55344	2.62716	2.57672
10:59:16	1.3972	1.56016	1.69984	2.59612	2.6388	2.47972	2.37884	2.47972	2.52628	2.54956	2.63104	2.5806
11:09:16	1.48644	1.65716	1.78908	2.6	2.64656	2.47972	2.37884	2.47972	2.5224	2.54568	2.63104	2.5806
11:19:16	1.57568	1.75416	1.87444	2.60388	2.65044	2.48748	2.37884	2.47972	2.5224	2.54956	2.62716	2.57672
11:29:16	1.65716	1.83952	1.94816	2.61164	2.6582	2.48748	2.38272	2.47972	2.5224	2.55344	2.62716	2.57672
11:39:16	1.73088	1.92488	2.02964	2.61552	2.6582	2.49136	2.37884	2.47584	2.51852	2.54956	2.62716	2.57672
11:49:16	1.8046	2.00636	2.10336	2.6194	2.66596	2.49136	2.38272	2.47972	2.5224	2.55344	2.62716	2.57284
11:59:16	1.87832	2.08008	2.1732	2.62328	2.66984	2.49524	2.37884	2.47972	2.5224	2.54956	2.62328	2.57284
12:09:16	1.94428	2.15768	2.24304	2.62716	2.66984	2.49912	2.37884	2.47972	2.5224	2.54956	2.62328	2.56508
12:19:16	2.01024	2.2314	2.30512	2.63104	2.67372	2.49912	2.37884	2.47972	2.51852	2.54956	2.6194	2.56508
12:29:16	2.07232	2.30124	2.36332	2.63492	2.6776	2.49912	2.37884	2.47972	2.51852	2.54956	2.6194	2.5612
12:39:16	2.1344	2.36332	2.4254	2.6388	2.68148	2.503	2.37884	2.47972	2.51852	2.54956	2.61552	2.5612
12:49:16	2.1926	2.4254	2.47584	2.6388	2.68148	2.503	2.37884	2.47972	2.51852	2.54956	2.61552	2.56508
12:59:16	2.24692	2.4836	2.52628	2.64268	2.68536	2.50688	2.37884	2.47972	2.51852	2.54568	2.61164	2.5612
13:09:16	2.30124	2.53792	2.57672	2.64656	2.68924	2.50688	2.37884	2.47584	2.51464	2.54568	2.60776	2.55732
13:19:16	2.35168	2.59224	2.6194	2.64656	2.68924	2.50688	2.37884	2.47584	2.51464	2.54568	2.61164	2.55732
13:29:16	2.39824	2.6388	2.6582	2.65044	2.69312	2.50688	2.37884	2.47584	2.51464	2.5418	2.61164	2.55344
13:39:16	2.4448	2.68536	2.70088	2.65044	2.69312	2.51076	2.37884	2.47584	2.51076	2.5418	2.60776	2.54956
13:49:16	2.48748	2.72804	2.73968	2.65044	2.697	2.51076	2.37884	2.47196	2.51076	2.53792	2.60776	2.54956
13:59:16	2.53016	2.77072	2.77072	2.65432	2.697	2.51076	2.37884	2.47196	2.51076	2.5418	2.60388	2.54956
14:09:16	2.56508	2.80952	2.80564	2.65432	2.70088	2.51464	2.37108	2.47196	2.50688	2.53792	2.60388	2.54568
14:19:16	2.60388	2.84444	2.83668	2.6582	2.70088	2.51464	2.37496	2.47196	2.50688	2.53792	2.6	2.5418
14:29:16	2.6388	2.88324	2.86772	2.6582	2.70088	2.51464	2.37496	2.47196	2.51076	2.53792	2.6	2.54568
14:39:16	2.67372	2.9104	2.891	2.6582	2.70088	2.51464	2.37496	2.47196	2.51076	2.53792	2.6	2.5418
14:49:16	2.70088	2.94144	2.90264	2.6582	2.70476	2.51852	2.37108	2.47196	2.503	2.53404	2.6	2.53792
14:59:16	2.73192	2.97248	2.91428	2.66208	2.70864	2.51852	2.37108	2.47196	2.50688	2.53792	2.6	2.53792
15:09:16	2.7552	2.96472	2.91816	2.66208	2.71252	2.51852	2.37496	2.46808	2.50688	2.53404	2.59612	2.53404
15:19:16	2.77848	2.97248	2.92592	2.66596	2.71252	2.51852	2.37496	2.47196	2.50688	2.53792	2.59612	2.53404
15:29:16	2.78236	2.98024	2.93368	2.66984	2.71252	2.51852	2.37108	2.47196	2.50688	2.53404	2.59612	2.53016
15:39:16	2.794	2.99188	2.94144	2.66984	2.71252	2.51852	2.37108	2.47196	2.50688	2.53016	2.59224	2.52628
15:49:16	2.794	2.99576	2.94532	2.67372	2.7164	2.51852	2.37108	2.47196	2.50688	2.52628	2.59224	2.53016
15:59:16	2.79788	2.99964	2.9492	2.6776	2.7164	2.5224	2.37108	2.47196	2.50688	2.53016	2.59612	2.52628
16:09:16	2.80176	3.00352	2.95696	2.6776	2.7164	2.5224	2.37108	2.47196	2.503	2.53404	2.59612	2.52628
16:19:16	2.80564	3.0074	2.96084	2.6776	2.72028	2.52628	2.37108	2.47196	2.503	2.53016	2.59224	2.52628
16:29:16	2.80952	3.01128	2.9686	2.6776	2.72028	2.52628	2.37108	2.47196	2.49912	2.53016	2.59224	2.5224
16:39:16	2.80952	3.01516	2.9686	2.68148	2.72028	2.52628	2.37108	2.46808	2.49912	2.53016	2.59612	2.5224
16:49:16	2.8134	3.01904	2.97248	2.68148	2.72028	2.52628	2.3672	2.4642	2.503	2.53016	2.59612	2.5224
16:59:16	2.8134	3.02292	2.97636	2.68148	2.72028	2.52628	2.3672	2.4642	2.49912	2.52628	2.59224	2.51852
17:09:16	2.81728	3.02292	2.98024	2.68148	2.72028	2.53016	2.3672	2.4642	2.49912	2.52628	2.59612	2.51852
17:19:16	2.82116	3.02292	2.98024	2.68148	2.72416	2.53404	2.3672	2.4642	2.49912	2.52628	2.59224	2.51852
17:29:16	2.82116	3.0268	2.98024	2.68148	2.72416	2.53404	2.3672	2.4642	2.49912	2.53016	2.59612	2.51852
17:39:16	2.82116	3.0268	2.98024	2.68536	2.72416	2.53404	2.3672	2.4642	2.49912	2.52628	2.6	2.51852
17:49:16	2.82116	3.03068	2.98412	2.68536	2.72804	2.53792	2.3672	2.4642	2.49912	2.52628	2.6	2.51852
17:59:16	2.82116	3.03456	2.988	2.68536	2.72416	2.53404	2.3672	2.46032	2.49912	2.52628	2.6	2.5224
18:09:16	2.82116	3.03456	2.99188	2.68148	2.72416	2.53792	2.3672	2.4642	2.49524	2.52628	2.60388	2.51852
18:19:16	2.82116	3.03844	2.99188	2.68536	2.72804	2.53792	2.3672	2.4642	2.49524	2.53016	2.60776	2.51852
18:29:16	2.82116	3.03844	2.99576	2.68924	2.73192	2.5418	2.36332	2.4642	2.49524	2.53016	2.61164	2.51464
18:39:16	2.82116	3.04232	2.99964	2.69312	2.7358	2.5418	2.36332	2.46032	2.49524	2.52628	2.61552	2.51852
18:49:16	2.82504	3.04232	2.99964	2.69312	2.73192	2.5418	2.3672	2.46032	2.49524	2.52628	2.6194	2.5224
18:59:16	2.82504	3.04232	3.00352	2.69312	2.7358	2.5418	2.36332	2.46032	2.49524	2.52628	2.62328	2.51852
19:09:16	2.82504	3.0462	3.00352	2.69312	2.7358	2.54568	2.36332	2.46032	2.49524	2.52628	2.63104	2.5224
19:19:16	2.82892	3.0462	3.0074	2.69312	2.73192	2.54568	2.3672	2.4642	2.49524	2.52628	2.63492	2.5224
19:29:16	2.82504	3.0462	3.0074	2.69312	2.73192	2.54956	2.3672	2.46032	2.49524	2.52628	2.6388	2.52628
19:39:16	2.82892	3.05008	3.0074	2.69312	2.7358	2.55344	2.36332	2.46032	2.49524	2.53016	2.64268	2.52628
19:49:16	2.82892	3.05008	3.01128	2.69312	2.73192	2.55344	2.36332	2.4642	2.49524	2.53016	2.64656	2.53016
19:59:16	2.82892	3.05008	3.01128	2.68924	2.73192	2.55732	2.3672	2.4642	2.49524	2.53404	2.64656	2.53404
20:09:16	2.82892	3.05008	3.01516	2.68924	2.73192	2.5612	2.36332	2.46032	2.49524	2.53016	2.65044	2.53792
20:19:16	2.82892	3.05396	3.01516	2.68924	2.73192	2.5612	2.36332	2.4642	2.49524	2.53404	2.64656	2.53792
20:29:16	2.82892	3.05396	3.01516	2.68924	2.73192	2.56508	2.36332	2.4642	2.49524	2.53404	2.65044	2.54568
20:39:16	2.82892	3.05396	3.01904	2.68536	2.72804	2.56896	2.36332	2.46808	2.49912	2.53792	2.65432	2.55344
20:49:16	2.82892	3.05784	3.01904	2.68536	2.72804	2.56896	2.3672	2.4642	2.49524	2.53792	2.6582	2.55344
20:59:16	2.82892	3.05784	3.01904	2.68536	2.72804	2.57672	2.3672	2.46808	2.503	2.5418	2.66596	2.55732
21:09:16	2.82892	3.05784	3.01904	2.68536	2.72804	2.57672	2.3672	2.47196	2.503	2.54568	2.67372	2.55732
21:19:16	2.82892	3.06172	3.02292	2.68536	2.72804	2.5806	2.3672	2.47196	2.503	2.54956	2.6776	2.5612
21:29:16	2.8328	3.06172	3.0268	2.68536	2.72804	2.58448	2.3672	2.47584	2.503	2.54956	2.68148	2.5612
21:39:16	2.82892	3.06172	3.0268	2.68536	2.72804	2.58836	2.3672	2.47584	2.50688	2.55344	2.68148	2.5612
21:49:16	2.82892	3.06172	3.03068	2.68536	2.72804	2.59224	2.3672	2.47972	2.50688	2.55732	2.68536	2.5612
21:59:16	2.82892	3.0656	3.0268	2.68536	2.72804	2.59224	2.37108	2.4836	2.51076	2.5612	2.68536	2.56896
22:09:16	2.82892	3.0656	3.03068	2.68148	2.72804	2.59612	2.37108	2.4836	2.51464	2.5612	2.68536	2.57284
22:19:16	2.82892	3.0656	3.03068	2.68536	2.72804	2.6	2.37108	2.48748	2.51464	2.56508	2.68148	2.57672
22:29:16	2.82892	3.0656	3.03068	2.68148	2.72804	2.60776	2.37496	2.49136	2.51852	2.56508	2.68148	2.5806
22:39:16	2.82892	3.06948	3.03456	2.68536	2.72804	2.60776	2.37884	2.49524	2.5224	2.56896	2.68148	2.58836
22:49:16	2.82892	3.06948	3.03456	2.68148	2.72804	2.61164	2.37884	2.49912	2.53016	2.57672	2.68148	2.59224
22:59:16	2.82504	3.0656	3.03456	2.68148	2.72416	2.61164	2.37884	2.49912	2.53404	2.57672	2.6776	2.59224
23:09:16	2.82504	3.06948	3.03456	2.68148	2.72416	2.61164	2.3866	2.50688	2.53792	2.5806	2.6776	2.59612
23:19:16	2.82892	3.07336	3.03456	2.68148	2.72416	2.61164	2.38272	2.50688	2.5418	2.58448	2.67372	2.59612
23:29:16	2.82504	3.06948	3.03844	2.68148	2.72804	2.61164	2.3866	2.50688	2.54568	2.58836	2.67372	2.59612
23:39:16	2.82504	3.07336	3.03844	2.68148	2.72804	2.61552	2.39048	2.51076	2.54956	2.58836	2.67372	2.59612
23:49:16	2.82504	3.07336	3.03844	2.68148	2.72804	2.61552	2.39048	2.51464	2.54956	2.59224	2.66984	2.59224
23:59:16	2.82504	3.07336	3.04232	2.68148	2.73192	2.61552	2.39048	2.5224	2.55344	2.59612	2.67372	2.59224

## Sheet: Methionine and histidine feed
Time (hours:minutes)	EC-61_1	EC-61_2	EC-61_3	EC-61+methionine_1	EC-61+methionine_2	EC-61+methionine_3	EC-96_1	EC-96_2	EC-96_3	EC-96+histidine_1	EC-96+histidine_2	EC-96+histidine_3	BW25113_1	BW25113_2	BW25113_3	BW25113+methionine_1	BW25113+methionine_2	BW25113+methionine_3	BW25113+histidine_1	BW25113+histidine_2	BW25113+histidine_3
00:00:00	0.050402	0.058034	0.055172	0.054854	0.049448	0.051038	0.046268	0.05072	0.055172	0.045632	0.060578	0.07457	0.057398	0.06344	0.054536	0.060896	0.054536	0.05708	0.05867	0.058988	0.060578
00:09:12.565000	0.050402	0.058034	0.057716	0.056444	0.051356	0.05231	0.048176	0.054854	0.054854	0.049766	0.07457	0.101282	0.05708	0.063758	0.054218	0.060578	0.0539	0.05708	0.057716	0.059624	0.062486
00:18:25.118000	0.05231	0.07775	0.13658	0.270776	0.138806	0.13658	0.049766	0.135308	0.079976	0.068528	0.143894	0.23675	0.058034	0.063758	0.05549	0.061214	0.053582	0.077432	0.058034	0.059942	0.068846
00:27:37.671000	0.052946	0.134036	0.152162	0.251696	0.29399	0.16043	0.1652	0.16679	0.161066	0.243746	0.270458	0.303848	0.066938	0.06503	0.05708	0.072344	0.056444	0.062804	0.058988	0.059942	0.063122
00:36:50.242000	0.052946	0.15566	0.16202	0.321338	0.113048	0.11114	0.215126	0.099056	0.253604	0.152798	0.107642	0.105734	0.114002	0.084746	0.069164	0.118772	0.100964	0.063122	0.060578	0.067892	0.06026
00:46:02.800000	0.054536	0.262508	0.13817	0.231026	0.169334	0.065984	0.176648	0.172196	0.168062	0.078386	0.066938	0.078704	0.143894	0.137852	0.099374	0.183326	0.13181	0.124814	0.100646	0.061214	0.06185
00:55:15.367000	0.055172	0.182372	0.096194	0.290492	0.064076	0.079022	0.070754	0.080612	0.094286	0.050084	0.052946	0.053264	0.173468	0.167108	0.152798	0.162656	0.179828	0.159158	0.06185	0.075842	0.07298
01:04:27.942000	0.05708	0.185234	0.215126	0.171878	0.068846	0.06662	0.164246	0.157568	0.116546	0.056126	0.072662	0.073616	0.116228	0.166154	0.128312	0.196364	0.18905	0.164246	0.068846	0.06503	0.061532
01:13:40.494000	0.056762	0.133718	0.310526	0.625028	0.073298	0.082838	0.11114	0.215762	0.264098	0.084746	0.121316	0.15248	0.144848	0.164882	0.217034	0.241202	0.208448	0.227846	0.156614	0.105734	0.062168
01:22:53.062000	0.058034	0.245654	0.174104	0.30035	0.133082	0.106688	0.061532	0.072662	0.096512	0.054536	0.056762	0.059624	0.203996	0.265688	0.252968	0.242156	0.178874	0.115274	0.060578	0.064712	0.07616
01:32:05.643000	0.058988	0.14453	0.14135	0.26696	0.192548	0.08888	0.0539	0.107324	0.064394	0.05708	0.057716	0.061214	0.1016	0.078704	0.107642	0.1652	0.172196	0.25424	0.153434	0.118136	0.060896
01:41:18.305000	0.059942	0.086654	0.083156	0.183008	0.203042	0.104462	0.062168	0.064076	0.066302	0.064394	0.062486	0.064076	0.126086	0.126404	0.126086	0.172196	0.204632	0.27014	0.158204	0.128312	0.060896
01:50:30.892000	0.059942	0.08093	0.064394	0.170924	0.232934	0.129902	0.062804	0.127994	0.129266	0.067256	0.066302	0.069482	0.07298	0.09683	0.1016	0.146756	0.136898	0.287948	0.077114	0.06344	0.065666
01:59:43.453000	0.060896	0.104144	0.086972	0.135308	0.15248	0.130538	0.084746	0.069164	0.19223	0.074888	0.075206	0.076478	0.089198	0.140396	0.141668	0.093014	0.078704	0.119726	0.227846	0.11114	0.06185
02:08:56.015000	0.059942	0.135308	0.06821	0.174104	0.166472	0.181736	0.062168	0.065984	0.071072	0.091742	0.083792	0.086654	0.10001	0.1493	0.13499	0.09206	0.088244	0.185552	0.077432	0.06344	0.107006
02:18:08.625000	0.059942	0.074252	0.066938	0.138806	0.198908	0.304484	0.06185	0.066302	0.073934	0.092378	0.093332	0.094922	0.141986	0.120362	0.150254	0.098102	0.089834	0.182372	0.079976	0.076478	0.062804
02:27:21.168000	0.06026	0.067256	0.071072	0.176966	0.22721	0.315614	0.063122	0.064712	0.079976	0.101918	0.1016	0.1016	0.140078	0.125768	0.14294	0.106052	0.114002	0.133718	0.070754	0.067892	0.063122
02:36:33.714000	0.059942	0.107324	0.07934	0.179192	0.400838	0.210992	0.063122	0.06503	0.07775	0.114002	0.114956	0.116228	0.119408	0.1334	0.12704	0.224348	0.182054	0.105734	0.267914	0.27332	0.062804
02:45:46.281000	0.062486	0.087608	0.078068	0.204632	0.330878	0.342008	0.064394	0.065666	0.083156	0.13817	0.135626	0.128312	0.132446	0.153752	0.113684	0.242792	0.316886	0.110504	0.074888	0.07775	0.067256
02:54:58.868000	0.063122	0.16202	0.0698	0.233888	0.399566	0.404654	0.070754	0.071708	0.088244	0.17156	0.143258	0.14453	0.174422	0.13022	0.136262	0.296852	0.259964	0.120362	0.213536	0.158522	0.075524
03:04:11.446000	0.063758	0.140396	0.076478	0.265688	0.425324	0.444086	0.083156	0.074252	0.088244	0.156932	0.155978	0.159158	0.136262	0.205904	0.09206	0.203042	0.22562	0.151208	0.187142	0.144212	0.083792
03:13:24.038000	0.06503	0.11591	0.073934	0.315614	0.436772	0.488288	0.08411	0.100964	0.075206	0.20813	0.18428	0.178238	0.108596	0.13022	0.107324	0.18905	0.272366	0.143576	0.076478	0.11273	0.078068
03:22:36.611000	0.065666	0.188732	0.134036	0.328016	0.534716	0.483836	0.18428	0.141668	0.144848	0.205268	0.19382	0.197636	0.109868	0.12704	0.108596	0.195092	0.188732	0.179828	0.128948	0.141668	0.07934
03:31:49.207000	0.066302	0.126086	0.102872	0.36554	0.571604	0.490832	0.110822	0.091424	0.134672	0.214808	0.223712	0.226892	0.114956	0.12068	0.112094	0.229118	0.241202	0.187142	0.19541	0.20177	0.100646
03:41:01.772000	0.066302	0.132446	0.084428	0.4514	0.507686	0.397658	0.126404	0.070754	0.162656	0.262826	0.295262	0.311162	0.128948	0.124178	0.115592	0.240248	0.238022	0.30353	0.183326	0.11432	0.127358
03:50:14.347000	0.068528	0.173468	0.143576	0.49274	0.584006	0.483518	0.084428	0.073934	0.100646	0.34805	0.310844	0.364268	0.12545	0.130538	0.121634	0.305438	0.238022	0.251378	0.13181	0.142304	0.084746
03:59:26.919000	0.068528	0.139124	0.116228	0.553478	0.664778	0.495284	0.08252	0.072026	0.093332	0.394478	0.329606	0.380804	0.133082	0.138806	0.129584	0.285404	0.2924	0.261872	0.117182	0.200498	0.13976
04:08:39.525000	0.069482	0.146438	0.238976	0.547118	0.604676	0.51977	0.071072	0.072344	0.079658	0.360134	0.343916	0.38621	0.141032	0.145484	0.136262	0.294944	0.27332	0.273638	0.180464	0.139124	0.093014
04:17:52.134000	0.069482	0.15725	0.22562	0.593864	0.641564	0.614216	0.073934	0.07298	0.080294	0.401474	0.393842	0.418964	0.162974	0.17633	0.146756	0.32102	0.296852	0.291446	0.13181	0.175058	0.097466
04:27:04.673000	0.071072	0.324836	0.330242	0.60404	0.621212	0.62312	0.070436	0.072344	0.079976	0.453308	0.451082	0.454262	0.170288	0.17792	0.15725	0.34646	0.339464	0.318794	0.143576	0.134036	0.11273
04:36:17.184000	0.071708	0.350276	0.340736	0.620258	0.610718	0.583688	0.0698	0.072662	0.079658	0.528992	0.520406	0.526766	0.175058	0.178874	0.168698	0.373808	0.353138	0.349322	0.164564	0.200498	0.244064
04:45:29.733000	0.072662	0.292082	0.304802	0.649196	0.617396	0.614216	0.07139	0.07457	0.081884	0.618668	0.606266	0.612308	0.226256	0.21449	0.1811	0.412286	0.398612	0.385892	0.260918	0.215444	0.16202
04:54:42.353000	0.074252	0.219896	0.203042	0.701984	0.65969	0.660962	0.072344	0.075524	0.082838	0.730604	0.715658	0.71216	0.23675	0.20972	0.211628	0.45776	0.435182	0.420236	0.186824	0.172196	0.11909
05:03:55.009000	0.074252	0.32897	0.310208	0.813602	0.754136	0.762404	0.073934	0.077432	0.084746	0.82346	0.815192	0.823778	0.224348	0.231026	0.212264	0.48956	0.46571	0.454262	0.220532	0.196682	0.163928
05:13:07.699000	0.07616	0.256148	0.256466	0.891512	0.847628	0.847946	0.07616	0.07934	0.086654	0.938258	0.932852	0.943028	0.238976	0.25583	0.231026	0.531854	0.510866	0.495602	0.247244	0.288902	0.1811
05:22:20.316000	0.076478	0.264734	0.24152	0.967514	0.923948	0.921404	0.078704	0.081566	0.088244	1.06546	1.06228	1.07563	0.262826	0.255512	0.246608	0.580826	0.550616	0.548072	0.273638	0.21449	0.229118
05:31:33.032000	0.077432	0.268232	0.24947	1.04415	1.00313	0.993908	0.081248	0.084428	0.090788	1.20792	1.20124	1.21333	0.283496	0.277136	0.267596	0.63425	0.621848	0.596726	0.250424	0.256784	0.183962
05:40:45.714000	0.076796	0.264416	0.197	1.11379	1.07055	1.06832	0.082838	0.086018	0.092696	1.3701	1.36311	1.37551	0.31466	0.311162	0.29717	0.676544	0.64697	0.63425	0.24947	0.252332	0.231026
05:49:58.334000	0.07775	0.2765	0.230072	1.17549	1.14082	1.13542	0.084746	0.088562	0.094922	1.52083	1.51225	1.52242	0.335966	0.331514	0.316568	0.741734	0.721382	0.700394	0.261554	0.281588	0.24311
05:59:11.012000	0.080294	0.285404	0.242792	1.26198	1.21778	1.21174	0.088244	0.09206	0.098738	1.65376	1.64549	1.65344	0.375716	0.366494	0.351548	0.811694	0.78371	0.765902	0.257102	0.299396	0.26537
06:08:23.652000	0.080612	0.274274	0.234842	1.35516	1.31254	1.31382	0.091424	0.094922	0.1016	1.79463	1.78668	1.79145	0.438362	0.394478	0.376988	0.884516	0.847628	0.822506	0.353456	0.230072	0.278408
06:17:36.293000	0.081566	0.225302	0.203042	1.44928	1.4124	1.41208	0.093968	0.097466	0.104462	1.91102	1.90434	1.90752	0.459986	0.43709	0.408788	0.952568	0.92363	0.885788	0.33533	0.33692	0.247244
06:26:48.924000	0.081884	0.240248	0.188414	1.56122	1.53069	1.52465	0.098102	0.101282	0.108596	2.04013	2.03536	2.03854	0.45935	0.467618	0.432638	1.04034	1.00917	0.968468	0.345188	0.321656	0.299714
06:36:01.550000	0.081884	0.193502	0.137534	1.6563	1.6191	1.6086	0.1016	0.10478	0.112094	2.16001	2.15556	2.15747	0.500054	0.49274	0.46253	1.15704	1.11157	1.06927	0.41483	0.317522	0.342962
06:45:14.185000	0.083474	0.283496	0.124178	1.75488	1.71163	1.70559	0.106052	0.108596	0.11591	2.27418	2.26845	2.27227	0.529946	0.504824	0.48479	1.67284	1.36152	1.33449	0.367448	0.34169	0.33533
06:54:26.812000	0.085064	0.217034	0.203996	1.84201	1.80036	1.79559	0.11114	0.113684	0.120998	2.38516	2.37912	2.38198	0.566834	0.525812	0.505142	1.33417	1.68683	1.64899	0.54362	0.362996	0.35918
07:03:39.433000	0.086336	0.256148	0.186188	1.91833	1.87954	1.87191	0.115274	0.118772	0.125768	2.46498	2.45607	2.46116	0.605948	0.55634	0.529946	1.48522	1.36692	1.33226	0.473024	0.37985	0.39257
07:12:52.065000	0.085064	0.281906	0.114638	1.98352	1.94409	1.93582	0.12068	0.123542	0.13022	2.56292	2.55974	2.56356	0.660326	0.601814	0.568742	1.4054	1.41907	1.43847	0.432002	0.423734	0.421826
07:22:04.669000	0.086972	0.245654	0.155024	2.04808	2.00928	1.9972	0.125768	0.128948	0.135944	2.65896	2.65419	2.65578	0.701348	0.6422	0.603086	1.50239	1.42957	1.41526	0.456806	0.444086	0.430412
07:31:17.233000	0.088244	0.27491	0.178874	2.11804	2.07988	2.0643	0.131492	0.13499	0.148982	2.73337	2.72701	2.72701	0.750956	0.678452	0.630752	1.62387	1.52306	1.51129	0.593228	0.449174	0.448856
07:40:29.796000	0.087926	0.21131	0.18587	2.17305	2.14507	2.13203	0.137852	0.141986	0.148664	2.78711	2.78266	2.7817	0.791342	0.712478	0.660962	1.75107	1.66616	1.65153	0.591002	0.490196	0.472706
07:49:42.357000	0.088244	0.282542	0.17474	2.22361	2.18895	2.17273	0.14453	0.148346	0.15566	2.82527	2.81923	2.82336	0.84254	0.751592	0.6899	1.83979	1.78287	1.76569	0.649514	0.542984	0.50387
07:58:54.934000	0.088562	0.197318	0.116546	2.264	2.22107	2.20358	0.151844	0.156296	0.162656	2.84499	2.83704	2.84085	0.902642	0.800246	0.727106	1.85251	1.80576	1.77555	0.703574	0.68354	0.555704
08:08:07.492000	0.090152	0.137852	0.152798	2.27577	2.25128	2.23411	0.159794	0.1652	0.174104	2.81955	2.81891	2.82114	0.919178	0.812012	0.755726	1.93328	1.86904	1.84519	0.662552	0.66605	0.550934
08:17:20.070000	0.091742	0.154388	0.227846	2.28976	2.27004	2.24778	0.169016	0.174104	0.180782	2.81605	2.81032	2.81637	0.984686	0.867662	0.810104	2.02741	1.97271	1.96317	0.774488	0.741098	0.619304
08:26:32.635000	0.089834	0.135944	0.106052	2.29739	2.28149	2.26718	0.178238	0.183326	0.190322	2.83163	2.82114	2.82591	1.05369	0.92999	0.86798	2.11772	2.05921	2.04776	0.737282	0.736964	0.630116
08:35:45.178000	0.09206	0.13658	0.134354	2.30661	2.28721	2.27195	0.188732	0.194774	0.201452	2.83004	2.82304	2.82559	1.12143	0.986594	0.924266	2.20167	2.14888	2.13744	0.750002	0.729968	0.673364
08:44:57.718000	0.093014	0.119726	0.126404	2.31965	2.30375	2.28054	0.200498	0.20654	0.211946	2.8329	2.824	2.83068	1.20252	1.05783	0.992636	2.2869	2.23983	2.22902	0.776714	0.748094	0.723926
08:54:10.293000	0.092378	0.1016	0.143258	2.32029	2.30788	2.29167	0.211946	0.218942	0.224666	2.84371	2.83068	2.8399	1.26898	1.12524	1.05687	2.32887	2.2958	2.28658	0.856214	0.806606	0.794522
09:03:22.856000	0.093968	0.102554	0.153116	2.33173	2.3152	2.29294	0.226256	0.232616	0.238976	2.84308	2.83513	2.84117	1.36819	1.2111	1.14273	2.33428	2.33364	2.32855	0.95225	0.905822	0.889604
09:12:35.427000	0.093968	0.145802	0.101918	2.33078	2.31361	2.29803	0.239612	0.24788	0.253922	2.85834	2.83926	2.84976	1.46964	1.30332	1.22605	2.35717	2.35558	2.35368	1.05178	0.989774	0.959882
09:21:48.056000	0.093968	0.16202	0.099692	2.33714	2.32474	2.30502	0.25583	0.26378	0.269822	2.87361	2.85866	2.87138	1.56853	1.42225	1.33385	2.37117	2.36131	2.37085	1.23718	1.13256	1.02762
09:31:00.659000	0.094604	0.100964	0.100646	2.34032	2.32378	2.30343	0.272366	0.28127	0.290492	2.87965	2.86534	2.87679	1.64008	1.50016	1.43656	2.38548	2.3664	2.38166	1.32526	1.22287	1.11697
09:40:13.250000	0.095558	0.14135	0.09842	2.33682	2.32124	2.3028	0.291764	0.301304	0.307982	2.88187	2.8682	2.87965	1.71227	1.58412	1.52242	2.39088	2.36735	2.38325	1.40604	1.31604	1.18789
09:49:25.846000	0.095876	0.10319	0.118772	2.3346	2.32251	2.29866	0.312434	0.322928	0.32897	2.88951	2.87361	2.88792	1.78032	1.65217	1.59906	2.37848	2.37307	2.37975	1.34053	1.29601	1.21905
09:58:38.396000	0.096194	0.103508	0.112094	2.33491	2.32219	2.29898	0.335012	0.345506	0.353138	2.89682	2.88251	2.89714	1.86268	1.73676	1.68142	2.36449	2.36703	2.37721	1.42861	1.37265	1.29283
10:07:50.971000	0.096512	0.110504	0.102236	2.3311	2.31647	2.29739	0.358862	0.370946	0.377306	2.90382	2.88792	2.89237	1.93837	1.81403	1.75902	2.34827	2.34191	2.34604	1.43402	1.39554	1.32208
10:17:03.536000	0.097148	0.10319	0.126086	2.32983	2.31106	2.29071	0.38462	0.397658	0.404654	2.89237	2.88028	2.88569	2.02168	1.90561	1.84392	2.3346	2.33173	2.33873	1.49857	1.45946	1.35897
10:26:16.094000	0.097466	0.106052	0.121952	2.31552	2.30534	2.2869	0.417692	0.43232	0.438998	2.88124	2.86852	2.87647	2.10818	1.9972	1.93869	2.32124	2.32569	2.33205	1.57076	1.5202	1.42384
10:35:28.665000	0.097784	0.102554	0.126722	2.30916	2.29993	2.28276	0.4514	0.466664	0.473978	2.88187	2.87138	2.87901	2.17178	2.07097	2.01914	2.31615	2.31647	2.32474	1.61623	1.58507	1.48713
10:44:41.212000	0.097784	0.121634	0.105734	2.30025	2.29039	2.27513	0.488288	0.506096	0.512456	2.8806	2.87011	2.8771	2.24524	2.13998	2.09387	2.30184	2.3047	2.31202	1.71068	1.69796	1.54246
10:53:53.784000	0.09842	0.114956	0.100328	2.2923	2.28721	2.26686	0.529628	0.549026	0.555068	2.86915	2.8612	2.86725	2.31711	2.21757	2.16574	2.29516	2.29389	2.30534	1.78382	1.7323	1.62895
11:03:06.352000	0.098738	0.10955	0.102236	2.28308	2.27799	2.25955	0.573512	0.596408	0.602768	2.8717	2.86089	2.86915	2.38325	2.28626	2.2357	2.2869	2.2869	2.29739	1.87413	1.81117	1.70877
11:12:18.953000	0.098738	0.112094	0.102236	2.27672	2.26813	2.25001	0.624392	0.645698	0.655238	2.86756	2.85707	2.8647	2.45257	2.36067	2.30947	2.27195	2.27354	2.2834	1.94028	1.88653	1.78159
11:21:31.503000	0.099056	0.11114	0.110504	2.26972	2.26336	2.24269	0.681632	0.706436	0.712478	2.85675	2.84499	2.86025	2.51363	2.43254	2.37784	2.2729	2.26909	2.28022	2.00101	1.9584	1.84392
11:30:44.094000	0.098738	0.10637	0.103508	2.26114	2.2551	2.2357	0.738236	0.763676	0.772262	2.85771	2.84912	2.85866	2.54988	2.48469	2.43954	2.25859	2.25732	2.26813	2.06652	2.02932	1.91166
11:39:56.647000	0.099692	0.102872	0.1016	2.25096	2.24683	2.22361	0.806924	0.827594	0.83141	2.86343	2.85866	2.86788	2.58486	2.53271	2.49232	2.25351	2.24683	2.25987	2.12631	2.08115	1.94632
11:49:09.206000	0.098738	0.103826	0.102872	2.24524	2.23538	2.21853	0.86162	0.88706	0.891512	2.86947	2.8523	2.89141	2.61857	2.58995	2.5467	2.24492	2.24079	2.25382	2.17083	2.13521	2.02327
11:58:21.777000	0.098738	0.103508	0.103508	2.23315	2.22393	2.20517	0.929672	0.956066	0.96179	2.85643	2.84467	2.85389	2.63129	2.61444	2.57659	2.23284	2.22902	2.24206	2.19786	2.17432	2.09228
12:07:34.316000	0.099056	0.103826	0.107324	2.22107	2.2163	2.19881	1.00186	1.02762	1.03016	2.85548	2.84244	2.8488	2.64528	2.65132	2.60585	2.22584	2.22934	2.24651	2.20231	2.23411	2.10246
12:16:46.921000	0.100328	0.104144	0.10319	2.21471	2.20549	2.18832	1.07627	1.10457	1.11061	2.86089	2.84308	2.85198	2.64019	2.65927	2.6332	2.21725	2.21535	2.23188	2.22043	2.23443	2.11899
12:25:59.436000	0.099374	0.103826	0.105416	2.19881	2.19531	2.1775	1.14941	1.17994	1.18439	2.86152	2.83958	2.84689	2.63606	2.66977	2.6421	2.22361	2.21725	2.22997	2.23443	2.22679	2.16924
12:35:11.982000	0.101918	0.102872	0.101918	2.19786	2.188	2.17432	1.23781	1.26484	1.26834	2.84944	2.8329	2.8434	2.64655	2.67168	2.64337	2.21566	2.21026	2.22107	2.23506	2.24905	2.18355
12:44:24.543000	0.10001	0.103508	0.102554	2.18863	2.17846	2.16701	1.317	1.34021	1.34625	2.83704	2.82559	2.83227	2.65355	2.68853	2.66182	2.22457	2.21217	2.21598	2.22775	2.23506	2.17878
12:53:37.127000	0.10001	0.104462	0.104144	2.1756	2.16955	2.15524	1.39522	1.41876	1.42066	2.84085	2.82909	2.83958	2.64783	2.68726	2.65959	2.20326	2.20231	2.20994	2.2252	2.23347	2.17655
13:02:49.771000	0.100646	0.104144	0.102554	2.17464	2.16478	2.14984	1.46391	1.48585	1.48617	2.83863	2.82686	2.83513	2.65387	2.68535	2.66754	2.20263	2.19563	2.2093	2.22902	2.23602	2.17623
13:12:02.380000	0.100646	0.10478	0.10319	2.16606	2.15842	2.14411	1.54214	1.55836	1.56217	2.84212	2.82877	2.83417	2.65482	2.68917	2.65991	2.20517	2.19499	2.20676	2.23125	2.23284	2.17114
13:21:15.009000	0.102236	0.104462	0.10319	2.15652	2.14857	2.14093	1.61242	1.62482	1.62482	2.83894	2.87265	2.83863	2.65355	2.69235	2.65896	2.22139	2.18927	2.20263	2.21439	2.22425	2.16256
13:30:27.675000	0.102236	0.105734	0.103826	2.15079	2.14857	2.13457	1.66966	1.68142	1.67888	2.85007	2.82082	2.83004	2.65737	2.69171	2.65927	2.19181	2.18863	2.20135	2.21121	2.21471	2.14666
13:39:40.304000	0.102236	0.106052	0.103826	2.1403	2.13712	2.1209	1.7304	1.73739	1.73421	2.82877	2.81001	2.82304	2.66055	2.69298	2.65864	2.19563	2.18768	2.20135	2.2039	2.21089	2.14443
13:48:53.002000	0.102872	0.105734	0.104144	2.13235	2.13076	2.11836	1.79177	1.79877	1.79304	2.83258	2.81668	2.8275	2.65991	2.69266	2.65832	2.19658	2.18641	2.20072	2.19181	2.20231	2.13553
13:58:05.625000	0.104144	0.105734	0.104144	2.12472	2.12185	2.1085	1.8576	1.86237	1.85283	2.82972	2.8116	2.82177	2.66595	2.69902	2.66373	2.1969	2.18927	2.20231	2.19945	2.20612	2.13744
14:07:18.277000	0.103508	0.105734	0.10478	2.12026	2.11708	2.10723	1.92724	1.92787	1.91706	2.83036	2.81096	2.81859	2.66786	2.70157	2.66309	2.19881	2.19086	2.20358	2.18196	2.18863	2.11899
14:16:30.898000	0.104144	0.107006	0.105416	2.1139	2.1085	2.09896	2.00706	2.00133	1.9902	2.82018	2.8011	2.81191	2.66595	2.70252	2.66309	2.19499	2.18259	2.19817	2.16351	2.15079	2.12217
14:25:43.555000	0.10478	0.106688	0.106052	2.1139	2.10913	2.09419	2.0802	2.07161	2.05857	2.81478	2.79824	2.81001	2.66818	2.70888	2.665	2.19245	2.18291	2.19786	2.19054	2.18673	2.112
14:34:56.175000	0.106052	0.109232	0.10478	2.10977	2.10468	2.09164	2.15302	2.13998	2.12694	2.81859	2.79252	2.80555	2.67136	2.71461	2.66818	2.19118	2.18323	2.20008	2.18545	2.18037	2.11104
14:44:08.860000	0.10637	0.10637	0.105734	2.10436	2.09705	2.08401	2.22361	2.20612	2.19436	2.80969	2.79252	2.80047	2.67645	2.71874	2.67009	2.19245	2.18545	2.19976	2.15016	2.15715	2.08974
14:53:21.490000	0.10637	0.107324	0.108278	2.09864	2.09514	2.08433	2.28467	2.2605	2.24397	2.80524	2.7852	2.79665	2.67676	2.72033	2.67136	2.18895	2.18386	2.20135	2.18355	2.17591	2.09037
15:02:34.175000	0.107006	0.107324	0.105734	2.10055	2.09482	2.08433	2.34	2.30757	2.28562	2.80078	2.78329	2.79506	2.68376	2.73019	2.67645	2.19976	2.18386	2.20231	2.17846	2.19022	2.06907
15:11:46.829000	0.107324	0.109232	0.106688	2.09387	2.09101	2.07702	2.36226	2.32506	2.30534	2.79665	2.7798	2.79061	2.68917	2.73337	2.67835	2.19531	2.18545	2.20263	2.16288	2.1597	2.08179
15:20:59.446000	0.107006	0.109232	0.106688	2.09292	2.09133	2.07861	2.37721	2.33746	2.31711	2.78902	2.77312	2.78234	2.6968	2.74227	2.68471	2.18863	2.18259	2.20072	2.17242	2.18323	2.09323
15:30:12.021000	0.107324	0.108596	0.10637	2.08719	2.08242	2.07256	2.38961	2.34541	2.3241	2.78075	2.76294	2.77344	2.69966	2.7499	2.68694	2.19754	2.1934	2.20994	2.14952	2.15493	2.0732
15:39:24.609000	0.107006	0.108914	0.106688	2.0856	2.10087	2.0662	2.39502	2.35081	2.33046	2.78679	2.76803	2.77439	2.70729	2.75308	2.69394	2.19022	2.18418	2.20135	2.13203	2.14316	2.05889
15:48:37.227000	0.106688	0.108596	0.107006	2.08338	2.07861	2.06716	2.39915	2.35527	2.33619	2.78775	2.76803	2.7763	2.7127	2.76008	2.70093	2.19786	2.1915	2.20835	2.14443	2.1368	2.05158
15:57:49.794000	0.10637	0.109232	0.107642	2.08051	2.07829	2.0697	2.40519	2.36131	2.34922	2.7763	2.75944	2.76835	2.71174	2.76072	2.70379	2.19436	2.19118	2.20899	2.13362	2.14507	2.06175
16:07:02.378000	0.108596	0.108914	0.10796	2.07829	2.07574	2.0608	2.41505	2.37212	2.35145	2.77439	2.75436	2.76358	2.7162	2.7658	2.7092	2.18959	2.20008	2.20771	2.16637	2.14507	2.04681
16:16:14.967000	0.108596	0.109868	0.108914	2.08083	2.07193	2.05698	2.41219	2.36926	2.34922	2.76994	2.75118	2.7604	2.71842	2.77089	2.71524	2.19499	2.19054	2.21058	2.11581	2.12535	2.03917
16:25:27.524000	0.108914	0.110186	0.108596	2.0697	2.07002	2.05825	2.41314	2.36799	2.35081	2.76262	2.74641	2.75531	2.7216	2.77852	2.71938	2.19404	2.1915	2.21185	2.11327	2.11645	2.03218
16:34:40.082000	0.108596	0.110186	0.108278	2.07479	2.06748	2.05348	2.41664	2.37085	2.35876	2.75626	2.73814	2.74736	2.7251	2.78711	2.72287	2.20231	2.19499	2.20199	2.12058	2.13044	2.03504
16:43:52.653000	0.109232	0.110186	0.108914	2.06557	2.06589	2.05476	2.41664	2.37117	2.35272	2.75658	2.73432	2.74768	2.72574	2.78584	2.72478	2.19404	2.18895	2.2074	2.09005	2.09991	2.01914
16:53:05.219000	0.108914	0.11114	0.108596	2.06302	2.06143	2.05094	2.41505	2.36894	2.34954	2.74895	2.7321	2.741	2.73241	2.79315	2.72892	2.19595	2.19277	2.21121	2.10564	2.09928	2.01501
17:02:17.831000	0.109232	0.110186	0.108596	2.05571	2.05476	2.04903	2.41473	2.36862	2.34986	2.76517	2.73114	2.74068	2.73655	2.79729	2.73464	2.19309	2.19054	2.21121	2.10723	2.11231	2.03377
17:11:30.400000	0.108278	0.111458	0.10955	2.05317	2.05189	2.04331	2.40805	2.36481	2.34445	2.75022	2.72764	2.73305	2.741	2.80492	2.74132	2.19499	2.19531	2.21503	2.09578	2.10087	2.01882
17:20:43.083000	0.110186	0.11114	0.10955	2.05507	2.04776	2.04108	2.40615	2.36067	2.34859	2.741	2.71969	2.72828	2.75213	2.81128	2.74831	2.19499	2.19309	2.21694	2.08624	2.09419	2.01437
17:29:55.629000	0.10796	0.111776	0.10955	2.04871	2.04681	2.04363	2.40615	2.35845	2.34064	2.73559	2.71397	2.72065	2.75595	2.81319	2.74959	2.20358	2.19945	2.21916	2.10214	2.10373	2.01183
17:39:08.182000	0.108278	0.111776	0.10955	2.04999	2.04967	2.04172	2.39724	2.3524	2.33555	2.73114	2.71111	2.71969	2.76072	2.817	2.75213	2.19817	2.19754	2.22075	2.08592	2.08051	2.00229
17:48:20.761000	0.108596	0.112094	0.109868	2.04649	2.04585	2.0379	2.40169	2.35558	2.33809	2.72192	2.69998	2.71174	2.75976	2.81446	2.75436	2.20199	2.19945	2.22266	2.10627	2.10246	2.01501
17:57:33.316000	0.107642	0.111776	0.110504	2.04522	2.04426	2.0325	2.39661	2.35081	2.34127	2.7251	2.69934	2.7092	2.76358	2.81732	2.75499	2.21376	2.20358	2.22457	2.10977	2.04967	2.00992
18:06:45.891000	0.107324	0.112412	0.110822	2.04394	2.04267	2.03154	2.38961	2.34509	2.32919	2.72256	2.69871	2.70634	2.76994	2.8205	2.75785	2.20835	2.20485	2.22552	2.06875	2.07988	2.00769
18:15:58.496000	0.107324	0.11114	0.110186	2.04267	2.0379	2.02741	2.39184	2.34636	2.33142	2.71492	2.69394	2.70348	2.77471	2.82336	2.76167	2.21058	2.20803	2.23315	2.11899	2.08846	2.00038
18:25:11.046000	0.108596	0.110822	0.10955	2.04045	2.03663	2.029	2.38071	2.33841	2.32124	2.70507	2.68344	2.69362	2.77948	2.82654	2.76135	2.20899	2.20581	2.22679	2.0926	2.09419	2.01278
18:34:23.637000	0.107324	0.112412	0.110822	2.02963	2.04299	2.02582	2.38389	2.34032	2.32442	2.70475	2.68312	2.68885	2.77725	2.82559	2.76549	2.21217	2.20962	2.22902	2.09514	2.09323	2.00547
18:43:36.233000	0.106052	0.111458	0.110504	2.04903	2.03663	2.02645	2.38102	2.33746	2.31965	2.69775	2.67454	2.68344	2.7852	2.82686	2.76898	2.21153	2.2093	2.23029	2.09864	2.09514	2.00801
18:52:48.811000	0.105098	0.112094	0.110186	2.0379	2.0325	2.02486	2.3753	2.33173	2.31615	2.69362	2.67517	2.68217	2.78997	2.83068	2.76739	2.21153	2.21407	2.23315	2.08433	2.08497	2.00165
19:02:01.384000	0.104462	0.112094	0.110822	2.03154	2.03091	2.02327	2.36958	2.32633	2.31138	2.68821	2.66786	2.67422	2.79697	2.83417	2.77185	2.21248	2.21026	2.23347	2.11041	2.10882	2.01596
19:11:13.953000	0.105734	0.111458	0.10955	2.0325	2.03345	2.02391	2.37053	2.32792	2.3117	2.67613	2.65673	2.66691	2.79951	2.83608	2.77185	2.21853	2.21471	2.23284	2.09928	2.09705	2.00483
19:20:26.499000	0.103826	0.113048	0.110504	2.02741	2.02932	2.022	2.36417	2.32156	2.30629	2.67327	2.64846	2.66245	2.80492	2.83672	2.77312	2.2233	2.21757	2.23665	2.09991	2.09419	1.99942
19:29:39.074000	0.103508	0.11273	0.110822	2.02963	2.03091	2.01532	2.36035	2.31552	2.30184	2.67327	2.6526	2.66086	2.80842	2.84149	2.77439	2.22012	2.21757	2.23506	2.08783	2.0856	1.99465
19:38:51.635000	0.102554	0.110822	0.109232	2.02773	2.03281	2.01819	2.35749	2.31234	2.29898	2.67104	2.64878	2.66055	2.8205	2.84721	2.7798	2.21884	2.21757	2.2357	2.07415	2.07861	1.99116
19:48:04.186000	0.101918	0.111776	0.110186	2.02773	2.02041	2.01596	2.35495	2.30947	2.30057	2.66404	2.64115	2.65291	2.824	2.84976	2.78139	2.21757	2.21503	2.23474	2.08115	2.0802	1.98925
19:57:16.747000	0.1016	0.111458	0.110186	2.01469	2.01755	2.0131	2.34986	2.30693	2.29198	2.65768	2.63542	2.6421	2.81923	2.85071	2.78266	2.21598	2.21471	2.23506	2.07892	2.07097	1.98511
20:06:29.293000	0.100646	0.110822	0.108914	2.01755	2.01691	2.01055	2.35177	2.30661	2.29485	2.65291	2.63002	2.63956	2.82463	2.85389	2.78425	2.21757	2.21948	2.24238	2.05539	2.06779	1.98988
20:15:41.854000	0.100328	0.110504	0.109232	2.01882	2.01691	2.00737	2.34541	2.30184	2.28976	2.64465	2.61825	2.62938	2.83672	2.86852	2.79061	2.21757	2.21916	2.24015	2.0643	2.0732	1.9848
20:24:54.389000	0.100964	0.111458	0.108596	2.01405	2.01373	2.00292	2.34668	2.30089	2.29008	2.6456	2.62175	2.63002	2.83735	2.86725	2.79315	2.2198	2.22107	2.24206	2.08147	2.08878	1.9867
20:34:06.918000	0.099056	0.110186	0.108596	2.01373	2.00865	2.00006	2.33937	2.2958	2.28372	2.63701	2.61253	2.62366	2.84562	2.8752	2.7957	2.22966	2.22775	2.24269	2.07415	2.08115	1.98957
20:43:19.481000	0.099056	0.111458	0.10796	2.01469	2.00992	1.99847	2.34286	2.2958	2.28817	2.63034	2.60839	2.61762	2.85325	2.88156	2.80047	2.22552	2.22425	2.24397	2.09101	2.09387	1.99306
20:52:32.056000	0.096512	0.110186	0.107642	1.99942	2.0166	1.99656	2.34286	2.29421	2.28372	2.62843	2.60585	2.61634	2.86534	2.893	2.80746	2.22775	2.22616	2.24428	2.11231	2.10723	2.00165
21:01:44.656000	0.095876	0.109868	0.107642	2.0007	2.00578	1.99815	2.33873	2.29294	2.2834	2.62143	2.60076	2.60521	2.86788	2.92639	2.81509	2.2287	2.2287	2.25128	2.13934	2.10627	2.00324
21:10:57.327000	0.094604	0.108914	0.105734	2.00801	2.00706	2.00133	2.33968	2.29357	2.2834	2.61253	2.59059	2.60013	2.88474	2.91463	2.81764	2.23156	2.23188	2.25223	2.10818	2.10977	2.01342
21:20:09.966000	0.093968	0.109868	0.10637	2.01055	2.00578	1.99656	2.33396	2.28721	2.27736	2.60935	2.58995	2.59981	2.89491	2.92703	2.82718	2.23156	2.23156	2.25192	2.12058	2.10118	1.98639
21:29:22.587000	0.093332	0.109232	0.105416	2.01532	2.00801	1.99561	2.33364	2.28912	2.2764	2.60585	2.58041	2.59345	2.90254	2.93403	2.8329	2.23506	2.23379	2.25637	2.09928	2.10087	1.99147
21:38:35.246000	0.092696	0.108596	0.106052	2.00483	2.00006	1.99116	2.34827	2.29167	2.2764	2.59536	2.57214	2.58232	2.91177	2.94357	2.83799	2.23538	2.23443	2.25669	2.10818	2.10532	1.98702
21:47:47.889000	0.092378	0.108596	0.105098	2.00101	2.00133	1.99529	2.32855	2.28244	2.2729	2.59377	2.57405	2.58264	2.92003	2.9566	2.84721	2.23474	2.23474	2.25923	2.12376	2.1279	2.022
21:57:00.521000	0.09047	0.107642	0.103508	2.00706	1.99942	1.98957	2.3311	2.28276	2.27195	2.58518	2.56674	2.57405	2.93943	2.9725	2.86057	2.23538	2.23856	2.26273	2.0961	2.06175	1.98384
22:06:13.186000	0.090788	0.107006	0.102554	2.00769	2.00101	1.98798	2.32728	2.28149	2.27227	2.57564	2.55751	2.5661	2.94706	2.98363	2.86947	2.24142	2.24206	2.26527	2.11168	2.10468	1.98861
22:15:25.811000	0.090152	0.108278	0.101918	1.99752	1.9972	1.98543	2.33046	2.2834	2.27322	2.57628	2.55561	2.56101	2.9601	2.99635	2.87901	2.23697	2.23729	2.26305	2.09832	2.09355	1.98575
22:24:38.429000	0.089516	0.109232	0.101918	2.00578	1.99974	1.98925	2.3206	2.27449	2.26623	2.57341	2.55179	2.56038	2.9706	3.00621	2.88919	2.24778	2.24619	2.271	2.10373	2.09578	1.98511
22:33:51.045000	0.087926	0.105734	0.100964	2.00324	1.99434	1.98416	2.32188	2.27608	2.26623	2.56165	2.5413	2.55211	2.98999	3.02434	2.90413	2.24842	2.24428	2.26559	2.1015	2.10087	1.98448
22:43:03.736000	0.089834	0.106052	0.100328	2.00165	1.99275	1.98225	2.31901	2.27259	2.26527	2.56006	2.54448	2.5502	2.99413	3.03102	2.91018	2.24269	2.24365	2.27227	2.10087	2.09419	1.97653
22:52:16.364000	0.089198	0.115592	0.100964	2.00737	1.99179	1.98321	2.3206	2.27322	2.26654	2.55433	2.53494	2.5432	3.00462	3.04469	2.92131	2.24874	2.2481	2.2764	2.09641	2.08465	1.97494
23:01:28.999000	0.087926	0.115274	0.099692	2.00165	1.99211	1.98289	2.31552	2.26909	2.26241	2.55084	2.53239	2.53939	3.01989	3.05455	2.93307	2.25923	2.25796	2.2869	2.0643	2.09419	1.98003
23:10:41.664000	0.086654	0.11432	0.100646	2.00451	1.99465	1.98321	2.31393	2.26909	2.26305	2.54448	2.52253	2.53144	3.03738	3.07172	2.94897	2.25669	2.25605	2.28403	2.08433	2.08369	1.97144
23:19:54.286000	0.086654	0.11432	0.09842	1.9972	1.98702	1.97971	2.31361	2.26718	2.26241	2.54797	2.52285	2.53207	3.0396	3.07967	2.95692	2.25573	2.25637	2.28531	2.08338	2.0802	1.97017
23:29:06.886000	0.086654	0.116228	0.097466	1.9972	2.00451	1.98066	2.31329	2.26686	2.26273	2.5413	2.5219	2.52889	3.05328	3.09144	2.96996	2.25414	2.25573	2.2869	2.07352	2.07161	1.96381
23:38:19.453000	0.0857	0.105416	0.097784	1.99465	1.98988	1.97748	2.31202	2.26432	2.25828	2.52667	2.50981	2.51522	3.06727	3.10575	2.98586	2.26018	2.2605	2.29357	2.06938	2.0732	1.96254
23:47:32.021000	0.085064	0.105098	0.096512	1.99243	1.98511	1.97589	2.31011	2.26368	2.25796	2.53112	2.50663	2.51586	3.07522	3.11338	2.99445	2.25828	2.25987	2.29326	2.06652	2.07161	1.96413
23:56:44.587000	0.084746	0.104462	0.095558	1.99656	1.98925	1.97716	2.3082	2.26082	2.25605	2.51967	2.4955	2.50918	3.08444	3.12419	3.00399	2.26336	2.26432	2.29707	2.07543	2.07829	1.94473
