# Supplementary material for: Metabolic mutations reduce antibiotic susceptibility of E. coli by pathway-specific bottlenecks
Source: Mol Syst Biol. 2025 Jan 2;21(3):274–93. doi: 10.1038/s44320-024-00084-z (PMC11876631; doi:10.1038/s44320-024-00084-z)
Supplement: Supplementary file 14 — Source data Fig. 4 [file 44320_2024_84_MOESM14_ESM.zip › SD_fig4/4D/Metabolite levels_4D.xlsx]

## Sheet: Feuil1
	Relative metabolite levels									p-value
Metabolite name	EC_244_1	EC_244_2	EC_244_3	EC_244+ade_1	EC_244+ade_2	EC_244+ade_3	EC_249_1	EC_249_2	EC_249_3	244 and 244+ade	244 and 249	244+ade and 249
AIR	721.573	482.506	437.635	21.2676	17.5602	14.4125	6.67727	4.92207	4.69479	0.0255237	0.0251026	0.0129603
ATP	0.166728	0.111691	0.0546674	0.426781	0.33478	0.534265	0.337979	0.425294	0.527631	0.0569668	0.0670877	0.977617
ADP	0.092674	0.0950603	0.0556495	0.246164	0.302306	0.270009	0.294776	0.162965	0.24561	0.00989764	0.0700123	0.555633
AMP	0.00751196	0.00812747	0.00550582	0.0224302	0.0257231	0.0360756	0.0431477	0.0326469	0.0435039	0.04898	0.0157514	0.122439

## Sheet: Data description
This is the metabolite level data used for Figure 4D
Metabolite levels were obtained using a Triple-Quad Mass spectrometer as in (Guder et al. 2017).
Each value is a relative abundance of the measured metabolite given as a 12C/13C ratio.
p-values were calculated by using a t-test (paired two-tailed, excel function T.TEST)
