# Supplementary material for: Metabolic mutations reduce antibiotic susceptibility of E. coli by pathway-specific bottlenecks
Source: Mol Syst Biol. 2025 Jan 2;21(3):274–93. doi: 10.1038/s44320-024-00084-z (PMC11876631; doi:10.1038/s44320-024-00084-z)
Supplement: Supplementary file 14 — Source data Fig. 4 [file 44320_2024_84_MOESM14_ESM.zip › SD_fig4/4F/Figure 4F.xlsx]

## Sheet: Description
Growth data with and without adenine addition for the BW25113 WT and the PurKE49G mutant strain

## Sheet: Figure 4f
Time (hours:minutes)	BW25113_1	BW25113_2	BW25113_3	BW25113+ade_1	BW25113+ade_2	BW25113+ade_3	PurK E49G_1	PurK E49G_2	PurK E49G_3	PurK E49G+ade_1	PurK E49G+ade_2	PurK E49G+ade_3
00:00:00	0.0867646	0.0832118	0.0823236	0.0889851	0.0872087	0.0880969	0.102308	0.106749	0.105417	0.11874	0.10897	0.115187
00:09:15	0.0894292	0.0818795	0.0809913	0.0849882	0.0849882	0.0867646	0.0978671	0.166703	0.167147	0.210669	0.208004	0.164482
00:18:30	0.110746	0.0934261	0.0818795	0.0907615	0.0832118	0.0872087	0.215554	0.196013	0.225768	0.263961	0.187575	0.287054
00:27:45	0.166703	0.12096	0.104529	0.0832118	0.0818795	0.0872087	0.323026	0.315032	0.330131	0.343454	0.357666	0.353225
00:37:00	0.203119	0.131619	0.150715	0.0832118	0.0947584	0.115187	0.0907615	0.124513	0.37543	0.434051	0.434051	0.426501
00:46:15	0.203563	0.166703	0.180914	0.10364	0.131175	0.103196	0.212889	0.177361	0.377206	0.482902	0.455812	0.446041
00:55:30	0.214665	0.216886	0.18269	0.248417	0.166258	0.204451	0.186687	0.121848	0.153824	0.384312	0.490007	0.414066
01:04:45	0.184911	0.164926	0.196013	0.159153	0.196901	0.145386	0.167591	0.164482	0.0889851	0.21733	0.475796	0.368768
01:14:00	0.198234	0.211557	0.188908	0.204895	0.175585	0.215998	0.204451	0.170255	0.280836	0.224436	0.407405	0.305706
01:23:15	0.144942	0.167591	0.184467	0.214221	0.176029	0.215998	0.129842	0.168923	0.311035	0.320805	0.251526	0.363439
01:32:30	0.0952025	0.262184	0.2271	0.20001	0.237759	0.213777	0.166258	0.115631	0.247529	0.416287	0.38742	0.414954
01:41:45	0.228433	0.208892	0.112078	0.310591	0.277728	0.241311	0.117852	0.124957	0.316364	0.151159	0.414066	0.0938702
01:51:00	0.22488	0.243088	0.205339	0.235538	0.258631	0.0920938	0.143609	0.107193	0.1556	0.398523	0.260408	0.448706
02:00:15	0.104529	0.21733	0.196901	0.292827	0.287054	0.232874	0.123181	0.0983112	0.124513	0.342122	0.260408	0.406517
02:09:30	0.106305	0.143165	0.152936	0.315032	0.29638	0.20756	0.100532	0.0996435	0.114299	0.342122	0.276839	0.328355
02:18:45	0.097423	0.200898	0.120516	0.345675	0.256855	0.209336	0.120072	0.104084	0.122293	0.319473	0.320361	0.274175
02:28:00	0.137392	0.186243	0.168923	0.252858	0.273287	0.195569	0.105861	0.0991994	0.100976	0.254634	0.253746	0.261296
02:37:15	0.189352	0.140501	0.114299	0.283501	0.157377	0.180914	0.104973	0.0996435	0.0960907	0.168479	0.303041	0.149827
02:46:30	0.146274	0.146274	0.159597	0.332352	0.236426	0.191128	0.100532	0.100976	0.0983112	0.157821	0.14805	0.152936
02:55:45	0.296824	0.11874	0.248417	0.326579	0.133395	0.176917	0.102308	0.100976	0.0983112	0.133839	0.170255	0.157821
03:05:00	0.140501	0.108081	0.125401	0.302153	0.218662	0.139168	0.101864	0.10142	0.097423	0.127178	0.257743	0.124069
03:14:15	0.128066	0.106305	0.146718	0.262628	0.33102	0.244864	0.104973	0.102752	0.0991994	0.125845	0.15338	0.123181
03:23:30	0.110302	0.10364	0.137392	0.264405	0.285277	0.184467	0.10364	0.103196	0.0987553	0.148494	0.212001	0.164926
03:32:45	0.142277	0.10897	0.130286	0.279948	0.271954	0.152491	0.104529	0.104084	0.0996435	0.139168	0.20978	0.13606
03:42:00	0.121404	0.11874	0.158709	0.309259	0.257743	0.157821	0.106749	0.105417	0.100088	0.125845	0.132507	0.123181
03:51:15	0.146718	0.135171	0.199122	0.158709	0.270178	0.19246	0.110302	0.104973	0.100976	0.113411	0.132063	0.116075
04:00:30	0.136948	0.134727	0.178249	0.260852	0.226656	0.172032	0.109858	0.105417	0.100532	0.109858	0.113855	0.116075
04:09:45	0.302153	0.173364	0.225768	0.239091	0.316808	0.114743	0.147606	0.105861	0.10142	0.110746	0.116519	0.11874
04:19:00	0.176029	0.180914	0.238203	0.229321	0.204895	0.169367	0.112078	0.105861	0.102752	0.112078	0.119628	0.144054
04:28:15	0.295492	0.182246	0.158709	0.167147	0.193793	0.191128	0.137392	0.116963	0.102308	0.114299	0.117852	0.138724
04:37:30	0.22488	0.168479	0.208004	0.240867	0.187575	0.201786	0.239091	0.109414	0.104084	0.116963	0.120072	0.123625
04:46:45	0.275951	0.186687	0.228433	0.227544	0.198234	0.217774	0.213777	0.111634	0.123625	0.119628	0.121404	0.125401
04:56:00	0.276839	0.211557	0.247973	0.196013	0.184022	0.265293	0.185799	0.114299	0.111634	0.122293	0.124069	0.131619
05:05:15	0.311923	0.233318	0.251082	0.274175	0.181358	0.300821	0.192905	0.125401	0.109858	0.125401	0.125845	0.150715
05:14:30	0.378982	0.272842	0.272842	0.156044	0.199566	0.311035	0.167591	0.130731	0.105861	0.12851	0.128066	0.161817
05:23:45	0.577051	0.247973	0.327911	0.204451	0.232429	0.332352	0.248861	0.129842	0.106749	0.132063	0.132507	0.137836
05:33:00	0.459364	0.31592	0.330131	0.224436	0.306594	0.410069	0.177805	0.130286	0.106305	0.136504	0.152491	0.202231
05:42:15	0.345675	0.293715	0.337237	0.249305	0.352336	0.360774	0.233762	0.113855	0.119628	0.166258	0.161373	0.251526
05:51:30	0.386088	0.281724	0.448706	0.251082	0.320361	0.373209	0.282169	0.208892	0.119628	0.145386	0.147162	0.160929
06:00:45	0.427833	0.374541	0.461141	0.291939	0.376762	0.362107	0.325246	0.255523	0.125845	0.153824	0.149827	0.145386
06:10:00	0.570834	0.490007	0.334572	0.435383	0.368768	0.400743	0.30837	0.191572	0.123181	0.156932	0.156488	0.151159
06:19:15	0.554402	0.485122	0.541967	0.434495	0.153824	0.385644	0.335905	0.209336	0.123625	0.167147	0.161817	0.154268
06:28:30	0.570389	0.557066	0.431386	0.327911	0.402964	0.418063	0.298156	0.147606	0.115631	0.176917	0.168035	0.161373
06:37:45	0.58993	0.564172	0.65166	0.326579	0.366992	0.399411	0.252414	0.144498	0.124957	0.182246	0.1707	0.166703
06:47:00	0.629455	0.598812	0.676529	0.39275	0.402964	0.382979	0.212445	0.130286	0.106305	0.200898	0.179137	0.173808
06:56:15	0.705396	0.630787	0.696514	0.354113	0.414066	0.383868	0.235094	0.169811	0.10897	0.20001	0.186243	0.181802
07:05:30	0.611691	0.667203	0.744921	0.37765	0.378538	0.43938	0.223547	0.184911	0.110746	0.195569	0.194237	0.188464
07:14:45	0.653436	0.73293	0.866604	0.382979	0.339902	0.405628	0.228877	0.162262	0.109858	0.206672	0.202675	0.198678
07:24:00	0.734262	0.820862	0.942545	0.457588	0.499778	0.564172	0.305262	0.264849	0.141389	0.216442	0.212889	0.207116
07:33:15	0.907017	0.807095	0.942545	0.368324	0.386976	0.448706	0.270622	0.164482	0.187575	0.24442	0.22488	0.218218
07:42:30	0.764461	0.871933	0.892362	0.438936	0.420728	0.42961	0.249749	0.267069	0.157377	0.263072	0.234206	0.227988
07:51:45	0.969191	0.927446	0.981182	0.413622	0.39497	0.427389	0.263516	0.188908	0.113411	0.251526	0.246197	0.240423
08:01:00	1.01138	1.03536	1.11175	0.357666	0.428277	0.455368	0.255523	0.173808	0.114299	0.267069	0.259964	0.252414
08:10:15	0.981182	1.13218	1.19257	0.424281	0.477128	0.454479	0.230653	0.160485	0.112078	0.282613	0.273287	0.267069
08:19:30	1.23121	1.20146	1.28095	0.491784	0.464694	0.499333	0.283501	0.211113	0.152936	0.314588	0.291495	0.283501
08:28:45	1.15394	1.15749	1.30848	0.535306	0.458476	0.501998	0.260408	0.168479	0.128066	0.316364	0.30615	0.299488
08:38:00	1.3338	1.36	1.44393	0.458476	0.542855	0.684079	0.194681	0.169811	0.121404	0.337237	0.322138	0.318141
08:47:15	1.31248	1.33335	1.40707	0.50866	0.58238	0.71339	0.273287	0.177361	0.124513	0.378538	0.341678	0.338125
08:56:30	1.46303	1.48746	1.58649	0.616132	0.697402	0.826635	0.25197	0.253746	0.126734	0.427389	0.386088	0.36033
09:05:45	1.49367	1.499	1.52565	0.834185	0.778672	0.884812	0.207116	0.225324	0.144054	0.422504	0.381203	0.379426
09:15:00	1.59004	1.56961	1.56029	0.74803	0.841291	0.907905	0.21733	0.192905	0.114743	0.448262	0.407849	0.405628
09:24:15	1.72949	1.69929	1.67353	0.791551	0.918564	0.972744	0.272842	0.116519	0.116075	0.469135	0.430942	0.433607
09:33:30	1.90225	1.86228	1.83163	0.898579	0.995837	0.994505	0.26929	0.222215	0.117407	0.50111	0.4567	0.460253
09:42:45	2.06168	2.04258	2.02304	0.726269	0.929222	0.926114	0.26929	0.199566	0.123181	0.522427	0.482458	0.487343
09:52:00	2.21045	2.1838	2.17315	0.766682	0.855058	0.83152	0.367436	0.19024	0.115631	0.544188	0.511768	0.513989
10:01:15	2.3086	2.30726	2.29128	0.862607	0.987399	0.871489	0.360774	0.288386	0.131175	0.625458	0.555734	0.548184
10:10:30	2.30993	2.36233	2.34945	0.859055	0.834185	0.916787	0.25197	0.312812	0.133839	0.621905	0.587265	0.577051
10:19:45	2.45604	2.45337	2.40719	0.954536	0.900356	0.96253	0.284833	0.273731	0.124069	0.647219	0.682303	0.625902
10:29:00	2.52754	2.53065	2.50178	0.986511	1.00428	1.10198	0.251526	0.366548	0.12096	0.735595	0.684523	0.663206
10:38:15	2.61414	2.58927	2.55996	1.08732	1.10509	1.19879	0.270178	0.329243	0.120072	0.780893	0.720495	0.712502
10:47:30	2.65588	2.68875	2.64878	1.2019	1.16193	1.20989	0.405628	0.346563	0.119184	0.821306	0.780005	0.764905
10:56:45	2.74071	2.7789	2.71184	1.24897	1.22011	1.26541	0.371433	0.444265	0.119628	0.88348	0.840846	0.828856
11:06:00	2.74381	2.76025	2.72827	1.35378	1.33335	1.41995	0.338125	0.400299	0.117852	0.932331	0.906573	0.887921
11:15:15	2.79666	2.79755	2.76469	1.52298	1.40174	1.66199	0.372765	0.393194	0.124069	0.988732	0.976741	0.943433
11:24:30	2.79711	2.84951	2.80777	1.58072	1.63712	1.84984	0.44915	0.309703	0.123181	1.04824	1.0478	0.999834
11:33:45	2.86639	2.87438	2.8464	1.46703	1.79078	1.59759	0.390529	0.386976	0.116519	1.1264	1.10953	1.07355
11:43:00	2.86594	2.87394	2.83796	1.55718	1.54874	1.67487	0.223103	0.329687	0.149827	1.19124	1.17925	1.13617
11:52:15	3.04625	2.90636	2.90014	1.68863	1.68819	1.80099	0.421616	0.494448	0.119184	1.24897	1.23876	1.19746
12:01:30	3.07156	3.05113	2.89925	1.86894	1.80277	1.92489	0.37543	0.437159	0.117852	1.32092	1.31426	1.27562
12:10:45	3.02138	3.06357	2.89881	1.96531	1.94266	2.02126	0.386088	0.339013	0.11874	1.39686	1.39419	1.35733
12:20:00	3.0307	3.10132	2.91746	2.04613	2.03592	2.09498	0.371877	0.313256	0.115187	1.45415	1.45592	1.43194
12:29:15	3.03514	3.10709	2.97119	2.12296	2.11364	2.17803	0.408737	0.349228	0.122737	1.52698	1.52787	1.50877
12:38:30	3.0307	3.12041	3.02449	2.19757	2.19091	2.2522	0.31592	0.418507	0.117852	1.61713	1.61847	1.59049
12:47:45	3.03026	3.1435	3.02626	2.29527	2.27351	2.34635	0.409625	0.395858	0.119184	1.67975	1.68242	1.65621
12:57:00	2.91835	3.11064	3.02005	2.41518	2.36899	2.47469	0.359886	0.35056	0.129398	1.76813	1.77346	1.72993
13:06:15	2.97075	3.03559	3.03248	2.56484	2.48046	2.60614	0.35811	0.416287	0.117852	1.81298	1.82098	1.78189
13:15:30	2.95432	3.0236	2.98541	2.6248	2.58749	2.66388	0.436271	0.422948	0.116075	1.88448	1.90047	1.85029
13:24:45	2.92989	2.9974	2.97253	2.7145	2.68741	2.75625	0.420284	0.445153	0.119628	1.97819	1.99195	1.93244
13:34:00	2.91524	2.95254	2.95254	2.80599	2.75536	2.83574	0.390085	0.388753	0.117407	2.05946	2.08255	2.01682
13:43:15	2.90147	2.91835	2.90902	2.86639	2.83708	2.91124	0.399411	0.430498	0.115187	2.15538	2.17759	2.10964
13:52:30	2.88193	2.94455	2.81354	2.95165	2.90946	2.99962	0.339457	0.332352	0.116519	2.2442	2.2633	2.19846
14:01:45	2.85617	2.89481	2.86905	3.03825	2.98674	3.08044	0.317697	0.403408	0.114743	2.33702	2.36589	2.29305
14:11:00	2.85928	2.89525	2.84507	3.12663	3.06845	3.14617	0.327911	0.116963	0.116075	2.42762	2.4627	2.3952
14:20:15	2.8353	2.86372	2.81576	3.18969	3.14839	3.22033	0.369212	0.38742	0.115187	2.50311	2.55285	2.47647
14:29:30	2.8202	2.82597	2.8011	3.23144	3.20301	3.26519	0.333684	0.378538	0.116075	2.59815	2.65588	2.56218
14:38:45	2.8051	2.82242	2.79089	3.25941	3.21501	3.24032	0.310591	0.285277	0.113411	2.67986	2.73182	2.65144
14:48:00	2.74692	2.82198	2.78556	3.28029	3.27096	3.28695	0.206672	0.388753	0.116519	2.73227	2.79267	2.71406
14:57:15	2.79666	2.81132	2.78245	3.28251	3.27451	3.28118	0.32347	0.38742	0.121848	2.76247	2.82953	2.74781
15:06:30	2.79666	2.80022	2.78778	3.27585	3.27363	3.28517	0.408293	0.407849	0.126289	2.77224	2.82775	2.75447
15:15:45	2.8051	2.80554	2.77401	3.26785	3.26696	3.26474	0.366104	0.386532	0.117407	2.75669	2.83752	2.7487
15:25:00	2.77934	2.78423	2.74826	3.25631	3.25808	3.24476	0.358998	0.424281	0.13828	2.75403	2.82064	2.73937
15:34:15	2.76336	2.77401	2.73893	3.2492	3.24831	3.24698	0.350116	0.375874	0.147162	2.73937	2.80466	2.72694
15:43:30	2.75403	2.75669	2.73538	3.24032	3.23987	3.22877	0.317697	0.37765	0.137392	2.73271	2.79133	2.71628
15:52:45	2.74071	2.75847	2.72161	3.22833	3.22833	3.219	0.212445	0.127178	0.113411	2.71495	2.77712	2.70207
16:02:00	2.73049	2.76025	2.71983	3.21589	3.21723	3.21056	0.259075	0.334572	0.154712	2.70562	2.76336	2.69008
16:11:15	2.71761	2.7296	2.70962	3.2119	3.20968	3.19369	0.203563	0.123181	0.150715	2.68475	2.74426	2.6661
16:20:30	2.69141	2.70829	2.69985	3.2119	3.20035	3.17592	0.290606	0.173808	0.125401	2.67587	2.73449	2.65144
16:29:45	2.67587	2.70651	2.7034	3.1968	3.1928	3.17903	0.182246	0.11874	0.134283	2.67631	2.73582	2.6621
16:39:00	2.68297	2.6883	2.69141	3.19458	3.18347	3.17903	0.1707	0.124513	0.113855	2.66921	2.72649	2.64034
16:48:15	2.67409	2.67587	2.68963	3.17992	3.17015	3.16082	0.270622	0.335016	0.147606	2.66432	2.71628	2.64389
16:57:30	2.65677	2.67764	2.68919	3.17326	3.16926	3.17237	0.214665	0.232429	0.156932	2.65588	2.71273	2.63412
17:06:45	2.65499	2.66921	2.68031	3.15683	3.14706	3.14617	0.290606	0.356333	0.114743	2.64789	2.70429	2.61813
17:16:00	2.65722	2.67187	2.68608	3.16349	3.15105	3.1555	0.173808	0.23687	0.140501	2.64745	2.69452	2.62124
17:25:15	2.62657	2.66876	2.68075	3.15416	3.14484	3.15239	0.228877	0.314588	0.114299	2.62524	2.68653	2.60392
17:34:30	2.63768	2.65899	2.68031	3.15061	3.13862	3.14883	0.272398	0.270622	0.159153	2.63146	2.6963	2.59993
17:43:45	2.64434	2.66743	2.68209	3.14395	3.13507	3.14439	0.241311	0.284833	0.112522	2.62524	2.68075	2.59815
17:53:00	2.63945	2.65722	2.67764	3.13329	3.12974	3.14661	0.263072	0.299933	0.142721	2.61503	2.67631	2.58794
18:02:15	2.63235	2.63368	2.66343	3.13462	3.06534	3.14217	0.164482	0.221771	0.137392	2.59993	2.65144	2.56928
18:11:30	2.63057	2.64967	2.67276	3.12885	3.11819	3.14128	0.164482	0.252858	0.135616	2.60126	2.66388	2.5755
18:20:45	2.63634	2.65233	2.67276	3.1324	3.11864	3.13507	0.147606	0.133395	0.149827	2.59593	2.66032	2.5644
18:30:00	2.62657	2.65455	2.67009	3.12086	3.11597	3.13684	0.152491	0.275951	0.126289	2.59282	2.65677	2.56262
18:39:15	2.63101	2.64656	2.66299	3.11686	3.11286	3.12885	0.121848	0.117852	0.142721	2.60126	2.66077	2.56173
18:48:30	2.63412	2.65233	2.66654	3.11597	3.11597	3.13373	0.122737	0.120516	0.136948	2.59682	2.64789	2.5604
18:57:45	2.63101	2.65011	2.66166	3.12485	3.10975	3.12752	0.142277	0.249749	0.142721	2.58749	2.65144	2.55863
19:07:00	2.62746	2.64745	2.62568	3.12352	3.10931	3.15638	0.129398	0.117407	0.140501	2.57017	2.63146	2.54175
19:16:15	2.62702	2.643	2.6621	3.11109	3.10576	3.12352	0.12851	0.183134	0.139613	2.58172	2.647	2.55463
19:25:30	2.63501	2.651	2.66565	3.11819	3.10709	3.12263	0.148494	0.243532	0.112966	2.57994	2.64345	2.55063
19:34:45	2.62657	2.64522	2.66254	3.1173	3.10442	3.12041	0.169811	0.278172	0.142721	2.57328	2.63013	2.54353
19:44:00	2.62924	2.651	2.66299	3.10087	3.09954	3.11464	0.180914	0.252858	0.142721	2.57017	2.64034	2.54397
19:53:15	2.63146	2.64789	2.6621	3.11242	3.10043	3.11331	0.119184	0.116963	0.132063	2.57062	2.62702	2.54042
20:02:30	2.63057	2.64833	2.6621	3.10664	3.09377	3.10842	0.12096	0.123625	0.13828	2.56928	2.63457	2.53686
20:11:45	2.63457	2.64878	2.66166	3.10931	3.09821	3.11064	0.117407	0.116963	0.126734	2.56351	2.63057	2.53376
20:21:00	2.63679	2.65144	2.66166	3.10309	3.09155	3.11197	0.11874	0.120516	0.146274	2.61281	2.63723	2.53686
20:30:15	2.6359	2.65455	2.66299	3.10132	3.08888	3.09954	0.133395	0.122293	0.13828	2.55463	2.62568	2.5302
20:39:30	2.62302	2.64167	2.65499	3.09155	3.08888	3.10309	0.131175	0.139613	0.144498	2.55729	2.62391	2.53242
20:48:45	2.62879	2.64656	2.65766	3.09954	3.072	3.09909	0.23465	0.1707	0.145386	2.55108	2.62391	2.51244
20:58:00	2.63323	2.64878	2.66254	3.09776	3.08355	3.09865	0.181358	0.172476	0.141833	2.55063	2.62391	2.51155
21:07:15	2.63323	2.64922	2.66121	3.09554	3.07867	3.07955	0.135616	0.159153	0.149827	2.5382	2.6279	2.50711
21:16:30	2.62391	2.64611	2.65766	3.09155	3.06623	3.0911	0.124513	0.182246	0.136948	2.54797	2.62124	2.51954
21:25:45	2.63101	2.64745	2.65366	3.07733	3.07289	3.08488	0.120072	0.148939	0.142277	2.55196	2.62657	2.53242
21:35:00	2.63101	2.65322	2.65366	3.08089	3.06623	3.08844	0.20756	0.347451	0.137836	2.55951	2.62213	2.5231
21:44:15	2.643	2.65633	2.66343	3.09599	3.08	3.09865	0.12096	0.134727	0.124957	2.56085	2.6359	2.52843
21:53:30	2.63235	2.65055	2.61769	3.09332	3.08177	3.10354	0.119628	0.144942	0.141833	2.54575	2.61591	2.51688
22:02:45	2.63501	2.65189	2.65588	3.09332	3.07867	3.09776	0.121404	0.162706	0.151603	2.55818	2.62968	2.52843
22:12:00	2.62924	2.65055	2.65322	3.09243	3.07822	3.10043	0.136948	0.155156	0.150715	2.55596	2.67587	2.53154
22:21:15	2.62835	2.64745	2.65766	3.10087	3.08222	3.09643	0.126734	0.156488	0.147162	2.55951	2.63545	2.52887
22:30:30	2.62746	2.64789	2.64389	3.11109	3.072	3.09155	0.172476	0.216442	0.134727	2.54974	2.61325	2.56573
22:39:45	2.63634	2.647	2.65677	3.084	3.06978	3.10087	0.130286	0.151159	0.146274	2.55907	2.62924	2.5302
22:49:00	2.62657	2.64345	2.64478	3.08222	3.05291	3.09155	0.126734	0.147162	0.158265	2.54974	2.63101	2.52532
22:58:15	2.63146	2.64878	2.65855	3.08	3.06579	3.08488	0.119628	0.137392	0.133839	2.55729	2.62435	2.52798
23:07:30	2.62391	2.64478	2.65499	3.0911	3.10576	3.08577	0.118296	0.123625	0.128066	2.55552	2.62879	2.52843
23:16:45	2.63013	2.64434	2.65322	3.07867	3.06446	3.07955	0.119184	0.119628	0.140945	2.55507	2.63013	2.52709
23:26:00	2.62657	2.64345	2.65366	3.06934	3.06223	3.08222	0.119184	0.119628	0.140057	2.55374	2.62258	2.52532
23:35:15	2.62702	2.64833	2.651	3.07467	3.05824	3.08044	0.11874	0.132507	0.117407	2.55196	2.62835	2.52843
23:44:30	2.63412	2.64522	2.65455	3.06579	3.04847	3.06756	0.117852	0.132507	0.127622	2.54752	2.62879	2.51954
23:53:45	2.61547	2.6319	2.63768	3.06223	3.05024	3.01827	0.119628	0.135616	0.146274	2.54886	2.62746	2.52754
