# Supplementary material for: Metabolic mutations reduce antibiotic susceptibility of E. coli by pathway-specific bottlenecks
Source: Mol Syst Biol. 2025 Jan 2;21(3):274–93. doi: 10.1038/s44320-024-00084-z (PMC11876631; doi:10.1038/s44320-024-00084-z)
Supplement: Supplementary file 14 — Source data Fig. 4 [file 44320_2024_84_MOESM14_ESM.zip › SD_fig4/4G/Figure 4G.xlsx]

## Sheet: Description
Data shows the CFU calculation for Figure 4G
Counted colonies were calculated to CFU per ml at different time points following antibiotic treatment with concentrations as indicated in the table

## Sheet: Figure 4g
Strain	Time(h)	CFU	Dillution factor	CFU/mL	Survival after treatment start (%)
EC-244+ade_1	0	122	500000	61000000
EC-244+ade_2	0	110	500000	55000000
EC-244+ade_3	0	109	500000	54500000
EC-244+ade_1	1	72	500	36000	0.0590164
EC-244+ade_2	1	37	5000	185000	0.336364
EC-244+ade_3	1	150	5000	750000	1.37615
EC-244+ade_1	4	40	5000	200000	0.327869
EC-244+ade_2	4	27	5000	135000	0.245455
EC-244+ade_3	4	16	5000	80000	0.146789
EC-244+ade_1	6	125	50	6250	0.0102459
EC-244+ade_2	6	120	50	6000	0.0109091
EC-244+ade_3	6	96	50	4800	0.00880734
EC-244_1	0	196	500000	98000000
EC-244_2	0	172	500000	86000000
EC-244_3	0	138	500000	69000000
EC-244_1	1	22	5000000	110000000	112.245
EC-244_2	1	31	5000000	155000000	180.233
EC-244_3	1	26	5000000	130000000	188.406
EC-244_1	4	27	5000000	135000000	137.755
EC-244_2	4	42	5000000	210000000	244.186
EC-244_3	4	19	5000000	95000000	137.681
EC-244_1	6	32	5000000	160000000	163.265
EC-244_2	6	34	5000000	170000000	197.674
EC-244_3	6	19	5000000	95000000	137.681
CFU/ml = dillution factor * CFU
Survival = (CFU/mL replicate X at t=Y h/CFU/mL replicate X at t=0 h)*100
