# Supplementary material for: Metabolic mutations reduce antibiotic susceptibility of E. coli by pathway-specific bottlenecks
Source: Mol Syst Biol. 2025 Jan 2;21(3):274–93. doi: 10.1038/s44320-024-00084-z (PMC11876631; doi:10.1038/s44320-024-00084-z)
Supplement: Supplementary file 15 — Figure EV2 Source Data [file 44320_2024_84_MOESM15_ESM.zip]

Archive with 11 entries (10 files):
- SD_figEV2/
- SD_figEV2/0.jpg
- SD_figEV2/0.tif
- SD_figEV2/1.5.jpg
- SD_figEV2/1.5.tif
- SD_figEV2/2.3.jpg
- SD_figEV2/2.3.tif
- SD_figEV2/3.1.jpg
- SD_figEV2/3.1.tif
- SD_figEV2/Plate layout.xlsx
- SD_figEV2/Readme.txt
