# Supplementary material for: Metabolic mutations reduce antibiotic susceptibility of E. coli by pathway-specific bottlenecks
Source: Mol Syst Biol. 2025 Jan 2;21(3):274–93. doi: 10.1038/s44320-024-00084-z (PMC11876631; doi:10.1038/s44320-024-00084-z)
Supplement: Supplementary file 15 — Figure EV2 Source Data [file 44320_2024_84_MOESM15_ESM.zip › SD_figEV2/Plate layout.xlsx]

## Sheet: Sheet1
					N
				purA	hisF	purM	control
			0.1
		W	0.01					E
			0.001
			0.0001
					S
