# Supplementary material for: Metabolic mutations reduce antibiotic susceptibility of E. coli by pathway-specific bottlenecks
Source: Mol Syst Biol. 2025 Jan 2;21(3):274–93. doi: 10.1038/s44320-024-00084-z (PMC11876631; doi:10.1038/s44320-024-00084-z)
Supplement: Supplementary file 15 — Figure EV2 Source Data [file 44320_2024_84_MOESM15_ESM.zip › SD_figEV2/Readme.txt]

Here are shown spot assays petri dishes used to make the Figure EV2 of our manuscript.
Pictures are available in .tiff and .jpeg formats. 
The red frames describe the part of the picture used for each strain. 
Each image shows square petri dishes with various spots. For each carbenicillin concentration, the adenine and no adenine conditions are shown.
Only the adenine condition was used to make Figure EV2. 

There are four concentrations as displayed in Figure EV2. 
They are also annotated manually on the top of each plate.


An excel file with the plate layout used to make the spots is also included.
"Cardinal points" (N,S,W,E) are on the plates and this deposit plan. 
This was used to guide us to deposit the strains properly on the agar.
