# Supplementary material for: Metabolic mutations reduce antibiotic susceptibility of E. coli by pathway-specific bottlenecks
Source: Mol Syst Biol. 2025 Jan 2;21(3):274–93. doi: 10.1038/s44320-024-00084-z (PMC11876631; doi:10.1038/s44320-024-00084-z)
Supplement: Supplementary file 16 — Figure EV3 Source Data [file 44320_2024_84_MOESM16_ESM.zip]

Archive with 9 entries (8 files):
- SD_figEV3/
- SD_figEV3/ALA 0 and 0.45.jpg
- SD_figEV3/ALA 0 and 0.45.tif
- SD_figEV3/ALA 0.6 and 0.9.jpg
- SD_figEV3/ALA 0.6 and 0.9.tif
- SD_figEV3/G6P.jpg
- SD_figEV3/G6P.tif
- SD_figEV3/Layout.xlsx
- SD_figEV3/Readme.txt
