# Supplementary material for: Metabolic mutations reduce antibiotic susceptibility of E. coli by pathway-specific bottlenecks
Source: Mol Syst Biol. 2025 Jan 2;21(3):274–93. doi: 10.1038/s44320-024-00084-z (PMC11876631; doi:10.1038/s44320-024-00084-z)
Supplement: Supplementary file 16 — Figure EV3 Source Data [file 44320_2024_84_MOESM16_ESM.zip › SD_figEV3/Layout.xlsx]

## Sheet: Sheet1
									Small plate G6P, and ALA experiment
											N
									OD600	control	hemA L276Q	ptsI I330P
									0.1
								W	0.01				E
									0.001
									0.0001
											S
