# Supplementary material for: Metabolic mutations reduce antibiotic susceptibility of E. coli by pathway-specific bottlenecks
Source: Mol Syst Biol. 2025 Jan 2;21(3):274–93. doi: 10.1038/s44320-024-00084-z (PMC11876631; doi:10.1038/s44320-024-00084-z)
Supplement: Supplementary file 16 — Figure EV3 Source Data [file 44320_2024_84_MOESM16_ESM.zip › SD_figEV3/Readme.txt]

Here are shown spot assays petri dishes used to make the Figure EV3 of our manuscript.
Pictures are available in .tiff and .jpeg formats. 
The red frames describe the part of the picture used for each strain. 
For 5-ALA, an additional serie of plates with no ALA supplementation is included but was not used for the manuscript. 
Each image shows round petri dishes with various spots. 

ALA dishes correspond to Figure EV3B and G6P dishes correspond ro Figure EV3A


An excel file with the plate layout used to make the spots is also included.
"Cardinal points" (N,S,W,E) are on the plates and this deposit plan. 
This was used to guide us to deposit the strains properly on the agar.
