# Supplementary material for: Metabolic mutations reduce antibiotic susceptibility of E. coli by pathway-specific bottlenecks
Source: Mol Syst Biol. 2025 Jan 2;21(3):274–93. doi: 10.1038/s44320-024-00084-z (PMC11876631; doi:10.1038/s44320-024-00084-z)
Supplement: Supplementary file 17 — Figure S3 Source Data [file 44320_2024_84_MOESM17_ESM.zip]

Archive with 25 entries (21 files):
- SD_figS3/
- SD_figS3/Readme.txt
- SD_figS3/S3A/
- SD_figS3/S3A/0 and 0.015.jpg
- SD_figS3/S3A/0 and 0.015.tif
- SD_figS3/S3A/0.0078.jpg
- SD_figS3/S3A/0.0078.tif
- SD_figS3/S3A/Layout.xlsx
- SD_figS3/S3A/Thumbs.db
- SD_figS3/S3B/
- SD_figS3/S3B/Mero + control.jpg
- SD_figS3/S3B/Mero + control.tif
- SD_figS3/S3B/Mero 0.07 + 0.09.jpg
- SD_figS3/S3B/Mero 0.07 + 0.09.tif
- SD_figS3/S3B/Plate layout.xlsx
- SD_figS3/S3B/Thumbs.db
- SD_figS3/S3B/~$022023 spot assay with purine.docx
- SD_figS3/S3C/
- SD_figS3/S3C/0.39 and 0.58.jpg
- SD_figS3/S3C/0.39 and 0.58.tif
- SD_figS3/S3C/0.7 and 1.5.jpg
- SD_figS3/S3C/0.7 and 1.5.tif
- SD_figS3/S3C/0.jpg
- SD_figS3/S3C/0.tif
- SD_figS3/S3C/Plate layout.xlsx
