# Supplementary material for: Metabolic mutations reduce antibiotic susceptibility of E. coli by pathway-specific bottlenecks
Source: Mol Syst Biol. 2025 Jan 2;21(3):274–93. doi: 10.1038/s44320-024-00084-z (PMC11876631; doi:10.1038/s44320-024-00084-z)
Supplement: Supplementary file 17 — Figure S3 Source Data [file 44320_2024_84_MOESM17_ESM.zip › SD_figS3/Readme.txt]

Here are shown spot assays petri dishes used to make the Figure S3 of our manuscript.
Pictures are available in .tiff and .jpeg formats. 
The red frames describe the part of the picture used for each strain. 
Each image shows square petri dishes with various spots. 
Additional concentrations are sometimes shown but were not used in the manuscript. 
Two additional strains (knock-outs of the punC gene) were also plated for the aztreonam experiment.
These strains were later discarded and not used in the manuscript. 
For aztreonam, 0 condition displays two rows of spots for the HisF V126P strain.
This is because the first row was poorly pipeted. 


Important: the 0 condition for S3C (tobramycin) is the same picture as used for Figure 2D.
This explains why you have detected a duplicate of this image. 
Results for figure 2D and S3C were obtained the same day from the same starting culture.
Therefore, they had identical control condition. 


Concentrations are all annotated on top of each plate.


An excel file with the plate layout used to make the spots is also included.
"Cardinal points" (N,S,W,E) are on the plates and this deposit plan. 
This was used to guide us to deposit the strains properly on the agar.
