# Supplementary material for: Metabolic mutations reduce antibiotic susceptibility of E. coli by pathway-specific bottlenecks
Source: Mol Syst Biol. 2025 Jan 2;21(3):274–93. doi: 10.1038/s44320-024-00084-z (PMC11876631; doi:10.1038/s44320-024-00084-z)
Supplement: Supplementary file 17 — Figure S3 Source Data [file 44320_2024_84_MOESM17_ESM.zip › SD_figS3/S3A/Layout.xlsx]

## Sheet: Sheet1
										N
							OD600	Control	PurA L75D	PurM F105A	HisF V126P	PurA L75D punC Ko	Control punc Ko
							0.1
						W	0.01							E
							0.001
							0.0001
										S
