# Supplementary material for: Metabolic mutations reduce antibiotic susceptibility of E. coli by pathway-specific bottlenecks
Source: Mol Syst Biol. 2025 Jan 2;21(3):274–93. doi: 10.1038/s44320-024-00084-z (PMC11876631; doi:10.1038/s44320-024-00084-z)
Supplement: Supplementary file 18 — Figure S7 Source Data [file 44320_2024_84_MOESM18_ESM.zip]

Archive with 6 entries (5 files):
- SD_figS6/
- SD_figS6/All concentrations.jpg
- SD_figS6/All concentrations.tif
- SD_figS6/Deposit plan.xlsx
- SD_figS6/Readme.txt
- SD_figS6/Thumbs.db
