# Supplementary material for: Metabolic mutations reduce antibiotic susceptibility of E. coli by pathway-specific bottlenecks
Source: Mol Syst Biol. 2025 Jan 2;21(3):274–93. doi: 10.1038/s44320-024-00084-z (PMC11876631; doi:10.1038/s44320-024-00084-z)
Supplement: Supplementary file 18 — Figure S7 Source Data [file 44320_2024_84_MOESM18_ESM.zip › SD_figS6/Deposit plan.xlsx]

## Sheet: Sheet1
									N
								OD600	pgRNAK-mRFP	pgRNAK-purA#1
								0.1
							W	0.01			E
								0.001
								0.0001
									S
