# Supplementary material for: Metabolic mutations reduce antibiotic susceptibility of E. coli by pathway-specific bottlenecks
Source: Mol Syst Biol. 2025 Jan 2;21(3):274–93. doi: 10.1038/s44320-024-00084-z (PMC11876631; doi:10.1038/s44320-024-00084-z)
Supplement: Supplementary file 18 — Figure S7 Source Data [file 44320_2024_84_MOESM18_ESM.zip › SD_figS6/Readme.txt]

Here are shown spot assays petri dishes used to make the Figure S6 of our manuscript.
Pictures are available in .tiff and .jpeg formats. 
The red frames describe the part of the picture used for each strain. 
Each image shows round petri dishes with various spots. 

Additional concentrations are also displayed but were not used in the manuscript. 
An additonal row of spots is displayed at 1.5 µg/ml carbenicillin. 
This is because the first control row was unproperly pipeted and unfit for publication. 


An excel file with the plate layout used to make the spots is also included.
"Cardinal points" (N,S,W,E) are on the plates and this deposit plan. 
This was used to guide us to deposit the strains properly on the agar.
