# Supplementary material for: Metabolic mutations reduce antibiotic susceptibility of E. coli by pathway-specific bottlenecks
Source: Mol Syst Biol. 2025 Jan 2;21(3):274–93. doi: 10.1038/s44320-024-00084-z (PMC11876631; doi:10.1038/s44320-024-00084-z)
Supplement: Supplementary file 19 — Figure S9 Source Data [file 44320_2024_84_MOESM19_ESM.zip]

Archive with 7 entries (6 files):
- SD_figS8/
- SD_figS8/0 and 1.5.jpg
- SD_figS8/0 and 1.5.tif
- SD_figS8/2.3 and 3.1.jpg
- SD_figS8/2.3 and 3.1.tif
- SD_figS8/Deposit plan.xlsx
- SD_figS8/Readme.txt
