# Supplementary material for: Metabolic mutations reduce antibiotic susceptibility of E. coli by pathway-specific bottlenecks
Source: Mol Syst Biol. 2025 Jan 2;21(3):274–93. doi: 10.1038/s44320-024-00084-z (PMC11876631; doi:10.1038/s44320-024-00084-z)
Supplement: Supplementary file 19 — Figure S9 Source Data [file 44320_2024_84_MOESM19_ESM.zip › SD_figS8/Deposit plan.xlsx]

## Sheet: Sheet1
												N
										OD600	Control	PurA L75D	CysH V49Q	LeuB I134P
										0.1
									W	0.01					E
										0.001
										0.0001
												S
