# Supplementary material for: Metabolic mutations reduce antibiotic susceptibility of E. coli by pathway-specific bottlenecks
Source: Mol Syst Biol. 2025 Jan 2;21(3):274–93. doi: 10.1038/s44320-024-00084-z (PMC11876631; doi:10.1038/s44320-024-00084-z)
Supplement: Supplementary file 19 — Figure S9 Source Data [file 44320_2024_84_MOESM19_ESM.zip › SD_figS8/Readme.txt]

Here are shown spot assays petri dishes used to make the Figure S8 of our manuscript.
Pictures are available in .tiff and .jpeg formats. 
The red frames describe the part of the picture used for each strain. 
Each image shows square petri dishes with various spots. 

An additional strain, CysH V49Q, was plated for this experiment but the mutant was later discarded from the manuscript/ 
An additonal row of spots is displayed at 1.5 µg/ml carbenicillin. 
This is because the first control row was unproperly pipeted and unfit for publication. 


An excel file with the plate layout used to make the spots is also included.
"Cardinal points" (N,S,W,E) are on the plates and this deposit plan. 
This was used to guide us to deposit the strains properly on the agar.
