# Supplementary material for: Metabolic mutations reduce antibiotic susceptibility of E. coli by pathway-specific bottlenecks
Source: Mol Syst Biol. 2025 Jan 2;21(3):274–93. doi: 10.1038/s44320-024-00084-z (PMC11876631; doi:10.1038/s44320-024-00084-z)
Supplement: Supplementary file 20 — Figure S10 Source Data [file 44320_2024_84_MOESM20_ESM.zip]

Archive with 16 entries (13 files):
- SD_figS9/
- SD_figS9/Readme.txt
- SD_figS9/S9A/
- SD_figS9/S9A/0.jpg
- SD_figS9/S9A/0.tif
- SD_figS9/S9A/2.3 and 1.5.jpg
- SD_figS9/S9A/2.3 and 1.5.tif
- SD_figS9/S9A/3.1.jpg
- SD_figS9/S9A/3.1.tif
- SD_figS9/S9A/Deposit plan.xlsx
- SD_figS9/S9B/
- SD_figS9/S9B/0 and 0.3.jpg
- SD_figS9/S9B/0 and 0.3.tif
- SD_figS9/S9B/0.6.jpg
- SD_figS9/S9B/0.6.tif
- SD_figS9/S9B/Layout.xlsx
