# Supplementary material for: Metabolic mutations reduce antibiotic susceptibility of E. coli by pathway-specific bottlenecks
Source: Mol Syst Biol. 2025 Jan 2;21(3):274–93. doi: 10.1038/s44320-024-00084-z (PMC11876631; doi:10.1038/s44320-024-00084-z)
Supplement: Supplementary file 20 — Figure S10 Source Data [file 44320_2024_84_MOESM20_ESM.zip › SD_figS9/Readme.txt]

Here are shown spot assays petri dishes used to make the Figure S9 of our manuscript.
Pictures are available in .tiff and .jpeg formats. 
The red frames describe the part of the picture used for each strain. 
Each image shows square petri dishes with various spots. 

Additional strains are present on pictures and were later not used for the manuscript. 


An excel file with the plate layout used to make the spots is also included.
"Cardinal points" (N,S,W,E) are on the plates and this deposit plan. 
This was used to guide us to deposit the strains properly on the agar.
