# Supplementary material for: Metabolic mutations reduce antibiotic susceptibility of E. coli by pathway-specific bottlenecks
Source: Mol Syst Biol. 2025 Jan 2;21(3):274–93. doi: 10.1038/s44320-024-00084-z (PMC11876631; doi:10.1038/s44320-024-00084-z)
Supplement: Supplementary file 20 — Figure S10 Source Data [file 44320_2024_84_MOESM20_ESM.zip › SD_figS9/S9B/Layout.xlsx]

## Sheet: Sheet1
												N
									OD600	Control	PurAL75D	HemA L276Q	PurM F105A	HisF V126P
									0.1
								W	0.01						E
									0.001
									0.0001
												S
